# Supplementary material for: RFX transcription factors control a miR-150/PDAP1 axis that restrains the proliferation of human T cells
Source: PLoS Biol. 2022 Feb 10;20(2):e3001538. doi: 10.1371/journal.pbio.3001538 (PMC8865640; doi:10.1371/journal.pbio.3001538)
Supplement: S1 Data — (XLSX) [file pbio.3001538.s001.xlsx]

## Sheet: Figure 1a
Figure 1a - Nanostring data - Piecharts miRNAs relative expression
	Naïve	Central Memory	Effector Memory
hsa-miR-150-5p	134399	115193	96629.9
hsa-miR-142-3p	73077.9	65289.8	53267.8
hsa-miR-4454+miR-7975	9289.06	11428.9	11651
hsa-miR-342-3p	8713.12	6935	9047.72
hsa-miR-29b-3p	8339.87	6594.79	5322.61
hsa-let-7g-5p	8053.51	5696.86	4279.1
Others	33110.1	30840.4	31717.8

## Sheet: Figure 1b
Figure 1b - Nanostring data - Heatmap - miRNA expression in Naïve versus Memory subsets upon T cell activation
Naïve	d0	d2	d3	d5
miR-342	1.01963	0.493702	0.388985	0.574524
miR-150	1.07902	0.253689	0.192934	0.141966
mir-155	1.04494	27.192	24.7033	19.7358
miR-222	1.08714	9.48239	5.75762	4.85757
miR-181a	1.02485	0.5867	1.02173	2.1349
miR-146a	0.974684	2.99969	2.85088	4.2459
TCM	d0	d2	d3	d5
miR-342	1.03026	0.431782	0.519063	0.8161
miR-150	0.974777	0.370081	0.216969	0.216323
mir-155	1.05505	21.4977	19.5459	15.0184
miR-222	1.06301	3.72535	2.46994	2.46994
miR-181a	1.00433	0.450001	0.955852	2.00298
miR-146a	1.03603	0.883977	1.23466	1.94393
TEM	d0	d2	d3	d5
miR-342	1.06645	0.429553	0.546822	0.764519
miR-150	0.957676	0.199846	0.141904	0.198483
mir-155	0.991274	18.6361	21.9147	14.8182
miR-222	1.03585	2.40842	2.60785	1.80136
miR-181a	1.02705	0.332774	0.592064	2.60744
miR-146a	1.04739	0.488894	0.656726	1.37946

## Sheet: Figure 1c
Figure 1c - miR-150 mimic MFI
		Control		miR-150 mimic
	DONOR1	0.19894		0.271166
	DONOR2	0.19765		0.233558
	DONOR3	0.14934		0.200197
	DONOR4	0.16318		0.193724
	DONOR5	0.18807		0.224398
	DONOR6	0.16247		0.16035
	mean	0.176608		0.213899
	Std deviation	0.02096		0.0380486
	SEM	0.00855687		0.0155333

## Sheet: Figure 2a
Figure 2a - Volcano Polts - miRNA Pulldown
Mimic 150 vs Control				Mimic 146a vs Control
	Log2FC	-Log10Pvalue			Log2FC	Log10Pvalue
RMND1	2.24311	22.319		ZNF143	1.1258	6.87337
RAD51AP1	1.52139	12.926		RNA5SP145	1.12411	4.81838
PDAP1	1.46727	13.8707		RNA5SP149	1.04596	4.20072
MYB	1.39376	11.4937		IRAK1	0.924304	5.73527
FAM76B	1.07909	5.91646		SNRPFP1	0.795513	2.77736
HNRNPAB	1.05706	7.21002		SNORA3B	0.766315	2.46711
PIK3R1	0.994509	4.64818		SDCBP	0.729369	3.46801
MPZL3	0.981814	6.24083		TGIF1	0.724786	2.79126
CHD2	0.956506	5.35941			0.705716	2.05725
	0.916097	5.5386		MTRNR2L12	0.699005	2.13241
APC	0.816814	3.34908			0.692636	2.31502
FOS	0.803434	2.47821		TRAF6	0.686567	2.80902
PIGV	0.788744	2.56251		YWHAZP6	0.681978	2.38139
VDAC2	0.788143	3.79196			0.658925	1.90411
ZNF826P	0.782727	2.58869		SNORA33	0.651416	1.86566
TMEM245	0.771534	3.02594		FMR1-AS1	0.619707	2.04449
MRPS25	0.765936	2.88348		SNORA80E	0.617281	1.66277
SMAD7	0.762263	2.51941			0.609974	1.62679
NDUFS3	0.735919	2.75418			0.595556	1.83188
VPS36	0.707805	3.05972		RNA5SP429	0.592308	1.61831
N4BP2L2	0.701864	3.42118		CLCN6	0.588221	2.09743
	0.697215	2.12736			0.587406	1.53565
MPHOSPH6	0.671117	2.23247			0.580408	1.50971
MTRF1L	0.669821	2.17885		RNU1-1	0.578777	1.57529
IFIT2	0.669197	2.07912		SNORA55	0.57705	1.49361
SSH2	0.665379	2.44731		KRBA2	0.573031	1.60309
EIF5	0.631187	3.85259			0.568059	1.5495
SLC25A44	0.629437	2.67017		PDCD5P1	0.564537	1.46812
TRAPPC13	0.626292	1.75189		SNRPGP10	0.562186	1.43431
C12orf4	0.620733	2.31034		TSPYL1	0.556305	2.30734
NDUFV1	0.613797	2.50295			0.555982	1.41906
	0.584116	1.79082		TIMM23B	0.553588	1.39907
NKAPD1	0.582459	2.35869			0.547193	1.65445
RN7SL5P	0.579085	1.46091			0.545309	1.3716
MTIF3	0.571364	1.91004		FTH1P11	0.541697	1.35243
PCLAF	0.563963	1.56477		NIPSNAP3A	0.538247	1.99278
GNPNAT1	0.559076	1.98753			0.533544	1.32681
TTC1	0.558227	2.07331		FBXL5	0.533002	2.17678
HOOK3	0.557936	2.09016		SNRPEP6	0.531275	1.32259
ANAPC16	0.555351	2.05576		ZNF416	0.520756	1.56239
EVI5	0.553954	1.63558		SOX18	0.517314	1.31706
NCKAP1	0.552742	1.4666		LINC02576	0.513749	1.51936
DUSP1	0.552308	1.3629		MIR8073	0.512444	1.78672
PDCD5	0.549752	1.57394		COX17P1	0.506522	1.2643
ZBTB25	0.547361	1.66905		LINC02422	0.505537	1.24358
TIMM10B	0.541836	1.88864		IGLL1	0.504461	1.49345
C22orf39	0.538892	1.51736		SNORA22	0.503685	1.29398
YPEL2	0.538878	1.44824		FUT3	0.503489	1.23721
SRP54	0.536558	2.54187			0.488102	1.65371
C5orf22	0.536507	1.95541			0.48691	1.48302
SLC26A4-AS1	0.522858	1.32416			0.485988	1.28515
HACL1	0.521554	1.58574		HMGN1P37	0.483501	1.15538
CUL5	0.521549	1.9171		SBK2	0.483247	1.79705
TTC27	0.521021	1.79802		KLHDC1	0.482989	1.13571
HAUS1	0.517152	1.47781			0.481459	1.28165
SLC25A20	0.516963	1.82132			0.480109	1.80076
MT-CO2	0.514785	1.52223		RPL24P2	0.479828	1.2689
TAF9	0.513328	1.44346			0.479754	1.25727
THG1L	0.509773	1.527			0.477159	1.1537
DYNLT3	0.504276	1.27743		MYRF	0.476983	1.3339
ZNF850	0.503225	1.27295		LRRC4	0.474775	1.13922
NDUFAF2	0.502967	1.19771		DIO2-AS1	0.473481	1.18238
WDR89	0.500234	1.31594		MYBPC2	0.47065	1.09344
	0.498294	1.29081			0.469129	1.2706
NFE2L2	0.496792	1.99782		MFSD4BP1	0.468364	1.40742
ODR4	0.494864	1.39044		LINC02569	0.46509	1.13273
BOD1	0.492022	1.3903		FAM172BP	0.464743	1.15006
MRPL19	0.491093	1.54889			0.463173	1.07091
METAP1	0.487332	2.07004			0.462606	1.10149
ZNF121	0.486809	1.83518			0.462577	1.06941
MRPL57	0.483997	1.3261			0.460684	1.11321
SLC39A3	0.482066	1.24578			0.460316	1.0574
TPRKB	0.481903	1.16561			0.459371	1.0666
ECHDC1	0.480378	1.66692		GOLGA8N	0.458853	1.0552
NIFK	0.478727	1.68842		PPIAP31	0.458307	1.13779
SSBP1	0.477543	1.26861			0.457653	1.0994
ARL4A	0.4773	1.18995		ZNF674	0.456933	1.15679
METTL5	0.475432	1.17698		SDHAF3	0.456928	1.21317
ADIPOR2	0.473067	1.55476		TMEM267	0.456834	1.25664
SKAP1	0.472816	1.86703		DNAJC12	0.455718	1.06225
UFM1	0.471684	1.786		RNU2-63P	0.453545	1.03489
NOC3L	0.470689	1.83297		SSX2	0.452952	1.05661
APOBEC3D	0.47024	1.16216		VSTM2A	0.45247	1.03499
FAM133B	0.469101	1.25642		SNORA26	0.451941	1.07798
THUMPD2	0.467008	1.33623		UBE2E2	0.450381	1.02413
RPL39	0.466568	1.29857		SNORA80A	0.450277	1.48918
MT-ND3	0.464957	1.22416		LITAFD	0.449866	1.15447
UQCRB	0.463776	1.32477		OPN3	0.449757	1.21531
PPP1R15A	0.463467	1.2713			0.447382	1.1454
EIF4G1	0.461491	1.9039		C9orf50	0.446925	1.24983
IKBIP	0.459323	1.35839		RPL6P30	0.446801	1.36299
MAN1A2	0.459025	1.66924		IFNG	0.445418	1.25277
PARP16	0.458863	1.24884		SMIM20	0.445407	1.20471
MT-RNR1	0.4582	1.28325		SNORA7B	0.445398	1.12887
RAP1A	0.458111	1.60094			0.445383	1.63232
NIPSNAP3A	0.457098	1.12517		RPL12P2	0.445297	1.23477
NDUFB1	0.456079	1.21449		HOXA1	0.443033	1.02217
PAK1IP1	0.454656	1.31374		GRAPL	0.440989	1.14377
FYCO1	0.453538	1.35341		PTMAP4	0.440715	1.00188
TFAM	0.453401	1.69446		RBL1	0.440292	1.5668
EEA1	0.452532	1.42147			0.440099	1.01937
AGA	0.451034	1.01595		RN7SKP226	0.439904	1.22365
NDC1	0.450786	1.56329		SUCLA2P1	0.436433	1.00524
VBP1	0.449963	1.2006		UBL5P2	0.435118	1.52326
COQ9	0.449112	1.47348		BTG2	0.43504	1.42457
TGS1	0.446134	1.72508			0.434698	0.996601
ATP5MG	0.445686	1.12086		GIMAP5	0.433931	1.3332
SLC25A23	0.442944	1.10074			0.432406	1.59848
PLCXD1	0.442265	1.09454		TYW1B	0.432162	1.0378
DDX20	0.441336	1.46592		DEFB129	0.431169	1.01479
NDUFA5	0.440027	1.16029		MTCO3P12	0.430588	1.0302
THOC7	0.439619	1.18359			0.430449	1.07796
LSM1	0.437437	0.982037		NCF4-AS1	0.430122	1.0853
BOLA3	0.43477	0.95701		NAMPTP1	0.428233	1.16438
CRNKL1	0.433761	1.71707		C8orf37	0.428007	1.00166
CTSO	0.433596	1.02565		MYL12BP1	0.427998	0.958849
RPL22L1	0.432948	1.17568		RNA5SP141	0.427974	1.23885
POMP	0.432721	1.10717		RN7SL674P	0.426524	0.959953
RPL7L1	0.431391	1.77638		ANKDD1B	0.426465	0.948226
SLC35E1	0.429305	1.30805		PBOV1	0.42613	1.16767
CTLA4	0.427538	1.23133		CEP70	0.425381	1.12719
NANS	0.426514	1.42945		VTI1BP1	0.425053	0.96666
ITGB3BP	0.426268	0.956515		LINC02182	0.423041	1.12125
TIMM8A	0.425644	0.992857		RPL9P18	0.422769	1.50978
PHPT1	0.425232	1.25705		RNA5SP225	0.42126	0.928622
RBAK	0.424223	1.0323		CCDC189	0.420913	0.996704
ATP5IF1	0.423904	1.10047		RPL31P58	0.419536	1.32155
HMGB1P6	0.422887	1.17849		LRRC19	0.419266	0.991432
DVL3	0.422361	1.49576			0.419233	1.05444
CBWD2	0.419973	0.972877		ZFP2	0.419188	0.931648
RPL21	0.419409	1.02796		PKDCC	0.418602	0.961434
IL18R1	0.418137	1.29174		SNORA24B	0.418574	0.91915
EMC7	0.417924	1.09892			0.417288	0.915744
KCNK6	0.417896	1.25174		TAF13	0.416843	1.1401
SH3BGRL	0.417041	1.32868			0.415343	0.973054
RPL41	0.416815	1.2749			0.415337	0.963056
TMEM160	0.416246	1.04533		NPIPA7	0.414542	1.05044
STX6	0.416075	1.20371		BLOC1S2	0.413896	1.48275
MT-RNR2	0.41532	1.13191		C8orf88	0.413499	0.919478
NPRL3	0.414411	1.20325		STXBP6	0.413131	0.903803
NACA	0.413469	1.2143		MZF1-AS1	0.412486	1.00462
PPP1R12A	0.412142	1.73077			0.412472	0.900756
ATP5F1E	0.408616	1.27755		SAA1	0.412313	0.976068
RGS10	0.407784	1.12746		MIR103A2	0.412178	1.32916
KBTBD6	0.406783	0.881652			0.41212	0.929726
FKBP3	0.405878	0.897008			0.411677	0.937168
ACAT2	0.405287	1.10714			0.41115	0.895791
RPL26	0.404916	1.03574			0.411088	0.984731
BRAF	0.403681	1.14985		LINC01275	0.410875	0.990659
RPS11P5	0.402962	0.890485			0.410863	1.05889
	0.402382	0.940111			0.410487	1.2166
DNAJB14	0.401988	1.18409		RPL17P34	0.409326	0.92595
CDK7	0.40198	0.988748			0.409067	0.990511
SLC43A3	0.401292	1.33706			0.408955	0.903148
CFAP36	0.401178	1.05971		MRGPRF	0.408554	1.07463
PPP1R8	0.399812	1.45865		SLC10A3	0.408309	1.29891
CPEB2	0.399744	0.927664			0.407934	0.962375
CD69	0.399593	0.983115		FKBP2	0.407749	0.953461
PRKCB	0.399377	1.27848			0.407099	0.943067
NSA2	0.399277	1.03606		DAP3P2	0.40697	0.919636
GPR180	0.398579	1.13254			0.406328	0.913533
HSBP1	0.398513	1.09267			0.406218	0.923406
LNPK	0.398076	1.25757			0.406123	1.01691
AK6	0.397391	0.841067			0.406113	1.18666
SPCS2	0.397089	0.987268			0.40582	0.905491
MRPL32	0.396919	0.920751			0.405689	1.14328
HSD17B10	0.396288	1.23452			0.405608	1.00371
COX17	0.396249	0.939024			0.405444	0.958141
KAT2B	0.396236	1.29875		RANBP20P	0.405395	0.879444
ATP5MPL	0.396004	1.03194			0.405121	0.881972
LRRC47	0.394707	1.10162			0.404764	1.61521
PHLDA1	0.394658	1.24446		EIF5P1	0.40455	0.955419
OAS2	0.394497	1.50762		SLC17A5	0.404411	1.06121
TMEM230	0.393277	1.03934			0.403506	1.22679
	0.392206	0.866619			0.402663	0.957169
ETF1	0.391764	1.73456		FAM72D	0.401926	0.889461
MPC1	0.391624	0.85263		BCAS2P2	0.401685	0.866248
KIF13B	0.391464	1.05913		HCG14	0.400302	1.07373
TSPO	0.39113	0.852863			0.400123	0.880943
RPS13	0.391071	1.05228		ABCA11P	0.400094	1.05554
XPA	0.390974	1.04664			0.399984	1.02046
BRD7P2	0.390389	0.864703		VTRNA1-1	0.398475	0.859451
IPO8	0.389689	1.46133			0.397317	0.990499
CRYZ	0.389396	1.07459		PTGS1	0.397033	0.855409
LYRM7	0.389031	0.960518		ZBTB22	0.396958	0.894829
HCFC1R1	0.388887	0.918637			0.396442	0.854946
UGDH	0.388527	0.881339		ILDR2	0.395634	1.12492
PLSCR1	0.386803	0.959122		NECAP1	0.395533	1.30101
RWDD1	0.386348	1.01678		LANCL3	0.395434	0.853722
MPZL1	0.384935	0.91952			0.395323	1.04611
LRRN3	0.384583	0.900884		TRAJ6	0.394857	1.06098
RNF187	0.383778	1.36174			0.394627	0.939086
CASP1	0.383688	0.955454		PUS3	0.394307	1.11097
G2E3	0.383546	1.12569			0.39423	1.01704
METTL26	0.383341	0.863083			0.394137	1.35564
TPD52	0.382145	0.870162			0.394104	0.970667
MDM4	0.382062	1.07918			0.393435	1.05793
USP13	0.381456	0.9401		LINC02197	0.392942	0.843096
SEH1L	0.380888	1.50166			0.392616	0.874444
NUP54	0.380322	1.16873		CEP83	0.392496	1.20732
CRBN	0.380294	0.971848		OR7E29P	0.39236	1.12598
AGL	0.378873	1.05553		SLC4A1APP1	0.391601	0.836999
MRPS31	0.378776	1.01116		CCDC62	0.391447	0.834408
UPF3A	0.378562	1.2381		XKR6	0.39109	0.889834
TLK2	0.377662	1.22425			0.390497	1.01353
RAD23B	0.377231	1.6152			0.390329	0.861783
MRPS35	0.37717	1.13015		KCNK1	0.389836	0.854643
NDUFB10	0.376834	1.04472		C1QB	0.389754	1.17407
HIPK2	0.376499	1.22677		LY6G6E	0.389206	0.832836
TPT1	0.376402	1.08361			0.387915	0.828726
DPM1	0.376239	1.00235		LINC01646	0.387446	0.832956
SNRPD1	0.376113	1.1858		KRT18P68	0.387266	1.22023
RALA	0.376032	1.21372		PRKCZ-AS1	0.387142	0.825501
PARP2	0.375792	1.03901		RPL7AP53	0.387031	1.02109
PDE8A	0.375109	0.932292			0.386908	0.927434
C6orf62	0.374916	1.43679		TMX2P1	0.385988	1.06602
RAN	0.373694	1.42254		FGFBP3	0.385842	0.820546
RGL4	0.372872	0.935522		TLR1	0.385593	0.998552
LENG1	0.372871	0.807327		ZNF547	0.385313	0.83438
TMEM147	0.372527	0.801115		G2E3	0.385256	1.11556
GPR65	0.372345	0.895926			0.384871	0.887558
RCAN2	0.372233	0.761815		GUCA1B	0.384445	0.859359
CCDC91	0.372206	0.989812		INTS4P1	0.383527	0.810384
ZC3H15	0.372126	1.3854		TDGF1P6	0.383452	1.21793
BATF3	0.371648	0.893738		PCAT4	0.382629	0.959041
STX8	0.371534	0.945851			0.382477	1.06623
NDUFC1	0.370219	0.940427		ZFP3	0.382001	1.0212
MRPS5	0.370087	1.00194		HMX2	0.38198	1.03394
FAM162A	0.370002	0.902969		SNRPEP2	0.3819	0.805924
MTRNR2L12	0.369647	0.782111			0.381197	0.985208
CIAO2A	0.369319	0.864355			0.381139	1.23211
STK17B	0.369291	1.61636		SNORA75	0.381135	0.810367
COL6A3	0.369044	0.775462			0.381086	0.803365
AFAP1	0.368725	0.811069		TONSL-AS1	0.380967	1.22205
ASAH1	0.368207	0.951825		RPL7L1P5	0.380673	1.12932
RSL24D1	0.367418	0.985551		SUMO2P3	0.380633	0.98571
CHTF8	0.367335	1.29585		DNAJC19P9	0.380532	0.806731
BAG1	0.367308	1.33412		H3F3C	0.380301	0.932855
ADGRG1	0.365999	0.855252		LINC02261	0.378911	0.867589
PIGM	0.364497	0.764777		C8orf34-AS1	0.378751	0.871109
ZFAND3	0.364358	0.847947			0.378367	0.796545
NKAP	0.363985	1.10512			0.378122	0.934719
SELENOW	0.3635	1.05623		MTX1P1	0.377094	0.790948
UQCRHL	0.363364	0.771407			0.377016	0.865417
GIMAP2	0.362714	0.80749		SLC25A44	0.376673	1.22087
WASHC3	0.362017	0.806421		PCLAF	0.376609	1.07139
BCAS2	0.361862	0.844317		CRB2	0.376206	0.795451
SEC11C	0.361784	0.92034			0.376062	0.797301
SNRPFP1	0.361728	0.858715		LINC01004	0.375916	0.787511
PHF11	0.361714	0.933154		ACYP1	0.37522	0.989474
PTGES3P3	0.361698	0.763993		MYEOV	0.374637	0.785599
ZFAND4	0.361468	0.887371		LINC00323	0.374541	1.03809
ARHGAP18	0.361171	0.870677			0.374433	1.0004
COX14	0.36096	0.857649		NAT8B	0.373626	1.13673
EBAG9	0.360813	0.908323		GAS1RR	0.373563	0.796644
DDA1	0.359968	0.952552			0.372883	0.791174
RPL35P5	0.359545	0.786839			0.37285	1.01385
RPL32	0.359368	0.980654		ABHD18	0.372548	1.09336
WDFY1	0.358642	1.14452		GAPDHP69	0.372414	0.934236
TMA16	0.358054	0.876146			0.372301	1.02309
RAB39B	0.358032	0.815416			0.371969	1.2921
MTERF3	0.35803	0.816221		SNORA66	0.371776	0.780767
ARL3	0.358018	0.825758			0.371102	1.20812
RAB5A	0.357646	0.959153		PRSS2	0.371061	0.990703
MRPL4	0.357217	1.08282		GOLGA8O	0.37104	0.890886
MRPL50	0.356663	0.961895		DDX53	0.371033	0.981782
CDC73	0.356004	1.18085		ZNF396	0.370567	0.77189
NEURL4	0.354752	0.765407		GSTA2	0.370559	0.909522
PRR13	0.354551	0.882443		PET100	0.370509	0.82687
POGLUT1	0.35446	0.873739		GJD3	0.370044	1.33453
MRPL3	0.353706	1.08676		PA2G4P6	0.369112	0.77124
AIMP1	0.353696	1.08243			0.368133	0.994024
MBD4	0.353472	1.22618		PRG3	0.367733	0.795294
IDI1	0.353423	1.04523		SNORA11B	0.367561	0.889091
COX6C	0.353302	0.827801		PPIAP46	0.367495	0.805068
RSRC1	0.353234	1.04175		FLT3	0.367328	0.762203
ZNF721	0.352794	0.958579		WASH6P	0.367287	0.82493
UBE2J1	0.352605	1.13808		RPL7L1P3	0.366772	0.904284
MED9	0.352372	0.760373		KCNA4	0.366657	0.772978
DYRK4	0.351934	0.744908			0.366307	0.787733
DCLRE1B	0.351887	1.01941			0.36625	0.828407
TIFA	0.350228	0.857464			0.366248	0.794856
SRP14	0.350175	1.01792		ZNF454	0.365873	0.869985
GZMB	0.349261	0.692719		EGF	0.365702	0.791224
MRPS33	0.349147	0.752463		LMOD2	0.365135	0.849034
MAPKAPK5-AS1	0.349065	0.749262			0.364762	0.966165
SRGN	0.348975	0.997368			0.364496	0.765296
C1GALT1C1	0.348956	0.850189		EAF1-AS1	0.36432	0.767888
COX7A2	0.348877	0.793317		BCLAF1P2	0.36422	1.07979
GHITM	0.348868	0.994995			0.36374	1.04567
SUMO1	0.348741	1.0176		OR14K1	0.363498	0.947361
ZNF687	0.348731	0.874713		IGLV5-37	0.363217	0.883328
SNRPE	0.348595	0.891257		SIX6	0.363025	0.789377
MPLKIP	0.348568	0.77574			0.36254	0.805771
CRY1	0.348514	0.927894		LINC02051	0.362446	0.948289
TBC1D31	0.347827	0.86545		FAM57B	0.362397	0.751312
TRAV13-1	0.347279	0.717753			0.362292	0.777787
HMGB1	0.345899	1.0427		RN7SL3	0.362116	0.81003
ZNF680	0.345717	0.805042		SORD2P	0.362087	0.746783
UBE2E1	0.34556	0.811089			0.361691	0.784207
PLAC8	0.345498	0.741061			0.361689	1.01811
FOXN3	0.345334	0.994697		SNORA31	0.361655	0.748819
CNOT10	0.345259	0.948892		ZNF556	0.36154	0.74955
UTP23	0.344743	0.897677			0.361436	0.840352
SNX3	0.344641	0.931751		ZACN	0.361255	0.809396
NOA1	0.344233	0.877386		LINC01250	0.361233	0.756438
SLC20A2	0.343546	0.814458		RUNDC3A-AS1	0.361192	0.749236
RPL14	0.343459	0.904681			0.361163	0.756241
CCDC92	0.343059	1.08957			0.361077	0.842085
ACP1	0.342984	0.956022			0.360792	0.91366
E2F7	0.342569	0.876925			0.360622	0.774323
IL7R	0.342432	0.877061			0.360392	1.05129
BCCIP	0.342353	0.932807		OR5BT1P	0.360311	1.03043
KLF6	0.342255	1.03581		SPATA12	0.36021	0.94148
CISD2	0.342102	0.806102			0.360009	1.10768
TCEA1	0.341656	1.23215		WDR86	0.35989	0.814559
AP3M1	0.341491	1.11186		RPS24P8	0.359228	0.866246
TRMT2B	0.341349	0.750652		MFSD14A	0.359068	0.866559
PAQR4	0.341009	0.787906		ASB11	0.358295	0.823442
NTAN1	0.340734	0.74761			0.357959	0.854179
DENR	0.340211	1.25367		TMEM212	0.357907	0.91354
SSB	0.340101	1.01493		THTPA	0.357779	0.769182
IGHM	0.340092	0.728301		PLEKHF2	0.357679	1.02595
HMGN1P38	0.339882	0.774025		DRC3	0.357211	0.765019
TIMMDC1	0.339301	0.853001		FAM133CP	0.3572	0.760479
DAPP1	0.339078	0.903823			0.357176	1.06521
ARMC10	0.338549	0.868243			0.356968	0.73509
MAGOHB	0.338307	0.762172		PIP4P2	0.356932	0.841246
PPIL4	0.338221	0.961905			0.356873	0.738494
CXorf40B	0.337832	0.887334			0.356331	0.958068
BRMS1L	0.337768	0.720342			0.356035	1.07108
ZNHIT1	0.337757	0.712534			0.355953	0.778459
NUDT5	0.337667	0.904001		ARHGAP33	0.355925	1.01938
RSL1D1	0.337221	1.14355		FIGNL2	0.355805	0.84839
GPX4	0.336911	0.976822			0.35577	0.732777
VAV2	0.336342	0.663433		ROM1	0.355622	0.74085
PRDM1	0.335936	1.01662		APOA5	0.35529	0.799079
DNAJC17	0.33568	0.714096			0.354841	0.869667
GINM1	0.335409	0.719852			0.354826	0.726055
SPOP	0.335285	0.942345		GNG4	0.3548	0.79853
C12orf49	0.335233	1.09897			0.354704	0.725535
ACOT8	0.335124	0.72023			0.354673	0.756753
SNX6	0.334907	1.10285		MAN1B1-DT	0.354418	0.729531
MBTD1	0.334855	0.706965		SNORD15B	0.354156	1.19844
ATF1	0.334728	0.838304			0.354067	0.75576
SIGMAR1	0.334686	1.10729		LINC01778	0.353936	0.80719
ABHD11	0.334031	0.686093		RNA5SP426	0.353576	1.13026
TBC1D14	0.333933	0.844845			0.353389	0.808318
MAD2L1	0.333848	0.846239		SEPT7P7	0.353226	0.726735
RPLP0P6	0.333809	0.709624		UBE2MP1	0.3532	0.735563
COMMD6	0.333704	0.711304		BEND3P3	0.353139	0.759655
NDUFV2P1	0.333152	0.655812			0.352903	0.829725
PAAF1	0.33299	0.850013		PEX11A	0.352511	0.727784
GFI1	0.332959	1.07253		C19orf73	0.352419	0.811106
MRPS6	0.332932	0.920672			0.35233	1.04863
ZNF101	0.332882	0.995238		YBX1P8	0.352174	1.27648
SNHG6	0.332815	0.722212		RNF11	0.351966	1.05497
SLC30A6	0.332604	0.87437		TRBV6-2	0.351587	0.717679
DFFA	0.332545	0.937276			0.351578	0.794019
ZNF808	0.332322	0.729148		NANOGP10	0.351504	0.831172
COG5	0.332125	0.818349		PLS3	0.351297	0.716947
EIF4E	0.331813	0.94167		CASP2	0.350989	1.09345
ATF5	0.331216	0.703232		ETV2	0.350953	0.747633
DHX33	0.331209	0.94296		SCARNA14	0.350951	0.744823
ANKRD12	0.331131	1.10895		NDUFA7	0.350875	0.735296
LSM14A	0.330989	1.19833		SNRPGP2	0.350817	0.747689
ATG4C	0.330968	0.695874		GAPDHP59	0.350707	1.02611
PRKACA	0.330933	1.08295		LRRC34	0.350589	0.71712
MRPL47	0.330788	0.717873			0.350163	1.27553
INO80E	0.330486	0.84507		LINC00167	0.350087	0.725795
ZNF195	0.329914	0.822351			0.350081	0.862594
EEF1B2	0.329801	0.853503		FKBP7	0.34995	0.73673
EIF3E	0.329506	1.0238			0.349914	0.712905
MGRN1	0.329187	1.08502		SRP72P2	0.349693	0.716738
ZDHHC16	0.329004	0.851038		SPCS2	0.349438	0.868789
JTB	0.328899	0.813789			0.349403	0.755215
VAMP5	0.328855	0.660742		CLSTN2-AS1	0.349359	0.796183
RBPJ	0.328712	1.0406		FABP6	0.349195	0.789463
PPP3CB	0.328413	1.00999		HMGB1P1	0.349047	0.903804
ZYG11B	0.327993	0.759909		SNORA36B	0.348502	0.924205
NUS1	0.327686	1.04717			0.348491	0.776986
SLC38A9	0.327556	0.78046		UBXN2B	0.348338	1.11109
HMGN3	0.327549	0.707634		SOX15	0.348197	0.718492
TNRC6B	0.327279	0.944321			0.348078	0.800272
NDUFA1	0.32688	0.683041		DUSP8P5	0.348048	0.706876
ZCCHC9	0.32639	0.877866			0.347881	0.808887
RPL26P19	0.326292	0.681203		ZNF626	0.347772	0.729836
PRPF18	0.326023	0.658944		UNC93A	0.347659	0.719497
ATP6V1G1	0.325708	0.74555		ELOVL6	0.347447	0.963641
POLR2K	0.325659	0.643094		OR9A1P	0.347284	0.876224
	0.325613	0.725852		MIR8078	0.34722	0.838522
PRPF38B	0.325599	1.13633			0.347102	0.761062
SNX4	0.325563	0.914154			0.346988	0.791384
CFAP97	0.325253	1.02153			0.346585	1.2232
NPTN	0.324926	1.06881		ZNF410	0.34642	0.876016
PM20D2	0.324456	0.81799		KHDC1L	0.346321	1.20129
ZNF397	0.324292	0.67567		FRMD1	0.346058	0.700719
EXOSC8	0.324142	0.72328			0.346007	0.738038
TAF9B	0.323951	0.822273			0.34591	0.835049
TMF1	0.323749	1.01532			0.345894	0.772506
CCDC34	0.323741	0.717857		POPDC2	0.345642	0.701739
NOL7	0.32349	0.828349		TMED7-TICAM2	0.345635	0.748356
RABL3	0.323346	0.785431		CCNYL1	0.345618	1.03218
NUP43	0.323315	0.914577		EEF1A1P19	0.34512	0.717437
PPP1R3B	0.323154	0.633991		MIR222	0.344934	0.870949
LEPROTL1	0.322897	0.988569		CABP1	0.344895	0.698349
RPL5P9	0.322794	0.719346		SLC7A13	0.344865	0.802738
TPMT	0.322673	0.700705			0.344563	0.710655
CBX3P9	0.322661	0.677582		LINC01153	0.344504	0.801724
CAPZA2	0.322293	0.84682			0.344263	1.10985
SC5D	0.322106	0.663828		RBBP4P3	0.343694	0.892161
TTF1	0.322044	0.779658		HCG15	0.343673	0.870482
MPV17	0.322012	0.802491			0.343484	0.984728
PANK3	0.321826	1.00216		RPL26P19	0.343332	0.916822
SVIP	0.321788	0.831899		BICD1	0.343315	1.00492
NCBP2	0.321709	1.01472			0.343308	0.69413
GEMIN2	0.321708	0.658976			0.34324	0.839485
AP3S1	0.321507	0.773598			0.343055	0.882054
RN7SKP255	0.321423	0.656799		RPL13AP19	0.342555	1.03387
RPL12	0.321374	0.805187		RAD51AP2	0.342292	0.87789
UPF3B	0.3213	0.870383		ENPP3	0.341624	0.689569
CCDC90B	0.321273	0.817146		LRRC3	0.341454	0.839758
CFDP1	0.321099	0.709821		MCM8	0.341425	0.967591
EXOSC9	0.321036	0.959809		RPSAP61	0.341248	0.688776
PRPSAP2	0.320795	0.744774			0.341176	0.843876
MEA1	0.320427	0.798775			0.340972	1.153
SNRPC	0.31994	0.868519			0.340721	0.83706
RPL36AL	0.319451	0.758431			0.340596	0.692768
UBE2K	0.319424	0.948554		CCDC120	0.340517	0.877728
TAF12	0.319248	0.719734		NAT1	0.340098	0.816063
ORC4	0.319125	0.746078		HMGA1P8	0.340067	0.816827
GOLM1	0.319042	0.670779		EHHADH	0.340028	0.7301
COX18	0.318733	0.673538		HAR1B	0.339959	0.691657
MND1	0.318568	0.735132		AMMECR1L	0.339591	0.991914
NIT2	0.31855	0.716774		TNRC18P2	0.339278	0.686843
PCBP2	0.317651	0.925557		TEKT5	0.339142	0.716951
ALG3	0.317634	0.988078			0.339121	0.750382
NCLN	0.31744	0.904683		MYOCOS	0.33912	0.694604
SUB1	0.317357	0.743057		RBM22P2	0.33897	0.699624
FAM135A	0.317199	0.62871			0.338911	1.13124
GPD1L	0.316999	0.751606			0.33886	1.09957
GRB2	0.316665	1.20174			0.338733	0.696675
PNO1	0.316609	0.693349			0.338699	0.762854
MAIP1	0.316609	0.696634		MIR150	0.338029	0.693655
	0.316535	0.644723			0.338007	0.678134
SYAP1	0.316499	0.938919		RPS15AP40	0.337917	0.67899
KIAA1551	0.316095	1.20832		LINC00514	0.337877	0.682528
BUD31	0.316091	0.861265		ST13P18	0.337672	0.842913
NAMPT	0.315838	0.99419			0.337655	1.04123
GCLM	0.315665	0.834448		DLX3	0.337637	0.721111
TIMM17A	0.315553	0.861617		UNCX	0.337505	1.04998
	0.315543	0.637442		BRAFP1	0.337047	0.732393
ATP5PF	0.315005	0.700719		PSRC1	0.337036	0.823003
TDP2	0.314907	0.925987		RNASE11	0.337029	1.02986
PTMAP2	0.314761	0.675903			0.336963	0.683219
DCAF16	0.314469	0.728208		ZNF610	0.336786	0.674663
MRPS9	0.314312	0.790784		PRR7-AS1	0.336552	0.679169
SPCS1	0.314049	0.883848			0.336395	1.35672
SMIM15	0.31404	0.849935		SLC7A15P	0.336231	0.734948
CSF1	0.314035	1.16399			0.336204	0.693776
ARPC3	0.313975	0.890031		MTND2P15	0.336017	1.12936
CACYBP	0.313884	0.89164		PPIC	0.335985	0.707189
PQBP1	0.31379	0.773817			0.335524	1.02115
NUCKS1	0.313754	1.12079			0.335493	0.886818
CSRNP1	0.313456	0.811791		NPM1P32	0.335462	0.676865
OST4	0.313073	0.756234		FNDC8	0.335443	0.835133
RNF5	0.31307	0.640956			0.335242	0.784906
RPL22	0.312815	0.770894		LINC01209	0.33519	0.826714
SMC3	0.312663	1.26642			0.335155	0.670148
MRPL40	0.312375	0.740309		LRP12	0.335135	0.851205
RPL5	0.312127	1.04011		HSF5	0.335088	0.747216
CYCS	0.311868	0.773214		PMS2P5	0.335024	0.677774
SCAMP4	0.311722	0.705594			0.334622	0.677052
RLIM	0.31167	0.929994			0.334475	0.708407
YBX1	0.3116	0.91574			0.334435	0.9427
POLR3E	0.31093	0.865697		PEAK1	0.334302	0.750474
ENOPH1	0.31089	0.905033		ZNF597	0.334277	0.816259
	0.310796	0.770738		SOCS2P1	0.334118	0.93279
SPCS2P4	0.310711	0.64126			0.333995	1.07544
APOBEC3F	0.310133	0.683928		GNAQP1	0.333595	0.719531
IL18RAP	0.310069	0.622241			0.333494	0.931048
PDE4B	0.30999	0.801848		IGLC7	0.333105	1.22118
SUGT1	0.309675	0.756673		ARL6	0.33307	0.704311
TAF4B	0.309568	0.723847		RAB39A	0.333036	0.712989
DNAJA2	0.30932	0.991367		IER3IP1	0.332983	0.947569
PAFAH1B2	0.309264	1.02939			0.332959	0.883838
P4HA1	0.308916	0.64463		HMGN2P18	0.332591	1.03032
IGSF8	0.308569	0.664017		RPL7P46	0.332442	0.752981
STRADB	0.308275	0.674294		RNF5P1	0.332428	0.704559
OXCT1	0.308137	1.22439		GAS1	0.332364	0.725858
LTA	0.308075	0.767865		BCL2L12P1	0.332337	0.794077
RAB11FIP2	0.307898	0.671115		PPP5D1	0.332267	0.665154
ST13	0.307824	0.869246		MID1	0.332086	0.662893
METTL2B	0.307714	0.711105		HOXA10-AS	0.331999	0.663014
POLR2J	0.307666	0.792874		RHEB	0.331975	0.971118
CNPY4	0.307648	0.628269			0.331958	0.786978
CNST	0.307646	0.773507			0.331679	0.666312
NDUFB11	0.30763	0.64677			0.331431	0.80859
REX1BD	0.30748	0.733742			0.331344	0.861742
MLLT1	0.307298	0.976876		FAM220CP	0.331246	1.22201
FIS1	0.307143	0.772965		MIR210HG	0.331101	0.672846
TM2D1	0.30709	0.762018			0.331077	1.32921
CARD19	0.307014	0.739027		PFKFB4	0.330788	0.72282
MSANTD3	0.30689	0.643975		SNRPEP4	0.330494	0.665773
CST7	0.306759	0.611422		SERPINB7	0.330422	0.741897
ZCCHC3	0.306674	0.722849		PITPNA-AS1	0.330407	0.714442
TMEM140	0.306551	0.638549		KCTD9P6	0.330308	0.719404
VAPA	0.306489	1.06868		LINC01595	0.330171	0.683604
ZMPSTE24	0.306487	1.03164			0.330044	0.941472
PBDC1	0.306483	0.743519			0.329273	0.654033
GOLPH3L	0.306317	0.697842		RASAL2-AS1	0.329198	0.887883
MTATP6P1	0.30607	0.816141		OIP5	0.329193	0.770737
ASNSD1	0.305982	0.838893			0.328963	0.655768
LAPTM4B	0.3055	0.718317		ZNF486	0.328874	0.821239
TMEM167A	0.305459	0.955031		SGCG	0.328762	0.717292
STOML2	0.305448	0.805227			0.328456	0.788269
RHBDD2	0.305403	0.661854		HTR5A	0.328405	0.6515
OXNAD1	0.304926	0.801632		SNORD46	0.328376	0.652622
CD226	0.304854	1.05503		ACTR3P2	0.328288	0.651881
MITD1	0.304523	0.7425		GPHB5	0.32816	0.963411
CHCHD4	0.303982	0.654284		PI4KAP2	0.32785	0.654084
PHC3	0.303825	0.937093			0.327838	0.944514
RNF144A	0.303655	0.726172			0.327546	0.649195
NFKBIZ	0.303581	0.762211		PES1P1	0.327462	0.698662
TDG	0.303547	0.792668		LMO7	0.327437	0.935544
UBE2I	0.303485	0.773381		LINC02135	0.327017	0.717029
TXLNG	0.30337	0.796273		ANKRD46	0.326796	0.824835
ACOT13	0.303226	0.654749		C2orf76	0.326688	0.710325
COA6	0.303223	0.624615		LGALS9B	0.326617	0.672344
DPH2	0.303132	0.767332			0.326541	0.999385
EIF3H	0.303	0.835169			0.325767	0.65228
RIOK2	0.302871	0.789827		UQCRHP1	0.325439	0.705483
C6orf203	0.302866	0.594007			0.325357	0.676299
POC1B	0.302825	0.763786		LRRN1	0.324993	0.737157
SNTB1	0.30249	0.623483			0.324786	0.972623
ARL13B	0.302457	0.660026		CFLAR-AS1	0.324719	0.654879
PDCD10	0.302297	0.756687		EEF1AKMT3	0.324289	0.650142
CSTF3	0.302034	0.78111			0.324255	0.835679
ME2	0.301724	0.785197		EMP2	0.324064	0.639708
RYBP	0.301635	0.814829		ZNF131	0.323475	1.05903
SH2D1A	0.301447	0.844862			0.323403	0.644056
KRR1	0.301144	0.739288		COPS8P2	0.323321	0.752601
PTGES3P1	0.301139	0.661684			0.323272	0.761955
KSR1	0.301104	0.698771		GAPDHP34	0.323155	1.04683
ERGIC2	0.300976	0.747588			0.32286	0.64447
VDAC1P1	0.300925	0.609518		FABP2	0.322797	0.731259
APOOL	0.300866	0.613062			0.322764	0.735806
TXN	0.30034	0.645575			0.322712	0.682351
YBX1P1	0.300307	0.773222		AASS	0.322545	0.659712
C16orf87	0.299925	0.728865		ZBTB8OS	0.322481	0.998309
NPM1	0.299782	0.921316		LINC01482	0.322472	0.637717
RN7SL3	0.299439	0.567438		FOXO4	0.32233	0.720412
	0.299431	1.17854		PFDN1	0.322248	0.94793
MEF2A	0.299307	0.693547		CYP2U1	0.322238	0.726152
COPS9	0.2992	0.588512			0.322127	0.679423
SNRPF	0.29908	0.646928		C20orf144	0.322045	0.638448
TENT5C	0.298955	0.667881		SKA2	0.321982	1.04078
TNFSF14	0.298838	0.708034		PPP1R3D	0.321921	0.827561
CLPP	0.298619	0.703749		RNU2-8P	0.321809	0.63353
COX7C	0.298171	0.801731		SLCO1B3	0.321686	0.871526
PSMC3IP	0.298064	0.605142		TMED6	0.321612	0.756038
LSM5	0.298018	0.608491		TRBJ2-3	0.321272	0.632614
RAB18	0.297976	0.766932			0.320931	0.650787
CENPU	0.297658	0.663487			0.320905	0.903259
MLST8	0.297567	0.762204		LINC02392	0.32077	0.675092
CD2	0.297488	1.11769		MAP3K9	0.320612	0.911875
ZMAT2	0.297258	0.974185			0.320495	0.707377
WBP4	0.29721	0.76259		RN7SKP190	0.320427	0.928754
ZNF316	0.296768	0.611519		CELF4	0.320403	0.635988
TRMT10C	0.296757	0.649164		SLC5A2	0.320383	0.84521
GTPBP4	0.296142	0.978921		ZNF429	0.32034	0.730375
TPX2	0.295969	0.691609			0.320016	0.82446
PNRC2	0.295916	0.956881		SPATA31D1	0.319912	0.706468
TRMO	0.295904	0.644157			0.319715	0.773026
CHEK1	0.295399	0.968195		EP300-AS1	0.319529	0.85278
CDC26	0.295117	0.616526		DIS3L2P1	0.31935	0.834907
RPL23	0.294837	0.852601			0.319192	0.872854
SNRPEP4	0.294487	0.664563			0.319133	0.635027
RCOR3	0.294385	0.73675			0.31905	0.646336
ATF7IP2	0.294253	0.603813		LEPR	0.318577	0.690989
PTPN22	0.294209	0.893717			0.318532	0.637296
ITGAE	0.293983	0.632286			0.318492	1.15341
UCHL5	0.293826	0.761632		SNORD71	0.318413	0.729266
ABHD18	0.293718	0.683588			0.318314	0.638252
GTF3C6	0.293661	0.73647			0.318302	0.640289
YAF2	0.293153	0.657374		EXOSC10-AS1	0.31828	0.710812
PPID	0.292912	0.626607			0.318072	0.723741
TFAP4	0.292823	0.750204		STPG4	0.31801	0.664339
TEX30	0.292747	0.594328		AP3S1	0.317992	1.06582
SNRPA1	0.292711	0.646309		C1orf115	0.317776	0.628465
NKRF	0.292698	0.655092		SSX2B	0.317684	0.636184
ELOC	0.292458	0.576018			0.317674	0.720222
C19orf48	0.292421	0.665232		LINC01085	0.317576	0.731679
SIK2	0.292311	0.656891		GAPDHP24	0.31742	0.836558
AAK1	0.292228	0.897552		SCGB1D1	0.317113	0.844552
SOD2	0.292051	0.740685		SMARCA5-AS1	0.317108	0.621454
EEF2K	0.291918	0.793375		LRRC55	0.317104	0.630465
RTCA	0.291886	0.942478		FNDC1	0.316998	0.625691
MBIP	0.291823	0.655333			0.316376	0.783213
HMGA1	0.291639	1.13606		AMDHD2	0.316149	0.861521
TBCA	0.291516	0.683738		TMEM275	0.316089	0.813806
KDELR1	0.29129	0.824924		FABP5P7	0.315934	0.684026
TATDN1	0.291254	0.566295			0.315932	1.27201
RPL18A	0.290866	0.720436			0.315932	1.27201
DAD1	0.290764	0.800605		SNORA65	0.315811	0.633472
HNRNPDL	0.290504	0.924574			0.315715	0.696939
RNF166	0.290483	0.683315			0.315643	0.639554
MRPL15	0.290369	0.694872		IQCJ-SCHIP1	0.31563	0.616971
ATP11C	0.290327	0.608859		GPX8	0.315434	0.626777
DCP2	0.290261	0.869666			0.31535	1.06785
PER2	0.290164	0.597435		ZNF253	0.315275	0.773205
GLS	0.290156	1.02976			0.315065	0.617985
GLO1	0.290136	0.658924		SERPINE1	0.315019	0.623619
IMPA2	0.289839	0.603395		UBA3	0.315006	0.923344
FKBP1A	0.289589	0.889767			0.314911	0.705421
CLOCK	0.289559	0.600417			0.314909	0.874076
NDUFAB1	0.28926	0.7868		TRIM59	0.31482	0.805205
MTRF1	0.28917	0.572604			0.314805	0.80098
CWC27	0.288871	0.806703		PARD6B	0.314752	0.725173
TFB2M	0.28882	0.686606			0.314747	0.786383
ASB8	0.288326	0.691834			0.314726	0.641015
NPM1P27	0.288188	0.837699		HOXB-AS3	0.314414	0.668928
NDUFAF6	0.288043	0.609732		PIGB	0.314404	0.854031
MT-ATP6	0.288015	0.740398		BEX5	0.314237	0.624628
PCGF3	0.287928	0.696471		RNA5SP370	0.314148	0.769765
SYF2	0.287785	0.821068			0.313827	0.612571
TYMS	0.287605	0.848993		GTF2IP12	0.31376	0.648786
CBX3	0.287575	0.831299		LINC01535	0.313673	0.691809
FGD5-AS1	0.28753	0.9412		UBE2V2	0.313576	0.924605
NSMCE2	0.287046	0.633029		LINC01067	0.313431	0.874426
LZTFL1	0.28703	0.590504		SNORD14E	0.313263	0.617698
KLC2	0.286914	0.677465		CADPS	0.313113	0.659703
ARL5A	0.286834	0.700654			0.312918	0.774053
ATG3	0.286778	0.820013		SNORD6	0.31278	1.01577
PRDX6	0.286376	0.774671			0.312691	1.05756
PCED1B-AS1	0.28618	0.622749			0.312634	0.619695
NASP	0.286134	0.866713		COA7	0.312589	0.89197
ACADSB	0.285819	0.624293		HIC2	0.312564	0.84249
UTP11	0.285755	0.653326			0.312536	1.0363
RNF138	0.285488	0.760049			0.312272	0.620329
SAMSN1	0.285408	0.96372			0.312005	0.648116
CLASRP	0.285324	0.615554			0.311925	0.641715
PIM2	0.285198	0.927817			0.311803	0.607678
FAHD1	0.285196	0.536066		EIF3EP2	0.311795	0.773587
REEP3	0.285096	0.836794			0.311773	0.709178
CCNJ	0.28482	0.525801		MC2R	0.311761	0.607765
SRM	0.284818	0.886226			0.311738	0.776692
GPR171	0.284765	0.754528			0.311674	0.623676
TRAV12-2	0.284664	0.547621			0.311607	0.818
FUT8	0.284581	0.860481			0.311557	0.610375
RNF170	0.284218	0.538145		SLC25A5P7	0.311464	0.845642
CMSS1	0.284153	0.67736			0.311355	0.692074
PDSS1	0.284122	0.623526		ZNF169	0.311326	0.707686
SIPA1	0.28411	0.937688			0.31123	0.616184
INTS8	0.284103	0.778367		ULBP2	0.311148	0.629403
TGFBR3	0.283976	0.760951			0.310689	0.608359
MT-CO3	0.283907	0.716806		SUMO4	0.310668	0.697167
PABPC4	0.283812	0.98246			0.31062	0.813996
DNAJC21	0.283662	0.953335			0.310417	0.904451
DARS	0.283617	0.931643		AGGF1P1	0.310367	0.724832
EIF3I	0.283307	0.701679		HSPA9P1	0.310063	0.649204
SCRN3	0.283128	0.572661		CENPS	0.309946	0.609936
TCEAL8	0.283127	0.65301		LCN15	0.309739	0.678693
CENPK	0.28221	0.745847		ZNF852	0.309501	0.64817
TMEM156	0.282034	0.641479			0.309499	0.862571
	0.281998	0.919571		DMPK	0.309468	0.682783
RPL35A	0.281978	0.739712			0.309438	0.606346
DBF4	0.281807	0.71381		MAPK8IP2	0.309336	0.600106
RPS12	0.28173	0.661548		FAM71C	0.309254	0.816401
RBMX2	0.281544	0.631714			0.309236	0.630277
RNF13	0.281531	0.615048			0.309227	0.602921
PSMA4	0.281427	0.726615			0.309214	0.84222
EIF1B	0.28138	0.629155		ZNF503-AS1	0.309179	0.602603
NAT10	0.281039	0.898987		DESI2	0.309113	0.905012
TPM3	0.281022	0.91167		LINC01159	0.309083	0.645837
DMC1	0.280972	0.548731			0.309018	0.704841
HNRNPD	0.280696	1.06754			0.308932	0.870318
RPL6P27	0.280304	0.664428			0.308872	0.661294
HMGN1	0.280273	0.638182		PRR11	0.308845	0.678219
ZFP62	0.280164	0.57551		YWHAZP4	0.30882	0.736132
POU2F1	0.279947	0.55626		TMEM51	0.308786	0.742024
DHODH	0.279938	0.576261		SLC2A3	0.308782	0.867023
NOLC1	0.279723	0.958012		FABP5P1	0.308725	0.772592
INSIG2	0.279346	0.549887		SELENOOLP	0.308698	0.752334
ATRAID	0.279339	0.590991		ZNF490	0.308395	0.689924
ALG13	0.27931	0.586459			0.308357	0.776488
ATP5MD	0.2792	0.572765			0.308341	0.787305
CENPA	0.279089	0.551916		SMPX	0.308275	0.681241
ZMYND8	0.279033	0.725365			0.308201	0.598475
GUCD1	0.278994	0.882908		NTNG2	0.308171	0.630755
SELENOF	0.278933	0.641355		NIPAL2	0.308054	0.611936
RAP1B	0.278889	0.785126			0.308045	0.897279
CAMK2D	0.27845	0.768987		ZNF367	0.308042	1.00198
SEC63	0.278415	0.847752			0.307943	0.836422
PDZD11	0.27823	0.518601		RNU5F-1	0.307843	0.653332
ERF	0.278207	0.607032		DYRK3	0.307701	0.74414
RPS29	0.278052	0.629364			0.307576	0.646601
HMGB3	0.278029	0.681335		MET	0.30693	0.624924
FAM136A	0.277824	0.823063			0.306767	0.733168
MAPKAP1	0.277683	0.874008		ACTG1P10	0.306763	0.89666
ELK4	0.277531	0.884627			0.306686	0.676392
NHP2	0.277338	0.663722		ATF4P3	0.306617	0.742418
EIF4E3	0.277314	0.723201		SEPHS1P6	0.306576	0.772402
MRPL14	0.277178	0.596719		RGP1	0.306498	0.88488
SUPT20H	0.277085	0.80447		ZNF417	0.306334	0.661242
GFM1	0.277047	0.842143		RNU1-28P	0.306317	0.638301
TRAF3IP3	0.276681	1.00523		RGS16	0.306113	0.610754
RPLP0	0.276656	0.633701		RN7SL396P	0.30607	0.643281
PAPOLA	0.2765	1.03178			0.305963	1.2344
ROMO1	0.276268	0.532391			0.30584	0.82132
	0.276245	0.674973		OR2L2	0.305782	0.642856
RB1CC1	0.276214	0.734268		OR4K16P	0.305643	0.834791
DNAJA1	0.276092	0.741454			0.305594	0.68813
NDUFV3	0.275962	0.684727		PCDHGA1	0.305409	0.717929
PARPBP	0.275856	0.547788			0.305361	0.634315
HPRT1	0.27582	0.703836			0.305343	0.718535
COA4	0.275602	0.671373			0.305336	0.751341
GPATCH4	0.275384	0.726607		ZNF175	0.305254	0.69739
VDAC1	0.275331	0.869717		SP5	0.305246	0.725649
PRKCI	0.275309	0.684505			0.305173	1.24363
NARS2	0.275058	0.531751		HMGN5	0.305166	0.690383
SLC50A1	0.274888	0.553885		OR52N2	0.305129	0.597159
C2orf69	0.274844	0.651867			0.305103	0.59533
G3BP2	0.274699	1.00709			0.305043	0.661849
POLR1D	0.274651	0.717217			0.305043	0.620161
EMC2	0.274199	0.550333		ZNF211	0.305034	0.750942
SMS	0.273863	0.716795			0.305013	0.589531
PPP6R3	0.273802	1.00033		NUS1P1	0.304866	0.659022
TBL3	0.273799	0.575826		PORCN	0.304746	0.737243
TTC13	0.273588	0.62521		GPD1L	0.304717	0.786303
DPH3	0.27356	0.626252		ZCCHC17	0.304684	0.897529
WARS2	0.273231	0.511944			0.304615	0.621488
TOX2	0.273073	0.600477			0.30453	0.666275
MRPL13	0.272551	0.526297			0.304445	0.62611
	0.272442	0.561235			0.30433	0.622903
FAIM	0.272376	0.518106		MIR1244-3	0.304254	0.726964
LINC01578	0.272205	0.541502		COX6B1P5	0.304137	1.23769
CDC7	0.272181	0.643297		MARK2P5	0.304083	0.818691
HMGB1P5	0.2721	0.617966		NPM1P6	0.303982	0.733395
KIAA1958	0.272022	0.526886			0.303889	0.742519
GNL3L	0.271729	0.745028			0.303796	0.605623
ZNF253	0.271541	0.60457		DCXR-DT	0.303467	0.667495
MAD2L2	0.27154	0.704973		CXCR1	0.303129	0.589302
LARP1B	0.271524	0.590385			0.303114	0.618385
DCAF11	0.271523	0.87324			0.303068	0.61802
SPAG1	0.27145	0.517197		PARPBP	0.303019	0.76135
PRIM1	0.27138	0.581432		HHIPL2	0.303002	0.583469
CALU	0.271351	0.751471		NACA3P	0.302905	0.671808
ZNF526	0.27132	0.593484		DCAF13P1	0.302897	0.58465
TARBP2	0.271283	0.59923			0.30253	0.887296
SNAPIN	0.271213	0.542111		ABLIM3	0.302507	0.626464
ATP5PB	0.271014	0.702937			0.30236	0.638612
LSM6	0.270925	0.803777		RNU2-61P	0.302196	0.687421
VPS50	0.270831	0.618383		SNRPCP9	0.302011	0.873006
ANAPC13	0.270665	0.533485			0.30199	0.582981
SPPL2A	0.270561	0.68829		NTN5	0.301976	0.6179
UBA2	0.270496	0.91543		FAM171B	0.301974	0.603022
MBNL1	0.270432	0.961716		PPIL6	0.301711	0.591598
CDKN2AIPNL	0.270404	0.53537		BORA	0.301708	0.856881
AAGAB	0.270043	0.823003		C8orf31	0.301603	0.581056
ZNF37BP	0.269966	0.51718		FGR	0.301492	0.581931
SUMO2	0.269825	0.681503		RBM34	0.301477	0.58
THAP9-AS1	0.269593	0.537873		AKAP8P1	0.3014	0.783437
RPS27L	0.269445	0.619956		LINGO1-AS2	0.301339	0.695273
SP1	0.269421	0.865572		GRPEL2	0.301292	0.828035
LYAR	0.269404	0.687115		TIGD3	0.301219	0.58045
KATNBL1	0.269294	0.581599		GIN1	0.301209	0.660239
LSM3	0.26914	0.656829		ZNF227	0.301107	0.72685
NR2C2	0.269117	0.744864			0.3009	0.662352
NPM3	0.268997	0.52611		MYH8	0.300826	0.585518
ENSA	0.268985	0.734607		CACNA1C-AS1	0.300681	0.583205
XPO4	0.268726	0.743449			0.300637	0.600815
AKAP11	0.26849	0.637215			0.300626	0.58137
COMMD9	0.268479	0.54795		RASIP1	0.300521	0.58266
ASXL2	0.268466	0.745895		MBIP	0.300489	0.698963
TOX4	0.268367	0.772468			0.300467	0.595116
NDUFA12	0.268352	0.586011			0.300227	0.61574
NME1	0.268276	0.588085			0.300176	0.638492
TMEM69	0.268003	0.553421			0.300155	0.673245
PUM3	0.26791	0.740719		MED31	0.300129	0.632398
SOCS3	0.267707	0.638727		KLF16	0.300095	0.798819
ATF4P3	0.267336	0.504896		PGRMC2	0.300006	0.805835
TAF6	0.267284	0.620623			0.299862	0.575207
SLK	0.26723	0.905291		PCDHGC3	0.299833	0.577743
HMG20A	0.267069	0.62933		HAP1	0.299677	0.576978
RBM12	0.266927	0.892122		CMA1	0.299647	0.748177
HSPA14	0.266738	0.568949		FAM192BP	0.299593	0.686782
PDP2	0.266722	0.55902			0.299453	0.59961
MCM8	0.266705	0.729714			0.29944	0.605264
PPIL1	0.266545	0.748119		G2E3-AS1	0.299419	0.764886
FARSB	0.266533	0.792885		NAT8L	0.299403	0.637675
LYPLA1	0.266413	0.78963		DEPDC1-AS1	0.299386	0.732069
HNRNPA3	0.266198	0.92339			0.299115	0.637258
WDR20	0.26619	0.647285		SPTSSA	0.299013	0.754485
ATP6V0A2	0.266017	0.728928			0.29878	0.621248
ARPC5	0.265995	0.904349		TMEM128	0.298709	0.640621
ELOB	0.265939	0.593111			0.298665	0.716278
IRF2BP2	0.265933	0.640475			0.298598	0.711631
WDR48	0.26592	0.704195			0.298513	0.598361
ERH	0.265823	0.669454		P2RY10	0.29829	0.854623
UQCC2	0.265819	0.544908		C16orf58	0.298278	0.768021
RAB21	0.265695	0.706638			0.298238	0.95874
POLR1B	0.26514	0.733835		SLC25A53	0.298227	0.722721
MRPS18B	0.265052	0.662633			0.29809	0.666689
EMB	0.265028	0.853259		SFT2D2	0.298044	0.817352
CCDC22	0.265016	0.567171		LINC02479	0.297998	0.635672
ARMC6	0.264892	0.578505		HOXA4	0.2978	0.719071
ORC6	0.264863	0.644418		AGBL2	0.297631	0.617547
LDB1	0.264802	0.73711			0.297592	0.887786
RBBP4	0.264725	0.953951		MIR1244-4	0.297587	1.02762
IFFO2	0.264516	0.488455		WFDC10A	0.297567	0.904343
CYP4V2	0.264332	0.552777		SERPINE2	0.297445	0.629869
RPL4	0.26429	0.736464			0.29741	0.574396
ABHD5	0.264185	0.54323			0.29707	0.7373
C9orf16	0.263811	0.506766		DEFB134	0.29707	0.917942
MKNK1	0.263603	0.674515		TNRC6C-AS1	0.296979	0.63042
HPS6	0.263585	0.585759		LCMT1-AS2	0.296826	0.573036
TYW3	0.26333	0.687951		DNAJC30	0.29663	0.675397
TRAT1	0.263159	0.645658		STK38L	0.296615	0.781064
CBX5	0.263128	0.91774		HMGB1P42	0.29644	0.697237
LIMA1	0.263055	0.89406			0.296342	0.722
TMED4	0.26303	0.787607		WDR83	0.296338	0.671661
ABT1	0.262879	0.638598			0.296288	0.835699
DESI2	0.26242	0.726175			0.296211	0.926148
NIPSNAP1	0.262319	0.550998			0.296151	0.635366
EMSY	0.262272	0.610793		MIR762HG	0.296118	0.565519
SSR1	0.262242	0.872115		C12orf29	0.296022	0.796501
PDE12	0.262123	0.774897		TTPAL	0.295811	0.787962
BZW1P2	0.261849	0.670198		DLL4	0.295798	0.593985
FZD6	0.261739	0.535926			0.295758	1.19419
MYO19	0.261282	0.695334		AKR1C7P	0.295587	0.565757
PPP1R2	0.261273	0.814653		LINC00870	0.295416	0.586681
C9orf40	0.261249	0.488397			0.295391	0.613899
MRPL37	0.261238	0.739768		LINC01623	0.295328	0.564474
CCDC86	0.261234	0.615622		LINC02012	0.295284	0.578148
SNX2	0.261192	0.666112		CHCHD3P1	0.29507	0.754458
SLC25A39	0.261139	0.697391			0.294893	0.580134
DTX2	0.261069	0.502745			0.294792	0.572792
DCUN1D4	0.261053	0.522192		PHBP11	0.294695	0.649336
STK3	0.260982	0.518153		TIMM8BP2	0.29462	0.632277
PTRH2	0.260894	0.514727			0.294459	0.929239
LIN7C	0.260875	0.632249		TSPAN32	0.294429	0.590085
FBXO22	0.260736	0.666768		B3GNT2	0.294355	0.789473
SRP72	0.260714	0.962502			0.294319	0.695458
LY6E	0.260709	0.808085		PTGR2	0.29429	0.560778
CEP41	0.260634	0.553137		CEP63	0.294265	0.896174
ZNF654	0.260618	0.630356		DBIL5P	0.294199	0.591319
CXCR3	0.260499	0.713151			0.294158	0.88442
MYNN	0.260108	0.537515		GOLGA7	0.294005	0.84492
DAP	0.260083	0.731908		C5orf51	0.293951	0.792879
	0.259681	0.70293		CASC23	0.293758	0.690855
RPN1	0.259447	0.834028		OR5AC2	0.293646	0.882348
SETP14	0.259266	0.484781			0.293547	0.687773
PINX1	0.259089	0.490648			0.293366	0.918133
LUC7L3	0.259084	0.932053		LINC01748	0.293257	0.58627
CARD6	0.259078	0.498465		OR5B21	0.293256	0.60412
MT-ND1	0.258879	0.777805			0.293195	0.827483
DZIP3	0.258639	0.545065		RNU7-52P	0.293053	0.69024
EIF2AK1	0.258627	0.811832			0.292932	0.684726
MANF	0.25855	0.635353			0.29292	1.06049
FKTN	0.258076	0.535085		OR2A14	0.292912	0.591749
TOP1	0.258057	0.858197		LSAMP	0.292845	0.557068
UBE2L3	0.25788	0.664078		EIF4A1P4	0.292808	0.574297
IL12RB2	0.257836	0.595768		GINS1	0.292722	0.762155
CRCP	0.257805	0.551575			0.292696	0.725087
NEPRO	0.257631	0.646413			0.292688	0.86045
CPSF2	0.257406	0.825185		MYF5	0.29257	0.671434
TCF3	0.257367	0.780105		BCRP2	0.292558	0.980762
EDEM2	0.257304	0.549819			0.29254	0.559561
SENP7	0.257033	0.5397		NSG1	0.292212	0.600231
HECTD3	0.256891	0.636509			0.292001	0.56478
SMAP1	0.256761	0.60634			0.291918	0.55707
ZNF688	0.256733	0.502188		AFG3L2P1	0.291889	0.554597
RAD51C	0.256728	0.561118			0.291831	0.993374
CLP1	0.256567	0.526121			0.291786	0.630852
DARS2	0.256527	0.636582		THAP7-AS1	0.291632	0.558628
NF2	0.256518	0.796989			0.2914	0.799202
FAM168A	0.256286	0.594058			0.291399	0.693211
CMPK1	0.256054	0.833569			0.291366	0.862377
RABGGTB	0.25598	0.687886		OR5F1	0.291311	0.974947
SLC5A3	0.255811	0.611793		INSL4	0.291296	0.653222
GUK1	0.255739	0.57059		RIT2	0.291272	0.729104
SNW1	0.255705	0.705289		METTL4	0.291147	0.779912
RSRC2	0.255619	0.749297			0.291129	0.601192
TCEANC2	0.255476	0.568913		OR52E5	0.291107	0.6
RPL37	0.255277	0.636196			0.29093	0.619255
PARP3	0.255226	0.483348			0.290928	0.605958
YBX1P2	0.255103	0.521916		CRABP2	0.290813	0.577432
MRGBP	0.255023	0.559626			0.29074	0.749322
CNOT2	0.25481	0.720738			0.290694	0.596491
NVL	0.25475	0.630095		LGALS14	0.290564	0.820391
C1orf43	0.25474	0.736864		EPHA5-AS1	0.290399	0.737456
SFT2D2	0.254653	0.639346			0.29032	0.761088
RFC3	0.254521	0.747461			0.290151	0.669209
B2M	0.254441	0.635981			0.290009	0.687268
FKBP5	0.254382	0.923165		LINC01276	0.289773	0.565107
C3orf58	0.254217	0.5173		NARSP2	0.289761	0.688122
BLOC1S5	0.254148	0.499356			0.289542	0.798355
RRS1	0.254137	0.637588		CKS1BP6	0.289435	0.875781
YRDC	0.25413	0.512882		PGPEP1	0.289369	0.842793
IQCB1	0.254065	0.541645			0.289073	1.05019
CYTH4	0.254054	0.646567		DNAJA2	0.288938	0.930331
SKA3	0.253957	0.546433		FAM205A	0.288929	0.664128
FUNDC2	0.253887	0.58659		GTPBP10	0.28881	0.687784
PYM1	0.253802	0.629		GBX1	0.28875	0.675467
SCFD1	0.25345	0.646151		OAF	0.288684	0.594142
TERF1	0.253198	0.54458		DNAJC8P1	0.288644	0.584222
ZNF184	0.253155	0.526612			0.288561	0.54656
TOR1A	0.253097	0.673602		RN7SKP45	0.288396	0.838823
SNRNP27	0.253091	0.571679			0.288375	0.668924
UBTD2	0.253028	0.558901			0.288258	1.16836
NAA15	0.252876	0.781796		LINC02249	0.288209	0.739064
NT5C3A	0.252807	0.478004		FBLIM1	0.288122	0.549772
ING1	0.252554	0.564786		RTL4	0.288107	0.693426
DNAJB11	0.252254	0.615939			0.288082	0.59229
OXA1L	0.252099	0.706315			0.288075	0.582856
CD164	0.252024	0.825009		KRT18P1	0.288029	0.63763
MT-ATP8	0.251882	0.592545		TNFRSF17	0.28794	0.689002
NBDY	0.25184	0.589037			0.287887	0.545495
MRTO4	0.251269	0.657124		SAP18	0.287505	0.779522
MEGF9	0.251162	0.535017			0.287489	0.653885
MTIF2	0.25115	0.624744			0.287487	0.817285
COA3	0.251129	0.458327			0.287464	0.554921
COX11	0.250991	0.497559		ASAH2B	0.287451	0.601615
DBI	0.250983	0.623006		TIAF1	0.287449	0.54668
C1orf131	0.250832	0.51397			0.287398	0.551195
NOP58	0.250778	0.762195		EIF2S3B	0.287387	0.731496
VEGFB	0.250665	0.669165		SNORD3A	0.287378	0.596496
RPL13P12	0.250632	0.625388		ZNF92	0.287353	0.755863
EBNA1BP2	0.250624	0.625923		RHOU	0.287257	0.579079
FYB1	0.250534	0.922845			0.286927	0.594374
RAD1	0.250385	0.663089		WBP4	0.286869	0.6967
PPWD1	0.249998	0.702622		ABCB6	0.286824	0.547269
IL2RB	0.249816	0.853873			0.286753	0.568007
DCAF6	0.249724	0.643841		LINC00884	0.286733	0.641703
EFHD2	0.249656	0.716157		OR11L1	0.286471	0.742464
YLPM1	0.249589	0.729774			0.286243	0.652861
COP1	0.249569	0.654686			0.286207	0.547549
ZEB1	0.249367	0.679496		DPM1	0.285996	0.764682
C12orf45	0.249364	0.499188		DNM1P49	0.285936	0.864443
AGMAT	0.249256	0.533789		SULT1A2	0.2859	0.634858
UBE2N	0.249248	0.625739			0.285888	0.907039
MLX	0.249226	0.654283		SEC22A	0.285882	0.737917
NDUFS5	0.249203	0.586609		SRGAP2C	0.285831	0.638776
PPIH	0.248989	0.485004		IGLV1-40	0.285814	0.880464
NUDT16L1	0.248879	0.468207		CDCA4	0.285754	0.854297
FOPNL	0.248793	0.582181		RN7SKP172	0.285656	0.629762
HACD2	0.248721	0.542367		BACH1	0.285617	0.75258
MTMR2	0.248696	0.706288		ZNF649	0.285567	0.722361
NAP1L1	0.248677	0.967524		LYSMD1	0.285519	0.571296
IL2RA	0.248479	0.893427			0.285501	0.548676
FGFR1OP2	0.248438	0.787336		LRP4-AS1	0.285498	0.650127
SEC61B	0.248389	0.5802		CHST15	0.285475	0.541244
ZBED2	0.248377	0.545382			0.285438	0.627001
GNL3	0.247966	0.778773		XXYLT1	0.285433	0.749094
LSM12P1	0.247907	0.523155		PRRC1	0.285376	0.881984
SNRPA	0.247895	0.672902		LUNAR1	0.285305	0.541396
STRAP	0.247624	0.782105		ANP32E	0.285249	0.670383
SINHCAF	0.247594	0.656879			0.285159	0.625353
DPY19L1	0.247341	0.555617			0.285013	0.927145
RN7SL566P	0.247326	0.499103		CNIH1	0.284924	0.746671
SFT2D1	0.247313	0.438899		KLF17	0.284886	0.581851
MSMO1	0.247213	0.515155			0.284868	0.544048
TGFBR2	0.246985	0.669066			0.284503	0.779807
PHAX	0.246966	0.665972		PAICSP4	0.284451	0.537577
THEM4	0.246886	0.624409		LINC02198	0.28437	0.735066
SLC26A4	0.246885	0.565289		LINC00337	0.284318	0.568795
OAZ2	0.24647	0.547316		CCDC157	0.284197	0.541208
GPR55	0.246276	0.431504		MSI2	0.284179	0.851893
SRSF6	0.246138	0.830853		GATAD1	0.284117	0.752152
PPP1CB	0.245999	0.83718		RAB30	0.284	0.62577
BET1L	0.245895	0.507255			0.283771	1.05792
ORMDL3	0.245876	0.580092			0.283501	1.04403
USE1	0.245588	0.451924		DMC1	0.283489	0.658317
CTSC	0.245456	0.567246		HNRNPA3P13	0.283218	0.532593
TLK1	0.245428	0.722932		TTLL13P	0.283097	0.546229
ISCU	0.245392	0.610167		TERF1P4	0.283085	0.585531
STMP1	0.245363	0.478053			0.283039	0.607393
BLOC1S6	0.24535	0.637306			0.282948	1.04276
MRPL16	0.245289	0.585803		RBP4	0.282917	0.561569
FOXK1	0.245222	0.550626		RN7SL587P	0.282877	0.546379
PNN	0.245193	0.641108			0.282875	0.758229
OARD1	0.245078	0.470229		LINC01700	0.282852	0.556694
PRPF3	0.245002	0.671198		C22orf46	0.282767	0.816697
TMEM259	0.244749	0.616365		ZNF285	0.282697	0.532471
POLDIP2	0.244703	0.648827			0.282648	0.910913
HLA-DOA	0.24465	0.440563		SAMD14	0.282524	0.532293
DIMT1	0.244491	0.702986			0.282211	0.540435
SYNCRIP	0.244456	0.916861		RPL23AP53	0.282131	0.541206
TMEM14B	0.244411	0.544622		TADA1	0.281984	0.733937
MRPL18	0.24441	0.551605		PRKAR2B	0.281885	0.530572
KYAT3	0.244364	0.549295		HNRNPA3P5	0.281737	0.765724
ZCCHC10	0.244346	0.512129			0.28173	0.530761
HDDC2	0.24427	0.539472		MEF2A	0.28168	0.768549
HMGB2	0.244239	0.549492			0.281601	1.03322
QSER1	0.244145	0.550411		ZAR1	0.281567	0.797964
SUPV3L1	0.244041	0.568809			0.281528	0.579228
RINL	0.243985	0.585522			0.28152	0.787609
GABARAPL2	0.243837	0.5831		FAM3C	0.281426	0.699955
DHX38	0.243798	0.739268		SLC9A3P2	0.281412	0.649777
BLCAP	0.243794	0.477386		SNORA2A	0.281349	0.634484
CPLANE1	0.243705	0.484142		HOXB4	0.281182	0.638407
RBFA	0.243547	0.461434		FCHO2	0.281142	0.557753
LINC01132	0.243545	0.446552		GRASP	0.281097	0.533356
TMEM38B	0.2435	0.455064		RASSF4	0.281051	0.530605
BMS1	0.243467	0.793868		CHAC2	0.280884	0.668273
NEDD1	0.243421	0.598039		RNA5-8SP6	0.28074	0.533071
SLC38A1	0.243352	0.89914			0.280678	0.599302
POLR2G	0.243288	0.514686		ZNF678	0.280635	0.682197
NDUFAF8	0.243254	0.541629			0.280544	0.652103
MFN1	0.243094	0.637423		GLYATL1P2	0.28054	0.702279
TCF19	0.242991	0.789491		PRRG3	0.280531	0.52582
PRIM2	0.242783	0.565958		GABPB2	0.280345	0.707632
RPS18	0.242695	0.622062		PALM	0.280277	0.550932
CCDC71	0.242572	0.48781		CD80	0.280252	0.646161
CDCA7L	0.242543	0.605814			0.280155	0.717013
EEF1B2P6	0.24254	0.535169		ZNF525	0.28015	0.663421
KLHL42	0.242534	0.460039		HMGN1P38	0.280143	0.675512
RN7SKP203	0.242531	0.518585			0.280069	0.833821
PSPH	0.242507	0.480744		GINM1	0.279886	0.731259
SETDB2	0.242397	0.49837		CTH	0.279695	0.536886
KAT8	0.242328	0.551625		ZNF663P	0.279665	0.764275
HNRNPR	0.242326	0.808429			0.279611	0.542705
TIGD2	0.242325	0.442052		PRSS38	0.279507	0.632822
MT-TP	0.24225	0.632735			0.279328	0.52603
GTF3A	0.242046	0.618777		ZFP69B	0.279271	0.523128
C3orf18	0.241969	0.479789		PKIB	0.279264	0.545919
MORF4L2	0.241916	0.57547		CFL1P2	0.279106	0.524867
ZNF92	0.241892	0.61059		RAB5A	0.278949	0.823197
U2AF1L5	0.241824	0.422319		C14orf39	0.278944	0.523241
NENF	0.241806	0.512558		SLC25A46	0.278939	0.766848
HMGN2	0.241557	0.586803			0.278928	0.626825
SET	0.241546	0.774679			0.278928	0.915236
ZNF48	0.241474	0.449265		SELENOF	0.278919	0.770777
ELOF1	0.24146	0.532078		GNPNAT1	0.278804	0.719072
ARL8B	0.241408	0.659699			0.278737	0.648312
GGNBP2	0.241156	0.702952		APIP	0.278736	0.710645
SMIM13	0.240965	0.495915		BNIP2	0.278735	0.85073
GTF2H2	0.240903	0.458894		ULK2	0.278628	0.7197
SSR3	0.24063	0.65569		TPM3P9	0.278609	0.622478
PPDPF	0.24056	0.426646		SIRPB3P	0.278565	0.568161
NDUFB9	0.24052	0.555361			0.278498	0.874732
ZNF200	0.240446	0.511782		PLCE1	0.278437	0.619125
FABP5P7	0.240286	0.480777		DBF4P1	0.278431	0.610353
PERP	0.240186	0.652126		LINC01849	0.278427	0.572441
GTPBP10	0.240132	0.455702		DERA	0.278408	0.69218
FUBP1	0.240087	0.758138			0.278234	0.661629
BNIP3	0.240066	0.452215		ZP2	0.278164	0.526462
MOCS2	0.240053	0.468106			0.278002	0.619685
EIF2S3	0.240015	0.752221		SLC45A2	0.277983	0.519395
RPL29	0.239949	0.545855		EIF4BP1	0.277894	0.754561
ITPRIPL1	0.239839	0.577654		HHATL	0.277889	0.690961
ITGB1BP1	0.239828	0.531511		KRT73	0.277743	0.523275
SLC25A46	0.239709	0.663536		TRBV26	0.277722	1.01659
WSB2	0.239672	0.657515			0.277682	0.710395
MRPL17	0.239402	0.555179		RN7SKP62	0.277667	0.92686
TUBA4A	0.239362	0.591721		USP27X-AS1	0.277665	0.596667
METTL9	0.239361	0.631787		TMEM159	0.277609	0.598237
IPPK	0.239336	0.437725		KLF3	0.277524	0.65344
HSDL2	0.23928	0.536621			0.277485	0.673636
ARF4	0.239209	0.576678			0.277477	0.634018
RPAP3	0.239	0.625415		PARTICL	0.277296	0.524499
PLOD1	0.238927	0.450394		IQCH-AS1	0.277157	0.533239
SBDS	0.238911	0.526456		TMEM167A	0.277151	0.803701
TMEM33	0.238862	0.595036		RPL7AP60	0.277145	0.527469
CHAC2	0.238775	0.46109			0.277009	0.790425
ANAPC10	0.238775	0.435034			0.276978	0.520608
PGAP2	0.23867	0.443518		TMEM38B	0.27681	0.592654
CLDND1	0.23866	0.659883		SPART-AS1	0.276779	0.526326
METTL6	0.238603	0.493382		CCNG2	0.276714	0.643184
PSMB3	0.238537	0.525044			0.276657	0.527245
MAPK9	0.238244	0.654689		LINC02256	0.276579	0.664848
USF2	0.238099	0.628947		RNU6-1324P	0.276572	1.137
MAVS	0.238078	0.62184		PANK3	0.276441	0.696706
PLXNA1	0.23798	0.535369		PRSS53	0.276387	0.518919
DUS1L	0.237968	0.660268			0.276328	0.517862
PAFAH1B3	0.237951	0.444299		OSBPL1A	0.276234	0.551204
XRCC2	0.237756	0.457447		MIR8485	0.276204	1.13756
NDUFAF4	0.237633	0.434794		GGTLC1	0.2762	0.554323
NAA50	0.237539	0.835577			0.276108	0.552174
LGALS8	0.237318	0.595461		TMEM191C	0.275898	0.639962
NOP14	0.237151	0.776853		MTCO2P12	0.275765	0.515056
RIOK3	0.237132	0.624502		PABPC1P2	0.275672	0.683811
TNFRSF14	0.236867	0.532809			0.275664	0.853751
FAR1	0.236859	0.672152			0.275619	0.63247
SNRPG	0.236723	0.49924		SUMO1	0.275416	0.741368
DHFRP1	0.236627	0.436668			0.275367	0.513524
MINOS1	0.236607	0.498018			0.275302	0.940143
CD40LG	0.236442	0.738181			0.275254	0.522244
PUS7L	0.236382	0.487532		B4GALT1-AS1	0.275247	0.51593
CCDC25	0.236226	0.568558		IRF6	0.27523	0.516462
SHARPIN	0.236181	0.525616		GEMIN7	0.275126	0.52178
ARMC7	0.236065	0.451545		CSNK1A1L	0.275053	0.513837
CBWD1	0.236036	0.47056			0.275015	0.864977
OSGEP	0.236026	0.534597		NRAS	0.274982	0.747458
GEMIN6	0.235977	0.468065			0.274693	0.551551
NELFB	0.235949	0.617495			0.274625	1.01581
TMEM30A	0.235784	0.691496		LAMP2	0.274623	0.660332
PRELID1	0.235718	0.606929		RAB28P1	0.274489	1.11066
WDR75	0.235686	0.635279			0.274459	0.598034
VPS37A	0.235628	0.498131		NUDT15	0.274301	0.699263
API5	0.23555	0.732246		PCDH18	0.274198	0.510058
DTD2	0.235477	0.459844		RPA2P2	0.274166	0.560169
WIPF2	0.235321	0.629175		ZBTB6	0.274135	0.643469
ADIPOR1	0.235204	0.608498		BMT2	0.273943	0.680414
TAF8	0.235107	0.52525			0.273913	0.714228
ATF4	0.234901	0.704742			0.273841	0.793613
MKRN2	0.234864	0.529211		ATE1	0.273725	0.685197
TRMU	0.234791	0.541878			0.273602	0.935988
CHRAC1	0.234722	0.5576		LINC02475	0.273581	0.524559
PFDN1	0.234549	0.452917			0.273536	0.619046
SRSF3	0.234438	0.629378		ZBTB37	0.273535	0.603786
MRE11	0.234224	0.570263		RBMX2P1	0.273509	0.566444
SKA2	0.234207	0.474791		MIR5194	0.273502	0.829639
CHCHD10	0.234181	0.462122		SLC27A5	0.273498	0.581997
RPL5P17	0.234022	0.421234		TBCEL	0.273436	0.593122
MRPL48	0.233723	0.443365		ITLN2	0.273347	0.58065
MT-ND2	0.233722	0.575662		LIX1L	0.273282	0.750959
CYTIP	0.233607	0.598762			0.273196	0.764431
KPNA2	0.233434	0.525892		HSDL2	0.273195	0.735945
CCNQ	0.233166	0.499333		NPTN	0.273139	0.711127
MYEF2	0.233121	0.445502			0.27294	0.518805
ESF1	0.233097	0.651398		KIAA1191	0.272931	0.825361
TMEM50A	0.233088	0.550989		SYCE1L	0.272907	0.519933
RTN4	0.233086	0.707069		PPTC7	0.272894	0.769748
TMEM50B	0.233024	0.526226		MTCO1P22	0.272791	0.753827
FAH	0.232998	0.460452			0.272727	0.553006
LSM10	0.232878	0.449039		ZBTB14	0.272714	0.753719
TMEM39A	0.232808	0.49597		FAM214B	0.272666	0.613536
TJAP1	0.232722	0.515606			0.272639	0.657597
CIP2A	0.232698	0.52409		TRAJ42	0.272635	0.71296
DECR1	0.232507	0.472603		TUBBP2	0.272525	0.505991
MCM6	0.232493	0.815294		RPS14P8	0.272502	0.508705
GALNT2	0.232407	0.551504		FAM76A	0.272486	0.742638
RPS15A	0.232272	0.54875			0.272373	0.557676
TTPAL	0.232246	0.498928		SNORA79B	0.27235	0.524635
POLR2L	0.232118	0.461871		RUSC1-AS1	0.272098	0.528848
GTF3C4	0.23207	0.554948			0.272068	0.580185
PSMF1	0.232035	0.66244		MUC7	0.271995	0.565984
SMG5	0.232014	0.678768		CBWD5	0.271938	0.547151
STX7	0.231888	0.466979		PLD6	0.271888	0.621495
KDELR2	0.231881	0.547938			0.27173	0.926393
METAP2	0.231809	0.731312			0.271728	0.52181
SFMBT2	0.231803	0.470743			0.271637	0.833423
MAX	0.231691	0.631381		LRRC37A12P	0.27156	0.587491
MATK	0.2315	0.406343		SLC29A2	0.271518	0.550624
SPRTN	0.231384	0.468749		TDGF1	0.271385	0.528391
DDI2	0.231206	0.535929		SOCS6	0.271349	0.560473
PISD	0.23117	0.457447		RNF103-CHMP3	0.271306	0.764216
DUSP11	0.231118	0.488396		RPL38P4	0.271292	0.503015
IGF1R	0.231059	0.426876			0.271287	0.717168
	0.231001	0.417991		CCZ1	0.27121	0.569833
CCSAP	0.230932	0.467699			0.271037	0.650889
DCK	0.230879	0.702755			0.271021	0.715561
SENP5	0.230762	0.640077		COMMD8	0.271009	0.742596
ATG12	0.23063	0.525264			0.270951	0.812926
AATF	0.230558	0.732802			0.270888	0.51761
RBM28	0.230487	0.611151		SRSF4	0.27085	0.763699
RDH14	0.230435	0.449367		CDC42P6	0.2708	0.63443
SPEF2	0.230283	0.414501		TBP	0.270772	0.691758
CHMP2A	0.230238	0.715376		ACVR2B	0.270586	0.628957
EAPP	0.230216	0.543568		TUSC8	0.270511	0.501872
SRSF10	0.230215	0.67428			0.270457	0.653401
PRMT1	0.230202	0.509342		KIRREL3-AS2	0.270432	0.986234
SYNE3	0.230088	0.655599		LINC02265	0.270345	0.615381
DHX34	0.230074	0.465773		C1orf198	0.270062	0.593448
RPLP1	0.229924	0.590201			0.270059	0.513673
YEATS4	0.229823	0.511888		TRAV26-2	0.270038	0.56721
CNOT9	0.229552	0.678105		EIF4A1P10	0.269972	0.650981
SRBD1	0.229485	0.455915		SNX16	0.269961	0.604585
FAM111A	0.229386	0.599809		CEACAMP10	0.269731	0.676223
MT-CYB	0.229366	0.624225			0.269653	0.713916
RN7SL4P	0.229327	0.52209		CREB3L4	0.269525	0.568144
SLC25A43	0.229187	0.430706		SENP2	0.269439	0.81938
SMG7	0.229137	0.623047		HSPB1P2	0.269429	0.806877
CENPM	0.228977	0.422964			0.269407	0.548585
ICK	0.228919	0.481602		KRTAP5-4	0.269368	0.578084
ABL1	0.228799	0.487109		PLA2G2C	0.26936	0.540913
ACTR3	0.228693	0.762978			0.269295	0.534145
MZT1	0.22859	0.474693			0.269264	0.614951
PDE4A	0.228547	0.529893		IFITM4P	0.269212	0.586354
RPL6	0.228477	0.611988		TNFSF14	0.269194	0.709521
VTRNA1-3	0.228167	0.423286		HSPD1P6	0.269172	0.512747
C1orf109	0.227965	0.449179		IRF5	0.269153	0.661457
COQ10B	0.227951	0.488537		HACD4	0.269149	0.690363
SLCO4A1	0.227894	0.50268			0.269142	0.808071
MVB12B	0.227891	0.424536		CMAS	0.26913	0.704557
LRIF1	0.227729	0.477957			0.268975	0.996572
NOL6	0.227698	0.563505		SRCIN1	0.268945	0.512459
PLAGL2	0.22769	0.541077		ZBTB2	0.268896	0.751029
POLR3GL	0.227634	0.489562			0.268817	0.497043
LINC01184	0.227589	0.463803		ATXN1L	0.268795	0.80521
FRG1	0.227528	0.561048		DNAJC6	0.26862	0.61115
TMEM19	0.22747	0.415594		UFM1	0.268508	0.81295
TFE3	0.227208	0.530347		DCAF13P2	0.268466	0.651518
MRPL39	0.227193	0.430373		NDUFV2P1	0.268443	0.514126
RITA1	0.227148	0.416114		WNT6	0.26844	0.554015
RIOK1	0.227105	0.548745		C1QTNF4	0.268437	0.905705
RBM26	0.227067	0.688526			0.2683	0.548908
ZNF136	0.227065	0.431964			0.268254	0.920024
Sep.07	0.226965	0.776648		XXYLT1-AS1	0.26823	0.562304
COX7B	0.22692	0.437707		RPS10P18	0.268149	0.51414
CTNNBIP1	0.226872	0.430873		CYP27A1	0.26809	0.504884
KLHL28	0.22677	0.416223			0.268033	0.525336
PALLD	0.226767	0.428306			0.268027	0.509297
MMADHC	0.226742	0.515992			0.268013	0.498145
RPL19	0.226688	0.58177		NFU1	0.267968	0.686735
SASS6	0.226627	0.491838			0.267954	0.496179
PPP2CA	0.226613	0.695571			0.267866	1.10171
MBNL3	0.226515	0.490127		KRT18P29	0.267861	0.535537
ITM2A	0.226504	0.552984			0.267833	0.513181
DNAJC7	0.226182	0.585697			0.26767	0.499963
EIF4G3	0.225967	0.670382		PLCB2-AS1	0.26758	0.979225
CPTP	0.225895	0.445113		TMEM240	0.267561	0.756033
DNAJC10	0.225869	0.675152		RGPD2	0.267545	0.539124
TMCO1	0.225818	0.585387		OR56A3	0.26751	0.511552
ASB6	0.225768	0.461431			0.267402	0.601845
ATP6V1D	0.225712	0.434954		HOXB-AS1	0.267318	0.49575
EIF2B1	0.225669	0.621204			0.267309	0.974549
NDUFB5	0.225605	0.54967		ARPP19	0.267292	0.73522
FBXW7	0.22532	0.566651			0.267288	0.493093
PTMA	0.225299	0.62348		PCDHB17P	0.266919	0.51302
RPL24	0.225119	0.603075		LOH12CR2	0.266892	0.61833
POU2F2	0.225105	0.535847		EFCAB14-AS1	0.26685	0.564259
NUF2	0.225102	0.490128		FGF17	0.266675	0.526638
ARFIP2	0.22502	0.447199		FA2H	0.266641	0.500321
MTHFD1	0.224994	0.711783			0.266624	0.67504
TMEM200A	0.224976	0.39283		TRBV9	0.266619	0.536356
WDR43	0.22494	0.697483		MYL12AP1	0.266598	0.511183
PRDX2	0.224898	0.579307		C1RL-AS1	0.266418	0.628341
OLA1	0.224889	0.538228			0.266407	0.498052
OGFOD1	0.224826	0.613742		TBX22	0.266376	0.53449
PYCR1	0.224727	0.413642			0.26631	0.526131
PPP4R2	0.224721	0.608954		HAUS2	0.266295	0.770742
DPY30	0.224687	0.406852		LINC02168	0.266162	0.736713
ZNHIT6	0.224668	0.521547		DCUN1D2	0.266033	0.559909
COX5A	0.224554	0.534142			0.265912	0.582536
HACD4	0.224527	0.511042		SYNGAP1-AS1	0.265868	0.968585
ARCN1	0.22443	0.774599		CDK19	0.265756	0.697032
SP140	0.224384	0.588399		LINC01197	0.265707	0.509637
P2RX4	0.224328	0.479826		KRT71	0.265541	0.491727
FAM20B	0.224302	0.583619			0.265456	0.554082
FOXK2	0.224288	0.486574			0.265437	0.81327
GMEB1	0.224259	0.499909		OTUD6B	0.265386	0.674388
SMIM7	0.224223	0.419859		UEVLD	0.265376	0.647633
FAM49B	0.224104	0.597433		ZBTB25	0.265324	0.678791
THYN1	0.224056	0.500812			0.265176	0.712974
PLPBP	0.223805	0.633561		TBX2-AS1	0.265147	0.572634
BARD1	0.22358	0.595585		AP2S1	0.265135	0.655277
	0.223508	0.479601			0.265134	0.655287
GNAS	0.22348	0.681284		CBX1	0.265123	0.692471
PJA2	0.223375	0.704988		RAD23BP1	0.265026	0.529021
PHTF1	0.223125	0.525686		BBS10	0.264933	0.620114
PSMD12	0.223084	0.542125		CAAP1	0.26492	0.702917
DCP1A	0.22296	0.551915			0.264863	0.792311
RBL1	0.222934	0.630971		PTCHD1	0.264846	0.498372
METTL4	0.22286	0.490873		NANP	0.264729	0.613565
FAM13B	0.222673	0.597897		KRT18P58	0.264712	0.570358
PPA1	0.222632	0.495397		AMPD1	0.264678	0.486826
FTH1	0.222469	0.594918		CLMAT3	0.264644	0.500846
MAGOH	0.222436	0.491019			0.264626	0.826195
BTBD9	0.222299	0.42629			0.264614	0.501845
UBLCP1	0.222217	0.51894		PRELID3B	0.264522	0.766156
SRSF2	0.222212	0.557982			0.264506	0.633519
DEK	0.222158	0.765868		FBXL7	0.264499	0.486239
KCTD10	0.222152	0.590561		CYB5A	0.264466	0.669226
DAZAP1	0.222082	0.642711		TPRG1L	0.264428	0.617346
BECN1	0.222073	0.604058			0.264327	0.507129
CD274	0.221966	0.407523		AMIGO1	0.264203	0.537637
ANGEL2	0.221936	0.544247		RIPK2	0.264066	0.575789
ZFP1	0.221868	0.473796		CLIC4	0.26399	0.522326
MUTYH	0.221773	0.41026		PRR34	0.263971	0.49339
PIK3C2A	0.221768	0.482825			0.263933	0.497134
RPF1	0.221634	0.457767			0.2639	0.77346
RPL26L1	0.221571	0.444788		MTFR1	0.263879	0.679332
CCNYL1	0.221445	0.428479		RPS6P25	0.263834	0.559969
C19orf54	0.221372	0.414402			0.263696	0.485484
EXOC6B	0.221227	0.491388		ARHGEF7-AS2	0.263645	0.795356
BYSL	0.221214	0.497591			0.263611	0.484044
TSC22D3	0.220912	0.409585			0.26361	0.650367
PKNOX1	0.220767	0.462647		RPL3P11	0.263583	0.522412
PSMD5	0.22068	0.56938		EXOC5P1	0.263445	0.498502
SYNJ1	0.220657	0.452558		RPL13AP2	0.263348	0.527633
TAF5L	0.220636	0.522992		OR5M5P	0.263245	0.609061
ZEB2	0.220606	0.468382			0.263122	0.802502
ATG16L2	0.220436	0.391338			0.262907	0.702211
PIGC	0.220371	0.418369		CACNG4	0.262898	0.510596
TRMT1L	0.220316	0.491838		HACD2	0.262854	0.705743
BTN3A2	0.220277	0.462504		TOR1AIP2	0.262808	0.673817
CEP63	0.220274	0.529503			0.262784	0.620764
COMMD2	0.220123	0.51268		TMEM198	0.262754	0.483622
JAK3	0.220059	0.711408			0.262686	0.597472
UBA3	0.220008	0.533932			0.262612	1.06842
TMEM126A	0.219968	0.375887		HSPA8P13	0.262596	1.07964
GUF1	0.219811	0.512264			0.262567	0.481835
SPDL1	0.219711	0.506491		ANGPTL7	0.262562	0.481455
AKAP1	0.219659	0.506666		HMGB3P1	0.262514	0.487276
FCF1	0.219613	0.503696			0.262406	0.538232
SLC16A6	0.219598	0.404689		CPEB1-AS1	0.262332	0.510519
HLCS	0.219597	0.410488		STAU2	0.262309	0.685394
ZNF274	0.219454	0.415286		MTATP8P2	0.26227	0.654296
CCNT2	0.219402	0.465132			0.262226	0.589254
IRF5	0.2194	0.411575		LINC00881	0.26222	0.480682
GPR68	0.219382	0.433207		SCARNA18	0.262207	0.508476
UBE2E3	0.219379	0.51612			0.262136	0.497176
SERBP1P5	0.219371	0.519239		PARP11	0.26192	0.590353
ADK	0.219355	0.424334		OR2M2	0.261849	0.532186
ALDH1B1	0.219293	0.503398		ARHGEF5	0.26179	0.520968
CDC45	0.219181	0.519326		KBTBD8	0.261767	0.634633
ZNF75A	0.218991	0.396193		MEF2B	0.261767	0.536119
ADAT2	0.218929	0.403573		NIFK-AS1	0.261751	0.567223
EPC2	0.218884	0.551604			0.261726	0.559978
CHMP5	0.218761	0.471809		HRK	0.261403	0.506
CEBPZOS	0.218609	0.440257		CERS6-AS1	0.261318	0.488442
UBE2J2	0.218414	0.517603			0.261131	0.493354
TMEM161B	0.218312	0.395472		TSKS	0.261117	0.480075
ERI1	0.218265	0.511297			0.261008	0.702535
CNBP	0.218258	0.664916		EGR2	0.260967	0.485658
HAUS2	0.21823	0.493856		CCSAP	0.260854	0.693671
RAB40C	0.218115	0.378883		PARP16	0.260849	0.724505
SETD5	0.218072	0.507806		SPCS2P4	0.260828	0.575408
HNRNPLL	0.218054	0.616382		TEDDM2P	0.260592	0.590169
TBL1XR1	0.218034	0.691592		PTAR1	0.260541	0.578953
RMDN1	0.217971	0.458089		KRTAP10-12	0.260404	0.8766
ZNF326	0.217911	0.522091			0.260354	0.623628
RNF25	0.217702	0.395628			0.260347	0.562001
TIMM13	0.217629	0.459981			0.260328	0.506206
ATAD5	0.217603	0.608768		LINC02141	0.260288	0.496278
NRAS	0.21751	0.688587		TMEM218	0.260262	0.608028
BTG3	0.217363	0.411014		B4GALT6	0.260226	0.483014
MRPS21	0.217298	0.441975		ZNF460-AS1	0.260071	0.520421
SAAL1	0.217238	0.456411			0.260003	0.475799
UQCRH	0.217199	0.440143			0.259901	0.970007
NOP9	0.217083	0.418531			0.259646	0.57894
FAM118B	0.217001	0.403378		RNU6-756P	0.259618	1.05292
ZNF644	0.216999	0.609342		ENDOG	0.259596	0.50033
B4GALT7	0.2168	0.391353		SPAG11B	0.259434	0.628687
SERBP1	0.216794	0.666646			0.259421	0.737143
CD96	0.21678	0.650066		SMIM38	0.259413	0.618237
ARMC1	0.21676	0.549279		BTBD19	0.259398	0.510098
MFSD6	0.216739	0.671361		UNC5A	0.259348	0.484867
FGD3	0.216726	0.539496		RPS10P7	0.259273	0.473554
UBXN2A	0.216666	0.480703		SINHCAFP1	0.259228	0.55058
LRRFIP2	0.216548	0.568236		SKA3	0.259175	0.666185
MTPN	0.216299	0.653979		IGHG1	0.259084	1.07679
TCAIM	0.21625	0.45665			0.259057	0.674332
HDGF	0.216216	0.601551		PKNOX1	0.259018	0.74649
FRA10AC1	0.216166	0.402431		CARD6	0.258965	0.57229
TSEN15	0.216103	0.518972		IFNGR2	0.258945	0.542849
ATXN7L2	0.216054	0.380373			0.258916	0.533531
CEP83	0.216044	0.409988		ANP32A	0.25891	0.710445
	0.215925	0.38134			0.258891	0.714514
CYB5B	0.215842	0.488427		ZNF236-DT	0.258876	0.504254
MZT2B	0.215817	0.393384			0.258849	0.790379
GZMH	0.215766	0.364788		NCKAP1	0.258767	0.626282
DCXR	0.21563	0.447615		ZNF337	0.25862	0.502202
RPS7P1	0.215583	0.390057			0.258566	0.551751
FAM210A	0.215581	0.439384		NPIPB4	0.258549	0.496638
SAMD8	0.215553	0.414523		LINC01823	0.25851	0.471875
MYBL2	0.215463	0.597456			0.258501	0.733734
MYL12A	0.21526	0.563783		NECTIN4	0.258501	0.472358
PRKACB	0.215112	0.623009		RABL2B	0.258463	0.598057
ORMDL1	0.215035	0.418209		EEF1A1P9	0.258452	0.547696
STAT5A	0.214985	0.506273		SERTAD2	0.258427	0.67698
KRCC1	0.214867	0.530037		SH3GL3	0.258249	0.504422
MCUB	0.214699	0.48767		CLINT1	0.25823	0.75847
ZNF271P	0.214662	0.437223			0.25821	0.538265
TRAF7	0.214579	0.508675		CCDC103	0.258174	0.812708
PSIP1	0.214552	0.662245			0.258145	0.740693
MIA2	0.214515	0.531774			0.258136	0.470808
SERPINB6	0.214413	0.459057		TNFAIP8L1	0.258085	0.559825
CDC42P6	0.214404	0.409986		SHOC2	0.258041	0.704905
BAG2	0.214403	0.551235		ACOT4	0.257953	0.507806
SEC11A	0.214331	0.510298			0.257905	0.713227
RBM23	0.214257	0.620557			0.257862	0.494622
SLC31A1	0.214236	0.38565		LINC00565	0.257854	0.495552
SCAPER	0.214198	0.470107		OR10N1P	0.257734	0.516194
AUH	0.21418	0.430078		GULOP	0.257583	0.51069
GTF2A2	0.214133	0.415447			0.257582	0.712528
WAC-AS1	0.21411	0.415852		RNU7-169P	0.25755	0.800411
C19orf70	0.214048	0.377881		PEX19	0.25751	0.714959
ZNF93	0.214024	0.406377		NRARP	0.257409	0.475835
SPCS3	0.213988	0.631247			0.257385	0.525649
IVNS1ABP	0.213952	0.531861			0.257366	0.609418
CRACR2A	0.213856	0.485483			0.257329	0.93393
TGFBRAP1	0.213832	0.469257		IMMP1L	0.257248	0.477295
SNHG16	0.213704	0.447752		ZNF271P	0.257229	0.614797
ZNF180	0.213618	0.401977		TRAV27	0.257172	0.486234
CCDC137	0.213597	0.526636			0.257154	0.752451
DDX19A	0.213327	0.454241		RFX6	0.257141	0.495263
SMC5	0.213208	0.653652			0.257118	0.472777
UBXN1	0.213202	0.643733		IFNAR1	0.257115	0.630137
NLRP11	0.213201	0.680392			0.256907	0.489605
CUEDC2	0.213188	0.467732			0.256904	0.585361
ARL6IP5	0.213114	0.565715		TAF4	0.256831	0.740917
KIF2A	0.212813	0.5751		KRT8P12	0.256815	0.49022
SNRPD3	0.212812	0.597379		MSANTD3	0.256808	0.630593
COG3	0.212806	0.446146		PICALM	0.256733	0.660835
P2RY10	0.212632	0.479895			0.256654	0.853345
ZNF395	0.21262	0.402016			0.256654	0.531529
PFDN2	0.21251	0.417242		PCDHA4	0.256648	0.470417
FBXO46	0.21251	0.446867		GPR141BP	0.256645	0.591015
NMI	0.21224	0.487534		RPS10P3	0.256604	0.468764
UNK	0.212208	0.420094			0.256507	0.715678
MTDH	0.212196	0.723352		CHEK1	0.256453	0.743265
MSANTD4	0.212116	0.441747		LINC02288	0.25633	0.480954
DDX21	0.2121	0.705168		OR1A1	0.256243	0.466824
SYTL1	0.212086	0.401903		NPPC	0.256219	0.813232
ACBD6	0.212065	0.473124		EEF1E1P1	0.256118	0.730056
POFUT1	0.212	0.580939		PTEN	0.256109	0.659276
AMD1	0.211752	0.681895		ZNF568	0.256082	0.54956
CAMLG	0.211703	0.425637			0.256074	0.512642
SMYD2	0.211573	0.481967		PF4	0.255955	0.709137
RAB4A	0.211422	0.376745			0.255903	0.663176
MORC4	0.211392	0.410019			0.255835	0.499094
SNX18	0.211302	0.447319		MZT1	0.255834	0.611919
POLD1	0.211252	0.459463		ZNF470	0.255538	0.495603
SRRT	0.211166	0.678003		SMIM28	0.255529	0.703991
AK4	0.211163	0.374096		PIK3CD-AS2	0.255487	0.49088
COX6B1	0.211156	0.446444		EN1	0.255477	0.539173
CARMIL2	0.210949	0.57529			0.255357	0.537409
MIS12	0.210874	0.494371		RNF125	0.255348	0.666759
EIF1AY	0.210856	0.454082		NDUFB4P11	0.255332	0.46493
CDK1	0.210783	0.391413		VDAC1P10	0.255319	0.633455
CETN3	0.210746	0.366506			0.255305	0.60706
SF3B6	0.210592	0.459122		SLC9A3R2	0.255245	0.468904
STYX	0.210566	0.555157		CETP	0.255214	0.463952
RN7SL181P	0.210532	0.467244		PPP1R42	0.255213	0.58044
CDK2AP1	0.210494	0.381703		TTL	0.255212	0.652033
HNRNPH1	0.210332	0.752758			0.255163	0.494869
PTPRJ	0.210222	0.525247		CCNQP3	0.255071	0.664833
WRN	0.210167	0.519829		UBE2D3P1	0.254919	0.563838
VMA21	0.210133	0.508733			0.254802	0.482849
CCNA2	0.210032	0.456065		TBC1D3P4	0.254767	0.788234
SCCPDH	0.209991	0.438522			0.254744	0.756867
RNF7	0.209852	0.485696			0.25468	0.612615
LZIC	0.209725	0.465842		ST13P5	0.254509	0.535008
MRRF	0.209717	0.403614		ENY2	0.254489	0.651281
FAM172A	0.209653	0.419292		C4orf3	0.254481	0.623995
IKZF3	0.209536	0.408111		RAB43P1	0.25443	0.498422
AGO2	0.209458	0.575111			0.254402	0.855759
THOC5	0.209436	0.507899		ANGPTL5	0.254393	0.508288
MRPS36	0.209407	0.361734			0.254321	0.634433
HIRIP3	0.209374	0.465317		NETO2	0.254288	0.599645
ACTA2	0.209315	0.377305			0.254255	0.496661
DIS3	0.209071	0.620042		CICP9	0.25423	0.654985
TKFC	0.209024	0.384164		IL3	0.25422	0.544352
RPL5P23	0.208983	0.445843		EVI2B	0.254144	0.613705
SLIRP	0.208846	0.425769		PNMT	0.254144	0.584586
TRIP13	0.208608	0.536157		YAE1	0.254068	0.557958
MED6	0.208542	0.442623		ZIM3	0.254035	0.498504
DNAJC8	0.2085	0.482432		PRAMEF17	0.254024	0.559105
NDUFAF7	0.208495	0.381456		OR1M1	0.253995	0.484452
SH3BGRL3	0.208251	0.541858		SNORD104	0.253779	0.490734
ATP5F1D	0.208174	0.536676			0.253675	0.602283
PDCL	0.208118	0.460716			0.253672	0.465044
TADA2A	0.20796	0.454788		OPA3	0.253656	0.7431
UBA52	0.207958	0.490442		SLC35G3	0.253654	0.491882
ABRACL	0.207931	0.509841		ICK	0.253616	0.624653
TRAF3	0.207897	0.540102			0.253585	0.525324
IL21R	0.207887	0.405511		HLA-DOA	0.253577	0.576206
RCC1	0.207872	0.480281		PLEK2	0.253574	0.459857
HDAC2	0.207814	0.575979			0.253498	0.552217
ZDBF2	0.2078	0.37334		HTR3C	0.253461	0.460958
TMED2	0.207787	0.566925		DTX1	0.253401	0.475541
GIGYF1	0.207757	0.427976		STX11	0.253384	0.690128
PPP1R7	0.207574	0.504131		PLGRKT	0.253362	0.620237
TMEM9	0.207555	0.37064		C2orf69	0.253356	0.612197
EIF3CL	0.207552	0.621921		UBE2G1	0.25335	0.726257
MBNL2	0.207475	0.432565			0.253328	0.522351
RCN2	0.20745	0.521104			0.253323	0.789836
FASN	0.207334	0.597285		MRGBP	0.252991	0.662595
TRMT13	0.207304	0.38552		PLEKHA2	0.25297	0.635015
SATB1	0.207285	0.542895		SKOR1	0.252969	0.46288
TLK2P1	0.207275	0.364424		PBX3	0.252953	0.554083
DNTTIP2	0.207272	0.569709		OR7D4	0.252911	0.458857
RCBTB1	0.207219	0.434921			0.252901	0.677349
SETD4	0.207064	0.360309			0.252899	0.628573
TMEM65	0.207043	0.494451			0.252838	0.908071
MOB1A	0.207028	0.639805			0.252838	0.908071
GJB2	0.20694	0.385593			0.25282	0.490823
RBBP9	0.206862	0.367298		LINC02677	0.252808	0.607845
ZNF277	0.206726	0.379247		FOXN4	0.252805	0.465143
PRDM2	0.206639	0.542543			0.252744	0.583043
ZNF197	0.206536	0.384984		MRS2	0.252699	0.692546
GPD2	0.206503	0.433397		RERE-AS1	0.252686	0.486443
MAPKAPK3	0.206492	0.590268		NUDT4	0.25257	0.688682
CD2AP	0.206409	0.576257		DEK	0.25252	0.67128
DANCR	0.206373	0.424169			0.252511	0.793919
DHTKD1	0.206343	0.443549		HSPA14	0.2525	0.684821
DPM2	0.206335	0.435187			0.252473	0.665096
OCIAD2	0.206256	0.420794		ELFN1	0.252423	0.458216
STRN	0.206165	0.465429		RCHY1	0.252375	0.587373
MPST	0.206154	0.394769			0.252214	0.531268
EXOSC2	0.206148	0.530438		TIPARP-AS1	0.252132	0.459506
TMEM268	0.20612	0.403549			0.252093	0.560548
LATS1	0.206063	0.538393		ZNF681	0.252085	0.556081
TBC1D22A	0.205968	0.500421		LDB3	0.252074	0.46727
TDRD3	0.205925	0.394269		SRPK1	0.252073	0.714192
FUBP3	0.205719	0.500526		BAIAP2L2	0.252015	0.491555
BDP1	0.205671	0.493321		ARL3	0.251888	0.606454
DCTPP1	0.205538	0.426097		FBXL12	0.251794	0.568035
NUFIP1	0.20545	0.372778		PEMT	0.251737	0.54003
GGA2	0.205385	0.60168			0.251678	0.467043
PITPNA	0.205363	0.528114		NOMO3	0.251668	0.494741
FUT11	0.205218	0.412969		IFIT5	0.251658	0.5925
KMT2C	0.205214	0.522116			0.251593	0.654434
R3HDM1	0.205176	0.608937			0.251511	0.540038
Mar.02	0.205163	0.348025			0.251503	0.481123
SNRPB	0.205098	0.53722		POU3F2	0.251415	0.463117
TOR1B	0.205049	0.406065			0.251376	0.556625
THEMIS	0.204996	0.47181		HOMER3	0.251373	0.470528
RFK	0.204971	0.367926		DSCR10	0.251369	0.651323
FANCF	0.204717	0.370809		RAP2A	0.251319	0.60161
GSK3B	0.204629	0.494615		HOXC4	0.251297	0.454453
RRAS2	0.20451	0.382384		CACFD1	0.251293	0.456559
NDFIP1	0.204414	0.553839		RPS3AP38	0.251218	0.699839
CD46	0.204251	0.573575			0.251205	0.534145
FAM222B	0.204248	0.441207		EIF4EBP1P1	0.251184	0.714218
FHOD1	0.204168	0.465354			0.251143	0.692642
COPG2	0.204081	0.38368		BTBD1	0.251118	0.765847
BTBD2	0.20407	0.444605		MTND2P6	0.251103	0.587948
KIF18A	0.203995	0.418087		IL4	0.251026	0.454583
RABEP1	0.203985	0.566802		TCTN2	0.251019	0.561702
MEAF6	0.203981	0.575381		RAB6A	0.250899	0.718312
ECHS1	0.203947	0.450499			0.250895	0.463517
RN7SKP80	0.203944	0.339205		CIAO2A	0.250813	0.798585
POP4	0.203918	0.429187		LINC02547	0.250678	0.537544
RPUSD4	0.203889	0.387893			0.250669	0.541071
IMPAD1	0.203702	0.559194		GTF2H2	0.250644	0.546177
PCNP	0.203698	0.533872			0.25056	0.711761
VRK1	0.203388	0.43928		LRCH3	0.250436	0.652037
SUDS3	0.203356	0.44587		LINC01341	0.250425	0.505748
TMEM206	0.203343	0.364793		OR10AE3P	0.250424	0.517483
SH3GLB1	0.203325	0.555446		DUTP2	0.250378	0.68473
DGCR6L	0.203138	0.356194			0.250375	0.453367
PGRMC1	0.203105	0.432227		JMJD8	0.250295	0.632814
HDHD5	0.203	0.373056		EXOC3L4	0.25016	0.488458
JMJD1C	0.20288	0.510743			0.250125	0.711101
MAPKAPK5	0.202754	0.561108			0.250076	0.573826
GLRX2	0.202655	0.359617		LINC00237	0.25007	0.451624
NDUFA4	0.202601	0.381367		ZNF841	0.250031	0.579413
TMEM63A	0.202449	0.427854			0.250012	0.468304
PIN1	0.202308	0.482962		ALDH1B1	0.249966	0.617447
GYPC	0.202268	0.4712			0.249919	0.521237
POMT1	0.202222	0.378514		GOLGA8G	0.249865	0.648911
RGS14	0.202074	0.495151		FCF1	0.249811	0.668753
MAPK1IP1L	0.202023	0.580043			0.24972	0.503171
CDK2	0.201901	0.476423			0.2497	0.473086
POLR2C	0.201841	0.456539		CASP6	0.249676	0.633515
ABCF3	0.20182	0.447947		ZNF699	0.249585	0.545028
ZNF213	0.201706	0.378686		DMAC2L	0.249583	0.595625
HOMER2	0.201619	0.383674		YIPF6	0.249551	0.584095
ZRANB2	0.20157	0.582784		FAM217B	0.249543	0.633441
DYNLL1	0.201538	0.463886			0.249343	0.657396
CSE1L	0.201505	0.549487		IGLVIV-59	0.249325	0.63757
IFT20	0.201427	0.342078		ALAD	0.249324	0.604778
POLK	0.20137	0.435071		THAP12P9	0.249141	0.44968
NINJ1	0.200975	0.422854		ZNF816	0.24914	0.526149
NAB2	0.200888	0.358987		LRRC37A16P	0.249023	0.506848
SPAST	0.200835	0.46781			0.248978	0.570435
HSD17B11	0.20081	0.351029		KLK6	0.24895	0.469863
TRIM21	0.200788	0.50251			0.248882	0.577738
ARGLU1	0.200642	0.636098		RN7SKP15	0.248872	0.630689
TIMM44	0.200477	0.395258		BMPER	0.248826	0.469756
GATC	0.200396	0.37049			0.248777	0.517563
SNRPB2	0.200339	0.447618		SLC39A11	0.248498	0.602127
MRPL33	0.200324	0.34039		SLC48A1	0.248443	0.515157
KATNAL1	0.20032	0.43849			0.248417	0.494138
YIPF4	0.20017	0.487774		ZDHHC20	0.248332	0.632652
CAPZB	0.200032	0.657516			0.248305	0.580732
ANP32B	0.199969	0.628763		SUMO1P3	0.24821	0.527616
ACO2	0.199926	0.404291		SKA1	0.248201	0.57551
ZFAND6	0.19987	0.440807			0.248201	0.46008
DNAJC9	0.199812	0.469062		MRPL15	0.248193	0.626705
FABP5	0.199727	0.362017		ZNF676	0.248157	0.598892
YPEL5	0.199674	0.421049		PDE5A	0.248041	0.460761
NEK6	0.199608	0.388726		ZNF441	0.248025	0.518301
STX18	0.199605	0.37144			0.247987	0.447736
HNRNPA2B1	0.199572	0.476309		FUT11	0.247919	0.626958
OSBPL8	0.199565	0.634824			0.247912	0.537986
YES1	0.199474	0.357337			0.247885	0.735853
RPS7	0.19947	0.439525		HSPA8P18	0.247872	0.479827
MAF	0.199083	0.649887		LRP1B	0.247818	0.451297
SUMO3	0.199067	0.488124			0.247812	0.810872
STK39	0.199044	0.569366		EBLN2	0.247646	0.471857
RHOA	0.199028	0.605413		KLC3	0.247465	0.467502
CRAT	0.198953	0.369995			0.24743	0.479753
RPL18AP3	0.198865	0.359774		RPS29P12	0.247008	0.657561
TCEA1P2	0.198859	0.380327		RNA5SP452	0.246995	0.532554
NT5C3B	0.198806	0.365352		ZNF554	0.246984	0.459508
VAC14	0.198673	0.487212		LINC02318	0.246932	0.524288
WIPF1	0.198641	0.667432		RN7SL664P	0.2469	0.820171
PCMTD2	0.198616	0.359622			0.24678	0.631321
RANBP1	0.198601	0.481929		COL4A2-AS2	0.246736	0.583538
CUL2	0.198518	0.506453		C1orf127	0.246671	0.443887
FBXO3	0.198189	0.404761		RAB8B	0.246659	0.645431
RDX	0.198147	0.550856		MIR155HG	0.246529	0.483509
DERL1	0.198114	0.490656		MTHFD2P3	0.246478	0.660726
ATPAF1	0.198052	0.450205		TENT2	0.246463	0.625191
DDX52	0.198008	0.428374		LSM5	0.246445	0.608264
AP2M1	0.19797	0.552088			0.246444	0.47142
BAG6	0.197926	0.594169		TNR-IT1	0.246406	0.589908
SAE1	0.197877	0.486963			0.246395	0.565323
CALR	0.197796	0.632334		C8orf82	0.246371	0.504463
ODC1	0.197776	0.555022		CD2AP	0.246345	0.646144
ETV3	0.19773	0.429853		ZNF581	0.246318	0.528885
MYBL1	0.197651	0.354165			0.246158	0.442932
SF3A3	0.197459	0.528418		BTF3P2	0.246157	0.768746
ALOX5AP	0.197425	0.477627		MATK	0.246139	0.485656
ZNF445	0.197294	0.396338		HMGN2P21	0.246112	0.44686
PDCL3	0.197065	0.484396		GTF2IP1	0.246077	0.530821
IFT52	0.196846	0.359797		IL20	0.246068	0.475102
PIP4K2C	0.196755	0.432098		RBMXL1	0.246024	0.601279
PTPN18	0.196754	0.540102			0.246018	0.567403
MSI2	0.196704	0.495609		UHMK1	0.245974	0.564913
SACM1L	0.196684	0.480237		SMIM30	0.245868	0.462281
GMDS	0.196649	0.425308		TMEM14A	0.245841	0.548613
PSMA6P1	0.196646	0.365063		LRRN4	0.245802	0.479599
MRPL22	0.196633	0.379607		PIF1	0.24579	0.492234
APH1A	0.196548	0.477453		PPP6C	0.245786	0.676468
TRMT6	0.196499	0.420674		WBP2P1	0.245786	0.642296
DDHD2	0.196499	0.483513		SNX11	0.245771	0.60293
PTDSS1	0.196336	0.573677		LRCOL1	0.245723	0.589387
SLC29A1	0.19629	0.477737		LMNTD1	0.245581	0.444067
C9orf78	0.196289	0.540401		PTMAP2	0.245531	0.572253
KIAA1671	0.196279	0.372594		PCDH10	0.245461	0.441618
RPS14	0.196251	0.452937		RPL23AP35	0.245411	0.440577
USP21	0.196242	0.376795		DYNLL1	0.245401	0.56215
PEX13	0.196058	0.400291		ZNF138	0.245372	0.56295
BBX	0.19594	0.45116		RAB2B	0.245366	0.581538
SAMHD1	0.195802	0.670865		CCDC90B	0.245358	0.593462
BTG2	0.195792	0.337005			0.245328	0.490058
RPLP2	0.195733	0.468026			0.245292	0.536474
POLE3	0.195694	0.572906		SUMO2P1	0.24529	0.56927
CEBPG	0.195693	0.472109		PRDM2	0.245284	0.584857
ZNF302	0.195658	0.360925		WDR92	0.24526	0.472859
OTUD6B	0.19549	0.37971			0.245251	0.607835
RCC2	0.195416	0.49629		OR5AN2P	0.245217	0.631104
MRPS34	0.195369	0.436409			0.245209	0.443737
DPP7	0.195293	0.391125		FBXO25	0.245207	0.601856
CBX1	0.195257	0.461076		RNU6-420P	0.24513	1.01
KMT2A	0.195256	0.501789		HINT3	0.245121	0.587601
BCAP29	0.195191	0.489981		ACTBP8	0.245082	0.450555
PAPOLG	0.195123	0.403577		CLDND2	0.24501	0.44136
MARCKSL1	0.195084	0.346717			0.244983	0.900007
TUBA1C	0.195023	0.407857			0.244971	0.601299
OGG1	0.195005	0.357368		RWDD2B	0.244964	0.546431
UFC1	0.194978	0.435175		LFNG	0.244963	0.602995
NFATC2	0.194909	0.408297			0.244938	0.882604
KIF1C	0.194772	0.504851		ABHD10	0.244932	0.711109
TBC1D20	0.194598	0.358735		RHOT1P3	0.244903	0.470102
SACS	0.194588	0.545721			0.244902	0.551949
POLR3K	0.19455	0.35247			0.244873	0.461943
GPAT3	0.194517	0.43576			0.244768	0.596845
LDLR	0.19446	0.493794			0.24473	0.495018
KIN	0.194437	0.372508		FGF3	0.244705	0.494897
LCP1	0.194368	0.615059		SLC16A4	0.244647	0.444788
SMYD5	0.194357	0.382222		CASS4	0.244646	0.446773
RPAIN	0.194321	0.416119		TRAJ18	0.244588	0.534736
CNOT6L	0.19418	0.474774			0.244559	0.438586
LMAN1	0.194179	0.594463		LENG9	0.244552	0.508673
LBH	0.194163	0.494718		POMGNT2	0.24449	0.550657
MSH6	0.194108	0.591287		SRP14-AS1	0.244238	0.482258
RNF2	0.193933	0.425363			0.244205	0.469002
RPAP2	0.193898	0.406208		EEF1DP4	0.244187	0.539755
CARD8-AS1	0.193699	0.33547		CHST8	0.244164	0.514045
LAMTOR3	0.193641	0.345734			0.244149	0.441254
CSNK2A2	0.193519	0.562652		RPL22P3	0.244103	0.469027
ROCK2	0.193463	0.475748		PTGER2	0.244072	0.610376
CAPZA1	0.193442	0.576688			0.244036	0.689298
RABGAP1	0.193355	0.398864			0.244028	0.437614
DPH7	0.193353	0.366047			0.243898	0.611511
RPL13	0.193239	0.430545		CFAP65	0.243768	0.44742
UQCRQ	0.193208	0.42776		SIGMAR1	0.243722	0.674074
GALNT11	0.192877	0.367432			0.243721	0.437051
SNU13	0.192732	0.417824		PDCL3P5	0.243705	0.442986
PRKD3	0.192605	0.449939		HIST3H2BA	0.243688	0.555985
WTAP	0.192541	0.509504		NFIX	0.243683	0.439471
ZMYND11	0.192418	0.508145		ROCK2	0.24367	0.564625
RALB	0.192376	0.354687		DFFA	0.243607	0.637242
CCDC50	0.192351	0.347526			0.243501	0.45452
DNAAF5	0.19235	0.370561		TMPRSS11BNL	0.243436	0.469428
SLC30A9	0.19227	0.4679		RPL7AP31	0.243422	0.458212
TIGIT	0.192269	0.340585		MRPL50	0.243386	0.598096
SEC13	0.192257	0.446989		ARMT1	0.243336	0.598918
UBFD1	0.19222	0.447995		PTPN12	0.243328	0.53648
DTX3L	0.192136	0.59848		CLDN9	0.243289	0.485581
DIAPH3	0.192067	0.392798		OR51F3P	0.243281	0.525737
TSTA3	0.191896	0.445001		CDC42BPG	0.243179	0.452688
ACTR6	0.191723	0.35634		UCHL5	0.24312	0.611153
TMEM273	0.191608	0.327825		CENPA	0.243108	0.539329
SARAF	0.191549	0.50015		AQP12A	0.243101	0.654775
RANBP3	0.191497	0.462464		SFT2D1	0.243094	0.527263
PDE3B	0.191481	0.470539		LINC00474	0.24309	0.7422
RRP15	0.191213	0.425403		MMGT1	0.243046	0.666941
ABHD13	0.191189	0.403383		F7	0.24302	0.442449
RFLNB	0.191121	0.431813		SLC51A	0.243018	0.480024
MRPL27	0.190972	0.418444			0.242987	0.588177
GADD45A	0.190956	0.390185			0.242899	0.532217
OAZ1	0.190924	0.486048			0.242832	0.681965
ANKH	0.190889	0.384088			0.242792	0.513836
HRAS	0.190856	0.392068			0.24275	0.454165
CCNK	0.190718	0.348097		RN7SL455P	0.242735	0.822892
NABP2	0.190712	0.426903		CBX5	0.24271	0.523241
MINDY3	0.190619	0.396103			0.242677	0.442251
SMIM10L1	0.190586	0.355939		VN1R65P	0.242644	0.590604
NELFCD	0.190486	0.443098		TMEM251	0.242575	0.510791
SEC23B	0.19044	0.519251			0.24257	0.595672
PDCD2	0.190307	0.409459		SNX2	0.242542	0.667094
NUTF2	0.190246	0.426198		SPSB2	0.242501	0.508629
DAP3	0.190243	0.494078		SLC6A8	0.242494	0.442743
RNASEH2C	0.190216	0.373995		ENTPD5	0.242468	0.573273
CCDC125	0.190135	0.337245		RNF225	0.242441	0.752766
HPSE	0.190133	0.319539			0.242386	0.442583
NUP58	0.190078	0.517867			0.242309	0.580167
SUSD3	0.190012	0.368759		HILS1	0.242307	0.599578
PLEKHA3	0.189992	0.377796		SNX12	0.24229	0.642726
RIC8A	0.189916	0.51365		TVP23CP1	0.242238	0.665686
ENY2	0.18988	0.331519			0.242135	0.871774
TROAP	0.189852	0.357463		RN7SL81P	0.242127	0.633405
BZW1	0.189797	0.446701		RSU1P1	0.242051	0.45629
IER3IP1	0.189772	0.332937			0.242044	0.459727
SP140L	0.189752	0.420397		COQ5	0.241976	0.615305
MPHOSPH10	0.189618	0.561442		TBCAP1	0.241971	0.435791
RPRD1A	0.189493	0.425528		LINC01807	0.241927	0.577128
CENPH	0.18948	0.361573		SOWAHB	0.241922	0.440229
NSRP1	0.189419	0.497058		SLC4A1AP	0.241918	0.63542
GJB6	0.189347	0.330084		RCN1	0.241915	0.580253
AKAP17A	0.189334	0.522895			0.241897	0.602439
PACS1	0.189279	0.46981		ZNF567	0.241742	0.593712
YWHAE	0.189208	0.549451			0.241711	0.675669
MCFD2	0.189101	0.432599		STMP1	0.241701	0.616461
PHC2	0.189033	0.371451		TIGD1	0.241608	0.444793
CTNS	0.189002	0.331644		PPP2CB	0.241564	0.663286
CIAO2B	0.188981	0.370124		RBMS1	0.241556	0.724678
ETV6	0.188862	0.389259		KLK4	0.241534	0.574732
HSP90AB1	0.188805	0.611854		SYT17	0.241527	0.431872
CDCA4	0.188636	0.441242			0.241484	0.542476
GLRX3	0.188519	0.403168		SIDT2	0.241278	0.570237
SYTL2	0.188396	0.335269		TRAJ44	0.241244	0.99403
ERAL1	0.188382	0.421197			0.241234	0.463302
RFC4	0.188304	0.42779		GLCE	0.241233	0.555928
CLIP4	0.188274	0.34856			0.24122	0.531491
HSPD1	0.188255	0.460499		SMARCE1P5	0.241204	0.432721
SPRYD7	0.188166	0.329942			0.24119	0.509348
PDZD8	0.188125	0.404866		CKAP4	0.241151	0.502439
ATP6V1F	0.188084	0.325206		SPATA17	0.241073	0.434104
DPP4	0.188045	0.457477		QSER1	0.241023	0.554033
MIEN1	0.187859	0.358502			0.240986	0.533833
CDK11B	0.187769	0.442557		ZNF696	0.240927	0.544955
ZC3H7B	0.18773	0.523362		RPL23AP7	0.240916	0.460876
TATDN3	0.187662	0.335987		OBSCN-AS1	0.240879	0.463576
UBE2D3	0.187425	0.480045			0.240878	0.470366
	0.187304	0.39729		RBP2	0.240869	0.57483
SLC16A7	0.187294	0.349897		MOB1B	0.240829	0.540593
GNPDA2	0.187292	0.34713		SNORA74D	0.240812	0.441718
ANKRD40	0.187288	0.477567		CHRM1	0.240732	0.477755
LGALS3	0.187136	0.37357		SNORA19	0.240703	0.44183
ZCRB1	0.186982	0.393465			0.240658	0.741314
ZAP70	0.186905	0.53738		HIST2H3C	0.240632	0.433384
EIF6	0.186878	0.361846			0.240616	0.507097
PDK3	0.186827	0.348351		KIAA0930	0.240594	0.713098
RBM3	0.18677	0.521768			0.240575	0.510656
ITPR3	0.18666	0.489963		PLEKHH3	0.240531	0.429592
SAMD10	0.186651	0.362357		RPS12P26	0.240517	0.606446
NUDT4	0.186545	0.415657			0.240466	0.512782
UBL7	0.186408	0.367508		NME6	0.24035	0.665396
KPNA3	0.186384	0.495003		RNFT1	0.240337	0.522202
ZNF76	0.18638	0.351647			0.240312	0.58774
SERTAD2	0.186327	0.411925			0.240278	0.657262
PTPRC	0.186327	0.565224		BMS1P8	0.240272	0.434696
ZFY	0.186315	0.383932			0.240265	0.793988
MT-ND4	0.186275	0.489643		C1orf137	0.240233	0.873025
VAMP7	0.186253	0.405385		RPL23AP57	0.240231	0.478265
PALB2	0.18623	0.378734			0.24014	0.456115
RPL10	0.186209	0.416532		LRRC61	0.240087	0.51719
GTF2H1	0.186182	0.438588			0.24008	0.69587
EIF3G	0.186158	0.518069			0.240054	0.443785
SLC44A1	0.186002	0.372434			0.240007	0.478217
GNPTAB	0.185862	0.547114		LINC01555	0.239979	0.505712
THOC1	0.185785	0.417406		LMO1	0.239977	0.441217
UBE2A	0.185725	0.432663		TMEM230	0.239732	0.648377
FAM50A	0.18568	0.50003		ANKS6	0.239714	0.559933
RECQL	0.185673	0.558489			0.239657	0.535161
RRP1B	0.185583	0.585834			0.239633	0.669498
CNPY3	0.185542	0.404727			0.239625	0.430095
COX5B	0.185452	0.433543		STX17	0.239616	0.578851
CDK16	0.185394	0.418058		MTCO1P49	0.239576	0.863301
TEX261	0.185358	0.408361		CEBPZOS	0.239462	0.649812
UTP4	0.185353	0.452698		PTF1A	0.239436	0.854662
JAGN1	0.185295	0.338784			0.239413	0.52023
	0.185265	0.350695		PFDN2	0.239383	0.607049
TMEM165	0.185198	0.458444		POU6F2	0.23933	0.440082
TUSC2	0.185097	0.360608		ABHD15	0.239315	0.57249
MAP2K1	0.185041	0.466092		CHMP3	0.23928	0.677488
UBE2W	0.185025	0.317021			0.239219	0.649769
BRI3BP	0.185001	0.391197			0.239212	0.426204
SYTL3	0.184993	0.359004		KRT32	0.239208	0.479972
ABI3	0.184884	0.443889		TMEM178B	0.239201	0.449979
NAA10	0.184765	0.354671		HSP90B2P	0.2392	0.531328
UBXN4	0.184755	0.577458		TBX5-AS1	0.239196	0.469314
C17orf75	0.184727	0.313095			0.239178	0.620206
COMMD10	0.184654	0.325399			0.239139	0.47359
ZNF507	0.184432	0.405157			0.239124	0.465844
ABCF1	0.184429	0.561315		LIN7C	0.239123	0.541621
SPC24	0.184379	0.388287		LINC02612	0.239115	0.577847
RNF8	0.184358	0.450977		RN7SKP243	0.239076	0.564769
RBBP8	0.184288	0.464792		NR2F1	0.239053	0.426311
CAPN15	0.184255	0.452969			0.239028	0.547027
MRPL9	0.184247	0.392138		KCNQ4	0.239024	0.428331
WBP11	0.184205	0.549613		FAM8A1	0.238999	0.518018
GPATCH8	0.184173	0.474273		NKAPD1	0.238999	0.629758
POLE2	0.184045	0.357724		GSTA6P	0.238978	0.807093
TET2	0.184016	0.412189		NT5DC1	0.238926	0.578336
NSUN4	0.183987	0.333928		IBA57-DT	0.238865	0.607284
REEP5	0.18382	0.477209		URB1-AS1	0.238859	0.425594
POLR3H	0.183691	0.387346			0.23882	0.488499
ZNF770	0.183673	0.429625			0.238756	0.659763
GSPT1	0.183603	0.571847			0.238723	0.881701
ELK3	0.183567	0.412208		RPL34P6	0.238707	0.745143
CHKA	0.183477	0.330377			0.238696	0.638753
LSM2	0.183448	0.397366		C16orf87	0.238672	0.57962
RAB1A	0.183346	0.468599			0.238666	0.516947
DYNC1LI1	0.18331	0.396425		PHC1	0.238633	0.549387
MMGT1	0.183227	0.408199		ATP8B5P	0.238582	0.429333
CRLF3	0.183098	0.403046		RN7SKP39	0.238572	0.592564
LTV1	0.183039	0.409955		TCP11L1	0.238531	0.612502
HMGN1P37	0.182919	0.30328		TMBIM4	0.238531	0.550189
SMPD4	0.182874	0.481802		FOCAD-AS1	0.238485	0.563201
SENP6	0.18286	0.490413		TMEM150A	0.238437	0.432076
ZHX1	0.182845	0.502979		LINC00852	0.238336	0.424146
NOP16	0.182732	0.451402			0.238315	0.45359
PTEN	0.182524	0.559695			0.238288	0.494486
DUSP23	0.182466	0.324307		ZKSCAN5	0.238279	0.548811
RPL35	0.182449	0.489735			0.238197	0.469306
C6orf120	0.182407	0.377174			0.238177	0.587241
RPS23	0.182389	0.381216		EBF2	0.23815	0.428058
RN7SL2	0.182279	0.416379			0.238145	0.474098
HMGN2P3	0.182252	0.314313		EIF4BP2	0.238142	0.455916
RAI1	0.182246	0.319355		RAP2C	0.238135	0.709412
FAHD2B	0.182199	0.317756		NLN	0.238067	0.530741
CHCHD7	0.182147	0.372958		SSR3	0.238048	0.678286
SLMAP	0.182074	0.477231			0.23804	0.515536
TMEM87B	0.182065	0.394369		C17orf100	0.238031	0.426891
GOSR1	0.18193	0.407822		RPS4XP19	0.238014	0.691479
TMEM41B	0.181915	0.381331		LINC01365	0.238009	0.664148
CARNMT1	0.181891	0.455212			0.237916	0.672723
ELOVL1	0.181817	0.384061		C11orf68	0.237837	0.456796
SREK1	0.181809	0.434768		NAMPT	0.237825	0.675419
ZNF24	0.181804	0.457097		OR56B3P	0.237813	0.524623
TATDN2	0.181788	0.375312		PSIP1	0.237808	0.628263
RPL34	0.181765	0.404938		OR2T12	0.237795	0.489903
FOXP1	0.181755	0.40016		ZNF66	0.237729	0.428475
UBE2T	0.181719	0.32394		HYLS1	0.237671	0.541461
CCT6A	0.181694	0.452579		ADPRH	0.237619	0.504125
ORAI1	0.181641	0.364578			0.23761	0.602389
FAM199X	0.181545	0.398542		TPI1P2	0.237575	0.432311
SEPT7P6	0.181479	0.378796			0.237562	0.77258
ZNF557	0.181311	0.359638		OR7E36P	0.237545	0.718323
ACTBP2	0.181269	0.338422		PI4KB	0.237467	0.604252
GNB1	0.181198	0.60186		ZNF503-AS2	0.237431	0.437521
FNTA	0.181157	0.392044			0.237387	0.466137
HSP90B1	0.181154	0.47924		TAL1	0.237365	0.426383
ZNF252P	0.18113	0.300723		RGS5	0.237325	0.435611
PTTG1	0.18111	0.320398		RAD21	0.237291	0.644135
SRP9	0.181101	0.418152			0.237287	0.561628
RPS6	0.181069	0.510121			0.237203	0.459435
AARS	0.18092	0.447163			0.237139	0.576274
TSG101	0.180835	0.38858		GJC3	0.237113	0.504755
SRSF11	0.18078	0.578291			0.237105	0.531759
RPL27	0.180774	0.380396			0.236915	0.47457
ASB2	0.180717	0.374159			0.236866	0.494769
POMGNT1	0.180638	0.352915		VPS37C	0.236841	0.552366
MRPL10	0.180586	0.382791			0.236689	0.5715
APEX1	0.18057	0.436893			0.236542	0.437256
PPP1R10	0.180482	0.439498		CCNA2	0.236486	0.568351
CNOT4	0.180467	0.382316		EIF2S3	0.236448	0.57481
SLC30A1	0.180371	0.344794		PTCSC2	0.236437	0.42149
LAS1L	0.18035	0.45769		GLRX3	0.236322	0.615804
NRF1	0.180293	0.355019			0.236268	0.98055
TARDBP	0.180253	0.423565		RBSN	0.236208	0.595468
RPL5P34	0.18021	0.428113		TRAJ4	0.236151	0.862396
ZCCHC14	0.180183	0.303715			0.23613	0.440115
TUBE1	0.180179	0.304399		PDIK1L	0.236122	0.544069
SH3BP5L	0.180061	0.365432		UQCRH	0.236115	0.531429
PRPF39	0.180052	0.331744		METAP1	0.236099	0.638643
OAS1	0.179981	0.326724		ZNF480	0.236055	0.564746
HK2	0.179926	0.383583		LINC01185	0.23599	0.426482
PUS7	0.179922	0.429385		TRAV29DV5	0.235985	0.517859
MEPCE	0.179901	0.359459		REXO2	0.235972	0.654579
MED25	0.179765	0.39349			0.235969	0.869952
MID1IP1	0.179734	0.388596			0.235932	0.440822
SEC62	0.179702	0.509392		TAF11L14	0.235916	0.455417
MMAB	0.179684	0.314097		ATP5PFP1	0.235865	0.557154
GIMAP7	0.179649	0.52179			0.235816	0.960408
CMC1	0.179597	0.307479		LINC01442	0.235807	0.459482
SNIP1	0.179571	0.413625		SLC25A51P1	0.235735	0.802445
HACD3	0.179491	0.507779			0.235722	0.434495
RPS20	0.179485	0.434907			0.23571	0.488442
FHL1	0.179391	0.315544			0.235703	0.689048
LARS	0.17915	0.48636		TRMT13	0.23565	0.523744
TOMM20	0.179133	0.453673			0.23562	0.421825
CAMK4	0.179057	0.39267		LINC00618	0.23557	0.592876
CSNK1G3	0.179015	0.350588		STK4	0.235478	0.599965
CEP55	0.178962	0.375653		RCSD1	0.235457	0.603918
RBMX	0.178749	0.424855			0.235457	0.511273
PROSER1	0.17867	0.529464		RN7SL808P	0.235451	0.969992
NGDN	0.178579	0.442774			0.235421	0.50546
BATF	0.178579	0.378378		ZNF443	0.235366	0.426093
TMOD3	0.178527	0.488532		FXYD6	0.23534	0.436155
GPATCH11	0.1785	0.432963		LINC01126	0.235315	0.445604
CCL5	0.178417	0.344187			0.235298	0.841741
TRBC2	0.17831	0.533568		TRMT12	0.235242	0.539472
NKG7	0.178209	0.386315		HAPLN2	0.235214	0.472417
CAB39	0.178182	0.501341			0.235195	0.524246
ADAM19	0.178103	0.401636			0.235166	0.722934
MTX2	0.178056	0.300638		C10orf142	0.235166	0.722934
SNX19	0.177976	0.374076		SAMD8	0.235143	0.596357
LRCH3	0.17786	0.401766		CDKN2AIP	0.235071	0.60473
MXD4	0.177817	0.306375		LRRC46	0.235069	0.429506
PBK	0.177762	0.303434		OR2H5P	0.235058	0.53286
CHTOP	0.177648	0.411873		RABL3	0.235047	0.576003
CCT8	0.177609	0.38762			0.234992	0.539733
KLHDC2	0.177593	0.380731			0.234933	0.566376
ZNF664	0.177587	0.450951			0.234919	0.599497
ACTR8	0.177568	0.355368		RPS17P5	0.234907	0.498585
ZNF28	0.177444	0.333947			0.23485	0.516233
TRABD2A	0.177427	0.396791		NOVA2	0.234827	0.416083
SEL1L3	0.17729	0.423585		ME2P1	0.234821	0.439193
RUNDC1	0.177276	0.363942		COPS2	0.234807	0.612889
CHORDC1	0.177275	0.352155		SERPINF1	0.234803	0.416621
HLA-F	0.177192	0.362594		TMEM51-AS1	0.234761	0.416489
TRA2A	0.177146	0.410913			0.234739	0.470112
THUMPD1	0.177084	0.477589		HSBP1	0.234643	0.675518
DCTN3	0.176952	0.368032		MRPL35	0.234635	0.6178
DCUN1D3	0.176897	0.347849		SUB1	0.234621	0.685132
PSMD7	0.176869	0.369136		CCDC91	0.234604	0.590866
TMED8	0.176773	0.434367		SNED1	0.234599	0.446814
NOL9	0.176698	0.445362		MTND6P4	0.234581	0.416857
FLYWCH1	0.176628	0.379109			0.234551	0.522437
TMEM258	0.176517	0.30256		RNA5SP115	0.234533	0.785605
SOS1	0.17646	0.518495		IGHE	0.234501	0.435554
UFL1	0.176433	0.458618		GPR6	0.234491	0.577946
RPS27AP16	0.176339	0.380235		CATSPER2P1	0.234447	0.416988
LENG8	0.17619	0.409526			0.234443	0.954827
ZPR1	0.176147	0.43319		HOOK3	0.234416	0.567828
TBL1X	0.176133	0.409065		ARMH3	0.234405	0.628791
EIF1AXP1	0.176062	0.295267		ZFP91	0.23438	0.589842
TRIB3	0.176026	0.328163			0.234379	0.529229
PRKCQ-AS1	0.175869	0.332072		PHOX2A	0.234324	0.541227
ATP11A	0.175792	0.397251		TMX4	0.234181	0.50707
RNASEH1	0.175775	0.406775		LINC01136	0.234078	0.414385
ACSL5	0.175693	0.388923			0.23407	0.417413
SCO1	0.175653	0.377422		LINC02658	0.234049	0.765686
MRPL58	0.175596	0.331881			0.234047	0.572482
SNF8	0.175558	0.389795		S100A3	0.234045	0.532131
COPS3	0.175494	0.473002		CCDC126	0.234024	0.502776
UBXN11	0.175469	0.299406		SCN3A	0.233937	0.417995
CASP9	0.175343	0.325356		CEBPE	0.233822	0.470183
PYURF	0.175222	0.401755			0.233769	0.633891
KPNA4	0.175187	0.421886			0.233747	0.432681
SGTB	0.175187	0.327881		RN7SKP237	0.233716	0.564384
KPNA6	0.175109	0.451269		LINC01290	0.233688	0.498623
TMSB10	0.175098	0.386522		FAM110C	0.233679	0.437911
MTCH2	0.175093	0.378753		CYB5RL	0.233664	0.587394
PCGF5	0.174894	0.377587		AEBP2	0.233651	0.580122
PTTG1IP	0.174865	0.462634		RPL21P1	0.233589	0.416845
PPP1R11	0.174742	0.405469			0.233568	0.760172
GOLGA5	0.174683	0.408631			0.233538	0.417563
PPIA	0.174484	0.48274		U2AF1L5	0.233481	0.448797
MED10	0.174438	0.351144		MAGEB6	0.233479	0.655526
RPL28	0.174247	0.460426		GGTLC4P	0.233397	0.488268
SCAF8	0.174247	0.437219			0.233331	0.483546
DGKZP1	0.174213	0.413365		ATL2	0.233257	0.522657
ANAPC5	0.174041	0.525338		GLIDR	0.233187	0.417011
LCP2	0.17397	0.390351		LINC02026	0.233162	0.429063
ADCY3	0.173956	0.362043		B3GNT7	0.233139	0.432429
TMX1	0.173885	0.439927		SFTA3	0.233132	0.434644
NEK2	0.17386	0.299219		SMPD5	0.233082	0.522442
NAE1	0.173834	0.386892			0.23308	0.555237
CLSTN3	0.173803	0.329814			0.233064	0.415749
TKT	0.17371	0.44183		DIAPH2	0.233044	0.576033
CREG1	0.173709	0.356166		LINC01096	0.233042	0.506646
MIER1	0.173667	0.504123		VDAC1P4	0.233033	0.548631
ZNF232	0.173642	0.293193			0.23299	0.54943
NUP155	0.173615	0.483777		ST13P4	0.232935	0.470614
TMCC1	0.173596	0.350959			0.23292	0.84843
HABP4	0.173586	0.326906		RPS3AP26	0.232898	0.62667
UTP15	0.173275	0.355818		BTF3L4	0.232871	0.60023
RPS6KA1	0.173272	0.450152			0.232845	0.532364
ALG5	0.173271	0.286416		ABHD11	0.232794	0.52339
KLF9	0.173185	0.317846		SKIL	0.232785	0.603389
SNAP47	0.173155	0.357626		AHCYL2	0.232747	0.531601
ORC3	0.173051	0.39058		RPSAP35	0.232742	0.711743
CRTAP	0.172947	0.36377		LEXM	0.232706	0.412184
CDC16	0.172807	0.433158		RASA4DP	0.232677	0.639886
[truncated: 53,206 more rows]

## Sheet: Figure 2b
Figure 2b - Piechart miRNA seeds
	Pulldown Targets
Predicted with seed	17
Non-predicted with seed	14
Non-predicted No seed	2
Total	33
	Pulldown Targets
Predicted with seed	5
Non-predicted with seed	4
Non-predicted No seed	1
Total	10

## Sheet: Figure 2c
Figure 2c - Validation of miRNA pulldown targets
24h POST TRANSFECTION
	CHD2	HNRNPAB	MPZL3	MYB	PDAP1	PIK3R1	RAD51AP1	RMND1	SMAD7	VPS36
DONOR1	0.67769	0.545834	1.10465	0.46594	0.493895	0.691414	1.52572	0.839086	0.60462	0.912857
DONOR2		0.926187		0.418364	0.557558			0.910729
DONOR3	1.11451	0.751897	1.21399	0.321558	0.804805	0.853542	0.868665	0.945262	1.03996	1.00455
DONOR4
DONOR5	1.0953	0.7787	1.2099	0.28637	0.8972	0.8103	0.9453	0.9397	0.9545	1.0277
mean	0.962501	0.750655	1.17618	0.373058	0.688364	0.785085	1.11323	0.908694	0.866361	0.981703
std deviation	0.24684	0.156579	0.061985	0.0833602	0.193304	0.0839538	0.359275	0.0488124	0.230667	0.0607354
SEM	0.142513	0.0782897	0.035787	0.0416801	0.0966521	0.0484708	0.207428	0.0244062	0.133176	0.0350656
48h POST TRANSFECTION
	CHD2	HNRNPAB	MPZL3	MYB	PDAP1	PIK3R1	RAD51AP1	RMND1	SMAD7	VPS36
DONOR1	0.874215	0.975108	1.1765	0.502108	0.657507	1.14889	1.08758	1.06035	0.717135	0.862348
DONOR2										0.942688
DONOR3	1.01481	0.91513	0.892266	0.632689	0.84449	0.792074	0.750171	0.999359	0.949815	0.76281
DONOR4
DONOR5	1.4276	0.7583	1.0541	0.651046	0.7645	1.0781	1.0849	1.1055	0.9545	0.918
DONOR6									0.69168
DONOR7									0.886559
mean	1.10554	0.882846	1.04096	0.595281	0.755499	1.00636	0.974216	1.05507	0.839938	0.871461
std deviation	0.287634	0.111951	0.142574	0.0812105	0.0938159	0.188918	0.194033	0.0532671	0.126917	0.0798482
SEM	0.166066	0.0646352	0.0823149	0.0468869	0.0541646	0.109072	0.112025	0.0307538	0.0567591	0.0399241

## Sheet: Figure 2d
Figure 2d - Luciferase assay - miR-150 targets
	EMPTY		MYB		PDAP1		HNRNPAB		PIK3R1
	CONTROL	MIMIC MIR-150	CONTROL	MIMIC MIR-150	CONTROL	MIMIC MIR-150	CONTROL	MIMIC MIR-150	CONTROL	MIMIC MIR-150
DONOR1	1	1.28534	1	0.417745	1	0.135041	1	0.549808	1	0.388401
DONOR2	1	1.13755	1	0.717391	1	0.859979	1	0.376642	1	1.10341
DONOR3			1	0.498753	1	0.563107
DONOR4			1	0.5
DONOR5	1	0.846602			1	0.516578	1	0.230088	1	0.50611
DONOR6									1	0.886179
Mean	1	1.08983	1	0.533472	1	0.518676	1	0.385513	1	0.721024
SD	0	0.223227	0	0.12851	0	0.297569	0	0.160044	0	0.331822
SEM	0	0.12888	0	0.0642552	0	0.148785	0	0.0924017	0	0.165911

## Sheet: Figure 2e
Figure 2e - PDAP1 mut luciferase assay
	PDAP1 WT		MUT 1X		MUT 2X		MUT 3X		MUT 4X
	CONTROL	MIMIC MIR-150	CONTROL	MIMIC MIR-150	CONTROL	MIMIC MIR-150	CONTROL	MIMIC MIR-150	CONTROL	MIMIC MIR-150
DONOR1	17.6	2.51	20.8	19.6	34.1	28.7	28.2	31.3	33.9	36.7
DONOR2	14.1	9.32	11.6	12.6	11.9	21.3	21.4	21.3	26.7	28.3
DONOR3	13.6	8.08	13.3	14.1	14.9	16.8	16.2	17.7	24.1	21.7
Mean	15.1	6.63667	15.2333	15.4333	20.3	22.2667	21.9333	23.4333	28.2333	28.9
SD	2.17945	3.62718	4.89524	3.68556	12.0449	6.0086	6.01775	7.04651	5.07674	7.51798
SEM	1.25831	2.09415	2.82627	2.12786	6.95414	3.46907	3.47435	4.06831	2.93106	4.34051

## Sheet: Figure 3a
Figure 3a - PDAP1 Western Blot densitometry
	MIMIC 150	MIMIC CTR
DONOR1	0.77	1
DONOR2	0.57	1
DONOR3	0.84	1
DONOR4	0.845772	1
mean	0.756443	1
std deviation	0.128978	0
SEM	0.0644892	0

## Sheet: Figure 3b
Figure 3b - PDAP1 siRNA efficiency and BrdU assay
	si-control	si-PDAP1				si-control	si-MYB-2	si-PDAP1	miR-150 mimic
DONOR1	1	0.458431			DONOR1	1	0.589881
DONOR2	1	0.296655			DONOR2
DONOR3	1	0.593488			DONOR3	1	0.633663
					DONOR4	1	0.626459
					DONOR5	1	0.880819	0.8473
					DONOR6	1	0.907348	0.840256	0.817891
					DONOR7	1	0.704467	0.573883	0.817869
					DONOR8	1	0.62142	0.882939	0.905355
					DONOR9	1	0.370866	0.917323	0.692913
mean	1	0.449525			mean	1	0.666866	0.81234	0.808507
std deviation	0	0.148617			std deviation	0	0.170447	0.136811	0.0874016
SEM	0	0.0858039			SEM	0	0.060262	0.0611836	0.0437008

[truncated: 30 more sheets: Figure 3c, Figure 3d, Figure 4a, Figure 4c, Figure 4e, Figure 5a, Figure 5b, Figure 6a, Figure 6b, Figure 7b, Figure 7c, Figure 7e, Figure S1A, Figure S1B, Figure S1C, FIgure S1D, Figure S2C, Figure S3A, Figure S3B, Figure S5B …]
