# Supplementary material for: RFX transcription factors control a miR-150/PDAP1 axis that restrains the proliferation of human T cells
Source: PLoS Biol. 2022 Feb 10;20(2):e3001538. doi: 10.1371/journal.pbio.3001538 (PMC8865640; doi:10.1371/journal.pbio.3001538)
Supplement: S1 Table — miRNA, microRNA. (XLSX) [file pbio.3001538.s012.xlsx]

## Sheet: Overview
Study name	2017-07-27 T0 Tn Tcm Tem miRNA assay human
Desription	Total RNA from non-activated T lymphocytes samples, from 4 different donors. T naive, T central memory and T effector memory RNA was mesured with Qbit and occasionally concentrated with a SpeedVac to pbtained the desired concentration 100ng of total RNA per sample were used for the run. Samples were diluted to 33ng/uL before the process.
Run library	human miRNA V3a (already present in the system)
Neg. Control subtraction	yes
Pos. Control normalization	yes
Flag lanes if normalization factor is outside of the range	0.3 - 3
Codeset content normalization	Top 25 miRNAs
Compute normalization factor using	Geometric mean
Flag lanes if normalization factor is outside of the range	0.1 - 10
Build ratios	yes
Annotations	"Tn", "Tcm", "Tem"
Quality Check	yes
Flag lanes/samples where any of the following criteria are met	No flags, ligation negative and positive controls meet the criteria fro last run, and they are low/high as expected
Imaging QC. Flag lanes when percent	less than 75
Binding density	0.05 - 1.8 (manual)
Positive control linearity QC	flag if positive R^2 value is less than 0.95
Positive control limit of detection QC	when 5fM positive control is less than or equal to 0 st devs above the neg control
Number of positive flags	0
Expression threshold normalization	Must have one read >125 && only 1 read <100

## Sheet: Raw Data
Gene Name	Annotation	Accession #	Probe Name	Class Name	Avg Count	Min Count	Max Count	%CV	T central memory DONOR1	T central memory DONOR2	T central memory DONOR3	T central memory DONOR4	T effector memory DONOR1	T effector memory DONOR2	T effector memory DONOR3	T effector memory DONOR4	T naive DONOR1	T naive DONOR2	T naive DONOR3	T naive DONOR4
hsa-miR-150-5p		MIMAT0000451		Endogenous1	108980	60418	173546	33.77	141421	112545	115967	105109	173546	125308	67819	67628	60418	138871	64206	134917
hsa-miR-142-3p		MIMAT0000434		Endogenous1	63498	26118	127967	46.69	76091	72307	56467	64475	127967	77867	27739	33345	26118	73159	37347	89094
POS_A		ERCC_00117.1		Positive	24173.3	17339	28961	17.44	25872	17339	27181	24265	25455	19894	27085	17454	28383	20728	28961	27463
LIG_POS_A		nmiR00813.1		Ligation	18147.7	13458	25105	22.15	16222	13466	15062	24832	17582	17103	25105	13458	17771	15637	19052	22482
hsa-miR-29b-3p		MIMAT0000100		Endogenous1	11213.7	2444	22831	54.3	12486	14533	10405	10012	22831	18816	7222	6830	2444	15037	2633	11315
hsa-miR-4454+miR-7975		MIMAT0018976		Endogenous1	8206	3550	13555	41.61	6603	6191	5093	12359	8908	12052	13555	5302	4640	9504	3550	10715
B2M		NM_004048.2		Housekeeping	7433.42	5310	10253	22.62	9242	7961	6751	6101	8510	10253	9098	5530	6820	8255	5370	5310
POS_B		ERCC_00112.1		Positive	7345.58	5217	8752	17.38	7775	5354	8406	7480	7815	5898	8411	5217	8119	6447	8752	8473
hsa-let-7g-5p		MIMAT0000414		Endogenous1	6555.42	2993	10188	43.12	7158	6883	7249	5893	9748	9071	3239	3245	2993	9826	3172	10188
hsa-miR-342-3p		MIMAT0000753		Endogenous1	5732.83	2964	9715	36.01	5926	6100	4752	6834	6879	6160	2964	3098	3593	8275	4498	9715
LIG_POS_B		nmiR00809.1		Ligation	5617.08	4006	8292	21.63	4918	4006	4921	6762	5418	5670	8292	4360	5398	5710	4912	7038
hsa-miR-21-5p		MIMAT0000076		Endogenous1	2980.42	405	6322	58.64	3148	3772	3563	3585	4895	6322	1981	1911	432	3903	405	1848
hsa-let-7a-5p		MIMAT0000062		Endogenous1	2834.33	1412	4445	42.98	2919	2615	2677	2313	4445	4369	1539	1485	1685	4381	1412	4172
POS_C		ERCC_00002.1		Positive	2590	1873	2970	14.86	2669	1873	2853	2787	2668	2292	2915	2097	2871	2137	2948	2970
RPL19		NM_000981.3		Housekeeping	2557.75	1613	3197	18.99	2852	2525	2381	2935	1807	2223	2573	1613	2973	3197	2632	2982
hsa-miR-16-5p		MIMAT0000069		Endogenous1	2001.33	425	5424	66.81	1815	2178	1584	1642	3441	5424	1231	1557	425	2289	538	1892
hsa-miR-15b-5p		MIMAT0000417		Endogenous1	1225.58	484	2496	48.66	1299	1140	1100	1329	2134	2496	740	922	484	1423	513	1127
hsa-miR-29a-3p		MIMAT0000086		Endogenous1	1178.83	509	2179	42.93	1341	1394	944	969	1652	2179	880	681	509	1525	549	1523
hsa-miR-26b-5p		MIMAT0000083		Endogenous1	1176.33	319	2808	59.32	1261	1135	1098	860	2808	1836	684	641	319	1706	421	1347
hsa-miR-146a-5p		MIMAT0000449		Endogenous1	1073.17	146	3270	84.31	1254	1657	1051	331	1683	3270	825	769	153	1555	146	184
RPLP0		NM_001002.3		Housekeeping	1062.75	749	1290	14.6	1290	1025	999	1158	919	1091	1205	749	1219	1170	924	1004
hsa-miR-222-3p		MIMAT0000279		Endogenous1	1045	120	2182	64.85	1166	2182	883	1239	1743	2119	635	872	120	837	235	509
hsa-miR-374a-5p		MIMAT0000727		Endogenous1	1014.33	361	2058	50.59	1144	1266	1006	889	2058	1663	475	689	365	1226	361	1030
hsa-miR-26a-5p		MIMAT0000082		Endogenous1	950.75	376	1884	51.46	907	859	983	915	1374	937	510	402	376	1884	548	1714
LIG_POS_C		nmiR00811.1		Ligation	819.33	559	1360	28.57	739	660	587	1360	835	754	1099	669	702	559	858	1010
hsa-let-7i-5p		MIMAT0000415		Endogenous1	796.42	173	1757	61.52	871	977	689	444	1757	1602	620	621	173	988	178	637
hsa-miR-25-3p		MIMAT0000081		Endogenous1	676.92	416	1055	30.92	805	687	663	585	1055	900	428	416	446	704	521	913
hsa-miR-29c-3p		MIMAT0000681		Endogenous1	629.58	263	1183	46.26	584	644	517	784	913	668	282	277	263	955	485	1183
hsa-miR-15a-5p		MIMAT0000068		Endogenous1	622.25	108	1454	68.49	624	836	572	509	1454	1392	328	520	108	608	145	371
hsa-miR-146b-5p		MIMAT0002809		Endogenous1	612.75	192	1567	60.73	398	556	406	1006	596	726	251	493	192	701	461	1567
hsa-let-7b-5p		MIMAT0000063		Endogenous1	597.17	235	1053	41.54	571	686	539	599	867	1053	445	432	235	871	241	627
hsa-miR-181a-5p		MIMAT0000256		Endogenous1	578.25	208	1004	43.9	528	306	494	522	642	902	274	208	505	1004	683	871
hsa-miR-23a-3p		MIMAT0000078		Endogenous1	544.42	192	1585	69.29	616	571	493	309	1585	894	429	382	192	440	231	391
POS_D		ERCC_00092.1		Positive	498.67	359	590	13.59	532	412	535	516	506	458	528	359	528	444	590	576
hsa-miR-20a-5p+miR-20b-5p		MIMAT0000075		Endogenous1	488.75	170	854	42.64	426	469	510	675	646	601	241	224	170	651	398	854
hsa-miR-4443		MIMAT0018961		Endogenous1	427.33	238	905	44.07	320	367	303	905	418	534	604	420	238	249	292	478
hsa-miR-32-5p		MIMAT0000090		Endogenous1	409.5	115	764	46.07	499	534	364	481	764	554	195	270	115	450	183	505
ACTB		NM_001101.2		Housekeeping	396.75	197	539	27.52	539	454	450	260	439	504	482	269	331	463	373	197
hsa-miR-19b-3p		MIMAT0000074		Endogenous1	393.5	154	662	42.82	392	401	303	631	475	512	187	180	154	478	347	662
hsa-let-7d-5p		MIMAT0000065		Endogenous1	364.25	208	580	35.71	440	415	323	315	580	492	208	231	217	458	209	483
hsa-miR-191-5p		MIMAT0000440		Endogenous1	332.08	192	623	33.38	375	326	310	296	623	396	236	225	192	371	302	333
hsa-miR-30d-5p		MIMAT0000245		Endogenous1	323.08	159	566	34.71	306	316	244	566	432	354	250	204	159	327	286	433
hsa-miR-30e-5p		MIMAT0000692		Endogenous1	308.42	112	486	40.24	280	334	277	415	486	434	182	179	112	356	192	454
hsa-miR-194-5p		MIMAT0000460		Endogenous1	292.75	134	477	40.59	339	367	325	273	477	317	182	152	134	457	138	352
hsa-let-7f-5p		MIMAT0000067		Endogenous1	292.67	100	494	48.91	373	278	266	189	494	457	195	149	137	494	100	380
hsa-miR-106a-5p+miR-17-5p		MIMAT0000103		Endogenous1	260.83	96	397	37.34	233	285	244	312	311	351	172	178	96	395	156	397
GAPDH		NM_002046.3		Housekeeping	257	158	330	23.26	308	276	259	254	241	330	330	275	192	300	158	161
hsa-miR-155-5p		MIMAT0000646		Endogenous1	248.42	61	534	59.6	252	284	199	255	534	522	178	216	68	249	61	163
hsa-miR-1260a		MIMAT0005911		Endogenous1	245.92	123	453	41.82	175	262	151	378	206	453	363	253	123	172	170	245
hsa-miR-93-5p		MIMAT0000093		Endogenous1	240.42	103	345	31.06	270	237	220	303	335	345	163	193	103	272	161	283
hsa-miR-186-5p		MIMAT0000456		Endogenous1	228.42	96	395	40.46	201	216	205	251	292	307	165	123	96	347	143	395
hsa-miR-423-5p		MIMAT0004748		Endogenous1	211.92	107	290	28.76	216	161	166	289	269	198	270	136	207	234	107	290
hsa-miR-28-5p		MIMAT0000085		Endogenous1	205.75	84	417	45.13	272	238	223	159	417	302	133	166	84	210	115	150
hsa-miR-19a-3p		MIMAT0000073		Endogenous1	202.83	65	406	52.15	144	225	166	406	206	287	95	129	65	167	166	378
hsa-miR-125a-5p		MIMAT0000443		Endogenous1	197.83	91	275	29.47	194	260	166	268	275	235	179	204	91	197	106	199
hsa-miR-140-5p		MIMAT0000431		Endogenous1	193	96	372	39.5	223	244	150	227	372	230	111	119	96	196	145	203
hsa-miR-30b-5p		MIMAT0000420		Endogenous1	187.67	68	338	48.22	205	164	183	189	290	188	109	68	89	325	104	338
hsa-miR-361-3p		MIMAT0004682		Endogenous1	176.92	100	255	29.25	208	184	164	180	255	209	118	100	115	200	137	253
hsa-miR-148a-3p		MIMAT0000243		Endogenous1	164.33	75	319	42.66	170	193	131	154	319	245	75	95	79	187	140	184
hsa-miR-92a-3p		MIMAT0000092		Endogenous1	149.25	79	244	35.43	157	137	116	196	182	168	122	79	100	211	79	244
hsa-miR-363-3p		MIMAT0000707		Endogenous1	134.67	53	234	38.95	135	114	128	186	120	69	92	53	126	189	170	234
hsa-miR-302d-3p		MIMAT0000718		Endogenous1	128.08	65	265	43.5	72	99	65	191	116	112	157	117	265	110	144	89
hsa-miR-106b-5p		MIMAT0000680		Endogenous1	123.5	28	204	42.9	100	128	119	168	191	204	79	81	28	161	75	148
hsa-miR-223-3p		MIMAT0000280		Endogenous1	119.75	19	407	93.76	84	112	46	42	253	186	61	106	47	407	19	74
POS_E		ERCC_00035.1		Positive	116.67	89	139	12.83	126	89	127	124	115	122	107	99	139	102	116	134
hsa-miR-107		MIMAT0000104		Endogenous1	112.08	61	169	29.7	89	112	125	120	169	152	106	61	65	136	82	128
hsa-miR-374b-5p		MIMAT0004955		Endogenous1	107.33	47	174	38.3	103	126	98	135	172	174	81	75	50	113	47	114
hsa-miR-520d-5p+miR-527+miR-518a-5p		MIMAT0002855		Endogenous1	105.67	56	144	28.42	125	122	121	120	144	105	72	56	61	134	82	126
hsa-miR-423-3p		MIMAT0001340		Endogenous1	97.08	66	186	33.76	74	97	66	186	106	115	99	74	74	79	80	115
hsa-miR-98-5p		MIMAT0000096		Endogenous1	92.08	46	146	38.03	95	101	88	65	131	144	65	57	46	146	58	109
LIG_NEG_A		nmiR00810.1		Ligation	91.75	40	140	35.7	118	102	104	102	140	99	55	53	40	128	55	105
hsa-miR-125b-5p		MIMAT0000423		Endogenous1	90.42	16	255	85.31	60	42	75	104	30	16	26	24	103	210	140	255
hsa-miR-612		MIMAT0003280		Endogenous1	89.08	66	153	26.21	85	66	86	81	73	89	85	97	153	73	109	72
hsa-miR-664a-3p		MIMAT0005949		Endogenous1	85.33	51	112	23.57	73	84	87	108	103	91	91	56	51	102	66	112
hsa-miR-24-3p		MIMAT0000080		Endogenous1	78.75	26	170	55.1	43	95	63	94	127	170	97	103	27	51	26	49
hsa-let-7c-5p		MIMAT0000064		Endogenous1	76.92	42	125	31.93	65	80	78	85	91	99	42	49	61	125	50	98
hsa-miR-22-3p		MIMAT0000077		Endogenous1	75.33	6	231	93.42	65	69	28	32	231	194	79	104	18	52	6	26
hsa-miR-590-5p		MIMAT0003258		Endogenous1	74.75	35	114	36.05	80	72	68	114	102	82	43	36	35	90	66	109
hsa-miR-499a-5p		MIMAT0002870		Endogenous1	74.25	44	113	29.88	47	93	95	63	79	44	91	91	59	113	59	57
hsa-miR-361-5p		MIMAT0000703		Endogenous1	69.58	45	113	32.42	61	65	61	95	101	60	47	45	45	78	64	113
hsa-miR-342-5p		MIMAT0004694		Endogenous1	69.33	45	113	27.26	75	76	52	69	72	82	58	45	51	84	55	113
hsa-miR-30c-5p		MIMAT0000244		Endogenous1	67.75	34	109	32.93	46	62	66	88	73	71	34	46	47	77	94	109
hsa-miR-140-3p		MIMAT0004597		Endogenous1	65.83	34	103	26.43	62	65	59	103	78	73	48	60	34	73	56	79
hsa-miR-6724-5p		MIMAT0025856		Endogenous1	65.58	40	88	24.64	43	42	74	73	72	40	82	68	58	70	77	88
POS_F		ERCC_00034.1		Positive	64.92	49	82	13.58	67	55	59	64	71	58	70	49	68	64	82	72
hsa-miR-99b-5p		MIMAT0000689		Endogenous1	61.92	36	93	29.27	53	92	54	54	93	66	75	53	36	56	40	71
hsa-miR-296-5p		MIMAT0000690		Endogenous1	61.25	33	119	47.79	35	59	72	92	33	42	42	39	43	54	105	119
hsa-miR-548n		MIMAT0005916		Endogenous1	60.17	36	80	21.81	73	59	76	51	71	58	55	46	36	64	53	80
hsa-miR-495-3p		MIMAT0002817		Endogenous1	59.67	54	65	6.04	61	54	63	60	55	56	59	61	65	58	65	59
hsa-miR-548ah-5p		MIMAT0018972		Endogenous1	58.25	37	71	17.89	37	66	62	66	66	45	63	71	47	59	64	53
hsa-miR-331-3p		MIMAT0000760		Endogenous1	57.58	24	102	32.3	46	65	49	102	61	71	55	64	24	51	45	58
hsa-miR-1183		MIMAT0005828		Endogenous1	57.5	30	79	28.89	50	55	79	77	75	37	59	56	30	46	48	78
hsa-miR-873-3p		MIMAT0022717		Endogenous1	56.5	35	79	29.64	35	45	72	74	76	42	79	49	36	46	52	72
hsa-miR-142-5p		MIMAT0000433		Endogenous1	53.5	15	93	45.17	53	46	56	58	73	60	34	32	15	93	30	92
hsa-miR-451a		MIMAT0001631		Endogenous1	52.42	35	73	24.38	47	61	45	50	73	67	35	42	50	70	36	53
hsa-miR-548d-5p		MIMAT0004812		Endogenous1	52.42	36	76	26.86	54	64	60	41	71	46	42	36	40	76	36	63
hsa-miR-553		MIMAT0003216		Endogenous1	51.42	31	69	23.68	44	64	52	52	39	31	69	57	39	69	46	55
hsa-miR-454-3p		MIMAT0003885		Endogenous1	51.17	21	97	44.45	39	56	41	50	92	97	43	48	21	59	32	36
hsa-miR-4286		MIMAT0016916		Endogenous1	51	15	83	40.63	49	68	42	52	71	83	80	35	15	47	34	36
osa-miR442		MIMAT0001605		SpikeIn	49.75	33	71	23.97	52	56	71	61	63	45	33	41	36	37	55	47
hsa-miR-551a		MIMAT0003214		Endogenous1	49.67	34	71	22.9	54	46	69	50	48	40	71	36	50	34	53	45
hsa-miR-193a-5p+miR-193b-5p		MIMAT0004614		Endogenous1	49.33	34	62	18.44	56	62	58	44	62	40	34	45	43	49	44	55
hsa-miR-644a		MIMAT0003314		Endogenous1	49.33	28	75	25.03	50	47	49	64	49	36	57	41	44	28	52	75
hsa-miR-411-5p		MIMAT0003329		Endogenous1	49.25	26	80	31.27	44	30	50	80	47	67	62	46	40	26	41	58
hsa-miR-95-3p		MIMAT0000094		Endogenous1	49	20	81	31.38	47	34	54	57	81	46	52	44	20	40	47	66
hsa-miR-1193		MIMAT0015049		Endogenous1	48.58	26	77	31.38	50	60	48	56	77	53	26	34	37	52	27	63
hsa-miR-3147		MIMAT0015019		Endogenous1	48.17	30	69	23.23	65	48	69	50	55	40	45	38	30	47	39	52
hsa-miR-548z+miR-548h-3p		MIMAT0018446		Endogenous1	48	38	67	19.07	48	39	49	67	55	38	55	38	41	40	50	56
hsa-miR-30a-5p		MIMAT0000087		Endogenous1	47.42	27	76	28.46	51	48	50	76	48	54	33	27	30	42	50	60
hsa-miR-598-3p		MIMAT0003266		Endogenous1	47.42	30	62	20.1	56	50	62	45	53	54	46	31	30	42	48	52
hsa-miR-197-3p		MIMAT0000227		Endogenous1	47.33	30	69	27.12	41	35	32	68	69	50	44	30	41	58	51	49
hsa-miR-6721-5p		MIMAT0025852		Endogenous1	47.17	27	63	22.65	63	42	55	57	53	34	52	27	41	39	47	56
hsa-miR-7-5p		MIMAT0000252		Endogenous1	46.92	34	54	12.41	48	48	54	42	51	50	45	42	51	44	34	54
hsa-miR-379-5p		MIMAT0000733		Endogenous1	46.5	40	54	11.58	40	45	48	40	43	43	54	40	51	48	53	53
hsa-miR-3918		MIMAT0018192		Endogenous1	45.92	30	64	24.08	46	57	39	51	64	40	36	30	34	63	46	45
hsa-miR-425-5p		MIMAT0003393		Endogenous1	45.58	21	86	38.26	42	56	32	57	59	86	41	32	21	39	31	51
NEG_C		ERCC_00019.1		Negative	45.42	30	65	23.7	42	30	50	52	48	34	65	31	42	41	52	58
hsa-miR-1270		MIMAT0005924		Endogenous1	45.33	33	56	15.38	33	50	45	49	43	56	36	41	52	41	53	45
hsa-miR-149-5p		MIMAT0000450		Endogenous1	45.33	34	58	16	39	38	48	46	58	34	45	36	49	50	48	53
hsa-miR-299-3p		MIMAT0000687		Endogenous1	45.17	28	71	33.92	40	46	49	31	50	65	33	28	30	71	33	66
hsa-miR-212-3p		MIMAT0000269		Endogenous1	44.83	29	68	23.29	48	42	44	45	50	29	55	30	68	46	39	42
hsa-miR-378h		MIMAT0018984		Endogenous1	44.5	27	59	21.8	41	37	57	59	38	36	49	38	52	27	50	50
hsa-miR-548al		MIMAT0019024		Endogenous1	44.08	24	61	25.54	46	36	49	44	51	24	57	25	61	48	41	47
hsa-miR-28-3p		MIMAT0004502		Endogenous1	44	20	71	34.18	46	52	34	55	71	62	35	28	20	45	30	50
hsa-miR-378g		MIMAT0018937		Endogenous1	43.5	30	66	27.05	30	43	37	64	52	44	39	40	31	43	33	66
hsa-miR-642a-5p		MIMAT0003312		Endogenous1	43.25	26	63	23.89	45	38	54	63	47	33	34	26	39	42	44	54
hsa-miR-1257		MIMAT0005908		Endogenous1	43	33	73	25.42	47	33	37	73	44	41	40	34	37	36	42	52
hsa-miR-664b-3p		MIMAT0022272		Endogenous1	43	19	102	54.62	25	29	102	33	38	36	67	36	31	19	65	35
hsa-miR-148b-3p		MIMAT0000759		Endogenous1	42.92	27	77	33.26	53	39	36	44	77	61	37	30	27	41	34	36
hsa-miR-370-5p		MIMAT0026483		Endogenous1	42.83	27	63	29.34	49	46	49	28	63	46	30	27	35	56	29	56
hsa-miR-183-5p		MIMAT0000261		Endogenous1	42.58	30	51	15.33	45	43	47	51	37	37	49	30	51	37	44	40
hsa-miR-542-5p		MIMAT0003340		Endogenous1	42.5	26	60	25.98	52	44	44	48	59	38	31	26	30	43	35	60
hsa-miR-1264		MIMAT0005791		Endogenous1	42.42	32	60	21.31	45	40	50	38	60	37	33	34	39	56	32	45
hsa-miR-34a-5p		MIMAT0000255		Endogenous1	42.25	28	66	30.13	40	49	29	32	53	63	35	66	37	40	28	35
hsa-miR-185-5p		MIMAT0000455		Endogenous1	42.17	18	74	38.17	42	42	38	62	74	55	39	32	18	36	20	48
hsa-miR-376a-3p		MIMAT0000729		Endogenous1	42.08	26	51	17.21	36	44	42	39	48	26	49	38	42	39	51	51
hsa-miR-10a-5p		MIMAT0000253		Endogenous1	41.67	32	54	16.29	39	49	37	36	39	40	32	41	39	53	41	54
hsa-miR-596		MIMAT0003264		Endogenous1	41.17	31	53	15.81	42	31	32	48	47	46	39	38	37	53	40	41
hsa-miR-514a-3p		MIMAT0002883		Endogenous1	40.92	30	73	31.25	39	33	36	42	73	33	30	54	52	35	30	34
hsa-miR-517a-3p		MIMAT0002852		Endogenous1	40.92	33	56	17.82	44	39	33	36	37	38	51	48	37	33	56	39
hsa-miR-340-5p		MIMAT0004692		Endogenous1	40.83	29	55	22.17	37	43	35	47	53	37	38	29	29	52	35	55
hsa-miR-661		MIMAT0003324		Endogenous1	40.67	27	56	21.88	33	37	41	41	30	39	52	36	49	27	56	47
hsa-miR-200c-3p		MIMAT0000617		Endogenous1	40.58	32	62	22.77	36	35	42	62	40	32	36	32	34	43	40	55
ath-miR159a		MIMAT0000177		SpikeIn	40.33	27	54	21.91	30	27	43	50	33	36	54	31	41	43	47	49
hsa-miR-503-5p		MIMAT0002874		Endogenous1	40.17	27	47	14.55	43	43	38	47	37	27	47	38	38	43	35	46
hsa-miR-219b-3p		MIMAT0019748		Endogenous1	40	30	49	15.26	36	39	43	36	47	36	48	33	43	30	40	49
hsa-miR-3690		MIMAT0018119		Endogenous1	39.42	26	55	25.5	30	55	43	47	50	37	29	31	30	50	26	45
hsa-let-7e-5p		MIMAT0000066		Endogenous1	39.25	20	57	27.81	34	45	46	36	49	57	27	41	20	48	26	42
hsa-miR-651-5p		MIMAT0003321		Endogenous1	39.17	24	50	19.62	50	33	43	47	43	34	46	32	36	24	45	37
hsa-miR-520h		MIMAT0002867		Endogenous1	38.83	25	59	24.7	27	25	31	59	30	41	40	42	45	37	47	42
hsa-miR-132-3p		MIMAT0000426		Endogenous1	38.58	14	67	41.05	31	40	67	47	56	54	43	24	14	27	21	39
hsa-miR-320e		MIMAT0015072		Endogenous1	38.5	30	54	18.62	36	36	32	41	49	35	54	34	30	35	36	44
hsa-miR-345-5p		MIMAT0000772		Endogenous1	38.42	18	64	31.81	52	43	34	28	64	37	39	27	18	46	32	41
hsa-miR-192-5p		MIMAT0000222		Endogenous1	37.92	21	52	24.78	36	46	34	51	43	39	37	29	21	40	27	52
hsa-miR-518b		MIMAT0002844		Endogenous1	37.92	25	53	23.55	45	25	41	45	49	32	53	27	34	37	29	38
hsa-miR-199b-5p		MIMAT0000263		Endogenous1	37.83	29	58	26.55	54	31	37	29	47	38	29	29	34	38	30	58
hsa-miR-1197		MIMAT0005955		Endogenous1	37.5	32	48	11.23	42	35	38	34	37	32	39	35	37	35	38	48
hsa-miR-5196-5p		MIMAT0021128		Endogenous1	37.17	24	63	30.63	31	32	45	41	63	27	28	24	30	42	33	50
hsa-miR-190b		MIMAT0004929		Endogenous1	37.08	16	59	37.69	39	51	47	29	58	34	25	16	26	59	25	36
hsa-miR-625-5p		MIMAT0003294		Endogenous1	36.83	26	50	20.11	38	26	33	47	42	28	50	38	33	38	40	29
hsa-miR-320c		MIMAT0005793		Endogenous1	36.75	18	68	39.99	44	52	26	34	68	36	29	20	27	51	18	36
hsa-miR-608		MIMAT0003276		Endogenous1	36.75	28	50	20.43	33	34	41	44	29	28	37	30	50	39	29	47
hsa-miR-365a-3p+miR-365b-3p		MIMAT0000710		Endogenous1	36.5	24	63	29.12	33	30	31	45	31	24	33	27	45	41	35	63
hsa-miR-128-1-5p		MIMAT0026477		Endogenous1	36.42	27	44	14.88	33	35	42	42	43	30	44	27	34	35	38	34
hsa-miR-18a-5p		MIMAT0000072		Endogenous1	36.17	22	48	25.03	32	41	48	47	48	37	29	35	24	30	22	41
hsa-miR-196a-5p		MIMAT0000226		Endogenous1	36.17	25	47	18.64	30	40	40	44	40	30	30	41	34	47	25	33
hsa-miR-31-5p		MIMAT0000089		Endogenous1	36.08	21	72	38.57	29	30	30	46	72	28	31	29	21	35	31	51
hsa-miR-549a		MIMAT0003333		Endogenous1	36.08	30	42	11.36	36	33	33	41	33	40	36	38	40	30	31	42
hsa-miR-125a-3p		MIMAT0004602		Endogenous1	35.92	17	52	28.73	36	40	52	38	48	26	30	17	26	37	33	48
hsa-miR-526a+miR-518c-5p+miR-518d-5p		MIMAT0002845		Endogenous1	35.83	25	43	14.47	38	40	39	39	41	31	33	34	31	36	25	43
hsa-miR-648		MIMAT0003318		Endogenous1	35.75	30	45	12.74	35	30	35	43	30	35	38	34	45	32	36	36
hsa-miR-607		MIMAT0003275		Endogenous1	35.67	23	48	21.03	42	27	42	32	36	23	37	34	45	32	30	48
hsa-miR-761		MIMAT0010364		Endogenous1	35.67	25	62	29.34	26	31	62	43	34	25	45	35	26	29	36	36
hsa-miR-627-3p		MIMAT0026623		Endogenous1	35.58	28	43	14.05	43	39	36	39	38	33	29	28	32	40	30	40
hsa-miR-378i		MIMAT0019074		Endogenous1	35.5	24	49	20.08	32	24	36	49	36	39	36	33	26	31	39	45
hsa-miR-324-3p		MIMAT0000762		Endogenous1	35.25	27	45	18.47	42	31	37	45	45	27	28	33	39	27	34	35
hsa-miR-888-5p		MIMAT0004916		Endogenous1	35.08	22	47	21.66	42	22	33	37	40	28	34	35	47	26	32	45
hsa-miR-576-5p		MIMAT0003241		Endogenous1	35	21	52	28.8	33	44	37	34	52	35	30	23	22	41	21	48
hsa-miR-505-3p		MIMAT0002876		Endogenous1	34.83	27	45	17.73	42	32	33	32	45	32	30	27	32	44	29	40
hsa-miR-1297		MIMAT0005886		Endogenous1	34.75	26	48	20.97	37	34	26	48	29	26	38	30	44	27	40	38
hsa-miR-181b-5p+miR-181d-5p		MIMAT0000257		Endogenous1	34.67	20	49	22.01	33	41	29	35	36	49	30	20	29	40	32	42
hsa-miR-188-5p		MIMAT0000457		Endogenous1	34.67	28	48	16.79	48	32	33	30	36	32	29	35	28	37	43	33
hsa-miR-519d-3p		MIMAT0002853		Endogenous1	34.5	17	94	60.72	25	25	46	34	33	17	28	17	36	18	94	41
hsa-miR-301a-5p		MIMAT0022696		Endogenous1	34.17	21	42	19.61	41	31	35	37	38	21	34	22	42	38	33	38
hsa-miR-301b-3p		MIMAT0004958		Endogenous1	34.17	22	46	21.61	28	30	39	24	37	31	37	22	36	36	46	44
hsa-miR-548e-5p		MIMAT0026736		Endogenous1	34.17	23	41	17.46	33	29	40	34	41	23	27	33	41	31	40	38
hsa-miR-2053		MIMAT0009978		Endogenous1	34	25	43	15.36	28	31	40	37	34	25	31	31	33	39	43	36
hsa-miR-325		MIMAT0000771		Endogenous1	34	24	51	21.61	40	27	35	30	31	24	30	34	29	36	51	41
hsa-miR-1304-5p		MIMAT0005892		Endogenous1	33.83	17	48	26.85	48	26	43	43	41	32	29	17	25	31	32	39
hsa-miR-3136-5p		MIMAT0015003		Endogenous1	33.75	21	52	26.41	23	33	31	47	21	33	38	28	30	37	32	52
hsa-miR-99a-5p		MIMAT0000097		Endogenous1	33.75	11	75	52.6	27	23	41	34	11	22	25	14	42	52	39	75
hsa-miR-1290		MIMAT0005880		Endogenous1	33.67	19	46	25.47	33	34	36	37	19	22	46	33	30	26	43	45
hsa-miR-30e-3p		MIMAT0000693		Endogenous1	33.67	20	53	27.82	37	30	33	27	53	34	29	20	25	38	30	48
hsa-miR-141-3p		MIMAT0000432		Endogenous1	33.5	18	50	30.32	34	36	44	37	40	29	23	19	18	29	43	50
hsa-miR-574-5p		MIMAT0004795		Endogenous1	33.5	27	47	15.87	35	30	28	33	34	29	47	27	37	36	34	32
hsa-miR-1258		MIMAT0005909		Endogenous1	33.42	20	43	23.02	43	27	38	28	38	25	31	20	38	29	41	43
hsa-miR-216b-5p		MIMAT0004959		Endogenous1	33.25	20	45	26.19	23	29	20	41	40	36	44	26	40	29	26	45
hsa-miR-577		MIMAT0003242		Endogenous1	33.25	23	47	20.72	40	29	40	47	38	23	26	33	30	28	31	34
hsa-miR-1305		MIMAT0005893		Endogenous1	33.08	23	46	19.57	27	35	26	32	34	23	33	43	32	46	33	33
hsa-miR-346		MIMAT0000773		Endogenous1	33.08	25	42	16.97	25	30	42	35	28	31	31	30	37	28	42	38
hsa-miR-548v		MIMAT0015020		Endogenous1	33.08	26	39	14.03	36	39	39	36	36	26	27	31	33	31	36	27
hsa-miR-892a		MIMAT0004907		Endogenous1	33	15	47	26.58	33	40	32	34	42	35	32	23	15	47	25	38
hsa-miR-219a-5p		MIMAT0000276		Endogenous1	32.92	23	39	17.69	28	37	39	39	35	23	37	28	28	37	26	38
hsa-miR-221-3p		MIMAT0000278		Endogenous1	32.92	22	43	19.15	28	40	32	43	26	33	22	40	30	30	38	33
hsa-miR-765		MIMAT0003945		Endogenous1	32.92	18	51	24.42	29	28	35	39	34	18	31	26	34	32	38	51
hsa-miR-323b-3p		MIMAT0015050		Endogenous1	32.67	26	47	17.04	35	31	34	30	47	27	28	34	35	35	26	30
hsa-miR-1268b		MIMAT0018925		Endogenous1	32.58	21	41	19.3	32	27	38	35	34	28	39	21	39	25	41	32
hsa-miR-301a-3p		MIMAT0000688		Endogenous1	32.58	24	46	21.88	27	32	35	36	46	29	31	25	24	40	25	41
hsa-miR-508-3p		MIMAT0002880		Endogenous1	32.58	24	39	12.72	34	30	31	34	29	31	34	39	31	24	38	36
hsa-miR-587		MIMAT0003253		Endogenous1	32.58	21	45	20.17	45	28	27	21	34	34	31	27	30	37	39	38
hsa-miR-4455		MIMAT0018977		Endogenous1	32.5	18	43	22.09	37	18	35	29	28	26	35	38	43	29	30	42
hsa-miR-181c-5p		MIMAT0000258		Endogenous1	32.42	20	46	25.42	34	40	33	22	43	46	27	25	20	34	28	37
hsa-miR-548a-3p		MIMAT0003251		Endogenous1	32.42	20	48	23.1	33	38	25	25	37	20	35	31	29	38	30	48
hsa-miR-567		MIMAT0003231		Endogenous1	32.42	16	43	25.21	33	25	43	28	40	26	42	27	16	34	39	36
hsa-miR-891b		MIMAT0004913		Endogenous1	32.33	20	48	25.89	36	30	33	27	45	28	26	20	40	27	28	48
hsa-miR-922		MIMAT0004972		Endogenous1	32.33	14	49	31.02	31	31	44	29	42	17	35	14	49	31	34	31
hsa-miR-766-3p		MIMAT0003888		Endogenous1	32.17	22	48	22.99	29	29	22	48	29	35	34	23	32	35	28	42
hsa-miR-1307-3p		MIMAT0005951		Endogenous1	32.08	20	40	18.15	32	25	20	31	39	31	40	34	35	28	32	38
hsa-miR-548y		MIMAT0018354		Endogenous1	32.08	19	40	20.82	29	31	37	39	28	19	34	22	33	34	39	40
hsa-miR-127-3p		MIMAT0000446		Endogenous1	32	15	40	24.46	40	33	37	25	33	23	36	15	28	40	40	34
hsa-miR-1322		MIMAT0005953		Endogenous1	32	21	38	18.12	38	27	27	34	38	29	31	27	38	21	36	38
hsa-miR-1972		MIMAT0009447		Endogenous1	32	24	39	14.78	37	37	33	35	30	30	35	30	26	28	24	39
hsa-miR-486-3p		MIMAT0004762		Endogenous1	32	18	42	24.53	32	38	39	35	40	31	42	34	31	19	25	18
hsa-miR-1255a		MIMAT0005906		Endogenous1	31.83	22	38	17.04	38	29	35	33	22	26	36	26	38	28	37	34
hsa-miR-23b-3p		MIMAT0000418		Endogenous1	31.83	12	54	34.67	37	22	41	35	54	29	30	20	12	28	40	34
hsa-miR-105-5p		MIMAT0000102		Endogenous1	31.67	18	43	28.29	35	33	36	29	43	27	20	32	21	43	18	43
hsa-miR-1244		MIMAT0005896		Endogenous1	31.67	22	43	22.63	35	43	29	33	36	22	38	27	24	42	26	25
hsa-miR-144-3p		MIMAT0000436		Endogenous1	31.5	23	43	19.92	30	31	34	23	33	26	33	43	24	39	25	37
hsa-miR-595		MIMAT0003263		Endogenous1	31.5	19	45	18.93	45	28	34	32	31	33	32	34	33	19	30	27
hsa-miR-764		MIMAT0010367		Endogenous1	31.5	23	39	16.66	36	39	33	38	23	27	32	24	28	31	36	31
hsa-miR-506-3p		MIMAT0002878		Endogenous1	31.42	17	39	19.31	35	35	31	32	31	17	25	33	28	39	32	39
hsa-miR-1236-3p		MIMAT0005591		Endogenous1	31.33	23	36	11.57	31	27	35	31	31	23	35	36	33	31	33	30
hsa-miR-769-5p		MIMAT0003886		Endogenous1	31.33	14	40	22.54	31	40	35	38	36	27	25	14	35	33	28	34
hsa-miR-370-3p		MIMAT0000722		Endogenous1	31.25	23	41	20.15	26	26	26	23	39	35	36	25	35	27	36	41
hsa-miR-1245b-5p		MIMAT0019950		Endogenous1	31.08	20	46	21.58	20	32	34	31	26	23	31	46	28	31	36	35
hsa-miR-217		MIMAT0000274		Endogenous1	31.08	19	48	34.88	48	33	29	23	47	26	21	19	25	46	20	36
hsa-miR-23c		MIMAT0018000		Endogenous1	31.08	18	44	27.99	18	33	44	39	29	20	34	18	34	28	40	36
hsa-miR-3131		MIMAT0014996		Endogenous1	31.08	19	40	22.48	27	33	28	35	27	20	33	34	37	19	40	40
hsa-miR-770-5p		MIMAT0003948		Endogenous1	30.92	22	53	28.01	33	22	26	31	32	23	32	23	53	24	35	37
hsa-miR-450a-5p		MIMAT0001545		Endogenous1	30.83	21	40	19.6	29	34	32	39	32	29	23	21	36	40	24	31
hsa-miR-199a-3p+miR-199b-3p		MIMAT0000232		Endogenous1	30.67	20	41	23.53	41	37	34	25	27	33	20	22	32	36	22	39
hsa-miR-591		MIMAT0003259		Endogenous1	30.67	21	39	17.55	35	39	33	32	37	21	27	24	28	31	27	34
hsa-miR-506-5p		MIMAT0022701		Endogenous1	30.58	17	43	23.01	21	35	33	29	43	17	33	28	37	34	26	31
hsa-miR-548q		MIMAT0011163		Endogenous1	30.58	18	46	29.46	36	27	22	46	25	23	43	38	26	18	26	37
hsa-miR-33a-5p		MIMAT0000091		Endogenous1	30.5	17	48	26.51	33	48	17	38	32	29	32	29	26	30	19	33
hsa-miR-493-3p		MIMAT0003161		Endogenous1	30.42	21	42	19.9	42	21	31	27	36	25	30	22	31	32	32	36
hsa-miR-215-5p		MIMAT0000272		Endogenous1	30.25	13	41	24.82	37	32	41	32	39	13	28	22	30	28	31	30
hsa-miR-629-5p		MIMAT0004810		Endogenous1	30.17	12	39	24.11	32	38	33	33	36	28	25	30	25	12	31	39
hsa-miR-1272		MIMAT0005925		Endogenous1	30.08	19	41	20.22	19	31	32	27	37	22	28	34	33	27	30	41
hsa-miR-1206		MIMAT0005870		Endogenous1	30	20	41	21.79	35	23	27	33	33	29	38	21	41	20	29	31
hsa-miR-1973		MIMAT0009448		Endogenous1	29.83	20	40	20.7	31	22	37	30	30	23	34	20	35	30	40	26
hsa-miR-299-5p		MIMAT0002890		Endogenous1	29.75	22	37	16.84	27	27	22	37	29	29	29	37	28	23	34	35
hsa-miR-484		MIMAT0002174		Endogenous1	29.75	22	39	21.6	23	23	39	37	38	35	25	29	22	26	26	34
hsa-miR-1299		MIMAT0005887		Endogenous1	29.5	17	38	20.87	31	29	17	38	37	26	34	28	26	32	22	34
hsa-miR-1306-3p		MIMAT0005950		Endogenous1	29.5	20	45	26.71	22	20	23	34	33	24	37	35	21	26	45	34
hsa-miR-298		MIMAT0004901		Endogenous1	29.42	19	37	15.44	29	29	29	34	30	30	24	31	19	32	29	37
hsa-miR-383-5p		MIMAT0000738		Endogenous1	29.33	17	46	31.32	46	29	25	31	44	30	17	18	25	22	37	28
hsa-miR-1180-3p		MIMAT0005825		Endogenous1	29.25	21	41	19.62	27	34	25	30	41	26	29	21	25	31	37	25
hsa-miR-874-5p		MIMAT0026718		Endogenous1	29.25	19	37	19.83	31	37	29	34	26	19	36	23	30	36	24	26
hsa-miR-1307-5p		MIMAT0022727		Endogenous1	29.17	15	40	24.76	27	36	33	36	32	15	22	22	40	29	25	33
hsa-miR-592		MIMAT0003260		Endogenous1	29.17	22	37	15.04	24	28	32	30	37	27	22	28	27	27	34	34
hsa-miR-380-3p		MIMAT0000735		Endogenous1	29.08	21	38	20.34	29	21	38	27	22	25	29	24	38	29	30	37
hsa-miR-520d-3p		MIMAT0002856		Endogenous1	29.08	17	41	28.48	35	39	35	33	41	26	17	19	18	23	31	32
hsa-miR-1285-5p		MIMAT0022719		Endogenous1	28.92	21	38	16.52	25	21	29	31	31	25	38	26	33	25	34	29
hsa-miR-520a-5p		MIMAT0002833		Endogenous1	28.92	21	38	16.18	31	30	38	28	28	21	32	32	26	22	27	32
hsa-miR-483-3p		MIMAT0002173		Endogenous1	28.83	20	60	40.93	37	21	39	22	60	26	22	22	20	32	20	25
hsa-miR-34c-3p		MIMAT0004677		Endogenous1	28.75	20	36	18.05	36	28	31	29	25	20	35	22	27	33	34	25
hsa-miR-96-5p		MIMAT0000095		Endogenous1	28.67	18	36	17.68	27	29	28	25	29	18	36	33	29	23	34	33
hsa-miR-1-5p		MIMAT0031892		Endogenous1	28.5	17	41	21.29	26	23	30	32	31	17	22	30	30	28	32	41
hsa-miR-34c-5p		MIMAT0000686		Endogenous1	28.5	14	37	24.01	29	35	34	23	22	14	25	32	26	36	29	37
hsa-miR-450b-3p		MIMAT0004910		Endogenous1	28.5	21	38	20.87	29	38	35	25	35	25	25	24	21	36	22	27
hsa-miR-519b-3p		MIMAT0002837		Endogenous1	28.5	20	45	28.05	20	22	30	25	45	28	22	21	24	41	31	33
hsa-miR-378f		MIMAT0018932		Endogenous1	28.42	18	40	29.61	33	19	22	40	39	25	38	18	37	20	24	26
hsa-miR-4536-5p		MIMAT0019078		Endogenous1	28.33	20	41	20.82	22	20	33	29	29	24	31	27	33	22	29	41
hsa-miR-561-3p		MIMAT0003225		Endogenous1	28.33	20	36	17.64	29	36	32	32	22	22	31	30	20	33	27	26
hsa-miR-520c-3p		MIMAT0002846		Endogenous1	28.25	15	34	18.68	30	23	32	33	30	25	34	15	27	29	32	29
hsa-miR-1254		MIMAT0005905		Endogenous1	28.17	20	37	20.69	30	21	26	33	29	35	37	22	22	20	32	31
hsa-miR-509-3p		MIMAT0002881		Endogenous1	28.17	17	39	21.77	36	34	25	29	39	26	22	25	17	31	28	26
hsa-miR-3127-5p		MIMAT0014990		Endogenous1	28.08	14	38	23.25	26	25	38	26	26	25	26	35	33	14	36	27
hsa-miR-491-3p		MIMAT0004765		Endogenous1	28.08	20	33	15.74	30	26	33	27	31	22	30	31	20	33	31	23
hsa-miR-575		MIMAT0003240		Endogenous1	28.08	20	37	18.19	31	37	28	32	29	20	33	21	22	27	30	27
hsa-miR-643		MIMAT0003313		Endogenous1	28	22	38	15.75	28	24	25	33	24	26	30	30	22	28	28	38
hsa-miR-10b-5p		MIMAT0000254		Endogenous1	27.92	19	43	23.73	28	30	19	30	24	22	36	22	30	43	26	25
hsa-miR-1296-3p		MIMAT0026637		Endogenous1	27.92	22	37	19.53	29	25	30	23	24	23	22	34	37	37	25	26
hsa-miR-3144-3p		MIMAT0015015		Endogenous1	27.92	9	58	47.46	38	23	9	37	27	58	21	32	34	25	20	11
hsa-miR-548g-3p		MIMAT0005912		Endogenous1	27.92	16	38	21.79	28	27	38	25	35	27	30	16	23	23	28	35
hsa-miR-1295a		MIMAT0005885		Endogenous1	27.83	19	40	19.55	31	28	22	40	26	19	29	25	29	24	33	28
hsa-miR-539-5p		MIMAT0003163		Endogenous1	27.83	16	37	21.11	30	27	28	27	36	26	31	16	30	26	20	37
hsa-miR-597-5p		MIMAT0003265		Endogenous1	27.83	20	40	21.98	29	24	24	22	29	20	33	28	34	20	31	40
hsa-miR-151a-3p		MIMAT0000757		Endogenous1	27.67	15	37	23.44	25	32	28	31	24	15	23	33	20	35	37	29
hsa-miR-375		MIMAT0000728		Endogenous1	27.67	20	40	19.88	28	26	23	27	25	20	31	21	40	28	30	33
hsa-miR-3161		MIMAT0015035		Endogenous1	27.58	15	35	23.37	28	28	34	35	29	15	20	24	35	21	29	33
hsa-miR-630		MIMAT0003299		Endogenous1	27.58	16	39	26.16	20	36	25	37	28	21	39	32	27	16	23	27
hsa-miR-147a		MIMAT0000251		Endogenous1	27.5	17	37	21.06	28	28	31	31	37	21	27	26	17	28	21	35
hsa-miR-335-5p		MIMAT0000765		Endogenous1	27.5	20	45	27.1	21	28	26	35	21	28	20	21	22	31	32	45
hsa-miR-515-5p		MIMAT0002826		Endogenous1	27.42	20	37	16.49	25	28	33	24	27	20	28	23	28	37	30	26
hsa-miR-129-2-3p		MIMAT0004605		Endogenous1	27.33	15	36	21.35	34	23	27	31	26	15	22	25	36	27	33	29
hsa-miR-3151-5p		MIMAT0015024		Endogenous1	27.25	19	36	21.75	25	24	21	36	33	19	23	24	31	23	33	35
hsa-miR-873-5p		MIMAT0004953		Endogenous1	27.25	17	53	34.89	17	23	23	28	27	19	30	31	21	33	22	53
hsa-miR-1261		MIMAT0005913		Endogenous1	27.17	14	38	27.31	20	14	36	32	26	21	34	27	26	20	38	32
hsa-miR-491-5p		MIMAT0002807		Endogenous1	27.17	19	35	17.04	27	27	31	29	25	28	19	24	23	34	24	35
hsa-miR-640		MIMAT0003310		Endogenous1	27.17	18	32	15.04	31	18	28	24	31	26	32	25	26	25	32	28
hsa-miR-887-5p		MIMAT0026720		Endogenous1	27.08	19	37	20.07	26	31	23	37	21	33	21	29	27	19	27	31
hsa-miR-181a-3p		MIMAT0000270		Endogenous1	27	15	40	24.31	29	21	26	28	27	34	22	15	31	40	22	29
hsa-miR-520f-3p		MIMAT0002830		Endogenous1	26.92	11	38	27.6	28	29	11	28	29	23	35	25	27	33	17	38
hsa-miR-371a-5p		MIMAT0004687		Endogenous1	26.83	17	41	25.61	17	25	34	23	31	21	25	18	28	28	31	41
hsa-miR-518c-3p		MIMAT0002848		Endogenous1	26.75	13	39	27.66	20	39	24	25	35	13	29	35	27	26	19	29
hsa-miR-1285-3p		MIMAT0005876		Endogenous1	26.67	10	41	34.12	26	32	27	31	26	15	37	10	25	41	17	33
hsa-miR-320a		MIMAT0000510		Endogenous1	26.67	17	39	23.63	39	20	23	27	29	28	31	17	24	20	28	34
hsa-miR-548d-3p		MIMAT0003323		Endogenous1	26.67	17	46	30.01	31	23	32	46	25	21	28	28	17	18	20	31
hsa-miR-584-3p		MIMAT0022708		Endogenous1	26.67	19	38	20.62	31	21	26	25	38	25	24	19	32	25	22	32
hsa-miR-200a-3p		MIMAT0000682		Endogenous1	26.58	20	35	17.24	26	25	33	25	22	24	27	27	20	23	35	32
hsa-miR-208b-3p		MIMAT0004960		Endogenous1	26.58	19	40	22.54	19	22	24	26	21	35	28	28	40	28	26	22
hsa-miR-218-5p		MIMAT0000275		Endogenous1	26.58	15	32	20.26	15	28	29	21	32	22	32	25	31	31	23	30
hsa-miR-744-5p		MIMAT0004945		Endogenous1	26.58	18	35	19.28	22	25	30	28	24	24	33	35	28	18	31	21
hsa-miR-518d-3p		MIMAT0002864		Endogenous1	26.5	16	33	18.59	28	22	31	20	33	16	30	27	28	29	25	29
hsa-miR-660-5p		MIMAT0003338		Endogenous1	26.5	15	44	29.91	24	31	23	33	44	25	15	16	22	30	24	31
hsa-miR-98-3p		MIMAT0022842		Endogenous1	26.5	16	39	26.07	22	35	24	22	28	16	39	30	25	32	17	28
hsa-miR-605-5p		MIMAT0003273		Endogenous1	26.42	22	33	11.91	27	24	28	29	29	22	25	26	27	22	25	33
hsa-miR-100-5p		MIMAT0000098		Endogenous1	26.33	17	37	26.67	27	20	21	17	31	20	18	27	37	34	29	35
hsa-miR-1275		MIMAT0005929		Endogenous1	26.33	16	42	35.19	18	31	36	42	34	19	37	16	17	19	20	27
hsa-miR-514b-3p		MIMAT0015088		Endogenous1	26.33	17	36	22.46	30	17	26	36	21	24	23	34	28	23	33	21
hsa-miR-936		MIMAT0004979		Endogenous1	26.25	15	32	19.64	28	29	27	23	30	30	31	20	32	15	28	22
hsa-miR-1298-5p		MIMAT0005800		Endogenous1	26.17	18	38	26.72	35	18	28	25	29	20	18	19	24	25	38	35
hsa-miR-2116-5p		MIMAT0011160		Endogenous1	26.17	18	41	24.49	25	32	25	18	19	29	27	21	26	21	30	41
hsa-miR-4707-5p		MIMAT0019807		Endogenous1	26.17	11	38	32.46	27	18	27	31	23	11	28	18	38	37	20	36
hsa-miR-563		MIMAT0003227		Endogenous1	26.17	14	39	25.39	28	27	31	33	25	14	25	23	21	19	39	29
hsa-miR-224-5p		MIMAT0000281		Endogenous1	26.08	15	36	27.18	22	15	36	34	23	23	26	26	35	16	24	33
hsa-miR-502-3p		MIMAT0004775		Endogenous1	26.08	20	38	22.38	32	20	32	30	25	21	23	22	28	20	38	22
hsa-miR-2110		MIMAT0010133		Endogenous1	26	20	37	22.12	27	23	20	32	21	21	21	25	26	35	24	37
hsa-miR-1271-5p		MIMAT0005796		Endogenous1	25.92	17	49	32.05	22	27	22	27	18	22	27	23	49	17	26	31
hsa-miR-429		MIMAT0001536		Endogenous1	25.92	19	34	20.78	25	26	34	34	21	20	33	21	19	24	27	27
hsa-miR-1279		MIMAT0005937		Endogenous1	25.83	14	37	26.45	14	20	35	20	37	20	27	25	27	28	33	24
hsa-miR-424-5p		MIMAT0001341		Endogenous1	25.83	20	34	19.17	34	27	20	24	34	21	25	23	30	21	29	22
hsa-miR-498		MIMAT0002824		Endogenous1	25.75	14	37	22.95	24	22	28	31	28	27	28	19	14	23	28	37
hsa-miR-449b-5p		MIMAT0003327		Endogenous1	25.67	17	39	31.09	20	20	20	21	31	17	28	17	36	23	39	36
hsa-miR-543		MIMAT0004954		Endogenous1	25.67	18	34	19.18	31	29	22	24	26	18	25	20	32	24	23	34
hsa-miR-548ar-3p		MIMAT0022266		Endogenous1	25.67	15	46	31.49	27	22	32	25	24	15	26	18	22	20	46	31
hsa-miR-590-3p		MIMAT0004801		Endogenous1	25.67	17	39	21.81	17	28	24	39	24	21	26	30	29	26	21	23
hsa-miR-610		MIMAT0003278		Endogenous1	25.67	18	35	24.83	19	23	30	35	31	20	31	24	18	23	19	35
hsa-miR-876-3p		MIMAT0004925		Endogenous1	25.58	17	33	17.36	26	17	27	21	24	25	31	22	28	24	29	33
hsa-miR-877-5p		MIMAT0004949		Endogenous1	25.5	14	38	29.98	29	20	38	23	33	16	35	14	25	29	18	26
hsa-miR-4461		MIMAT0018983		Endogenous1	25.42	15	43	28.2	24	27	34	21	15	20	43	23	26	24	26	22
hsa-miR-210-3p		MIMAT0000267		Endogenous1	25.33	11	32	25.15	32	26	28	21	24	32	23	11	21	32	22	32
hsa-miR-302b-3p		MIMAT0000715		Endogenous1	25.33	17	34	24.35	26	17	34	20	27	18	20	25	30	34	32	21
hsa-miR-671-5p		MIMAT0003880		Endogenous1	25.33	16	34	18.31	25	22	34	25	28	24	25	16	21	25	30	29
hsa-miR-421		MIMAT0003339		Endogenous1	25.25	16	35	21.17	25	25	16	32	26	20	20	24	35	30	23	27
hsa-miR-450b-5p		MIMAT0004909		Endogenous1	25.25	16	35	24.94	16	34	22	23	28	17	23	33	21	27	24	35
hsa-miR-2117		MIMAT0011162		Endogenous1	25.17	20	32	14.36	21	28	28	27	32	23	26	21	20	28	24	24
hsa-miR-564		MIMAT0003228		Endogenous1	25.17	12	35	27.15	24	28	19	22	35	16	27	12	29	28	33	29
hsa-miR-1203		MIMAT0005866		Endogenous1	25.08	14	36	26.47	24	20	29	23	22	14	36	24	36	18	29	26
hsa-miR-3074-3p		MIMAT0015027		Endogenous1	25.08	17	35	24.48	19	20	32	27	29	17	31	21	18	29	23	35
hsa-miR-409-3p		MIMAT0001639		Endogenous1	25.08	17	33	17.04	28	29	23	21	21	17	28	26	26	33	24	25
hsa-miR-548i		MIMAT0005935		Endogenous1	25.08	17	39	26.14	18	26	22	17	32	21	22	39	27	27	19	31
hsa-miR-525-5p		MIMAT0002838		Endogenous1	25	13	42	33.42	17	42	29	29	27	18	27	21	34	16	27	13
hsa-miR-548b-3p		MIMAT0003254		Endogenous1	25	12	34	29.69	30	15	26	30	29	19	34	12	33	18	23	31
hsa-miR-758-3p+miR-411-3p		MIMAT0003879		Endogenous1	25	13	36	26.81	32	13	23	26	22	19	21	25	30	20	36	33
hsa-miR-324-5p		MIMAT0000761		Endogenous1	24.92	15	42	28.51	28	18	25	42	20	24	26	23	19	15	29	30
hsa-miR-578		MIMAT0003243		Endogenous1	24.83	19	37	21.37	24	19	37	25	28	19	24	22	26	31	24	19
hsa-miR-101-3p		MIMAT0000099		Endogenous1	24.75	14	38	31.3	30	24	18	38	27	22	18	14	18	21	30	37
hsa-miR-1269a		MIMAT0005923		Endogenous1	24.75	17	32	17.83	29	25	27	21	32	17	27	29	19	22	25	24
hsa-miR-302a-3p		MIMAT0000684		Endogenous1	24.67	14	39	32.31	36	20	21	26	14	21	17	19	25	23	39	35
hsa-miR-3180		MIMAT0018178		Endogenous1	24.67	18	33	18.08	27	23	22	28	33	18	31	25	23	21	20	25
hsa-miR-497-5p		MIMAT0002820		Endogenous1	24.67	14	36	25.54	25	24	27	19	36	14	21	26	26	19	35	24
hsa-miR-552-3p		MIMAT0003215		Endogenous1	24.67	8	39	32.86	21	25	17	33	8	21	26	29	39	23	32	22
hsa-miR-3164		MIMAT0015038		Endogenous1	24.5	17	31	17.01	19	27	30	17	26	23	24	23	28	31	22	24
hsa-miR-378d		MIMAT0018926		Endogenous1	24.5	15	35	23.64	23	18	24	17	23	27	26	15	27	30	35	29
hsa-miR-1260b		MIMAT0015041		Endogenous1	24.42	13	38	28.18	38	26	31	20	29	16	25	18	13	25	25	27
hsa-miR-138-5p		MIMAT0000430		Endogenous1	24.42	19	31	17.15	31	21	31	25	19	25	25	19	29	21	24	23
hsa-miR-499a-3p		MIMAT0004772		Endogenous1	24.42	20	36	17.42	22	25	25	36	23	24	22	27	26	23	20	20
hsa-miR-1287-5p		MIMAT0005878		Endogenous1	24.33	18	33	16.93	18	24	24	25	33	24	20	19	24	28	27	26
hsa-miR-302e		MIMAT0005931		Endogenous1	24.33	19	33	16.28	26	21	22	26	33	22	27	19	25	20	28	23
hsa-miR-4531		MIMAT0019070		Endogenous1	24.33	19	32	18.07	28	20	19	26	21	21	28	29	26	23	19	32
hsa-miR-30a-3p		MIMAT0000088		Endogenous1	24.25	14	34	27.86	34	24	28	31	32	14	24	17	18	16	24	29
hsa-miR-1827		MIMAT0006767		Endogenous1	24.08	14	34	25.87	22	20	28	14	34	24	25	23	28	16	21	34
hsa-miR-545-3p		MIMAT0003165		Endogenous1	24.08	17	32	21.06	17	21	22	21	27	19	30	19	30	28	23	32
hsa-miR-571		MIMAT0003236		Endogenous1	24.08	15	37	28.24	22	20	27	25	34	15	21	18	26	37	16	28
hsa-miR-4755-5p		MIMAT0019895		Endogenous1	24	18	37	23.64	18	23	19	18	21	22	24	23	27	32	24	37
hsa-miR-585-3p		MIMAT0003250		Endogenous1	24	16	29	16.09	27	16	29	28	24	20	28	24	24	23	20	25
hsa-miR-205-5p		MIMAT0000266		Endogenous1	23.92	16	35	23.88	16	21	23	19	20	21	27	35	24	20	32	29
hsa-miR-363-5p		MIMAT0003385		Endogenous1	23.92	15	35	28.38	16	31	26	18	27	15	25	18	19	33	35	24
hsa-miR-513b-5p		MIMAT0005788		Endogenous1	23.92	15	34	22.65	18	32	25	22	34	27	20	26	15	22	24	22
hsa-miR-139-3p		MIMAT0004552		Endogenous1	23.83	17	33	18.14	20	20	17	29	33	22	26	25	26	23	22	23
hsa-miR-516b-5p		MIMAT0002859		Endogenous1	23.83	12	34	29.39	20	23	21	29	30	12	28	13	22	34	22	32
hsa-miR-941		MIMAT0004984		Endogenous1	23.83	16	30	21	30	28	25	29	28	16	27	17	26	18	20	22
osa-miR414		MIMAT0001330		SpikeIn	23.83	14	36	22.48	23	19	24	14	24	20	27	28	22	25	24	36
hsa-miR-27a-3p		MIMAT0000084		Endogenous1	23.75	16	33	20.71	23	25	20	29	33	22	30	22	25	19	21	16
hsa-miR-410-3p		MIMAT0002171		Endogenous1	23.75	18	33	17.23	21	24	26	29	22	18	20	24	24	21	23	33
hsa-miR-490-5p		MIMAT0004764		Endogenous1	23.75	18	34	20.32	18	27	22	34	22	20	27	30	19	21	24	21
hsa-miR-802		MIMAT0004185		Endogenous1	23.75	14	36	24.76	21	22	22	23	24	14	33	18	24	25	23	36
hsa-miR-197-5p		MIMAT0022691		Endogenous1	23.67	17	33	17.96	26	21	23	23	24	25	19	26	33	17	20	27
hsa-miR-613		MIMAT0003281		Endogenous1	23.67	18	36	21.27	36	28	23	26	19	18	26	20	19	24	21	24
hsa-miR-617		MIMAT0003286		Endogenous1	23.67	17	32	20.57	23	25	29	23	26	17	18	32	20	19	30	22
hsa-miR-374a-3p		MIMAT0004688		Endogenous1	23.58	16	35	22.32	17	21	26	21	26	16	23	19	25	26	35	28
hsa-miR-384		MIMAT0001075		Endogenous1	23.58	18	29	16.52	19	22	21	28	29	27	28	20	26	18	21	24
hsa-miR-548ak		MIMAT0019013		Endogenous1	23.58	15	37	28.5	22	18	27	32	24	15	25	18	17	19	29	37
hsa-miR-582-5p		MIMAT0003247		Endogenous1	23.58	10	35	29.35	25	21	24	26	20	10	22	22	26	35	17	35
hsa-miR-548j-3p		MIMAT0026737		Endogenous1	23.5	11	33	27.49	23	22	29	25	24	11	33	13	22	30	22	28
hsa-miR-548o-3p+miR-548ah-3p+miR-548av-3p		MIMAT0005919		Endogenous1	23.5	9	37	33.87	24	37	23	24	27	30	19	21	9	33	12	23
hsa-miR-1245b-3p		MIMAT0019951		Endogenous1	23.42	14	28	17.13	22	27	24	27	25	28	26	14	20	26	21	21
hsa-miR-320b		MIMAT0005792		Endogenous1	23.42	14	36	27.82	15	24	18	29	36	14	27	20	23	29	19	27
hsa-miR-433-5p		MIMAT0026554		Endogenous1	23.42	11	30	20.48	23	29	24	22	23	11	26	21	22	26	30	24
hsa-miR-504-5p		MIMAT0002875		Endogenous1	23.42	14	31	23.28	31	22	23	26	25	15	28	17	27	25	14	28
hsa-miR-620		MIMAT0003289		Endogenous1	23.42	16	32	20.23	24	32	23	22	21	17	24	31	25	16	21	25
hsa-miR-198		MIMAT0000228		Endogenous1	23.33	14	39	33.61	16	14	22	39	19	16	27	23	32	21	33	18
hsa-miR-328-3p		MIMAT0000752		Endogenous1	23.33	15	34	22.63	20	25	26	15	22	22	24	34	26	29	16	21
hsa-miR-514b-5p		MIMAT0015087		Endogenous1	23.33	19	42	26.63	21	22	22	23	26	24	19	21	21	19	20	42
hsa-miR-615-3p		MIMAT0003283		Endogenous1	23.33	13	31	25.8	21	29	25	21	13	19	27	27	29	25	13	31
cel-miR-248		MIMAT0000304		SpikeIn	23.33	18	33	21.49	25	33	18	22	23	19	26	18	32	22	23	19
hsa-miR-199a-5p		MIMAT0000231		Endogenous1	23.25	14	37	28.06	23	26	20	26	21	14	32	19	15	23	37	23
hsa-miR-337-3p		MIMAT0000754		Endogenous1	23.25	16	31	19.59	21	21	26	23	27	20	21	16	18	26	29	31
hsa-miR-500a-5p+miR-501-5p		MIMAT0004773		Endogenous1	23.17	18	33	20.23	22	24	33	18	25	23	29	19	20	27	18	20
hsa-miR-1276		MIMAT0005930		Endogenous1	23.08	11	30	24.95	26	21	25	25	26	15	29	11	22	28	30	19
hsa-miR-219a-2-3p		MIMAT0004675		Endogenous1	23	14	33	23.52	19	25	26	20	16	14	33	21	28	28	23	23
hsa-miR-509-5p		MIMAT0004779		Endogenous1	22.92	16	33	22.82	26	16	26	22	33	17	25	18	18	20	26	28
hsa-miR-551b-3p		MIMAT0003233		Endogenous1	22.92	19	27	12.68	24	20	19	27	25	21	26	19	26	25	21	22
hsa-miR-193b-3p		MIMAT0002819		Endogenous1	22.83	15	33	25.04	17	24	19	23	31	15	33	19	24	22	18	29
hsa-miR-323b-5p		MIMAT0001630		Endogenous1	22.83	17	31	18.94	22	24	25	18	20	17	28	31	25	17	23	24
hsa-miR-548a-5p		MIMAT0004803		Endogenous1	22.83	18	28	14.57	19	22	22	26	19	21	27	26	23	28	18	23
hsa-miR-4421		MIMAT0018934		Endogenous1	22.75	15	33	26.91	24	23	33	26	17	18	20	15	27	16	33	21
hsa-miR-542-3p		MIMAT0003389		Endogenous1	22.75	11	33	30.69	18	20	19	30	23	11	33	19	28	14	29	29
hsa-miR-568		MIMAT0003232		Endogenous1	22.75	14	33	23.27	28	23	19	28	26	20	14	21	17	33	23	21
hsa-miR-3928-3p		MIMAT0018205		Endogenous1	22.67	18	35	20.72	21	20	27	20	21	21	35	19	23	18	21	26
hsa-miR-582-3p		MIMAT0004797		Endogenous1	22.67	15	32	25.82	28	23	31	19	29	16	32	15	19	20	20	20
hsa-miR-1255b-5p		MIMAT0005945		Endogenous1	22.58	16	28	16.07	21	21	28	20	27	24	27	20	22	16	20	25
hsa-miR-652-3p		MIMAT0003322		Endogenous1	22.58	7	35	31.62	7	25	25	35	22	28	29	25	17	19	17	22
hsa-miR-124-3p		MIMAT0000422		Endogenous1	22.5	11	32	29.63	24	11	16	17	27	23	32	24	28	32	16	20
hsa-miR-4451		MIMAT0018973		Endogenous1	22.5	13	29	17.11	27	22	29	23	22	21	22	13	22	24	21	24
hsa-miR-485-3p		MIMAT0002176		Endogenous1	22.5	15	34	23.78	19	25	27	17	23	19	25	15	17	24	34	25
hsa-miR-195-5p		MIMAT0000461		Endogenous1	22.42	12	32	28.56	22	22	32	18	21	12	27	12	25	32	23	23
hsa-miR-523-3p		MIMAT0002840		Endogenous1	22.42	14	33	28.94	18	31	22	14	33	14	29	21	24	22	15	26
hsa-miR-890		MIMAT0004912		Endogenous1	22.42	10	33	29.19	19	24	24	20	30	13	33	22	26	27	10	21
hsa-miR-92a-1-5p		MIMAT0004507		Endogenous1	22.42	13	32	23.33	25	18	23	27	21	18	20	13	29	22	21	32
hsa-miR-377-3p		MIMAT0000730		Endogenous1	22.33	13	29	20.05	18	27	13	29	23	21	22	26	26	20	24	19
hsa-miR-593-3p		MIMAT0004802		Endogenous1	22.33	14	34	27.16	30	14	26	22	28	16	20	34	21	18	17	22
hsa-miR-522-3p		MIMAT0002868		Endogenous1	22.25	13	33	24.25	20	21	33	22	29	13	22	28	20	18	19	22
hsa-miR-532-5p		MIMAT0002888		Endogenous1	22.25	17	29	18.89	19	29	25	18	29	17	22	20	18	21	26	23
hsa-miR-638		MIMAT0003308		Endogenous1	22.25	17	30	19.93	20	30	26	21	19	21	25	18	30	20	20	17
hsa-miR-663a		MIMAT0003326		Endogenous1	22.25	14	35	27.85	15	14	35	19	27	20	29	26	20	19	25	18
cel-miR-254		MIMAT0000310		SpikeIn	22.25	16	36	23.48	20	25	16	20	21	19	22	27	18	21	36	22
hsa-miR-548l		MIMAT0005889		Endogenous1	22.17	15	34	27.53	19	34	25	19	16	20	22	18	19	27	32	15
hsa-miR-580-3p		MIMAT0003245		Endogenous1	22.17	14	28	19.03	21	22	23	16	22	14	24	26	27	19	24	28
hsa-miR-1224-5p		MIMAT0005458		Endogenous1	22.08	13	31	24.76	24	15	21	26	24	13	20	16	26	31	28	21
hsa-miR-133b		MIMAT0000770		Endogenous1	22.08	16	30	23.45	22	19	30	30	21	23	17	17	25	28	17	16
hsa-miR-1908-5p		MIMAT0007881		Endogenous1	22.08	12	33	27.27	25	21	12	23	15	22	33	14	25	22	25	28
hsa-miR-532-3p		MIMAT0004780		Endogenous1	22.08	11	31	28.01	22	26	20	23	31	11	24	16	28	19	30	15
hsa-miR-4521		MIMAT0019058		Endogenous1	22	11	31	32.2	22	27	30	26	20	11	31	12	14	28	17	26
hsa-miR-939-5p		MIMAT0004982		Endogenous1	22	12	34	28.09	26	15	24	20	16	12	21	28	21	27	20	34
hsa-miR-1537-3p		MIMAT0007399		Endogenous1	21.92	12	31	24.34	21	28	21	23	24	12	22	14	19	31	22	26
hsa-miR-519c-3p		MIMAT0002832		Endogenous1	21.92	11	30	24.72	30	21	27	21	25	11	18	25	17	22	28	18
hsa-miR-548ai+miR-570-5p		MIMAT0018989		Endogenous1	21.92	15	27	19.6	25	27	26	26	21	19	15	18	27	22	16	21
hsa-miR-3614-3p		MIMAT0017993		Endogenous1	21.83	16	27	15.11	20	22	20	22	21	16	22	25	27	27	22	18
hsa-miR-3934-5p		MIMAT0018349		Endogenous1	21.83	14	31	25.9	21	14	28	22	15	16	21	18	22	31	30	24
hsa-miR-412-3p		MIMAT0002170		Endogenous1	21.83	11	31	31.12	16	15	20	29	28	22	31	16	26	11	30	18
hsa-miR-584-5p		MIMAT0003249		Endogenous1	21.83	14	32	25.15	21	25	26	19	30	16	32	14	20	22	17	20
hsa-miR-520b		MIMAT0002843		Endogenous1	21.67	15	33	25.31	24	25	19	26	15	25	21	16	24	15	33	17
hsa-miR-626		MIMAT0003295		Endogenous1	21.5	14	29	21.41	17	25	22	20	14	16	24	19	26	26	20	29
hsa-miR-1228-3p		MIMAT0005583		Endogenous1	21.42	15	32	27.4	32	20	18	26	17	18	32	18	15	16	21	24
hsa-miR-27b-3p		MIMAT0000419		Endogenous1	21.33	13	41	38.15	30	14	18	23	41	17	22	16	13	17	17	28
hsa-miR-320d		MIMAT0006764		Endogenous1	21.33	16	34	24.34	19	24	34	20	17	17	20	17	21	26	25	16
hsa-miR-365b-5p		MIMAT0022833		Endogenous1	21.33	10	29	25.39	20	22	20	18	26	15	29	10	21	28	25	22
hsa-miR-367-3p		MIMAT0000719		Endogenous1	21.33	14	29	21.28	26	22	24	20	23	14	20	14	29	18	21	25
hsa-miR-181b-2-3p		MIMAT0031893		Endogenous1	21.25	14	31	22.27	17	21	21	20	20	15	26	24	22	31	14	24
hsa-miR-4787-5p		MIMAT0019956		Endogenous1	21.25	13	28	23.15	27	26	18	25	28	18	22	16	20	13	17	25
hsa-miR-329-5p		MIMAT0026555		Endogenous1	21.17	15	26	16.71	23	15	22	22	18	24	22	15	25	21	26	21
hsa-miR-432-5p		MIMAT0002814		Endogenous1	21.17	12	32	28.33	19	23	16	27	12	12	24	18	32	22	24	25
hsa-miR-509-3-5p		MIMAT0004975		Endogenous1	21.17	14	28	20.53	19	23	28	27	18	14	21	17	17	24	21	25
hsa-miR-1248		MIMAT0005900		Endogenous1	21.08	15	27	17.57	23	18	18	15	24	23	27	17	22	18	24	24
hsa-miR-1266-5p		MIMAT0005920		Endogenous1	21.08	13	32	28.42	18	28	32	17	26	13	18	20	21	15	17	28
hsa-miR-4787-3p		MIMAT0019957		Endogenous1	21.08	8	28	28.49	21	22	28	16	28	17	19	8	28	22	18	26
hsa-miR-511-5p		MIMAT0002808		Endogenous1	21.08	12	30	29.69	12	28	29	19	14	15	25	25	18	16	30	22
hsa-miR-518f-3p		MIMAT0002842		Endogenous1	21.08	13	28	23.01	23	18	26	13	22	15	25	20	27	18	28	18
hsa-miR-1234-3p		MIMAT0005589		Endogenous1	21	12	31	24.79	31	12	18	21	25	17	23	18	22	19	18	28
hsa-miR-660-3p		MIMAT0022711		Endogenous1	21	12	30	21.2	19	21	21	22	20	12	26	17	22	23	19	30
hsa-miR-130a-3p		MIMAT0000425		Endogenous1	20.92	13	27	20.63	27	13	26	25	17	19	25	21	16	20	22	20
hsa-miR-455-5p		MIMAT0003150		Endogenous1	20.92	12	32	27.91	27	15	27	17	22	16	32	12	18	19	24	22
hsa-miR-887-3p		MIMAT0004951		Endogenous1	20.92	11	29	21.52	29	21	27	18	19	22	20	23	21	11	21	19
hsa-miR-1204		MIMAT0005868		Endogenous1	20.83	9	33	32.8	16	28	20	27	24	25	20	14	9	19	15	33
hsa-miR-675-5p		MIMAT0004284		Endogenous1	20.75	15	29	22.43	20	26	29	26	20	20	18	15	17	15	18	25
hsa-miR-362-5p		MIMAT0000705		Endogenous1	20.67	10	25	19.83	24	19	22	19	25	23	22	10	21	17	24	22
hsa-miR-519b-5p+miR-519c-5p+miR-523-5p+miR-518e-5p+miR-522-5p+miR-519a-5p		MIMAT0005454		Endogenous1	20.67	9	28	26.45	20	21	20	21	27	16	16	28	27	19	9	24
hsa-miR-555		MIMAT0003219		Endogenous1	20.58	11	26	24.38	16	24	26	23	24	11	24	25	17	22	22	13
hsa-miR-556-5p		MIMAT0003220		Endogenous1	20.58	13	33	26.16	18	16	23	20	17	27	33	13	20	20	17	23
hsa-miR-889-3p		MIMAT0004921		Endogenous1	20.58	14	29	24.02	14	16	24	24	21	14	18	20	17	23	29	27
hsa-miR-300		MIMAT0004903		Endogenous1	20.5	15	30	20.96	19	18	15	19	27	20	22	18	21	16	21	30
hsa-miR-517b-3p		MIMAT0002857		Endogenous1	20.5	9	33	31.65	20	21	21	21	27	15	33	23	19	12	25	9
hsa-miR-5196-3p+miR-6732-3p		MIMAT0021129		Endogenous1	20.5	12	29	26.6	18	26	17	28	29	24	19	17	14	12	19	23
LIG_NEG_B		nmiR00828.1		Ligation	20.5	13	29	25.43	25	16	19	29	20	13	25	14	20	27	22	16
NEG_F		ERCC_00126.1		Negative	20.5	10	28	29.08	19	21	28	24	24	16	10	11	27	24	17	25
hsa-miR-130b-3p		MIMAT0000691		Endogenous1	20.42	16	26	16.37	19	26	22	26	17	21	20	16	16	21	22	19
hsa-miR-374c-5p		MIMAT0018443		Endogenous1	20.42	10	31	27.03	24	31	24	15	17	10	20	18	19	24	18	25
hsa-miR-579-5p		MIMAT0026616		Endogenous1	20.42	14	35	26.7	20	18	22	23	23	14	17	18	16	22	17	35
hsa-miR-628-3p		MIMAT0003297		Endogenous1	20.42	10	31	27.9	19	10	31	21	22	14	27	22	24	19	21	15
hsa-miR-1178-3p		MIMAT0005823		Endogenous1	20.33	12	31	26.55	18	23	19	27	20	12	17	24	31	17	14	22
hsa-miR-1252-5p		MIMAT0005944		Endogenous1	20.33	12	29	24.12	25	25	23	21	19	29	16	15	17	19	23	12
hsa-miR-216a-5p		MIMAT0000273		Endogenous1	20.33	13	32	23.19	20	13	19	16	19	22	32	19	21	20	25	18
hsa-miR-3195		MIMAT0015079		Endogenous1	20.33	15	26	19.03	24	17	26	17	22	15	22	19	20	26	15	21
hsa-miR-1287-3p		MIMAT0026738		Endogenous1	20.25	12	31	34.93	20	17	23	13	31	12	23	14	14	16	31	29
hsa-miR-489-3p		MIMAT0002805		Endogenous1	20.25	13	28	21.59	20	17	21	21	19	16	27	18	24	19	13	28
hsa-miR-3130-3p		MIMAT0014994		Endogenous1	20.17	12	30	24.18	16	22	20	24	17	12	19	30	16	20	20	26
hsa-miR-339-3p		MIMAT0004702		Endogenous1	20.08	15	26	14.63	21	21	22	18	15	19	26	19	19	18	24	19
hsa-miR-4792		MIMAT0019964		Endogenous1	20.08	13	29	24.06	21	23	20	21	25	22	22	13	13	17	29	15
hsa-miR-3180-5p		MIMAT0015057		Endogenous1	20	15	26	15.95	18	20	22	22	23	17	15	22	19	26	16	20
hsa-miR-1277-3p		MIMAT0005933		Endogenous1	19.92	14	27	20.47	20	20	20	24	24	27	18	14	14	23	16	19
hsa-miR-151a-5p		MIMAT0004697		Endogenous1	19.92	11	37	38.27	20	17	28	25	17	12	14	11	19	25	14	37
hsa-miR-214-3p		MIMAT0000271		Endogenous1	19.92	13	27	21.99	19	14	20	18	19	13	22	16	25	25	21	27
hsa-miR-3192-5p		MIMAT0015076		Endogenous1	19.92	14	31	24.55	20	18	31	19	21	15	24	15	17	25	20	14
hsa-miR-329-3p		MIMAT0001629		Endogenous1	19.92	10	32	34.15	15	28	21	24	18	11	20	16	10	17	32	27
hsa-miR-362-3p		MIMAT0004683		Endogenous1	19.92	11	38	35.47	20	19	19	20	26	13	11	13	18	20	22	38
hsa-miR-376a-2-5p		MIMAT0022928		Endogenous1	19.92	12	28	22.5	16	22	17	17	26	18	23	12	22	19	28	19
hsa-miR-4647		MIMAT0019709		Endogenous1	19.92	14	31	25.46	22	22	19	17	19	16	24	15	15	14	25	31
hsa-miR-604		MIMAT0003272		Endogenous1	19.92	11	31	32.5	22	13	26	18	30	11	19	16	17	14	31	22
hsa-miR-6503-5p		MIMAT0025462		Endogenous1	19.92	9	29	29.85	29	24	17	12	18	22	26	9	16	19	26	21
hsa-miR-1286		MIMAT0005877		Endogenous1	19.83	13	30	26.23	19	14	30	19	20	16	25	13	23	17	16	26
hsa-miR-1291		MIMAT0005881		Endogenous1	19.83	6	31	35.12	25	18	31	22	22	6	24	12	19	19	27	13
hsa-miR-1262		MIMAT0005914		Endogenous1	19.75	13	29	26.54	13	15	21	24	19	18	29	13	14	24	23	24
hsa-miR-3916		MIMAT0018190		Endogenous1	19.67	11	32	31.37	18	21	26	24	17	22	32	18	14	11	22	11
hsa-miR-649		MIMAT0003319		Endogenous1	19.58	12	30	27.92	16	16	16	20	21	25	18	16	17	12	28	30
hsa-miR-1910-5p		MIMAT0007884		Endogenous1	19.5	15	29	19.86	21	18	20	24	29	16	20	19	15	16	18	18
hsa-miR-136-5p		MIMAT0000448		Endogenous1	19.42	13	25	18.43	19	19	18	15	20	22	25	13	25	19	17	21
hsa-miR-937-3p		MIMAT0004980		Endogenous1	19.42	9	26	22.44	22	9	24	20	21	18	26	15	19	20	21	18
hsa-miR-369-3p		MIMAT0000721		Endogenous1	19.33	13	24	18.63	21	17	18	19	23	15	23	13	24	23	20	16
hsa-miR-1323		MIMAT0005795		Endogenous1	19.25	11	28	27.32	21	13	23	26	18	13	22	11	17	18	21	28
hsa-miR-548m		MIMAT0005917		Endogenous1	19.25	13	28	27.5	17	21	20	27	16	16	28	13	25	21	13	14
hsa-miR-654-3p		MIMAT0004814		Endogenous1	19.25	11	29	31.57	22	20	11	19	21	12	28	19	24	14	12	29
hsa-miR-944		MIMAT0004987		Endogenous1	19.25	15	23	13.5	21	20	22	15	23	15	21	17	19	21	19	18
hsa-miR-190a-3p		MIMAT0026482		Endogenous1	19.17	12	26	23.84	12	18	26	25	17	19	17	19	16	21	26	14
hsa-miR-219a-1-3p		MIMAT0004567		Endogenous1	19.17	12	27	22	18	27	24	19	20	12	23	18	18	21	16	14
hsa-miR-25-5p		MIMAT0004498		Endogenous1	19.17	12	27	22.45	24	20	27	12	23	17	18	14	19	16	22	18
hsa-miR-328-5p		MIMAT0026486		Endogenous1	19.17	10	30	30.08	17	10	27	18	30	24	16	15	19	14	23	17
hsa-miR-4435		MIMAT0018951		Endogenous1	19.17	10	27	23.84	17	19	20	18	17	10	16	18	26	19	23	27
hsa-miR-488-3p		MIMAT0004763		Endogenous1	19.17	9	29	33.13	29	21	18	9	21	16	14	17	25	10	23	27
hsa-miR-624-3p		MIMAT0004807		Endogenous1	19.17	9	29	27.32	19	18	16	19	18	14	18	21	24	9	25	29
hsa-miR-760		MIMAT0004957		Endogenous1	19.17	10	25	24.25	16	10	25	24	18	18	21	23	14	17	19	25
hsa-miR-3615		MIMAT0017994		Endogenous1	19.08	11	28	32.03	23	12	24	28	16	18	13	11	25	12	25	22
hsa-miR-4707-3p		MIMAT0019808		Endogenous1	19.08	12	28	27.22	14	16	17	25	16	13	23	28	23	12	19	23
hsa-miR-516a-3p+miR-516b-3p		MIMAT0006778		Endogenous1	19.08	11	25	22.4	19	19	20	23	20	12	22	11	19	25	16	23
hsa-miR-548e-3p		MIMAT0005874		Endogenous1	19.08	13	28	23.9	15	21	28	22	15	13	19	14	20	20	25	17
hsa-miR-145-5p		MIMAT0000437		Endogenous1	19	14	24	17.09	18	23	20	24	17	14	22	20	14	21	18	17
hsa-miR-514a-5p		MIMAT0022702		Endogenous1	19	4	29	33.36	20	20	20	29	20	4	23	17	17	27	16	15
hsa-miR-767-5p		MIMAT0003882		Endogenous1	19	8	32	32.29	24	8	16	20	20	13	19	18	20	24	32	14
hsa-miR-1293		MIMAT0005883		Endogenous1	18.92	12	26	23.15	18	12	20	23	23	12	26	19	22	17	20	15
hsa-miR-382-3p		MIMAT0022697		Endogenous1	18.92	12	30	28.2	20	14	12	30	14	19	14	20	27	20	18	19
hsa-miR-507		MIMAT0002879		Endogenous1	18.92	11	27	25.94	17	15	18	12	27	19	25	20	11	18	21	24
hsa-miR-875-3p		MIMAT0004923		Endogenous1	18.92	12	26	21.91	15	20	23	15	22	12	19	18	26	23	19	15
hsa-miR-202-3p		MIMAT0002811		Endogenous1	18.83	10	24	21.1	20	17	16	15	24	10	21	20	23	19	18	23
hsa-miR-203a-5p		MIMAT0031890		Endogenous1	18.83	14	22	15.66	22	22	22	14	17	17	16	17	17	18	22	22
hsa-miR-301b-5p		MIMAT0032026		Endogenous1	18.83	13	26	22.05	19	17	24	18	26	13	14	15	17	18	24	21
hsa-miR-326		MIMAT0000756		Endogenous1	18.83	8	28	37.4	22	13	17	16	24	13	9	8	28	24	27	25
hsa-miR-4425		MIMAT0018940		Endogenous1	18.75	11	29	31.6	29	16	16	12	22	12	21	11	25	16	26	19
hsa-miR-561-5p		MIMAT0022706		Endogenous1	18.75	12	29	29.57	20	14	29	13	19	14	14	12	23	24	25	18
hsa-miR-619-3p		MIMAT0003288		Endogenous1	18.75	13	33	32.89	17	15	28	16	13	14	22	15	14	33	20	18
hsa-miR-450a-1-3p		MIMAT0022700		Endogenous1	18.67	11	27	30.25	22	11	27	17	17	15	13	20	26	27	15	14
hsa-miR-548k		MIMAT0005882		Endogenous1	18.67	8	28	28.01	28	15	15	18	18	8	20	19	15	22	25	21
hsa-miR-934		MIMAT0004977		Endogenous1	18.58	9	30	32.49	30	11	15	17	23	21	21	20	18	9	25	13
hsa-miR-339-5p		MIMAT0000764		Endogenous1	18.5	10	26	28.46	26	25	15	20	24	15	22	10	14	14	15	22
hsa-miR-485-5p		MIMAT0002175		Endogenous1	18.5	6	32	34.76	17	14	18	22	16	6	16	22	32	14	21	24
hsa-miR-512-5p		MIMAT0002822		Endogenous1	18.5	12	27	22.17	23	15	15	27	12	17	20	19	16	19	22	17
NEG_E		ERCC_00098.1		Negative	18.5	14	22	13.14	17	20	19	22	17	14	22	16	18	21	18	18
hsa-miR-3150b-3p		MIMAT0018194		Endogenous1	18.42	13	32	26.24	16	19	14	17	16	19	32	19	13	17	18	21
hsa-miR-4536-3p		MIMAT0020959		Endogenous1	18.42	12	26	24.11	21	17	14	26	21	14	21	15	23	15	12	22
hsa-miR-513a-3p		MIMAT0004777		Endogenous1	18.42	11	28	30.84	11	13	27	15	28	12	15	17	24	19	19	21
hsa-miR-606		MIMAT0003274		Endogenous1	18.42	14	23	16.28	14	16	22	20	18	19	22	19	15	23	18	15
hsa-miR-1-3p		MIMAT0000416		Endogenous1	18.33	12	25	20.98	24	21	18	17	15	12	17	21	16	15	25	19
hsa-miR-1289		MIMAT0005879		Endogenous1	18.33	13	25	22.23	25	16	21	13	23	21	13	15	20	14	18	21
hsa-miR-650		MIMAT0003320		Endogenous1	18.33	10	29	25.93	22	13	21	16	29	10	19	18	17	16	20	19
hsa-miR-1185-1-3p		MIMAT0022838		Endogenous1	18.25	13	23	17.66	19	17	16	23	18	19	21	13	23	14	20	16
hsa-miR-154-5p		MIMAT0000452		Endogenous1	18.25	13	26	25.29	23	14	26	21	17	13	14	14	25	20	15	17
hsa-miR-302c-3p		MIMAT0000717		Endogenous1	18.25	9	33	35.98	19	15	20	18	24	18	9	11	13	15	33	24
hsa-miR-4458		MIMAT0018980		Endogenous1	18.25	12	27	26.03	12	19	22	17	23	13	27	23	15	13	16	19
hsa-miR-450a-2-3p		MIMAT0031074		Endogenous1	18.17	10	34	33.18	19	13	20	15	34	13	19	19	16	10	21	19
hsa-miR-4741		MIMAT0019871		Endogenous1	18.17	11	28	29.39	11	18	25	22	21	13	17	12	18	13	28	20
hsa-miR-499b-5p		MIMAT0019897		Endogenous1	18.17	10	27	27.85	21	16	18	23	25	10	16	12	17	15	27	18
hsa-miR-642a-3p		MIMAT0020924		Endogenous1	18.17	12	27	24.6	14	22	22	17	27	15	20	15	18	12	22	14
hsa-miR-708-5p		MIMAT0004926		Endogenous1	18.17	12	27	20.71	12	22	15	17	17	17	21	17	18	18	17	27
NEG_A		ERCC_00096.1		Negative	18.17	10	25	23.45	19	25	23	20	17	13	22	17	17	10	15	20
hsa-miR-146b-3p		MIMAT0004766		Endogenous1	18.08	11	33	33.72	16	16	14	21	15	11	25	20	16	12	18	33
hsa-miR-153-3p		MIMAT0000439		Endogenous1	18.08	11	25	22.55	12	18	17	16	21	11	20	23	16	25	19	19
hsa-miR-499b-3p		MIMAT0019898		Endogenous1	18.08	10	29	29.11	19	17	15	15	19	10	16	16	29	15	27	19
hsa-miR-513c-3p		MIMAT0022728		Endogenous1	18.08	8	27	29.59	19	27	15	8	24	19	16	14	14	25	17	19
hsa-miR-573		MIMAT0003238		Endogenous1	18.08	13	26	19.65	15	13	16	20	15	21	19	21	18	16	17	26
hsa-miR-885-3p		MIMAT0004948		Endogenous1	18.08	10	27	31.06	17	13	22	19	25	10	21	11	18	12	22	27
hsa-miR-135b-5p		MIMAT0000758		Endogenous1	18	14	24	19.82	24	18	18	15	24	14	17	20	14	15	21	16
hsa-miR-1469		MIMAT0007347		Endogenous1	18	10	25	23.45	14	15	25	21	15	10	24	18	18	18	18	20
hsa-miR-302f		MIMAT0005932		Endogenous1	18	10	26	28.43	14	17	16	22	19	10	26	17	20	10	20	25
hsa-miR-330-5p		MIMAT0004693		Endogenous1	18	12	27	26.27	13	27	19	17	20	14	23	14	17	16	12	24
hsa-miR-4488		MIMAT0019022		Endogenous1	18	10	30	29.68	18	21	21	30	23	16	18	18	13	13	15	10
hsa-miR-654-5p		MIMAT0003330		Endogenous1	18	11	25	26.8	17	14	25	23	23	17	11	18	15	14	25	14
hsa-miR-933		MIMAT0004976		Endogenous1	18	13	27	18.65	16	13	18	18	27	19	18	16	16	17	18	20
hsa-miR-942-3p		MIMAT0026734		Endogenous1	18	11	22	17.57	19	16	18	21	14	19	18	20	11	17	22	21
NEG_D		ERCC_00076.1		Negative	18	12	27	21.06	15	16	22	18	27	16	19	16	19	12	19	17
hsa-miR-1226-3p		MIMAT0005577		Endogenous1	17.92	10	24	22.76	24	18	10	18	20	19	18	16	13	15	24	20
hsa-miR-151b		MIMAT0010214		Endogenous1	17.92	7	28	33.27	12	13	22	16	22	12	22	7	22	28	19	20
hsa-miR-4524a-5p		MIMAT0019062		Endogenous1	17.92	14	27	24.32	14	15	20	22	18	27	15	16	24	14	15	15
hsa-miR-589-5p		MIMAT0004799		Endogenous1	17.92	14	29	24.9	19	14	15	17	16	15	21	16	29	14	16	23
hsa-miR-935		MIMAT0004978		Endogenous1	17.92	11	22	18.96	15	16	17	21	19	11	18	14	21	22	20	21
hsa-miR-1908-3p		MIMAT0026916		Endogenous1	17.83	11	26	31.25	14	20	23	25	12	11	21	11	20	26	19	12
hsa-miR-3202		MIMAT0015089		Endogenous1	17.83	12	25	22.41	15	19	18	16	21	13	23	14	19	25	12	19
hsa-miR-448		MIMAT0001532		Endogenous1	17.83	11	26	25.84	21	19	13	17	19	11	26	12	14	22	18	22
hsa-miR-516a-5p		MIMAT0004770		Endogenous1	17.83	11	26	23.53	17	11	20	20	26	12	17	23	16	16	17	19
hsa-miR-6503-3p		MIMAT0025463		Endogenous1	17.83	10	29	29.27	16	15	19	16	27	15	29	17	10	17	16	17
hsa-miR-147b		MIMAT0004928		Endogenous1	17.75	13	29	26.55	29	13	15	20	19	15	15	13	21	14	22	17
hsa-miR-203a-3p		MIMAT0000264		Endogenous1	17.75	9	27	29.04	11	9	15	19	23	13	17	22	19	18	27	20
hsa-miR-1250-5p		MIMAT0005902		Endogenous1	17.67	9	26	30.27	24	21	21	13	17	13	11	9	17	22	26	18
hsa-miR-127-5p		MIMAT0004604		Endogenous1	17.67	10	23	21.22	10	19	18	19	17	13	23	23	15	18	17	20
hsa-miR-556-3p		MIMAT0004793		Endogenous1	17.67	7	26	38.49	8	25	14	23	24	7	24	19	17	26	13	12
hsa-miR-382-5p		MIMAT0000737		Endogenous1	17.58	9	28	32.12	24	18	28	16	21	11	17	10	17	9	20	20
hsa-miR-508-5p		MIMAT0004778		Endogenous1	17.5	9	27	27.94	27	17	18	18	12	9	17	23	18	12	20	19
hsa-miR-526b-5p		MIMAT0002835		Endogenous1	17.5	11	24	21.59	22	11	24	14	17	17	17	17	13	20	17	21
hsa-miR-103a-3p		MIMAT0000101		Endogenous1	17.42	12	22	20.98	12	22	18	18	13	15	16	14	16	22	21	22
hsa-miR-2113		MIMAT0009206		Endogenous1	17.42	9	23	23.41	22	18	22	21	23	14	15	9	17	16	17	15
hsa-miR-208b-5p		MIMAT0026722		Endogenous1	17.33	10	25	25.49	10	25	15	23	21	18	19	16	11	18	17	15
hsa-miR-337-5p		MIMAT0004695		Endogenous1	17.33	12	24	21.91	20	14	12	14	21	13	24	17	16	20	16	21
hsa-miR-1249-3p		MIMAT0005901		Endogenous1	17.25	13	25	21.57	14	18	17	17	23	13	18	17	13	25	14	18
hsa-miR-1271-3p		MIMAT0022712		Endogenous1	17.25	12	25	24.24	15	14	20	25	23	17	20	13	12	16	13	19
hsa-miR-206		MIMAT0000462		Endogenous1	17.17	11	22	19.21	19	19	15	17	21	12	16	11	18	17	19	22
hsa-miR-381-5p		MIMAT0022862		Endogenous1	17.17	8	27	28.19	16	20	12	20	17	15	21	17	19	27	8	14
hsa-miR-449c-5p		MIMAT0010251		Endogenous1	17.17	8	23	24.94	16	21	14	20	21	14	17	8	23	21	14	17
hsa-miR-601		MIMAT0003269		Endogenous1	17.17	8	24	23.67	14	20	24	15	22	8	18	16	17	18	16	18
hsa-miR-616-3p		MIMAT0004805		Endogenous1	17.17	9	25	30	19	24	13	16	25	9	20	11	19	15	13	22
hsa-miR-665		MIMAT0004952		Endogenous1	17.17	11	24	27.08	23	12	20	21	11	15	21	14	24	14	12	19
hsa-miR-1306-5p		MIMAT0022726		Endogenous1	17.08	11	26	25.14	11	11	21	17	19	18	26	14	14	18	16	20
hsa-miR-184		MIMAT0000454		Endogenous1	17.08	9	24	21.25	17	18	20	24	15	17	16	9	19	14	17	19
hsa-miR-376c-3p		MIMAT0000720		Endogenous1	17.08	12	25	22.53	15	12	12	21	18	20	14	25	15	16	19	18
hsa-miR-196a-3p		MIMAT0004562		Endogenous1	17	8	26	27.13	18	17	17	18	20	8	19	13	21	14	26	13
hsa-miR-2682-5p		MIMAT0013517		Endogenous1	17	12	28	26.54	19	16	20	17	17	19	14	12	12	18	12	28
hsa-miR-381-3p		MIMAT0000736		Endogenous1	17	9	24	26.54	20	22	18	15	24	11	9	13	16	20	20	16
hsa-miR-548j-5p		MIMAT0005875		Endogenous1	17	12	22	17.91	15	14	19	20	12	16	21	17	22	14	17	17
hsa-miR-639		MIMAT0003309		Endogenous1	17	10	27	29.99	10	16	19	14	23	21	14	10	17	14	19	27
hsa-miR-940		MIMAT0004983		Endogenous1	17	12	26	24.83	15	12	19	13	17	16	13	23	17	26	14	19
hsa-miR-431-5p		MIMAT0001625		Endogenous1	16.92	11	27	31.73	12	22	19	27	13	15	26	15	14	14	11	15
hsa-miR-133a-5p		MIMAT0026478		Endogenous1	16.83	11	25	27.14	15	22	12	17	18	11	25	14	12	23	18	15
hsa-miR-33b-5p		MIMAT0003301		Endogenous1	16.83	10	26	24.01	17	15	17	17	26	10	19	13	15	14	20	19
hsa-miR-513c-5p		MIMAT0005789		Endogenous1	16.83	8	23	27.26	21	12	20	22	21	8	16	16	23	14	15	14
hsa-miR-1200		MIMAT0005863		Endogenous1	16.75	9	27	36.55	22	10	27	16	13	14	27	9	20	15	11	17
hsa-miR-1245a		MIMAT0005897		Endogenous1	16.75	10	23	20.86	14	14	18	18	16	17	23	10	17	19	21	14
hsa-miR-576-3p		MIMAT0004796		Endogenous1	16.75	6	24	37.51	9	6	22	20	22	12	15	9	20	23	24	19
hsa-miR-296-3p		MIMAT0004679		Endogenous1	16.67	8	26	34.07	22	26	24	15	18	8	15	10	20	10	15	17
hsa-miR-4516		MIMAT0019053		Endogenous1	16.67	8	27	34.55	15	9	17	13	27	17	24	17	8	17	23	13
hsa-miR-519e-3p		MIMAT0002829		Endogenous1	16.67	11	21	17.23	19	16	17	21	18	18	20	15	13	17	15	11
hsa-miR-6511a-5p		MIMAT0025478		Endogenous1	16.58	7	21	23.63	17	7	19	21	21	17	16	12	18	17	19	15
hsa-miR-1185-2-3p		MIMAT0022713		Endogenous1	16.5	9	25	27.17	13	9	17	21	14	13	18	14	21	19	14	25
hsa-miR-376b-3p		MIMAT0002172		Endogenous1	16.5	7	25	34.43	13	19	21	23	18	9	7	12	13	17	21	25
hsa-miR-483-5p		MIMAT0004761		Endogenous1	16.5	4	24	35.48	18	20	19	17	20	7	15	14	24	4	22	18
hsa-miR-517c-3p+miR-519a-3p		MIMAT0002866		Endogenous1	16.5	8	28	36.87	20	21	15	12	11	8	14	9	23	17	28	20
hsa-miR-1268a		MIMAT0005922		Endogenous1	16.42	13	23	17.12	18	14	18	14	15	23	18	18	14	17	13	15
hsa-miR-1281		MIMAT0005939		Endogenous1	16.42	8	23	27.42	16	23	13	12	15	12	18	21	19	8	20	20
hsa-miR-134-3p		MIMAT0026481		Endogenous1	16.42	11	21	22.41	21	12	11	19	11	13	18	19	20	18	19	16
hsa-miR-211-5p		MIMAT0000268		Endogenous1	16.42	12	27	29.32	13	13	24	19	18	14	15	14	16	12	27	12
hsa-miR-371b-5p		MIMAT0019892		Endogenous1	16.42	10	23	25.11	15	21	14	15	23	20	15	10	14	12	16	22
hsa-miR-126-3p		MIMAT0000445		Endogenous1	16.33	9	22	23.11	18	17	21	14	22	16	16	9	14	13	15	21
hsa-miR-572		MIMAT0003237		Endogenous1	16.33	8	26	33.06	14	19	16	18	16	9	22	14	12	8	22	26
hsa-miR-1288-3p		MIMAT0005942		Endogenous1	16.25	10	22	25.05	20	18	13	12	22	20	16	12	10	20	13	19
hsa-miR-524-3p		MIMAT0002850		Endogenous1	16.25	10	24	29.35	10	17	15	16	12	11	23	24	16	21	11	19
hsa-miR-671-3p		MIMAT0004819		Endogenous1	16.25	12	22	22.89	16	12	22	14	12	15	20	18	14	22	18	12
hsa-miR-92b-3p		MIMAT0003218		Endogenous1	16.25	9	25	23.49	17	9	19	16	25	13	17	17	18	15	14	15
hsa-miR-3168		MIMAT0015043		Endogenous1	16.08	12	24	26.04	12	12	19	15	13	12	24	14	18	13	22	19
hsa-miR-152-5p		MIMAT0026479		Endogenous1	16	10	19	16.21	10	15	19	18	13	17	17	18	16	17	14	18
hsa-miR-181d-3p		MIMAT0026608		Endogenous1	16	8	26	33.29	13	15	20	26	18	8	18	9	10	18	21	16
hsa-miR-200b-3p		MIMAT0000318		Endogenous1	16	11	22	24.43	21	15	12	13	15	13	15	11	20	14	21	22
hsa-miR-3196		MIMAT0015080		Endogenous1	15.92	9	24	27.64	11	16	24	22	9	14	13	16	17	16	20	13
hsa-miR-338-5p		MIMAT0004701		Endogenous1	15.92	6	36	51.98	19	10	18	10	36	6	20	9	19	22	9	13
hsa-miR-513a-5p		MIMAT0002877		Endogenous1	15.92	10	26	33.83	11	13	24	13	26	12	19	10	21	12	13	17
hsa-miR-520g-3p		MIMAT0002858		Endogenous1	15.92	6	22	26.31	14	17	17	17	14	6	22	14	17	22	17	14
hsa-miR-574-3p		MIMAT0003239		Endogenous1	15.92	9	24	26.45	9	12	19	15	24	14	19	14	17	13	14	21
hsa-miR-1185-5p		MIMAT0005798		Endogenous1	15.83	11	19	17.63	19	19	13	19	17	18	15	12	15	17	15	11
hsa-miR-1910-3p		MIMAT0026917		Endogenous1	15.83	11	22	20.3	11	17	22	19	12	15	15	14	15	20	16	14
hsa-miR-297		MIMAT0004450		Endogenous1	15.83	8	23	30.21	17	10	23	19	17	10	19	8	19	11	19	18
hsa-miR-3182		MIMAT0015062		Endogenous1	15.75	7	23	29.05	13	16	18	23	22	7	19	14	18	13	15	11
hsa-miR-4431		MIMAT0018947		Endogenous1	15.75	6	22	26.54	6	18	19	16	13	12	17	22	16	15	20	15
hsa-miR-566		MIMAT0003230		Endogenous1	15.75	1	36	69.72	17	1	13	18	9	1	28	12	36	7	29	18
hsa-miR-188-3p		MIMAT0004613		Endogenous1	15.67	10	25	24.99	10	17	25	15	13	11	18	14	16	18	14	17
hsa-miR-373-3p		MIMAT0000726		Endogenous1	15.67	10	19	18.12	10	17	17	19	13	15	17	19	19	13	15	14
hsa-miR-495-5p		MIMAT0022924		Endogenous1	15.67	11	20	18.73	17	14	14	18	20	14	16	13	18	11	13	20
hsa-miR-548c-5p+miR-548o-5p+miR-548am-5p		MIMAT0004806		Endogenous1	15.67	10	23	29.48	17	23	13	11	20	20	10	20	19	13	11	11
hsa-miR-655-3p		MIMAT0003331		Endogenous1	15.67	7	27	32.36	17	17	14	14	20	10	16	7	27	18	16	12
hsa-miR-1202		MIMAT0005865		Endogenous1	15.58	11	24	21.8	16	13	24	16	12	13	15	17	11	16	16	18
hsa-miR-4532		MIMAT0019071		Endogenous1	15.58	10	21	19.63	17	12	20	21	14	16	10	14	15	15	16	17
hsa-miR-504-3p		MIMAT0026612		Endogenous1	15.58	8	22	24.39	8	14	19	14	17	11	18	19	14	16	22	15
hsa-miR-1224-3p		MIMAT0005459		Endogenous1	15.5	10	28	31.67	15	10	14	19	18	12	18	10	15	14	28	13
hsa-miR-1302		MIMAT0005890		Endogenous1	15.5	8	21	26.46	13	14	18	18	14	8	19	13	20	21	10	18
hsa-miR-221-5p		MIMAT0004568		Endogenous1	15.5	10	22	23.74	13	14	20	14	22	18	17	10	18	15	10	15
hsa-miR-4284		MIMAT0016915		Endogenous1	15.5	9	24	29.82	20	20	17	15	15	12	11	10	9	24	19	14
hsa-miR-503-3p		MIMAT0022925		Endogenous1	15.5	10	19	18.35	12	17	19	18	18	16	15	14	19	10	14	14
hsa-miR-4485-3p		MIMAT0019019		Endogenous1	15.42	8	21	21.33	16	16	19	8	17	13	21	14	15	17	16	13
hsa-miR-345-3p		MIMAT0022698		Endogenous1	15.33	10	21	24.3	10	14	16	21	20	15	15	16	12	11	21	13
hsa-miR-187-3p		MIMAT0000262		Endogenous1	15.25	9	21	26.4	21	18	15	11	15	9	17	13	9	18	17	20
hsa-miR-211-3p		MIMAT0022694		Endogenous1	15.25	6	25	37.53	11	20	12	20	10	8	18	18	25	6	18	17
hsa-miR-3613-3p		MIMAT0017991		Endogenous1	15.25	8	24	31.77	21	15	11	18	19	8	16	10	16	10	15	24
hsa-miR-433-3p		MIMAT0001627		Endogenous1	15.25	8	21	27.84	15	8	16	15	18	20	8	14	20	13	21	15
hsa-miR-548ad-3p		MIMAT0018946		Endogenous1	15.25	6	29	44.75	12	10	13	17	6	11	23	20	29	7	15	20
hsa-miR-496		MIMAT0002818		Endogenous1	15.17	7	20	25.43	14	15	18	17	7	17	17	9	15	14	19	20
hsa-miR-615-5p		MIMAT0004804		Endogenous1	15.17	7	24	35.1	18	17	7	13	24	12	14	7	14	20	14	22
hsa-miR-18b-5p		MIMAT0001412		Endogenous1	15.08	6	21	31.66	16	15	16	15	20	6	21	8	13	12	18	21
hsa-miR-34b-3p		MIMAT0004676		Endogenous1	15	8	22	27.71	18	22	15	21	15	8	10	15	14	17	14	11
hsa-miR-1278		MIMAT0005936		Endogenous1	14.92	9	24	28.65	12	17	12	15	9	24	11	13	17	12	17	20
hsa-miR-501-3p		MIMAT0004774		Endogenous1	14.92	10	21	24.5	12	18	13	21	14	16	10	11	16	12	21	15
hsa-miR-196b-5p		MIMAT0001080		Endogenous1	14.75	9	21	28.93	9	19	19	11	11	15	17	19	12	9	21	15
hsa-miR-487a-3p		MIMAT0002178		Endogenous1	14.75	6	24	37.71	13	8	18	12	10	13	17	24	6	14	22	20
hsa-miR-490-3p		MIMAT0002806		Endogenous1	14.75	8	21	29.21	19	11	15	14	21	11	15	8	18	14	21	10
hsa-miR-512-3p		MIMAT0002823		Endogenous1	14.75	9	23	30.2	12	9	23	18	16	11	14	20	14	11	19	10
hsa-miR-767-3p		MIMAT0003883		Endogenous1	14.75	10	20	17.85	15	17	17	13	10	13	20	14	12	15	16	15
hsa-miR-541-3p		MIMAT0004920		Endogenous1	14.67	6	24	41.46	16	12	12	12	20	6	23	7	24	10	13	21
hsa-miR-378c		MIMAT0016847		Endogenous1	14.58	11	25	25.73	11	13	13	15	16	12	14	14	11	17	25	14
hsa-miR-518e-3p		MIMAT0002861		Endogenous1	14.58	7	21	32.22	21	9	13	16	17	7	19	12	10	12	20	19
hsa-miR-641		MIMAT0003311		Endogenous1	14.58	11	22	24.01	12	22	13	12	15	15	13	17	11	11	14	20
hsa-miR-1247-5p		MIMAT0005899		Endogenous1	14.5	11	24	26.22	15	24	12	13	13	12	15	20	12	14	11	13
hsa-miR-1249-5p		MIMAT0032029		Endogenous1	14.5	9	20	27.82	19	12	18	11	11	14	9	9	15	18	20	18
hsa-miR-1269b		MIMAT0019059		Endogenous1	14.5	11	20	20.27	12	13	20	11	16	11	19	16	13	13	14	16
hsa-miR-302a-5p		MIMAT0000683		Endogenous1	14.5	6	23	38.51	16	11	12	11	10	6	23	17	21	8	21	18
hsa-miR-544a		MIMAT0003164		Endogenous1	14.5	8	22	27.35	22	9	16	18	12	8	16	17	13	12	14	17
hsa-miR-133a-3p		MIMAT0000427		Endogenous1	14.42	9	20	23.93	20	12	19	14	14	11	16	16	17	9	10	15
hsa-miR-3158-3p		MIMAT0015032		Endogenous1	14.42	10	21	28.29	10	18	20	10	21	11	11	11	18	12	15	16
hsa-miR-190a-5p		MIMAT0000458		Endogenous1	14.33	6	24	37.31	17	6	10	19	16	10	15	10	10	14	21	24
hsa-miR-1233-3p		MIMAT0005588		Endogenous1	14.17	8	19	27.89	8	14	12	19	16	9	17	16	16	18	8	17
hsa-miR-614		MIMAT0003282		Endogenous1	14.17	11	21	19.7	14	14	21	14	17	11	11	14	12	16	13	13
hsa-miR-181a-2-3p		MIMAT0004558		Endogenous1	14.08	7	22	28.96	13	16	14	19	14	9	13	7	16	11	22	15
hsa-miR-3144-5p		MIMAT0015014		Endogenous1	14.08	7	22	34.45	9	11	20	18	11	7	16	9	12	22	17	17
hsa-miR-494-5p		MIMAT0026607		Endogenous1	14.08	9	19	19.73	16	19	14	15	9	12	15	13	18	12	12	14
hsa-miR-510-3p		MIMAT0026613		Endogenous1	14.08	5	24	36.77	11	24	13	16	14	5	13	6	17	15	17	18
hsa-miR-1205		MIMAT0005869		Endogenous1	14	10	20	21.96	11	20	12	12	10	14	16	11	13	18	15	16
hsa-miR-137		MIMAT0000429		Endogenous1	14	8	19	26.73	11	12	16	19	11	10	13	17	19	8	14	18
hsa-miR-3185		MIMAT0015065		Endogenous1	14	10	22	28.89	17	12	22	11	10	11	21	11	15	13	11	14
hsa-miR-372-3p		MIMAT0000724		Endogenous1	14	7	23	40.64	13	12	21	23	23	10	15	14	7	7	9	14
hsa-miR-4448		MIMAT0018967		Endogenous1	14	9	18	23.79	13	15	9	15	18	17	17	11	11	9	15	18
hsa-miR-758-5p		MIMAT0022929		Endogenous1	14	6	24	36.04	24	11	11	9	20	16	16	6	18	11	12	14
hsa-miR-651-3p		MIMAT0026624		Endogenous1	13.92	7	21	34.59	11	7	14	17	18	7	20	15	21	8	15	14
hsa-miR-409-5p		MIMAT0001638		Endogenous1	13.83	5	24	37.48	15	13	15	8	13	5	18	18	24	9	17	11
hsa-miR-208a-3p		MIMAT0000241		Endogenous1	13.75	8	23	39.12	14	8	9	18	11	15	19	9	10	8	23	21
hsa-miR-3180-3p		MIMAT0015058		Endogenous1	13.75	8	21	26.34	14	10	11	10	21	8	17	14	14	15	17	14
hsa-miR-3605-5p		MIMAT0017981		Endogenous1	13.75	7	23	28.95	16	23	16	7	16	14	15	11	11	11	13	12
hsa-miR-891a-5p		MIMAT0004902		Endogenous1	13.75	10	20	26.15	13	10	11	11	16	10	19	11	13	20	13	18
hsa-miR-152-3p		MIMAT0000438		Endogenous1	13.67	7	25	37.22	7	12	14	9	7	14	20	14	15	13	25	14
hsa-miR-330-3p		MIMAT0000751		Endogenous1	13.67	8	22	28.65	13	11	14	9	16	15	11	8	22	12	15	18
hsa-miR-515-3p		MIMAT0002827		Endogenous1	13.67	8	23	32.32	15	16	12	18	10	16	23	13	8	10	8	15
hsa-miR-600		MIMAT0003268		Endogenous1	13.5	7	25	36.49	13	14	11	10	13	14	25	10	7	9	18	18
hsa-miR-5010-3p		MIMAT0021044		Endogenous1	13.42	8	18	20.22	14	18	15	14	15	13	14	15	9	8	14	12
hsa-miR-369-5p		MIMAT0001621		Endogenous1	13.33	2	21	39.47	15	13	14	18	17	2	14	6	13	21	17	10
hsa-miR-3614-5p		MIMAT0017992		Endogenous1	13.25	7	18	23.68	12	14	18	7	14	10	14	11	12	15	18	14
hsa-miR-487b-5p		MIMAT0026614		Endogenous1	13.25	7	22	33	12	12	22	15	18	8	11	9	16	13	7	16
hsa-miR-539-3p		MIMAT0022705		Endogenous1	13.17	10	19	21.2	13	13	11	18	19	14	10	10	12	12	13	13
hsa-miR-1304-3p		MIMAT0022720		Endogenous1	13.08	6	19	31.68	12	15	19	11	18	7	13	11	12	6	18	15
hsa-miR-1915-3p		MIMAT0007892		Endogenous1	13.08	6	17	25.76	14	11	16	16	11	9	17	6	13	13	14	17
hsa-miR-452-5p		MIMAT0001635		Endogenous1	13	7	19	29.7	11	11	12	19	15	7	15	16	12	8	19	11
hsa-miR-520e		MIMAT0002825		Endogenous1	13	6	21	29.15	16	6	12	21	16	12	12	10	14	10	15	12
hsa-miR-637		MIMAT0003307		Endogenous1	13	8	21	28.41	9	8	15	12	10	10	21	13	14	12	15	17
hsa-miR-1273c		MIMAT0015017		Endogenous1	12.92	8	20	26.09	8	9	15	13	11	11	16	12	16	11	13	20
hsa-miR-182-3p		MIMAT0000260		Endogenous1	12.92	6	19	28.29	11	17	16	13	13	11	13	11	6	19	16	9
hsa-miR-323a-3p		MIMAT0000755		Endogenous1	12.92	6	17	28.29	16	13	14	17	13	6	14	12	7	17	10	16
hsa-miR-1296-5p		MIMAT0005794		Endogenous1	12.83	9	19	24.83	17	10	13	13	12	16	9	10	13	9	19	13
hsa-miR-210-5p		MIMAT0026475		Endogenous1	12.75	6	17	24.38	10	11	16	15	16	6	14	12	13	12	11	17
hsa-miR-874-3p		MIMAT0004911		Endogenous1	12.75	7	17	22.22	17	12	16	7	12	11	14	13	10	11	15	15
hsa-miR-378b		MIMAT0014999		Endogenous1	12.67	3	20	43.42	7	15	20	15	5	14	17	3	20	10	14	12
hsa-miR-492		MIMAT0002812		Endogenous1	12.58	8	17	27.83	9	13	17	8	16	8	17	14	9	11	13	16
hsa-miR-3190-3p		MIMAT0022839		Endogenous1	12.5	4	17	26.75	13	13	12	15	12	4	14	10	11	13	16	17
hsa-miR-520a-3p		MIMAT0002834		Endogenous1	12.5	7	17	26.31	14	8	14	15	15	7	17	15	10	10	10	15
hsa-miR-6720-3p		MIMAT0025851		Endogenous1	12.5	8	20	31.17	20	14	13	8	11	9	19	8	13	14	11	10
NEG_B		ERCC_00041.1		Negative	12.5	9	16	19.74	13	9	15	15	14	10	10	9	13	12	16	14
hsa-miR-129-5p		MIMAT0000242		Endogenous1	12.42	6	22	43.77	7	7	15	22	16	6	18	6	11	9	15	17
hsa-miR-628-5p		MIMAT0004809		Endogenous1	12.42	9	18	21.57	10	11	18	9	14	14	16	10	12	13	11	11
hsa-miR-631		MIMAT0003300		Endogenous1	12.42	5	23	36.26	11	13	9	14	13	5	12	9	17	23	10	13
hsa-miR-1909-3p		MIMAT0007883		Endogenous1	12.33	6	17	26.85	16	9	11	12	14	11	16	6	17	9	14	13
hsa-miR-331-5p		MIMAT0004700		Endogenous1	12.33	6	23	37.61	12	11	15	15	10	6	17	11	12	8	23	8
hsa-miR-876-5p		MIMAT0004924		Endogenous1	12.33	5	23	39.62	13	5	8	17	14	7	9	12	14	15	11	23
LIG_NEG_C		nmiR00803.1		Ligation	12.33	5	24	36.15	13	10	12	11	24	12	10	10	14	12	5	15
hsa-miR-3179		MIMAT0015056		Endogenous1	12.25	8	21	28.31	10	14	21	13	11	12	9	14	14	8	12	9
hsa-miR-487b-3p		MIMAT0003180		Endogenous1	12.25	6	17	28.73	14	12	17	14	11	8	17	12	6	9	16	11
hsa-miR-3613-5p		MIMAT0017990		Endogenous1	12.17	8	17	22.4	10	10	14	14	14	9	11	8	11	17	15	13
hsa-miR-550a-5p		MIMAT0004800		Endogenous1	12.17	5	19	35.02	15	19	15	16	9	8	13	11	12	7	16	5
hsa-miR-2278		MIMAT0011778		Endogenous1	12.08	7	18	31.46	13	12	16	9	11	9	18	7	12	7	18	13
hsa-miR-1976		MIMAT0009451		Endogenous1	12	7	16	26.59	10	16	10	11	16	13	11	7	7	15	13	15
hsa-miR-5010-5p		MIMAT0021043		Endogenous1	12	6	18	28.43	12	9	12	12	13	6	16	14	12	13	18	7
hsa-miR-548h-5p		MIMAT0005928		Endogenous1	12	6	17	23.3	11	8	13	13	14	12	17	6	12	13	12	13
hsa-miR-892b		MIMAT0004918		Endogenous1	11.92	6	18	34.78	11	9	18	15	6	10	18	11	6	10	16	13
hsa-miR-128-2-5p		MIMAT0031095		Endogenous1	11.83	4	17	33.77	4	10	10	15	12	14	13	16	17	6	15	10
hsa-miR-3065-3p		MIMAT0015378		Endogenous1	11.83	6	17	31.17	13	8	12	11	13	7	9	6	14	16	17	16
hsa-miR-449a		MIMAT0001541		Endogenous1	11.75	7	16	26.45	7	15	16	14	12	7	12	12	14	8	14	10
hsa-miR-5001-5p		MIMAT0021021		Endogenous1	11.75	6	15	22.41	14	14	13	15	11	11	10	10	15	6	12	10
hsa-miR-885-5p		MIMAT0004947		Endogenous1	11.67	6	17	32.55	9	16	12	17	10	6	9	16	6	14	14	11
hsa-miR-554		MIMAT0003217		Endogenous1	11.58	5	17	33.22	5	12	12	11	8	7	16	8	14	15	14	17
hsa-miR-1303		MIMAT0005891		Endogenous1	11.5	4	17	35.85	8	9	13	10	16	7	17	15	16	10	13	4
hsa-miR-135a-5p		MIMAT0000428		Endogenous1	11.5	6	18	30.46	11	14	10	16	6	7	10	10	18	10	14	12
hsa-miR-139-5p		MIMAT0000250		Endogenous1	11.5	3	23	54.3	23	4	14	12	16	6	15	3	11	4	12	18
hsa-miR-1301-3p		MIMAT0005797		Endogenous1	11.33	6	16	27.48	16	14	8	11	8	10	13	6	10	11	15	14
hsa-miR-134-5p+miR-6728-5p		MIMAT0000447		Endogenous1	11.08	5	16	32.52	8	12	13	11	14	5	16	11	15	6	14	8
hsa-miR-182-5p		MIMAT0000259		Endogenous1	11	7	18	29.27	14	15	11	11	10	7	8	9	11	10	8	18
hsa-miR-664b-5p		MIMAT0022271		Endogenous1	10.92	6	17	28.29	9	6	10	7	10	11	17	11	13	10	15	12
hsa-miR-3140-3p		MIMAT0015008		Endogenous1	10.83	5	15	24.53	5	10	11	15	9	11	8	12	12	14	11	12
hsa-miR-3140-5p		MIMAT0019204		Endogenous1	10.83	7	15	28.06	10	8	14	7	14	7	13	9	15	8	14	11
hsa-miR-5001-3p		MIMAT0021022		Endogenous1	10.75	3	17	41.81	13	3	11	17	5	7	6	14	13	11	16	13
hsa-miR-204-5p		MIMAT0000265		Endogenous1	10.42	7	17	29.36	12	7	13	12	7	17	10	13	9	9	9	7
NEG_G		ERCC_00144.1		Negative	10.42	7	15	26.99	12	8	11	10	13	7	7	12	15	8	8	14
NEG_H		ERCC_00154.1		Negative	10.42	5	18	33.37	8	5	8	18	13	8	13	8	9	11	13	11
hsa-miR-193a-3p		MIMAT0000459		Endogenous1	10.33	7	15	25.21	15	9	11	11	14	13	9	7	8	8	8	11
hsa-miR-562		MIMAT0003226		Endogenous1	10.25	4	15	36.06	7	4	14	5	15	8	11	13	14	10	13	9
hsa-miR-6511a-3p		MIMAT0025479		Endogenous1	10.17	4	15	37	13	7	12	12	10	14	12	4	7	4	12	15
hsa-miR-766-5p		MIMAT0022714		Endogenous1	10.17	6	15	24.4	9	13	12	6	8	15	8	9	11	9	11	11
hsa-miR-3605-3p		MIMAT0017982		Endogenous1	10.08	6	15	27.23	11	9	14	12	7	7	10	9	6	10	15	11
hsa-miR-323a-5p		MIMAT0004696		Endogenous1	9.92	4	19	49.11	8	8	7	17	13	5	7	4	19	7	15	9
hsa-miR-510-5p		MIMAT0002882		Endogenous1	9.92	5	14	25.24	10	9	9	11	5	13	12	9	14	7	11	9
hsa-miR-455-3p		MIMAT0004784		Endogenous1	9.67	3	14	31.6	11	9	7	11	8	14	13	3	10	12	11	7
hsa-miR-599		MIMAT0003267		Endogenous1	9.42	6	16	33.11	9	11	9	11	9	8	7	6	14	7	16	6
hsa-miR-652-5p		MIMAT0022709		Endogenous1	9.42	4	16	38.01	11	8	10	7	16	8	8	5	4	9	13	14
hsa-miR-376c-5p		MIMAT0022861		Endogenous1	9.08	3	15	42.11	15	8	9	10	11	3	13	5	8	9	4	14
hsa-miR-1253		MIMAT0005904		Endogenous1	8.17	1	58	217.6	1	1	1	58	1	30	1	1	1	1	1	1
hsa-miR-942-5p		MIMAT0004985		Endogenous1	7.92	1	12	35.91	9	6	7	12	8	7	8	9	1	8	8	12
hsa-miR-9-5p		MIMAT0000441		Endogenous1	7.42	2	17	58.48	3	5	8	5	14	17	6	8	5	7	9	2
hsa-miR-924		MIMAT0004974		Endogenous1	6	3	10	47.14	8	4	6	4	9	3	3	8	10	3	10	4
hsa-miR-521		MIMAT0002854		Endogenous1	5.25	1	14	100.83	1	5	13	2	1	1	14	1	4	2	5	14
hsa-miR-122-5p		MIMAT0000421		Endogenous1	3.17	1	15	141.12	1	1	1	1	1	9	1	5	1	1	1	15
hsa-miR-656-3p		MIMAT0003332		Endogenous1	1.83	1	11	157.46	1	1	1	1	1	1	11	1	1	1	1	1
hsa-miR-525-3p		MIMAT0002839		Endogenous1	1.5	1	4	77.85	1	1	1	1	4	1	4	1	1	1	1	1
hsa-miR-1246		MIMAT0005898		Endogenous1	1	1	1	0	1	1	1	1	1	1	1	1	1	1	1	1
hsa-miR-128-3p		MIMAT0000424		Endogenous1	1	1	1	0	1	1	1	1	1	1	1	1	1	1	1	1
hsa-miR-1283		MIMAT0005799		Endogenous1	1	1	1	0	1	1	1	1	1	1	1	1	1	1	1	1
hsa-miR-143-3p		MIMAT0000435		Endogenous1	1	1	1	0	1	1	1	1	1	1	1	1	1	1	1	1
hsa-miR-3065-5p		MIMAT0015066		Endogenous1	1	1	1	0	1	1	1	1	1	1	1	1	1	1	1	1
hsa-miR-378e		MIMAT0018927		Endogenous1	1	1	1	0	1	1	1	1	1	1	1	1	1	1	1	1
hsa-miR-422a		MIMAT0001339		Endogenous1	1	1	1	0	1	1	1	1	1	1	1	1	1	1	1	1
hsa-miR-494-3p		MIMAT0002816		Endogenous1	1	1	1	0	1	1	1	1	1	1	1	1	1	1	1	1
hsa-miR-502-5p		MIMAT0002873		Endogenous1	1	1	1	0	1	1	1	1	1	1	1	1	1	1	1	1
hsa-miR-548aa+miR-548t-3p		MIMAT0018447		Endogenous1	1	1	1	0	1	1	1	1	1	1	1	1	1	1	1	1
hsa-miR-548ar-5p		MIMAT0022265		Endogenous1	1	1	1	0	1	1	1	1	1	1	1	1	1	1	1	1
hsa-miR-570-3p		MIMAT0003235		Endogenous1	1	1	1	0	1	1	1	1	1	1	1	1	1	1	1	1
hsa-miR-579-3p		MIMAT0003244		Endogenous1	1	1	1	0	1	1	1	1	1	1	1	1	1	1	1	1
hsa-miR-603		MIMAT0003271		Endogenous1	1	1	1	0	1	1	1	1	1	1	1	1	1	1	1	1
hsa-miR-627-5p		MIMAT0003296		Endogenous1	1	1	1	0	1	1	1	1	1	1	1	1	1	1	1	1
hsa-miR-769-3p		MIMAT0003887		Endogenous1	1	1	1	0	1	1	1	1	1	1	1	1	1	1	1	1
									Tcm	Tcm	Tcm	Tcm	Tem	Tem	Tem	Tem	Tn	Tn	Tn	Tn

## Sheet: Norm top25 >125 && only 1 <100
Gene Name	Accession #	Class Name	Positive Flag	Class Active	Avg Count	Min Count	Max Count	%CV	T central memory DONOR1	T central memory DONOR2	T central memory DONOR3	T central memory DONOR4	T effector memory DONOR1	T effector memory DONOR2	T effector memory DONOR3	T effector memory DONOR4	T naive DONOR1	T naive DONOR2	T naive DONOR3	T naive DONOR4	EXPR value OR>125	EXPR value only 1read <100
									Tcm	Tcm	Tcm	Tcm	Tem	Tem	Tem	Tem	Tn	Tn	Tn	Tn
hsa-miR-150-5p	MIMAT0000451	Endogenous1	0	0	116908	74449.5	176076	22.41	131366	99637.9	122936	109424	101648	74449.5	108364	106316	176076	103616	149225	119843	TRUE	0
hsa-miR-142-3p	MIMAT0000434	Endogenous1	0	0	64679.8	44307.2	86783.6	20.88	70673.9	64010	59849.9	67113.9	74948.8	46260.3	44307.2	52409.6	76085.4	54581	86783.6	79134	TRUE	0
hsa-let-7c-5p	MIMAT0000064	Endogenous1	0	0	64.65	40.79	125.03	35.83	45.3	58.11	62.44	67.57	41.86	51.02	40.79	55.42	125.03	82.05	76.33	69.93	TRUE	11
hsa-miR-29b-3p	MIMAT0000100	Endogenous1	0	0	10585.2	6081.23	13362.5	19.86	11584.5	12855.2	11011.8	10404.1	13362.5	11172.6	11516.1	10717.8	7071.87	11209.6	6081.23	10035.1	TRUE	0
hsa-let-7e-5p	MIMAT0000066	Endogenous1	0	0	21.87	5.51	42.84	41.64	16.5	27.12	28.51	16.55	17.26	26.06	16.81	42.84	5.51	24.59	20.53	20.18	FALSE	12
hsa-miR-4454+miR-7975	MIMAT0018976	Endogenous1	0	0	9199.85	5206.67	21637.8	51.9	6119.15	5468.97	5379.68	12847.9	5206.67	7153.43	21637.8	8315.17	13473.6	7080.79	8213.05	9502.07	TRUE	0
hsa-let-7g-5p	MIMAT0000414	Endogenous1	0	0	6680.89	5080.77	9033.89	19.95	6634.74	6081.69	7665.62	6115.17	5698.72	5382.13	5150.35	5080.77	8672.29	7321.07	7334.29	9033.89	TRUE	0
hsa-miR-342-3p	MIMAT0000753	Endogenous1	0	0	6319.87	3652.43	10421.4	36.93	5490.21	5388.4	5018.13	7094.99	4018.12	3652.43	4710.84	4849.63	10421.4	6163.7	10416.9	8613.67	TRUE	0
hsa-miR-1-3p	MIMAT0000416	Endogenous1	0	0	4.44	1	18.21	123	7.21	5.87	1.06	1.04	1	1	1.6	11.39	2.92	1	18.21	1	FALSE	12
hsa-miR-1-5p	MIMAT0031892	Endogenous1	0	0	15.18	2.3	34.66	71.62	9.07	7.64	11.55	12.39	6.71	2.3	8.82	25.54	34.66	9.67	34.48	19.29	FALSE	12
hsa-miR-100-5p	MIMAT0000098	Endogenous1	0	0	13.56	1.04	55.07	113.51	10	4.99	2.01	1.04	6.71	4.08	2.43	20.82	55.07	14.15	27.51	13.96	FALSE	12
hsa-miR-101-3p	MIMAT0000099	Endogenous1	0	0	8.97	1.06	29.83	97.55	12.79	8.53	1.06	18.63	4.37	5.27	2.43	1.57	2.92	4.45	29.83	15.74	FALSE	12
hsa-miR-103a-3p	MIMAT0000101	Endogenous1	0	0	2.88	1	8.91	91.98	1	6.76	1.06	1.04	1	1.11	1.6	1.57	2.92	5.19	8.91	2.41	FALSE	12
hsa-miR-105-5p	MIMAT0000102	Endogenous1	0	0	14.17	2.32	28.69	53.77	17.43	16.5	17.91	9.26	13.74	8.24	5.63	28.69	8.42	20.86	2.32	21.07	FALSE	12
hsa-let-7a-5p	MIMAT0000062	Endogenous1	0	0	2931.78	2302.68	4859.26	25.43	2696.69	2302.68	2818.08	2387.48	2592.34	2588.23	2433.35	2313.37	4859.26	3257.94	3242.68	3689.27	TRUE	0
hsa-miR-106b-5p	MIMAT0000680	Endogenous1	0	0	103.7	28.83	154	29.12	77.82	100.61	105.91	154	100.44	113.41	99.92	105.73	28.83	108.92	134.45	114.35	TRUE	3
hsa-miR-107	MIMAT0000104	Endogenous1	0	0	102.67	67.6	150.72	26.78	67.6	86.45	112.27	104.02	87.55	82.51	143.07	74.29	136.69	90.26	150.72	96.58	TRUE	7
hsa-miR-10a-5p	MIMAT0000253	Endogenous1	0	0	29.82	11.4	60.9	52.73	21.15	30.67	18.97	16.55	11.4	15.96	24.81	42.84	60.9	28.33	55.4	30.84	FALSE	12
hsa-miR-10b-5p	MIMAT0000254	Endogenous1	0	0	14.11	1.06	34.66	76.74	10.93	13.84	1.06	10.3	2.61	5.27	31.2	12.96	34.66	20.86	20.53	5.08	FALSE	12
hsa-miR-1178-3p	MIMAT0005823	Endogenous1	0	0	6.75	1	37.58	158.31	1.64	7.64	1.06	7.18	1	1	1.6	16.11	37.58	1.46	2.32	2.41	FALSE	12
hsa-miR-1180-3p	MIMAT0005825	Endogenous1	0	0	14.89	5.08	46.11	73.79	10	17.38	6.25	10.3	12.57	7.64	20.01	11.39	20.09	11.91	46.11	5.08	FALSE	12
hsa-miR-1183	MIMAT0005828	Endogenous1	0	0	46.06	14.18	71.68	42.63	31.37	35.98	63.5	59.24	32.49	14.18	67.96	66.42	34.66	23.1	71.68	52.16	FALSE	12
hsa-miR-1185-1-3p	MIMAT0022838	Endogenous1	0	0	3.76	1	14.25	104.34	2.57	2.33	1.06	3.02	1	3.48	7.22	1.57	14.25	1	6.58	1	FALSE	12
hsa-miR-1185-2-3p	MIMAT0022713	Endogenous1	0	0	2.41	1	8.42	93.69	1	1	1.06	1.04	1	1	2.43	1.57	8.42	2.95	2.32	5.08	FALSE	12
hsa-miR-1185-5p	MIMAT0005798	Endogenous1	0	0	1.96	1	4.1	50.75	2.57	4.1	1.06	1.04	1	2.89	1.6	1.57	2.92	1.46	2.32	1	FALSE	12
hsa-miR-1193	MIMAT0015049	Endogenous1	0	0	32.38	15.22	55.07	31.38	31.37	40.41	30.63	37.38	33.66	23.69	15.22	31.83	55.07	27.58	22.86	38.84	FALSE	12
hsa-miR-1197	MIMAT0005955	Endogenous1	0	0	25.95	10.23	55.07	56.03	23.94	18.27	20.03	14.47	10.23	11.21	35.99	33.4	55.07	14.89	48.43	25.51	FALSE	12
hsa-miR-1200	MIMAT0005863	Endogenous1	0	0	3.83	1	16.81	124.28	5.36	1	8.37	1.04	1	1	16.81	1.57	5.51	1	2.32	1	FALSE	12
hsa-miR-1202	MIMAT0005865	Endogenous1	0	0	2.01	1	5.19	78.93	1	1	5.19	1.04	1	1	1.6	5.1	2.92	1	2.32	1	FALSE	12
hsa-miR-1203	MIMAT0005866	Endogenous1	0	0	13.61	1	52.15	115.71	7.21	4.99	10.49	3.02	1.44	1	31.2	16.11	52.15	2.21	27.51	5.97	FALSE	12
hsa-miR-1204	MIMAT0005868	Endogenous1	0	0	4.88	1	12.18	81.85	1	12.07	1.06	7.18	2.61	7.05	5.63	1.57	2.92	2.95	2.32	12.18	FALSE	12
hsa-miR-1205	MIMAT0005869	Endogenous1	0	0	1.81	1	4.99	65.88	1	4.99	1.06	1.04	1	1	1.6	1.57	2.92	2.21	2.32	1	FALSE	12
hsa-miR-1206	MIMAT0005870	Endogenous1	0	0	18.19	3.7	66.73	97.15	17.43	7.64	8.37	13.43	7.88	9.43	34.39	11.39	66.73	3.7	27.51	10.41	FALSE	12
hsa-miR-122-5p	MIMAT0000421	Endogenous1	0	0	1.38	1	2.92	46.05	1	1	1.06	1.04	1	1	1.6	1.57	2.92	1	2.32	1	FALSE	12
hsa-miR-1224-3p	MIMAT0005459	Endogenous1	0	0	3.35	1	25.18	206.13	1	1	1.06	1.04	1	1	2.43	1.57	2.92	1	25.18	1	FALSE	12
hsa-miR-1224-5p	MIMAT0005458	Endogenous1	0	0	7.56	1	25.18	110.49	7.21	1	2.01	6.14	2.61	1	5.63	3.53	23	11.91	25.18	1.52	FALSE	12
hsa-miR-1226-3p	MIMAT0005577	Endogenous1	0	0	3.65	1	15.88	116.66	7.21	3.22	1.06	1.04	1	3.48	2.43	3.53	2.92	1	15.88	1	FALSE	12
hsa-miR-1228-3p	MIMAT0005583	Endogenous1	0	0	6.6	1	24.81	105.24	14.65	4.99	1.06	6.14	1	2.89	24.81	6.67	2.92	1	8.91	4.19	FALSE	12
hsa-miR-1233-3p	MIMAT0005588	Endogenous1	0	0	1.64	1	3.53	54.33	1	1	1.06	1.04	1	1	1.6	3.53	2.92	2.21	2.32	1	FALSE	12
hsa-miR-1234-3p	MIMAT0005589	Endogenous1	0	0	5.31	1	13.72	84.88	13.72	1	1.06	1.04	3.2	2.3	10.42	6.67	11.34	2.95	2.32	7.74	FALSE	12
hsa-miR-1236-3p	MIMAT0005591	Endogenous1	0	0	19.32	5.86	43.41	67.92	13.72	11.19	16.85	11.35	6.71	5.86	29.6	34.98	43.41	11.91	36.81	9.52	FALSE	12
hsa-miR-124-3p	MIMAT0000422	Endogenous1	0	0	8.86	1	28.83	109.81	7.21	1	1.06	1.04	4.37	5.86	24.81	16.11	28.83	12.66	2.32	1	FALSE	12
hsa-miR-1244	MIMAT0005896	Endogenous1	0	0	16.64	5.08	34.39	51.14	17.43	25.35	10.49	13.43	9.64	5.27	34.39	20.82	17.17	20.12	20.53	5.08	FALSE	12
hsa-miR-1245a	MIMAT0005897	Endogenous1	0	0	2.93	1	10.42	110.84	1	1	1.06	1.04	1	2.3	10.42	1.57	2.92	2.95	8.91	1	FALSE	12
hsa-miR-1245b-3p	MIMAT0019951	Endogenous1	0	0	6.82	1.52	15.22	58.51	5.36	11.19	5.19	7.18	3.2	8.83	15.22	1.57	5.51	8.18	8.91	1.52	FALSE	12
hsa-miR-1245b-5p	MIMAT0019950	Endogenous1	0	0	19.02	3.5	50.7	79.78	3.5	15.61	15.79	11.35	3.78	5.86	23.21	50.7	28.83	11.91	43.78	13.96	FALSE	12
hsa-miR-1246	MIMAT0005898	Endogenous1	0	0	1.38	1	2.92	46.05	1	1	1.06	1.04	1	1	1.6	1.57	2.92	1	2.32	1	FALSE	12
hsa-miR-1247-5p	MIMAT0005899	Endogenous1	0	0	2.69	1	9.82	115.34	1	8.53	1.06	1.04	1	1	1.6	9.82	2.92	1	2.32	1	FALSE	12
hsa-miR-1248	MIMAT0005900	Endogenous1	0	0	6.3	1.04	16.81	86.77	6.29	3.22	1.06	1.04	2.61	5.86	16.81	5.1	11.34	2.21	15.88	4.19	FALSE	12
hsa-miR-1249-3p	MIMAT0005901	Endogenous1	0	0	2.55	1	7.43	77.63	1	3.22	1.06	1.04	2.03	1	2.43	5.1	2.92	7.43	2.32	1	FALSE	12
hsa-miR-1249-5p	MIMAT0032029	Endogenous1	0	0	1.96	1	6.58	81.8	2.57	1	1.06	1.04	1	1	1.6	1.57	2.92	2.21	6.58	1	FALSE	12
hsa-miR-1250-5p	MIMAT0005902	Endogenous1	0	0	4.25	1	20.53	131.03	7.21	5.87	2.01	1.04	1	1	1.6	1.57	2.92	5.19	20.53	1	FALSE	12
hsa-miR-1252-5p	MIMAT0005944	Endogenous1	0	0	4.76	1	13.56	89.41	8.14	9.42	4.13	1.04	1	9.43	1.6	1.96	2.92	2.95	13.56	1	FALSE	12
hsa-miR-1253	MIMAT0005904	Endogenous1	0	0	5.33	1	39.46	207.24	1	1	1.06	39.46	1	10.02	1.6	1.57	2.92	1	2.32	1	FALSE	12
hsa-miR-1254	MIMAT0005905	Endogenous1	0	0	13.63	3.7	34.48	72.79	12.79	5.87	7.31	13.43	5.54	12.99	32.8	12.96	11.34	3.7	34.48	10.41	FALSE	12
hsa-miR-1255a	MIMAT0005906	Endogenous1	0	0	20.82	1.44	57.98	79.28	20.22	12.96	16.85	13.43	1.44	7.64	31.2	19.25	57.98	9.67	46.11	13.07	FALSE	12
hsa-miR-1255b-5p	MIMAT0005945	Endogenous1	0	0	6.85	1	16.81	65.15	4.43	5.87	9.43	1.04	4.37	6.45	16.81	9.82	11.34	1	6.58	5.08	FALSE	12
hsa-miR-1257	MIMAT0005908	Endogenous1	0	0	31.41	14.33	57.73	52.6	28.58	16.5	18.97	55.08	14.33	16.56	37.59	31.83	55.07	15.64	57.73	29.06	FALSE	12
hsa-miR-1258	MIMAT0005909	Endogenous1	0	0	21.67	7.05	57.98	80.67	24.87	11.19	20.03	8.22	10.81	7.05	23.21	9.82	57.98	10.42	55.4	21.07	FALSE	12
hsa-miR-125a-3p	MIMAT0004602	Endogenous1	0	0	20.61	5.1	36.81	45.14	18.36	22.7	34.88	18.63	16.67	7.64	21.61	5.1	23	16.39	36.81	25.51	FALSE	12
hsa-miR-21-5p	MIMAT0000076	Endogenous1	0	0	2755.64	901.62	3757.47	35.63	2909.43	3327.12	3757.47	3711.96	2855.94	3748.69	3139.77	2983.2	1206.56	2901.25	901.62	1624.63	TRUE	0
hsa-miR-125b-5p	MIMAT0000423	Endogenous1	0	0	94.9	1.7	285.56	107.11	40.66	24.47	59.26	87.36	6.13	1.7	15.22	16.11	247.47	145.48	285.56	209.41	TRUE	8
hsa-miR-126-3p	MIMAT0000445	Endogenous1	0	0	1.76	1	2.92	31.5	1.64	2.33	2.01	1.04	1.44	1.7	1.6	1.57	2.92	1	2.32	1.52	FALSE	12
hsa-miR-16-5p	MIMAT0000069	Endogenous1	0	0	1856.61	1186.15	3215.1	29.2	1671.06	1915.74	1659.21	1688.8	2004.22	3215.1	1941.09	2426.58	1186.15	1696.86	1210.82	1663.72	TRUE	0
hsa-miR-1260b	MIMAT0015041	Endogenous1	0	0	8.93	1.04	20.22	69.62	20.22	10.3	12.61	1.04	5.54	1.7	13.62	6.67	2.92	7.43	18.21	6.85	FALSE	12
hsa-miR-1261	MIMAT0005913	Endogenous1	0	0	14.88	1	48.43	92.93	3.5	1	17.91	12.39	3.78	4.67	28	20.82	23	3.7	48.43	11.3	FALSE	12
hsa-miR-1262	MIMAT0005914	Endogenous1	0	0	5.07	1	20.01	115.91	1	1	2.01	4.06	1	2.89	20.01	1.57	2.92	6.69	13.56	4.19	FALSE	12
hsa-miR-1264	MIMAT0005791	Endogenous1	0	0	28.81	14.18	60.9	40.75	26.72	22.7	32.75	18.63	23.7	14.18	26.4	31.83	60.9	30.56	34.48	22.85	FALSE	12
hsa-miR-1266-5p	MIMAT0005920	Endogenous1	0	0	5.41	1	13.67	86.27	1.64	12.07	13.67	1.04	3.78	1	2.43	9.82	8.42	1	2.32	7.74	FALSE	12
hsa-miR-1268a	MIMAT0005922	Endogenous1	0	0	2.37	1	6.67	82.02	1.64	1	1.06	1.04	1	5.86	2.43	6.67	2.92	1.46	2.32	1	FALSE	12
hsa-miR-1268b	MIMAT0018925	Endogenous1	0	0	21.76	7.43	60.9	85.84	14.65	11.19	20.03	15.51	8.47	8.83	35.99	11.39	60.9	7.43	55.4	11.3	FALSE	12
hsa-miR-1269a	MIMAT0005923	Endogenous1	0	0	9.3	1.04	23.97	76.98	11.86	9.42	8.37	1.04	7.3	2.3	16.81	23.97	2.92	5.19	18.21	4.19	FALSE	12
hsa-miR-1269b	MIMAT0019059	Endogenous1	0	0	1.74	1	4.03	65.68	1	1	1.06	1.04	1	1	4.03	3.53	2.92	1	2.32	1	FALSE	12
hsa-miR-127-3p	MIMAT0000446	Endogenous1	0	0	18.6	1.96	53.08	76.67	22.08	16.5	18.97	5.1	7.88	5.86	31.2	1.96	28.83	18.63	53.08	13.07	FALSE	12
hsa-miR-127-5p	MIMAT0004604	Endogenous1	0	0	3.55	1	14.54	123.17	1	4.1	1.06	1.04	1	1	10.42	14.54	2.92	2.21	2.32	1	FALSE	12
hsa-miR-1270	MIMAT0005924	Endogenous1	0	0	36.85	13.74	98.79	72.46	15.58	31.55	27.45	30.09	13.74	25.47	31.2	42.84	98.79	19.37	83.3	22.85	FALSE	12
hsa-miR-1271-3p	MIMAT0022712	Endogenous1	0	0	2.24	1	5.63	71.3	1	1	1.06	5.1	2.03	2.3	5.63	1.57	2.92	1	2.32	1	FALSE	12
hsa-miR-1271-5p	MIMAT0005796	Endogenous1	0	0	15.57	1	90.05	155.73	5.36	11.19	3.07	7.18	1	5.27	16.81	14.54	90.05	1.46	20.53	10.41	FALSE	12
hsa-miR-1272	MIMAT0005925	Endogenous1	0	0	17.11	2.57	43.41	71.76	2.57	14.73	13.67	7.18	10.23	5.27	18.41	31.83	43.41	8.92	29.83	19.29	FALSE	12
hsa-miR-1273c	MIMAT0015017	Endogenous1	0	0	1.38	1	2.92	46.05	1	1	1.06	1.04	1	1	1.6	1.57	2.92	1	2.32	1	FALSE	12
hsa-miR-1275	MIMAT0005929	Endogenous1	0	0	10.39	1.64	32.8	93.8	1.64	14.73	17.91	22.8	8.47	3.48	32.8	3.53	2.92	2.95	6.58	6.85	FALSE	12
hsa-miR-1276	MIMAT0005930	Endogenous1	0	0	8.72	1	29.83	97.92	9.07	5.87	6.25	5.1	3.78	1.11	20.01	1.57	11.34	9.67	29.83	1	FALSE	12
hsa-miR-1277-3p	MIMAT0005933	Endogenous1	0	0	3.39	1	8.24	63.17	3.5	4.99	1.06	4.06	2.61	8.24	2.43	1.57	2.92	5.94	2.32	1	FALSE	12
hsa-miR-1278	MIMAT0005936	Endogenous1	0	0	1.94	1	6.45	80.7	1	2.33	1.06	1.04	1	6.45	1.6	1.57	2.92	1	2.32	1	FALSE	12
hsa-miR-1279	MIMAT0005937	Endogenous1	0	0	12.44	1	36.81	87.68	1	4.99	16.85	1.04	10.23	4.08	16.81	17.68	25.92	9.67	36.81	4.19	FALSE	12
hsa-miR-128-1-5p	MIMAT0026477	Endogenous1	0	0	24.35	10.02	48.43	56.9	15.58	18.27	24.27	22.8	13.74	10.02	43.98	20.82	46.32	14.89	48.43	13.07	FALSE	12
hsa-miR-128-2-5p	MIMAT0031095	Endogenous1	0	0	1.54	1	3.53	57.76	1	1	1.06	1.04	1	1	1.6	3.53	2.92	1	2.32	1	FALSE	12
hsa-miR-128-3p	MIMAT0000424	Endogenous1	0	0	1.38	1	2.92	46.05	1	1	1.06	1.04	1	1	1.6	1.57	2.92	1	2.32	1	FALSE	12
hsa-miR-1281	MIMAT0005939	Endogenous1	0	0	3.17	1	11.39	109.37	1	7.64	1.06	1.04	1	1	2.43	11.39	2.92	1	6.58	1	FALSE	12
hsa-miR-1283	MIMAT0005799	Endogenous1	0	0	1.38	1	2.92	46.05	1	1	1.06	1.04	1	1	1.6	1.57	2.92	1	2.32	1	FALSE	12
hsa-miR-1285-3p	MIMAT0005876	Endogenous1	0	0	11.47	1.11	32.8	81.99	9.07	15.61	8.37	11.35	3.78	1.11	32.8	1.57	20.09	19.37	2.32	12.18	FALSE	12
hsa-miR-1285-5p	MIMAT0022719	Endogenous1	0	0	16.82	5.87	43.41	82.87	8.14	5.87	10.49	11.35	6.71	7.05	34.39	19.25	43.41	7.43	39.13	8.63	FALSE	12
hsa-miR-1286	MIMAT0005877	Endogenous1	0	0	4.84	1	14.25	107.82	2.57	1	11.55	1.04	1	1.7	13.62	1.57	14.25	1.46	2.32	5.97	FALSE	12
hsa-miR-1287-3p	MIMAT0026738	Endogenous1	0	0	6.28	1	32.16	138.82	3.5	2.33	4.13	1.04	6.71	1	10.42	1.57	2.92	1	32.16	8.63	FALSE	12
hsa-miR-1287-5p	MIMAT0005878	Endogenous1	0	0	8.69	1.64	22.86	66.81	1.64	8.53	5.19	5.1	7.88	6.45	5.63	8.25	17.17	9.67	22.86	5.97	FALSE	12
hsa-miR-1288-3p	MIMAT0005942	Endogenous1	0	0	2.29	1	4.08	49.94	3.5	3.22	1.06	1.04	1.44	4.08	1.6	1.57	2.92	3.7	2.32	1	FALSE	12
hsa-miR-1289	MIMAT0005879	Endogenous1	0	0	2.77	1	8.14	79.07	8.14	1.45	2.01	1.04	2.03	4.67	1.6	1.96	5.51	1	2.32	1.52	FALSE	12
hsa-miR-129-2-3p	MIMAT0004605	Endogenous1	0	0	15.15	1.11	52.15	97.74	16.5	7.64	8.37	11.35	3.78	1.11	8.82	17.68	52.15	8.92	36.81	8.63	FALSE	12
hsa-miR-129-5p	MIMAT0000242	Endogenous1	0	0	1.52	1	2.92	46.28	1	1	1.06	1.97	1	1	2.43	1.57	2.92	1	2.32	1	FALSE	12
hsa-miR-1290	MIMAT0005880	Endogenous1	0	0	23.16	1	60.05	74.86	15.58	17.38	17.91	17.59	1	5.27	47.18	30.26	34.66	8.18	60.05	22.85	FALSE	12
hsa-miR-1291	MIMAT0005881	Endogenous1	0	0	5.98	1	22.86	113.04	8.14	3.22	12.61	1.97	1.44	1	12.02	1.57	2.92	2.95	22.86	1	FALSE	12
hsa-miR-1293	MIMAT0005883	Endogenous1	0	0	4.47	1	15.22	107.66	1.64	1	1.06	3.02	2.03	1	15.22	8.25	11.34	1.46	6.58	1	FALSE	12
hsa-miR-1295a	MIMAT0005885	Endogenous1	0	0	14.79	3.07	36.81	74.98	13.72	12.07	3.07	20.72	3.78	3.48	20.01	17.68	31.75	6.69	36.81	7.74	FALSE	12
hsa-miR-1296-3p	MIMAT0026637	Endogenous1	0	0	15.05	2.61	55.07	99.25	11.86	9.42	11.55	3.02	2.61	5.86	8.82	31.83	55.07	16.39	18.21	5.97	FALSE	12
hsa-miR-1296-5p	MIMAT0005794	Endogenous1	0	0	1.6	1	4.26	63.28	1	1	1.06	1.04	1	1.7	1.6	1.57	2.92	1	4.26	1	FALSE	12
hsa-miR-1297	MIMAT0005886	Endogenous1	0	0	25.02	5.54	75.47	83.95	19.29	17.38	7.31	29.05	5.54	7.64	34.39	25.54	75.47	8.92	53.08	16.63	FALSE	12
hsa-miR-1298-5p	MIMAT0005800	Endogenous1	0	0	11.87	2.43	48.43	106.23	17.43	3.22	9.43	5.1	5.54	4.08	2.43	8.25	17.17	7.43	48.43	13.96	FALSE	12
hsa-miR-1299	MIMAT0005887	Endogenous1	0	0	14.55	1.06	28	50.72	13.72	12.96	1.06	18.63	10.23	7.64	28	22.4	23	12.66	11.23	13.07	FALSE	12
hsa-miR-1301-3p	MIMAT0005797	Endogenous1	0	0	1.38	1	2.92	46.05	1	1	1.06	1.04	1	1	1.6	1.57	2.92	1	2.32	1	FALSE	12
hsa-miR-1302	MIMAT0005890	Endogenous1	0	0	2.08	1	5.51	78.56	1	1	1.06	1.04	1	1	4.03	1.57	5.51	4.45	2.32	1	FALSE	12
hsa-miR-1303	MIMAT0005891	Endogenous1	0	0	1.41	1	2.92	46.44	1	1	1.06	1.04	1	1	1.6	1.96	2.92	1	2.32	1	FALSE	12
hsa-miR-1304-3p	MIMAT0022720	Endogenous1	0	0	1.38	1	2.92	46.05	1	1	1.06	1.04	1	1	1.6	1.57	2.92	1	2.32	1	FALSE	12
hsa-miR-1304-5p	MIMAT0005892	Endogenous1	0	0	18.49	5.1	34.48	47.16	29.51	10.3	25.33	23.84	12.57	11.21	20.01	5.1	20.09	11.91	34.48	17.51	FALSE	12
hsa-miR-1305	MIMAT0005893	Endogenous1	0	0	20.61	5.86	45.98	67.69	10	18.27	7.31	12.39	8.47	5.86	26.4	45.98	40.49	23.1	36.81	12.18	FALSE	12
hsa-miR-1306-3p	MIMAT0005950	Endogenous1	0	0	16.99	4.13	64.7	106.6	5.36	4.99	4.13	14.47	7.88	6.45	32.8	33.4	8.42	8.18	64.7	13.07	FALSE	12
hsa-miR-1306-5p	MIMAT0022726	Endogenous1	0	0	2.85	1	15.22	139.22	1	1	2.01	1.04	1	2.89	15.22	1.57	2.92	2.21	2.32	1	FALSE	12
hsa-miR-1307-3p	MIMAT0005951	Endogenous1	0	0	19.83	1.06	49.24	74	14.65	9.42	1.06	11.35	11.4	10.61	37.59	31.83	49.24	9.67	34.48	16.63	FALSE	12
hsa-miR-1307-5p	MIMAT0022727	Endogenous1	0	0	16.27	1.11	63.81	97.03	10	19.16	14.73	16.55	7.3	1.11	8.82	12.96	63.81	10.42	18.21	12.18	FALSE	12
hsa-miR-130a-3p	MIMAT0000425	Endogenous1	0	0	5.98	1	13.62	76.33	10	1	7.31	5.1	1	3.48	13.62	11.39	2.92	3.7	11.23	1	FALSE	12
hsa-miR-130b-3p	MIMAT0000691	Endogenous1	0	0	4.71	1	11.23	69.03	2.57	10.3	3.07	6.14	1	4.67	5.63	3.53	2.92	4.45	11.23	1	FALSE	12
hsa-miR-132-3p	MIMAT0000426	Endogenous1	0	0	21.47	2.92	50.78	64.56	13.72	22.7	50.78	28.01	21.36	24.28	42.39	16.11	2.92	8.92	8.91	17.51	FALSE	12
hsa-miR-1322	MIMAT0005953	Endogenous1	0	0	20.11	4.45	57.98	78.07	20.22	11.19	8.37	14.47	10.81	9.43	23.21	20.82	57.98	4.45	43.78	16.63	FALSE	12
hsa-miR-1323	MIMAT0005795	Endogenous1	0	0	4.16	1	8.91	73.69	4.43	1	4.13	6.14	1	1	8.82	1.57	2.92	2.21	8.91	7.74	FALSE	12
hsa-miR-133a-3p	MIMAT0000427	Endogenous1	0	0	1.75	1	3.53	59.08	3.5	1	1.06	1.04	1	1	1.6	3.53	2.92	1	2.32	1	FALSE	12
hsa-miR-133a-5p	MIMAT0026478	Endogenous1	0	0	3.27	1	13.62	116.93	1	6.76	1.06	1.04	1	1	13.62	1.57	2.92	5.94	2.32	1	FALSE	12
hsa-miR-133b	MIMAT0000770	Endogenous1	0	0	6.5	1	20.09	86.33	5.36	4.1	11.55	10.3	1	5.86	1.6	5.1	20.09	9.67	2.32	1	FALSE	12
hsa-miR-134-3p	MIMAT0026481	Endogenous1	0	0	2.77	1	8.25	85.39	4.43	1	1.06	1.04	1	1	2.43	8.25	5.51	2.21	4.26	1	FALSE	12
hsa-miR-134-5p蛆miR-6728-5p	MIMAT0000447	Endogenous1	0	0	1.38	1	2.92	46.05	1	1	1.06	1.04	1	1	1.6	1.57	2.92	1	2.32	1	FALSE	12
hsa-miR-135a-5p	MIMAT0000428	Endogenous1	0	0	1.38	1	2.92	46.05	1	1	1.06	1.04	1	1	1.6	1.57	2.92	1	2.32	1	FALSE	12
hsa-miR-135b-5p	MIMAT0000758	Endogenous1	0	0	3.45	1	9.82	95.18	7.21	3.22	1.06	1.04	2.61	1	1.6	9.82	2.92	1	8.91	1	FALSE	12
hsa-miR-136-5p	MIMAT0000448	Endogenous1	0	0	4.76	1	20.09	125.14	2.57	4.1	1.06	1.04	1	5.27	13.62	1.57	20.09	2.95	2.32	1.52	FALSE	12
hsa-miR-137	MIMAT0000429	Endogenous1	0	0	1.67	1	5.1	74.91	1	1	1.06	1.04	1	1	1.6	5.1	2.92	1	2.32	1	FALSE	12
hsa-miR-138-5p	MIMAT0000430	Endogenous1	0	0	10.22	1	31.75	80.84	13.72	5.87	12.61	5.1	1	7.05	13.62	8.25	31.75	4.45	15.88	3.3	FALSE	12
hsa-miR-139-3p	MIMAT0004552	Endogenous1	0	0	9.03	1.06	23	73.29	3.5	4.99	1.06	9.26	7.88	5.27	15.22	17.68	23	5.94	11.23	3.3	FALSE	12
hsa-miR-139-5p	MIMAT0000250	Endogenous1	0	0	1.82	1	6.29	84.72	6.29	1	1.06	1.04	1	1	1.6	1.57	2.92	1	2.32	1	FALSE	12
hsa-miR-140-3p	MIMAT0004597	Endogenous1	0	0	53.48	34.24	90.28	35.56	42.52	44.83	42.3	86.32	34.24	35.57	50.38	72.71	46.32	43.25	90.28	53.05	FALSE	12
hsa-miR-15b-5p	MIMAT0000417	Endogenous1	0	0	1211.77	984.09	1475.3	13.55	1191.7	996.67	1146.04	1362.89	1238.6	1475.3	1156.36	1428.11	1358.15	1050.64	1152.7	984.09	TRUE	0
hsa-miR-141-3p	MIMAT0000432	Endogenous1	0	0	18.37	2.92	60.05	81.67	16.5	19.16	26.39	17.59	11.98	9.43	10.42	8.25	2.92	10.42	60.05	27.29	FALSE	12
hsa-miR-29a-3p	MIMAT0000086	Endogenous1	0	0	1185.29	956.26	1431.02	13.76	1230.72	1221.57	980.63	988.04	956.26	1286.94	1380.11	1049.17	1431.02	1126.75	1236.39	1335.9	TRUE	0
hsa-miR-142-5p	MIMAT0000433	Endogenous1	0	0	34.34	2.92	64.6	45.66	34.16	28.01	39.12	39.46	31.31	27.85	28	28.69	2.92	58.17	29.83	64.6	FALSE	12
hsa-miR-143-3p	MIMAT0000435	Endogenous1	0	0	1.38	1	2.92	46.05	1	1	1.06	1.04	1	1	1.6	1.57	2.92	1	2.32	1	FALSE	12
hsa-miR-144-3p	MIMAT0000436	Endogenous1	0	0	16.94	3.02	45.98	64.75	12.79	14.73	15.79	3.02	7.88	7.64	26.4	45.98	17.17	17.88	18.21	15.74	FALSE	12
hsa-miR-145-5p	MIMAT0000437	Endogenous1	0	0	3.81	1	9.82	84.98	1.64	7.64	1.06	4.06	1	1	8.82	9.82	2.92	4.45	2.32	1	FALSE	12
hsa-miR-1469	MIMAT0007347	Endogenous1	0	0	3.2	1	12.02	107.27	1	1	6.25	1.04	1	1	12.02	6.67	2.92	2.21	2.32	1	FALSE	12
hsa-miR-26b-5p	MIMAT0000083	Endogenous1	0	0	1099.51	874.54	1633.42	18.89	1156.39	992.24	1143.91	874.54	1633.42	1083.14	1066.86	986.27	877.14	1261.82	938.82	1179.54	TRUE	0
hsa-miR-146b-3p	MIMAT0004766	Endogenous1	0	0	4.03	1	13.62	119.87	1	1.45	1.06	1.04	1	1	13.62	9.82	2.92	1	2.32	12.18	FALSE	12
hsa-miR-374a-5p	MIMAT0000727	Endogenous1	0	0	974.01	732.82	1194.08	13.51	1047.7	1108.23	1046.37	904.74	1194.08	980.34	732.82	1061.75	1011.24	903.63	799.33	897.92	TRUE	0
hsa-miR-147a	MIMAT0000251	Endogenous1	0	0	11.11	2.92	19.25	40.83	10.93	12.07	12.61	11.35	10.23	4.67	16.81	19.25	2.92	9.67	8.91	13.96	FALSE	12
hsa-miR-147b	MIMAT0004928	Endogenous1	0	0	3.49	1	11.86	123.34	11.86	1	1.06	1.04	1	1.11	1.6	1.57	8.42	1	11.23	1	FALSE	12
hsa-miR-222-3p	MIMAT0000279	Endogenous1	0	0	968.61	297.03	1919.29	47.3	1068.14	1919.29	915.96	1269.18	1009.56	1251.29	988.54	1349.49	297.03	613.36	506.41	435.06	TRUE	0
hsa-miR-148b-3p	MIMAT0000759	Endogenous1	0	0	26.54	14.85	39.13	27.81	34.16	21.81	17.91	24.88	33.66	28.44	32.8	25.54	25.92	19.37	39.13	14.85	FALSE	12
hsa-miR-149-5p	MIMAT0000450	Endogenous1	0	0	36.08	12.4	90.05	63.2	21.15	20.93	30.63	26.96	22.53	12.4	45.58	34.98	90.05	26.09	71.68	29.95	FALSE	12
hsa-miR-26a-5p	MIMAT0000082	Endogenous1	0	0	954.03	548.95	1505.58	31.34	827.53	747.86	1021.98	931.81	793.41	548.95	788.76	610.47	1043.31	1394.64	1234.07	1505.58	TRUE	0
hsa-miR-151a-3p	MIMAT0000757	Endogenous1	0	0	13.67	1.11	46.11	92.76	8.14	15.61	9.43	11.35	2.61	1.11	10.42	30.26	5.51	14.89	46.11	8.63	FALSE	12
hsa-miR-151a-5p	MIMAT0004697	Endogenous1	0	0	4.49	1	15.74	98.12	3.5	2.33	9.43	5.1	1	1	1.6	1.57	2.92	7.43	2.32	15.74	FALSE	12
hsa-miR-151b	MIMAT0010214	Endogenous1	0	0	3.77	1	11.34	103.35	1	1	3.07	1.04	1.44	1	8.82	1.57	11.34	9.67	4.26	1	FALSE	12
hsa-miR-152-3p	MIMAT0000438	Endogenous1	0	0	3.04	1	18.21	163.77	1	1	1.06	1.04	1	1	5.63	1.57	2.92	1	18.21	1	FALSE	12
hsa-miR-152-5p	MIMAT0026479	Endogenous1	0	0	1.95	1	6.67	83.5	1	1	1.06	1.04	1	2.3	1.6	6.67	2.92	1.46	2.32	1	FALSE	12
hsa-miR-153-3p	MIMAT0000439	Endogenous1	0	0	3.67	1	14.54	109.92	1	3.22	1.06	1.04	1	1	5.63	14.54	2.92	7.43	4.26	1	FALSE	12
hsa-miR-1537-3p	MIMAT0007399	Endogenous1	0	0	5.63	1	12.07	75.45	4.43	12.07	2.01	3.02	2.61	1	8.82	1.57	2.92	11.91	11.23	5.97	FALSE	12
hsa-miR-154-5p	MIMAT0000452	Endogenous1	0	0	3.99	1	20.09	138.04	6.29	1	7.31	1.04	1	1	1.6	1.57	20.09	3.7	2.32	1	FALSE	12
hsa-miR-146a-5p	MIMAT0000449	Endogenous1	0	0	949.98	146.33	1935.21	57.4	1149.89	1454.44	1094.08	323.72	974.42	1935.21	1292.21	1187.54	393.23	1149.14	299.51	146.33	TRUE	0
hsa-let-7i-5p	MIMAT0000415	Endogenous1	0	0	731.63	373.9	1017.77	31.23	794.08	852.34	710.27	441.38	1017.77	944.09	964.57	954.82	451.53	726.04	373.9	548.78	TRUE	0
hsa-miR-25-3p	MIMAT0000081	Endogenous1	0	0	729.14	514.11	1247.37	32.68	732.77	595.57	682.7	588.2	606.55	526.97	657.71	632.48	1247.37	514.11	1171.3	793.98	TRUE	0
hsa-miR-181a-5p	MIMAT0000256	Endogenous1	0	0	652.62	258.22	1547.91	63.86	475.43	258.22	503.51	522.6	364.62	528.16	411.58	305.43	1419.36	737.98	1547.91	756.66	TRUE	0
hsa-miR-181a-2-3p	MIMAT0004558	Endogenous1	0	0	2.16	1	11.23	135.08	1	1.45	1.06	1.04	1	1	1.6	1.57	2.92	1	11.23	1	FALSE	12
hsa-miR-181a-3p	MIMAT0000270	Endogenous1	0	0	11.41	1.96	37.58	81.43	11.86	5.87	7.31	8.22	4.37	12.4	8.82	1.96	37.58	18.63	11.23	8.63	FALSE	12
hsa-miR-29c-3p	MIMAT0000681	Endogenous1	0	0	641.32	389.12	1087.61	36.27	527.46	557.5	527.9	795.41	523.37	389.12	424.36	413.92	713.89	701.41	1087.61	1033.84	TRUE	0
hsa-miR-181b-2-3p	MIMAT0031893	Endogenous1	0	0	6.09	1	16.11	96.68	1	5.87	2.01	1.04	1	1.11	15.22	16.11	11.34	11.91	2.32	4.19	FALSE	12
hsa-miR-181b-5p蛆miR-181d-5p	MIMAT0000257	Endogenous1	0	0	19.38	9.64	34.48	41.26	15.58	23.58	10.49	15.51	9.64	21.31	21.61	9.82	31.75	18.63	34.48	20.18	FALSE	12
hsa-miR-181c-5p	MIMAT0000258	Endogenous1	0	0	15.35	1.97	25.18	42	16.5	22.7	14.73	1.97	13.74	19.53	16.81	17.68	5.51	14.15	25.18	15.74	FALSE	12
hsa-miR-181d-3p	MIMAT0026608	Endogenous1	0	0	2.52	1	8.91	99.23	1	1	1.06	6.14	1	1	2.43	1.57	2.92	2.21	8.91	1	FALSE	12
hsa-miR-182-3p	MIMAT0000260	Endogenous1	0	0	1.65	1	2.95	47.09	1	2.33	1.06	1.04	1	1	1.6	1.57	2.92	2.95	2.32	1	FALSE	12
hsa-miR-182-5p	MIMAT0000259	Endogenous1	0	0	1.38	1	2.92	46.05	1	1	1.06	1.04	1	1	1.6	1.57	2.92	1	2.32	1	FALSE	12
hsa-miR-1827	MIMAT0006767	Endogenous1	0	0	9.64	1	28.83	77.9	5.36	4.99	9.43	1.04	8.47	6.45	13.62	14.54	28.83	1	8.91	13.07	FALSE	12
hsa-miR-183-5p	MIMAT0000261	Endogenous1	0	0	34.07	10.23	95.88	72.4	26.72	25.35	29.57	32.17	10.23	14.18	51.98	25.54	95.88	16.39	62.38	18.4	FALSE	12
hsa-miR-184	MIMAT0000454	Endogenous1	0	0	1.92	1	4.06	54.15	1	3.22	1.06	4.06	1	2.3	1.6	1.57	2.92	1	2.32	1	FALSE	12
hsa-miR-185-5p	MIMAT0000455	Endogenous1	0	0	23.68	2.92	43.62	48.47	23.94	24.47	20.03	43.62	31.9	24.87	35.99	28.69	2.92	15.64	6.58	25.51	FALSE	12
hsa-miR-146b-5p	MIMAT0002809	Endogenous1	0	0	632.19	337.68	1374.99	53.49	354.66	479.58	410.21	1026.57	337.68	423.58	374.82	753.56	506.92	511.87	1031.81	1374.99	TRUE	0
hsa-miR-187-3p	MIMAT0000262	Endogenous1	0	0	1.95	1	4.43	56.84	4.43	3.22	1.06	1.04	1	1	1.6	1.57	2.92	2.21	2.32	1	FALSE	12
hsa-miR-188-3p	MIMAT0004613	Endogenous1	0	0	2.09	1	6.25	71.18	1	2.33	6.25	1.04	1	1	2.43	1.57	2.92	2.21	2.32	1	FALSE	12
hsa-miR-188-5p	MIMAT0000457	Endogenous1	0	0	21.82	9.64	60.05	66.44	29.51	15.61	14.73	10.3	9.64	11.21	20.01	33.4	28.83	16.39	60.05	12.18	FALSE	12
hsa-miR-18a-5p	MIMAT0000072	Endogenous1	0	0	20	11.16	33.4	37.14	14.65	23.58	30.63	28.01	16.67	14.18	20.01	33.4	17.17	11.16	11.23	19.29	FALSE	12
hsa-miR-18b-5p	MIMAT0001412	Endogenous1	0	0	1.89	1	7.22	94.86	1	1	1.06	1.04	1	1	7.22	1.57	2.92	1	2.32	1.52	FALSE	12
hsa-miR-1908-3p	MIMAT0026916	Endogenous1	0	0	3.75	1	8.18	69.01	1	4.99	4.13	5.1	1	1	7.22	1.57	5.51	8.18	4.26	1	FALSE	12
hsa-miR-1908-5p	MIMAT0007881	Endogenous1	0	0	8.63	1	26.4	96.78	8.14	5.87	1.06	3.02	1	5.27	26.4	1.57	20.09	5.19	18.21	7.74	FALSE	12
hsa-miR-1909-3p	MIMAT0007883	Endogenous1	0	0	1.38	1	2.92	46.05	1	1	1.06	1.04	1	1	1.6	1.57	2.92	1	2.32	1	FALSE	12
hsa-miR-190a-3p	MIMAT0026482	Endogenous1	0	0	4.99	1	20.53	109.3	1	3.22	7.31	5.1	1	3.48	1.6	8.25	2.92	4.45	20.53	1	FALSE	12
hsa-miR-190a-5p	MIMAT0000458	Endogenous1	0	0	2.19	1	8.91	106.69	1	1	1.06	1.04	1	1	1.6	1.57	2.92	1	8.91	4.19	FALSE	12
hsa-miR-190b	MIMAT0004929	Endogenous1	0	0	19.45	3.53	32.8	47.49	21.15	32.44	29.57	9.26	22.53	12.4	13.62	3.53	23	32.8	18.21	14.85	FALSE	12
hsa-let-7b-5p	MIMAT0000063	Endogenous1	0	0	587.68	496.42	684.88	10.49	515.38	594.68	551.23	602.78	496.42	617.88	684.88	657.64	632.27	638.73	520.36	539.89	TRUE	0
hsa-miR-1910-3p	MIMAT0026917	Endogenous1	0	0	1.89	1	3.7	50.49	1	2.33	3.07	1.04	1	1.11	1.6	1.57	2.92	3.7	2.32	1	FALSE	12
hsa-miR-1910-5p	MIMAT0007884	Endogenous1	0	0	3.43	1	8.25	65.74	4.43	3.22	1.06	4.06	5.54	1.7	5.63	8.25	2.92	1	2.32	1	FALSE	12
hsa-miR-1915-3p	MIMAT0007892	Endogenous1	0	0	1.38	1	2.92	46.05	1	1	1.06	1.04	1	1	1.6	1.57	2.92	1	2.32	1	FALSE	12
hsa-miR-192-5p	MIMAT0000222	Endogenous1	0	0	21.6	8.42	32.8	36.09	18.36	28.01	15.79	32.17	13.74	15.37	32.8	23.97	8.42	18.63	22.86	29.06	FALSE	12
hsa-miR-193a-3p	MIMAT0000459	Endogenous1	0	0	1.38	1	2.92	46.05	1	1	1.06	1.04	1	1	1.6	1.57	2.92	1	2.32	1	FALSE	12
hsa-miR-193a-5p蛆miR-193b-5p	MIMAT0004614	Endogenous1	0	0	37.93	15.96	72.56	44.05	36.94	42.18	41.24	24.88	24.87	15.96	28	49.13	72.56	25.34	62.38	31.73	FALSE	12
hsa-miR-193b-3p	MIMAT0002819	Endogenous1	0	0	7.45	1	26.4	101.68	1	8.53	1.06	3.02	6.71	1.11	26.4	8.25	17.17	5.19	2.32	8.63	FALSE	12
hsa-miR-15a-5p	MIMAT0000068	Endogenous1	0	0	554.59	262.04	840.27	37.24	564.62	727.5	586.21	509.06	840.27	819.31	497.88	796.01	262.04	442.47	297.18	312.46	TRUE	0
hsa-miR-195-5p	MIMAT0000461	Endogenous1	0	0	8.07	1	20.09	85.77	5.36	6.76	13.67	1.04	1	1	16.81	1.57	20.09	12.66	13.56	3.3	FALSE	12
hsa-miR-196a-3p	MIMAT0004562	Endogenous1	0	0	3.72	1	20.53	153.73	1.64	2.33	1.06	1.04	1	1	4.03	1.57	8.42	1	20.53	1	FALSE	12
hsa-miR-196a-5p	MIMAT0000226	Endogenous1	0	0	22.46	10.02	46.32	51.56	12.79	22.7	22.15	24.88	11.98	10.02	21.61	42.84	46.32	23.85	18.21	12.18	FALSE	12
hsa-miR-196b-5p	MIMAT0001080	Endogenous1	0	0	2.75	1	8.91	105.25	1	4.1	1.06	1.04	1	1.11	1.6	8.25	2.92	1	8.91	1	FALSE	12
hsa-miR-197-3p	MIMAT0000227	Endogenous1	0	0	35.75	13.67	78.65	56.35	23.01	18.27	13.67	49.87	28.97	21.9	43.98	25.54	66.73	32.06	78.65	26.4	FALSE	12
hsa-miR-197-5p	MIMAT0022691	Endogenous1	0	0	9.44	1.46	43.41	123.33	9.07	5.87	4.13	3.02	2.61	7.05	4.03	19.25	43.41	1.46	6.58	6.85	FALSE	12
hsa-miR-1972	MIMAT0009447	Endogenous1	0	0	17.24	6.13	29.6	39.53	19.29	20.04	14.73	15.51	6.13	10.02	29.6	25.54	23	9.67	15.88	17.51	FALSE	12
hsa-miR-1973	MIMAT0009448	Endogenous1	0	0	18.25	5.86	53.08	91.35	13.72	6.76	18.97	10.3	6.13	5.86	28	9.82	49.24	11.16	53.08	5.97	FALSE	12
hsa-miR-1976	MIMAT0009451	Endogenous1	0	0	1.41	1	2.92	44.06	1	1.45	1.06	1.04	1	1	1.6	1.57	2.92	1	2.32	1	FALSE	12
hsa-miR-198	MIMAT0000228	Endogenous1	0	0	11.79	1	40.49	121.04	1	1	3.07	19.68	1	1.7	16.81	14.54	40.49	4.45	36.81	1	FALSE	12
hsa-miR-199a-3p蛆miR-199b-3p	MIMAT0000232	Endogenous1	0	0	15.3	4.37	40.49	64.56	23.01	20.04	15.79	5.1	4.37	11.8	5.63	12.96	40.49	15.64	11.23	17.51	FALSE	12
hsa-miR-199a-5p	MIMAT0000231	Endogenous1	0	0	9.76	1	46.11	134.95	6.29	10.3	1.06	6.14	1	1	24.81	8.25	2.92	5.94	46.11	3.3	FALSE	12
hsa-miR-199b-5p	MIMAT0000263	Endogenous1	0	0	23.38	9.26	46.32	46.46	35.08	14.73	18.97	9.26	16.08	14.77	20.01	23.97	46.32	17.13	29.83	34.39	FALSE	12
hsa-miR-23a-3p	MIMAT0000078	Endogenous1	0	0	515.29	300.81	917.01	32.5	557.19	492.86	502.45	300.81	917.01	523.4	659.31	579.02	506.92	317.11	497.11	330.23	TRUE	0
hsa-miR-20a-5p+miR-20b-5p	MIMAT0000075	Endogenous1	0	0	494.63	330.58	885.35	36.41	380.67	402.55	520.48	681.91	366.97	349.3	358.84	330.58	442.78	474.56	885.35	741.56	TRUE	0
hsa-miR-200a-3p	MIMAT0000682	Endogenous1	0	0	12.34	1.44	41.46	86.72	9.07	9.42	14.73	5.1	1.44	6.45	16.81	20.82	5.51	5.94	41.46	11.3	FALSE	12
hsa-miR-200b-3p	MIMAT0000318	Endogenous1	0	0	2.54	1	8.91	98.23	4.43	1	1.06	1.04	1	1	1.6	1.57	5.51	1	8.91	2.41	FALSE	12
hsa-miR-200c-3p	MIMAT0000617	Endogenous1	0	0	28.3	11.21	53.08	47.92	18.36	18.27	24.27	43.62	11.98	11.21	31.2	28.69	46.32	20.86	53.08	31.73	FALSE	12
hsa-miR-202-3p	MIMAT0002811	Endogenous1	0	0	4.29	1	14.25	95.49	3.5	2.33	1.06	1.04	2.61	1	7.22	9.82	14.25	2.95	2.32	3.3	FALSE	12
hsa-miR-203a-3p	MIMAT0000264	Endogenous1	0	0	4.22	1	22.86	160.12	1	1	1.06	1.04	2.03	1	1.6	12.96	2.92	2.21	22.86	1	FALSE	12
hsa-miR-203a-5p	MIMAT0031890	Endogenous1	0	0	3.75	1	11.23	78.98	5.36	6.76	3.07	1.04	1	2.3	1.6	5.1	2.92	2.21	11.23	2.41	FALSE	12
hsa-miR-204-5p	MIMAT0000265	Endogenous1	0	0	1.48	1	2.92	45.35	1	1	1.06	1.04	1	2.3	1.6	1.57	2.92	1	2.32	1	FALSE	12
hsa-miR-205-5p	MIMAT0000266	Endogenous1	0	0	10.99	1	34.48	109.6	1	5.87	4.13	1.04	1	4.67	16.81	33.4	17.17	3.7	34.48	8.63	FALSE	12
hsa-miR-2053	MIMAT0009978	Endogenous1	0	0	22.29	7.05	60.05	69.02	10.93	14.73	22.15	17.59	8.47	7.05	23.21	27.11	43.41	17.88	60.05	14.85	FALSE	12
hsa-miR-206	MIMAT0000462	Endogenous1	0	0	2.08	1	4.26	56.46	2.57	4.1	1.06	1.04	1	1	1.6	1.57	2.92	1.46	4.26	2.41	FALSE	12
hsa-miR-208a-3p	MIMAT0000241	Endogenous1	0	0	2.57	1	13.56	139.81	1	1	1.06	1.04	1	1.11	4.03	1.57	2.92	1	13.56	1.52	FALSE	12
hsa-miR-208b-3p	MIMAT0004960	Endogenous1	0	0	14.32	1	63.81	120.16	2.57	6.76	5.19	6.14	1	12.99	18.41	22.4	63.81	9.67	20.53	2.41	FALSE	12
hsa-miR-208b-5p	MIMAT0026722	Endogenous1	0	0	2.87	1	9.42	80.92	1	9.42	1.06	3.02	1	2.89	4.03	3.53	2.92	2.21	2.32	1	FALSE	12
hsa-miR-4443	MIMAT0018961	Endogenous1	0	0	483.3	174.58	939	54.73	282.2	312.23	301	921.4	233.41	309.49	939	638.77	641.02	174.58	638.92	407.52	TRUE	0
hsa-miR-19b-3p	MIMAT0000074	Endogenous1	0	0	400.42	261.4	766.79	41.39	349.09	342.34	301	636.1	266.8	296.42	272.53	261.4	396.14	345.47	766.79	570.99	TRUE	0
hsa-miR-210-3p	MIMAT0000267	Endogenous1	0	0	8.74	1.04	14.65	51.55	14.65	10.3	9.43	1.04	2.61	11.21	10.42	1.57	8.42	12.66	11.23	11.3	FALSE	12
hsa-miR-210-5p	MIMAT0026475	Endogenous1	0	0	1.38	1	2.92	46.05	1	1	1.06	1.04	1	1	1.6	1.57	2.92	1	2.32	1	FALSE	12
hsa-miR-211-3p	MIMAT0022694	Endogenous1	0	0	3.63	1	20.09	151.4	1	4.99	1.06	1.04	1	1	2.43	6.67	20.09	1	2.32	1	FALSE	12
hsa-miR-211-5p	MIMAT0000268	Endogenous1	0	0	3.43	1	22.86	181.96	1	1	5.19	1.04	1	1	1.6	1.57	2.92	1	22.86	1	FALSE	12
hsa-miR-2110	MIMAT0010133	Endogenous1	0	0	10.93	1	23	62.73	10	7.64	1.06	12.39	1	4.67	7.22	17.68	23	14.89	15.88	15.74	FALSE	12
hsa-miR-2113	MIMAT0009206	Endogenous1	0	0	2.18	1	5.36	59.93	5.36	3.22	3.07	1.04	2.03	1	1.6	1.57	2.92	1	2.32	1	FALSE	12
hsa-miR-2116-5p	MIMAT0011160	Endogenous1	0	0	12.19	1	29.83	73.43	8.14	15.61	6.25	1.04	1	9.43	16.81	11.39	23	4.45	29.83	19.29	FALSE	12
hsa-miR-2117	MIMAT0011162	Endogenous1	0	0	9.01	4.19	15.88	44.15	4.43	12.07	9.43	7.18	7.3	5.86	15.22	11.39	5.51	9.67	15.88	4.19	FALSE	12
hsa-miR-212-3p	MIMAT0000269	Endogenous1	0	0	38.35	9.43	145.44	95.38	29.51	24.47	26.39	25.92	17.84	9.43	61.56	25.54	145.44	23.1	50.75	20.18	TRUE	11
hsa-miR-214-3p	MIMAT0000271	Endogenous1	0	0	5.28	1	20.09	107.41	2.57	1	1.06	1.04	1	1	8.82	3.53	20.09	7.43	8.91	6.85	FALSE	12
hsa-miR-215-5p	MIMAT0000272	Endogenous1	0	0	16.69	1	34.66	57.78	19.29	15.61	23.21	12.39	11.4	1	18.41	12.96	34.66	9.67	32.16	9.52	FALSE	12
hsa-miR-216a-5p	MIMAT0000273	Endogenous1	0	0	6.44	1	24.81	119.17	3.5	1	1.06	1.04	1	5.27	24.81	8.25	8.42	3.7	18.21	1	FALSE	12
hsa-miR-216b-5p	MIMAT0004959	Endogenous1	0	0	20.71	1.06	63.81	83.58	6.29	12.96	1.06	21.76	11.98	13.59	43.98	19.25	63.81	10.42	20.53	22.85	FALSE	12
hsa-miR-217	MIMAT0000274	Endogenous1	0	0	13.61	3.02	29.51	57.65	29.51	16.5	10.49	3.02	16.08	7.64	7.22	8.25	20.09	23.1	6.58	14.85	FALSE	12
hsa-miR-218-5p	MIMAT0000275	Endogenous1	0	0	12.68	1	37.58	81.1	1	12.07	10.49	1.04	7.3	5.27	24.81	17.68	37.58	11.91	13.56	9.52	FALSE	12
hsa-miR-219a-1-3p	MIMAT0004567	Endogenous1	0	0	4.07	1	11.19	89.79	1.64	11.19	5.19	1.04	1	1	10.42	6.67	2.92	4.45	2.32	1	FALSE	12
hsa-miR-219a-2-3p	MIMAT0004675	Endogenous1	0	0	9.62	1	28.83	98.41	2.57	9.42	7.31	1.04	1	1	26.4	11.39	28.83	9.67	13.56	3.3	FALSE	12
hsa-miR-219a-5p	MIMAT0000276	Endogenous1	0	0	18.69	5.86	32.8	41.29	10.93	20.04	21.09	19.68	9.06	5.86	32.8	22.4	28.83	16.39	20.53	16.63	FALSE	12
hsa-miR-219b-3p	MIMAT0019748	Endogenous1	0	0	29.63	11.16	72.56	64.31	18.36	21.81	25.33	16.55	16.08	13.59	50.38	30.26	72.56	11.16	53.08	26.4	FALSE	12
hsa-miR-22-3p	MIMAT0000077	Endogenous1	0	0	52.29	2.32	141.9	99.3	45.3	48.37	9.43	12.39	123.87	107.47	99.92	141.9	2.92	27.58	2.32	5.97	TRUE	9
hsa-miR-221-3p	MIMAT0000278	Endogenous1	0	0	20.27	3.78	48.43	69.98	10.93	22.7	13.67	23.84	3.78	11.8	8.82	41.27	34.66	11.16	48.43	12.18	FALSE	12
hsa-miR-221-5p	MIMAT0004568	Endogenous1	0	0	1.57	1	2.92	46.95	1	1	1.06	1.04	1.44	2.89	1.6	1.57	2.92	1	2.32	1	FALSE	12
hsa-miR-32-5p	MIMAT0000090	Endogenous1	0	0	385.33	282.45	479.91	17.89	448.49	460.1	365.68	479.91	436.09	321.38	285.32	402.91	282.45	324.57	385.52	431.51	TRUE	0
hsa-miR-223-3p	MIMAT0000280	Endogenous1	0	0	90.5	4.26	292.49	84.86	62.95	86.45	28.51	22.8	136.75	102.71	71.15	145.04	84.22	292.49	4.26	48.61	TRUE	8
hsa-miR-224-5p	MIMAT0000281	Endogenous1	0	0	13.28	1	49.24	99.18	5.36	1	17.91	14.47	2.03	5.86	15.22	19.25	49.24	1	15.88	12.18	FALSE	12
hsa-miR-2278	MIMAT0011778	Endogenous1	0	0	1.45	1	2.92	48.57	1	1	1.06	1.04	1	1	2.43	1.57	2.92	1	2.32	1	FALSE	12
hsa-let-7d-5p	MIMAT0000065	Endogenous1	0	0	367.21	284.54	579.8	22.33	393.68	354.73	322.21	307.06	328.3	284.54	306.1	341.59	579.8	330.54	445.97	411.96	TRUE	0
hsa-miR-23b-3p	MIMAT0000418	Endogenous1	0	0	17.05	2.92	53.08	76.3	19.29	6.76	23.21	15.51	20.18	9.43	21.61	9.82	2.92	9.67	53.08	13.07	FALSE	12
hsa-miR-23c	MIMAT0018000	Endogenous1	0	0	19.37	1.64	53.08	85.41	1.64	16.5	26.39	19.68	5.54	4.08	28	6.67	46.32	9.67	53.08	14.85	FALSE	12
hsa-miR-24-3p	MIMAT0000080	Endogenous1	0	0	62.05	20.53	140.33	67	24.87	71.4	46.54	76.94	62.95	93.21	128.69	140.33	25.92	26.83	20.53	26.4	TRUE	10
hsa-miR-191-5p	MIMAT0000440	Endogenous1	0	0	348.53	227.5	662.17	34.71	333.3	275.93	308.42	287.28	353.49	227.5	350.85	332.16	506.92	265.62	662.17	278.7	TRUE	0
hsa-miR-25-5p	MIMAT0004498	Endogenous1	0	0	3.84	1	11.23	87.95	7.21	4.99	8.37	1.04	2.03	2.3	2.43	1.57	2.92	1	11.23	1	FALSE	12
hsa-miR-2682-5p	MIMAT0013517	Endogenous1	0	0	2.41	1	7.74	76.89	2.57	1.45	1.06	1.04	1	3.48	1.6	1.57	2.92	2.21	2.32	7.74	FALSE	12
hsa-miR-30d-5p	MIMAT0000245	Endogenous1	0	0	341.31	202.54	624.98	39.76	269.19	267.08	238.45	568.42	241.61	202.54	373.22	299.14	410.72	232.79	624.98	367.54	TRUE	0
hsa-miR-30e-5p	MIMAT0000692	Endogenous1	0	0	298.43	245.04	411.19	21.18	245.04	283.01	273.44	411.19	273.24	250.07	264.54	259.83	273.7	254.43	406.45	386.2	TRUE	0
hsa-miR-27a-3p	MIMAT0000084	Endogenous1	0	0	8.89	1	21.61	74.59	6.29	9.42	1.06	9.26	7.88	5.27	21.61	12.96	20.09	2.95	8.91	1	FALSE	12
hsa-miR-27b-3p	MIMAT0000419	Endogenous1	0	0	4.96	1	12.79	87.88	12.79	1	1.06	3.02	12.57	2.3	8.82	3.53	2.92	1.46	2.32	7.74	FALSE	12
hsa-miR-28-3p	MIMAT0004502	Endogenous1	0	0	25.77	5.51	36.34	32.43	27.65	33.32	15.79	36.34	30.14	29.03	29.6	22.4	5.51	22.36	29.83	27.29	FALSE	12
hsa-miR-194-5p	MIMAT0000460	Endogenous1	0	0	281.19	180.55	337.84	16.58	299.85	312.23	324.33	263.33	267.97	180.55	264.54	217.37	337.84	329.8	280.91	295.58	TRUE	0
hsa-miR-296-3p	MIMAT0004679	Endogenous1	0	0	3.07	1	10.3	95.17	5.36	10.3	5.19	1.04	1	1	1.6	1.57	5.51	1	2.32	1	FALSE	12
hsa-miR-296-5p	MIMAT0000690	Endogenous1	0	0	57.32	7.88	204.19	91.77	17.43	39.52	56.08	74.86	7.88	17.15	40.79	39.69	72.56	29.07	204.19	88.59	TRUE	11
hsa-miR-297	MIMAT0004450	Endogenous1	0	0	2	1	4.26	70.37	1	1	4.13	1.04	1	1	4.03	1.57	2.92	1	4.26	1	FALSE	12
hsa-miR-298	MIMAT0004901	Endogenous1	0	0	13.66	2.92	27.51	53.21	11.86	12.96	10.49	14.47	6.13	10.02	12.02	27.11	2.92	12.66	27.51	15.74	FALSE	12
hsa-miR-299-3p	MIMAT0000687	Endogenous1	0	0	28.78	11.35	41.76	32.42	22.08	28.01	31.69	11.35	17.84	30.82	26.4	22.4	34.66	41.76	36.81	41.5	FALSE	12
hsa-miR-299-5p	MIMAT0002890	Endogenous1	0	0	16.77	3.07	39.13	72.32	10	11.19	3.07	17.59	5.54	9.43	20.01	36.55	28.83	5.94	39.13	13.96	FALSE	12
hsa-let-7f-5p	MIMAT0000067	Endogenous1	0	0	271.6	175.86	357.41	22.11	331.44	233.43	261.77	175.86	277.93	263.74	285.32	212.66	346.58	357.41	192.57	320.46	TRUE	0
hsa-miR-1260a	MIMAT0005911	Endogenous1	0	0	263.21	109.22	553.82	51.1	147.49	219.26	139.84	372.66	109.22	261.36	553.82	376.18	305.77	117.13	355.3	200.53	TRUE	0
hsa-miR-106a-5p+miR-17-5p	MIMAT0000103	Endogenous1	0	0	252.55	170.73	335.56	20.15	201.38	239.63	238.45	303.94	170.73	200.76	248.56	258.26	227.06	283.53	322.75	335.56	TRUE	0
hsa-miR-300	MIMAT0004903	Endogenous1	0	0	4.97	1	9.52	67.06	2.57	3.22	1.06	1.04	4.37	4.08	8.82	6.67	8.42	1	8.91	9.52	FALSE	12
hsa-miR-301a-3p	MIMAT0000688	Endogenous1	0	0	16.51	9.43	23.21	22.83	10	15.61	16.85	16.55	15.5	9.43	23.21	17.68	17.17	18.63	18.21	19.29	FALSE	12
hsa-miR-301a-5p	MIMAT0022696	Endogenous1	0	0	22.4	4.67	69.64	75.93	23.01	14.73	16.85	17.59	10.81	4.67	28	12.96	69.64	17.13	36.81	16.63	FALSE	12
hsa-miR-301b-3p	MIMAT0004958	Endogenous1	0	0	22.77	4.06	67.03	83.19	10.93	13.84	21.09	4.06	10.23	10.61	32.8	12.96	52.15	15.64	67.03	21.96	FALSE	12
hsa-miR-301b-5p	MIMAT0032026	Endogenous1	0	0	3.5	1	15.88	116.45	2.57	2.33	5.19	1.04	3.78	1	1.6	1.96	2.92	2.21	15.88	1.52	FALSE	12
hsa-miR-302a-3p	MIMAT0000684	Endogenous1	0	0	11.48	1	50.75	121.09	18.36	4.99	2.01	6.14	1	4.67	1.6	8.25	20.09	5.94	50.75	13.96	FALSE	12
hsa-miR-302a-5p	MIMAT0000683	Endogenous1	0	0	3.41	1	10.42	109.41	1	1	1.06	1.04	1	1	10.42	5.1	8.42	1	8.91	1	FALSE	12
hsa-miR-302b-3p	MIMAT0000715	Endogenous1	0	0	11.97	1.04	34.66	100.27	9.07	2.33	15.79	1.04	4.37	2.89	5.63	17.68	34.66	14.15	34.48	1.52	FALSE	12
hsa-miR-302c-3p	MIMAT0000717	Endogenous1	0	0	4.94	1	36.81	204.28	2.57	1	1.06	1.04	2.61	2.89	1.6	1.57	2.92	1	36.81	4.19	FALSE	12
hsa-miR-302d-3p	MIMAT0000718	Endogenous1	0	0	166.91	48.66	719.72	115	51.81	74.94	48.66	177.95	56.5	58.74	224.59	162.34	719.72	70.86	294.86	61.93	TRUE	7
hsa-miR-302e	MIMAT0005931	Endogenous1	0	0	9.55	3.07	25.18	75.47	9.07	5.87	3.07	6.14	7.88	5.27	16.81	8.25	20.09	3.7	25.18	3.3	FALSE	12
hsa-miR-302f	MIMAT0005932	Endogenous1	0	0	3.9	1	15.22	106.04	1	2.33	1.06	1.97	1	1	15.22	5.1	5.51	1	6.58	5.08	FALSE	12
hsa-miR-3065-3p	MIMAT0015378	Endogenous1	0	0	1.38	1	2.92	46.05	1	1	1.06	1.04	1	1	1.6	1.57	2.92	1	2.32	1	FALSE	12
hsa-miR-3065-5p	MIMAT0015066	Endogenous1	0	0	1.38	1	2.92	46.05	1	1	1.06	1.04	1	1	1.6	1.57	2.92	1	2.32	1	FALSE	12
hsa-miR-3074-3p	MIMAT0015027	Endogenous1	0	0	9.31	2.3	23.21	67.2	2.57	4.99	13.67	7.18	5.54	2.3	23.21	11.39	2.92	10.42	13.56	13.96	FALSE	12
hsa-miR-30a-3p	MIMAT0000088	Endogenous1	0	0	8.3	1	16.5	62.48	16.5	8.53	9.43	11.35	7.3	1	12.02	5.1	2.92	1	15.88	8.63	FALSE	12
hsa-miR-30a-5p	MIMAT0000087	Endogenous1	0	0	34.04	16.67	76.33	50.29	32.3	29.78	32.75	58.2	16.67	24.28	26.4	20.82	34.66	20.12	76.33	36.17	FALSE	12
hsa-miR-93-5p	MIMAT0000093	Endogenous1	0	0	237.19	184.79	334.38	19.47	235.75	197.13	213	294.57	184.79	197.19	234.17	281.84	247.47	191.75	334.38	234.28	TRUE	0
hsa-miR-30c-5p	MIMAT0000244	Endogenous1	0	0	60.28	27.65	178.62	69.67	27.65	42.18	49.72	70.7	31.31	34.38	28	50.7	84.22	46.24	178.62	79.7	TRUE	11
hsa-miR-423-5p	MIMAT0004748	Endogenous1	0	0	230.66	109.84	550.64	55.68	185.58	129.83	155.75	279.99	146.13	109.84	405.19	192.21	550.64	163.39	208.84	240.5	TRUE	0
hsa-miR-30e-3p	MIMAT0000693	Endogenous1	0	0	17.45	7.18	29.83	36.63	19.29	13.84	14.73	7.18	19.6	12.4	20.01	9.82	20.09	17.13	29.83	25.51	FALSE	12
hsa-miR-186-5p	MIMAT0000456	Endogenous1	0	0	219.35	159.6	333.79	24.73	171.65	178.53	197.1	240.42	159.6	174.61	237.37	171.77	227.06	247.71	292.53	333.79	TRUE	0
hsa-miR-31-5p	MIMAT0000089	Endogenous1	0	0	19.55	8.42	32.16	45.29	11.86	13.84	11.55	26.96	30.73	8.83	23.21	23.97	8.42	14.89	32.16	28.18	FALSE	12
hsa-miR-3127-5p	MIMAT0014990	Endogenous1	0	0	16.6	1	43.78	92.01	9.07	9.42	20.03	6.14	3.78	7.05	15.22	33.4	43.41	1	43.78	6.85	FALSE	12
hsa-miR-3130-3p	MIMAT0014994	Endogenous1	0	0	5.3	1	25.54	127.03	1	6.76	1.06	4.06	1	1	4.03	25.54	2.92	3.7	6.58	5.97	FALSE	12
hsa-miR-3131	MIMAT0014996	Endogenous1	0	0	20.64	2.95	55.07	86.88	10	16.5	9.43	15.51	4.37	4.08	26.4	31.83	55.07	2.95	53.08	18.4	FALSE	12
hsa-miR-3136-5p	MIMAT0015003	Endogenous1	0	0	20.63	1	34.66	56.13	6.29	16.5	12.61	28.01	1	11.8	34.39	22.4	34.66	16.39	34.48	29.06	FALSE	12
hsa-miR-3140-3p	MIMAT0015008	Endogenous1	0	0	1.38	1	2.92	46.05	1	1	1.06	1.04	1	1	1.6	1.57	2.92	1	2.32	1	FALSE	12
hsa-miR-3140-5p	MIMAT0019204	Endogenous1	0	0	1.38	1	2.92	46.05	1	1	1.06	1.04	1	1	1.6	1.57	2.92	1	2.32	1	FALSE	12
hsa-miR-3144-3p	MIMAT0015015	Endogenous1	0	0	14.57	1	46.32	94.45	20.22	7.64	1.06	17.59	4.37	26.66	7.22	28.69	46.32	7.43	6.58	1	FALSE	12
hsa-miR-3144-5p	MIMAT0015014	Endogenous1	0	0	1.73	1	5.19	72.86	1	1	1.06	1.04	1	1	1.6	1.57	2.92	5.19	2.32	1	FALSE	12
hsa-miR-3147	MIMAT0015019	Endogenous1	0	0	34.82	15.96	52.9	34.23	45.3	29.78	52.9	31.13	20.77	15.96	45.58	38.12	34.66	23.85	50.75	29.06	FALSE	12
hsa-miR-3150b-3p	MIMAT0018194	Endogenous1	0	0	4.41	1	24.81	152.91	1	4.1	1.06	1.04	1	3.48	24.81	8.25	2.92	1.46	2.32	1.52	FALSE	12
hsa-miR-3151-5p	MIMAT0015024	Endogenous1	0	0	13.95	2.01	37.58	84.28	8.14	8.53	2.01	16.55	7.88	3.48	10.42	16.11	37.58	5.94	36.81	13.96	FALSE	12
hsa-miR-3158-3p	MIMAT0015032	Endogenous1	0	0	1.56	1	3.22	52.04	1	3.22	1.06	1.04	1	1	1.6	1.57	2.92	1	2.32	1	FALSE	12
hsa-miR-3161	MIMAT0015035	Endogenous1	0	0	14.67	1.11	49.24	88.25	10.93	12.07	15.79	15.51	5.54	1.11	5.63	16.11	49.24	4.45	27.51	12.18	FALSE	12
hsa-miR-3164	MIMAT0015038	Endogenous1	0	0	9.89	1.04	28.83	75.47	2.57	11.19	11.55	1.04	3.78	5.86	12.02	14.54	28.83	11.91	11.23	4.19	FALSE	12
hsa-miR-3168	MIMAT0015043	Endogenous1	0	0	2.99	1	12.02	136.48	1	1	1.06	1.04	1	1	12.02	1.57	2.92	1	11.23	1	FALSE	12
hsa-miR-3179	MIMAT0015056	Endogenous1	0	0	1.45	1	2.92	44.64	1	1	2.01	1.04	1	1	1.6	1.57	2.92	1	2.32	1	FALSE	12
hsa-miR-3180	MIMAT0018178	Endogenous1	0	0	9.25	2.89	23.21	67.09	10	7.64	3.07	8.22	7.88	2.89	23.21	17.68	14.25	4.45	6.58	5.08	FALSE	12
hsa-miR-3180-3p	MIMAT0015058	Endogenous1	0	0	1.38	1	2.92	46.05	1	1	1.06	1.04	1	1	1.6	1.57	2.92	1	2.32	1	FALSE	12
hsa-miR-3180-5p	MIMAT0015057	Endogenous1	0	0	3.75	1	12.96	93.17	1.64	4.99	3.07	1.97	2.03	2.3	1.6	12.96	2.92	8.18	2.32	1	FALSE	12
hsa-miR-3182	MIMAT0015062	Endogenous1	0	0	1.82	1	4.03	55.96	1	1.45	1.06	3.02	1.44	1	4.03	1.57	2.92	1	2.32	1	FALSE	12
hsa-miR-3185	MIMAT0015065	Endogenous1	0	0	2.01	1	7.22	90.51	1	1	3.07	1.04	1	1	7.22	1.57	2.92	1	2.32	1	FALSE	12
hsa-miR-3190-3p	MIMAT0022839	Endogenous1	0	0	1.38	1	2.92	46.05	1	1	1.06	1.04	1	1	1.6	1.57	2.92	1	2.32	1	FALSE	12
hsa-miR-3192-5p	MIMAT0015076	Endogenous1	0	0	4.53	1	12.61	92.87	3.5	3.22	12.61	1.04	1	1.11	12.02	1.96	2.92	7.43	6.58	1	FALSE	12
hsa-miR-3195	MIMAT0015079	Endogenous1	0	0	4.59	1.04	8.82	70.04	7.21	2.33	7.31	1.04	1.44	1.11	8.82	8.25	5.51	8.18	2.32	1.52	FALSE	12
hsa-miR-3196	MIMAT0015080	Endogenous1	0	0	2.35	1	6.58	79.33	1	1.45	5.19	1.97	1	1	1.6	3.53	2.92	1	6.58	1	FALSE	12
hsa-miR-155-5p	MIMAT0000646	Endogenous1	0	0	218.55	101.9	318.01	32.75	219.03	238.74	190.73	244.59	301.36	302.36	258.15	318.01	145.44	174.58	101.9	127.68	TRUE	0
hsa-miR-3202	MIMAT0015089	Endogenous1	0	0	2.91	1	10.42	104.76	1	4.1	1.06	1.04	1	1	10.42	1.57	2.92	7.43	2.32	1	FALSE	12
hsa-miR-320a	MIMAT0000510	Endogenous1	0	0	11.6	3.7	25.18	69.32	21.15	4.99	4.13	7.18	5.54	8.83	23.21	5.1	17.17	3.7	25.18	13.07	FALSE	12
hsa-miR-320b	MIMAT0005792	Endogenous1	0	0	7.74	1	16.81	66.45	1	8.53	1.06	9.26	9.64	1	16.81	9.82	14.25	10.42	4.26	6.85	FALSE	12
hsa-miR-320c	MIMAT0005793	Endogenous1	0	0	18.55	2.32	33.32	51.74	25.79	33.32	7.31	14.47	28.39	13.59	20.01	9.82	25.92	26.83	2.32	14.85	FALSE	12
hsa-miR-320d	MIMAT0006764	Endogenous1	0	0	6.48	1	18.21	88.3	2.57	8.53	15.79	1.04	1	2.3	5.63	5.1	8.42	8.18	18.21	1	FALSE	12
hsa-miR-320e	MIMAT0015072	Endogenous1	0	0	25.86	12.99	59.97	55.18	18.36	19.16	13.67	21.76	17.26	12.99	59.97	31.83	34.66	14.89	43.78	21.96	FALSE	12
hsa-miR-323a-3p	MIMAT0000755	Endogenous1	0	0	1.41	1	2.92	44.02	1	1	1.06	1.04	1	1	1.6	1.57	2.92	1.46	2.32	1	FALSE	12
hsa-miR-323a-5p	MIMAT0004696	Endogenous1	0	0	1.38	1	2.92	46.05	1	1	1.06	1.04	1	1	1.6	1.57	2.92	1	2.32	1	FALSE	12
hsa-miR-323b-3p	MIMAT0015050	Endogenous1	0	0	18.92	8.24	49.24	60.05	17.43	14.73	15.79	10.3	16.08	8.24	18.41	31.83	49.24	14.89	20.53	9.52	FALSE	12
hsa-miR-323b-5p	MIMAT0001630	Endogenous1	0	0	9.11	1	27.11	95.58	5.36	8.53	6.25	1.04	1	2.3	18.41	27.11	20.09	1.46	13.56	4.19	FALSE	12
hsa-miR-324-3p	MIMAT0000762	Endogenous1	0	0	23.19	8.24	60.9	64.05	23.94	14.73	18.97	25.92	14.91	8.24	18.41	30.26	60.9	8.92	39.13	13.96	FALSE	12
hsa-miR-324-5p	MIMAT0000761	Endogenous1	0	0	10.11	1	27.51	84.54	10.93	3.22	6.25	22.8	1	6.45	15.22	14.54	2.92	1	27.51	9.52	FALSE	12
hsa-miR-325	MIMAT0000771	Endogenous1	0	0	22.7	6.45	78.65	86.08	22.08	11.19	16.85	10.3	6.71	6.45	21.61	31.83	31.75	15.64	78.65	19.29	FALSE	12
hsa-miR-326	MIMAT0000756	Endogenous1	0	0	6.56	1	28.83	141.93	5.36	1	1.06	1.04	2.61	1	1.6	1.57	28.83	6.69	22.86	5.08	FALSE	12
hsa-miR-328-3p	MIMAT0000752	Endogenous1	0	0	9.09	1.04	31.83	104.7	3.5	9.42	7.31	1.04	1.44	5.27	12.02	31.83	23	10.42	2.32	1.52	FALSE	12
hsa-miR-328-5p	MIMAT0026486	Endogenous1	0	0	3.83	1	13.56	104.47	1	1	8.37	1.04	6.13	6.45	1.6	1.96	2.92	1	13.56	1	FALSE	12
hsa-miR-329-3p	MIMAT0001629	Endogenous1	0	0	6.33	1	34.48	148.92	1	12.07	2.01	4.06	1	1	5.63	3.53	2.92	1.46	34.48	6.85	FALSE	12
hsa-miR-329-5p	MIMAT0026555	Endogenous1	0	0	6.43	1	20.53	107.89	6.29	1	3.07	1.97	1	6.45	8.82	1.96	20.09	4.45	20.53	1.52	FALSE	12
hsa-miR-330-3p	MIMAT0000751	Endogenous1	0	0	2.09	1	11.34	140.96	1	1	1.06	1.04	1	1.11	1.6	1.57	11.34	1	2.32	1	FALSE	12
hsa-miR-330-5p	MIMAT0004693	Endogenous1	0	0	3.23	1	11.19	114.09	1	11.19	1.06	1.04	1	1	10.42	1.57	2.92	1	2.32	4.19	FALSE	12
hsa-miR-331-3p	MIMAT0000760	Endogenous1	0	0	44.32	17.17	85.27	51.24	27.65	44.83	31.69	85.27	24.29	34.38	61.56	79	17.17	26.83	64.7	34.39	FALSE	12
hsa-miR-331-5p	MIMAT0004700	Endogenous1	0	0	2.31	1	13.56	155.07	1	1	1.06	1.04	1	1	1.6	1.57	2.92	1	13.56	1	FALSE	12
hsa-miR-335-5p	MIMAT0000765	Endogenous1	0	0	12.23	1	34.48	73.42	4.43	12.07	7.31	15.51	1	8.83	5.63	11.39	11.34	11.91	34.48	22.85	FALSE	12
hsa-miR-337-3p	MIMAT0000754	Endogenous1	0	0	7.4	2.92	27.51	91.05	4.43	5.87	7.31	3.02	4.37	4.08	7.22	3.53	2.92	8.18	27.51	10.41	FALSE	12
hsa-miR-337-5p	MIMAT0004695	Endogenous1	0	0	3.02	1	12.02	104.27	3.5	1	1.06	1.04	1	1	12.02	5.1	2.92	3.7	2.32	1.52	FALSE	12
hsa-miR-338-5p	MIMAT0004701	Endogenous1	0	0	2.91	1	9.64	91.45	2.57	1	1.06	1.04	9.64	1	5.63	1.57	2.92	5.19	2.32	1	FALSE	12
hsa-miR-339-3p	MIMAT0004702	Endogenous1	0	0	5.36	1	15.88	97.16	4.43	5.87	3.07	1.04	1	3.48	15.22	8.25	2.92	2.21	15.88	1	FALSE	12
hsa-miR-339-5p	MIMAT0000764	Endogenous1	0	0	3.61	1	9.42	93.53	9.07	9.42	1.06	1.04	2.61	1.11	8.82	1.57	2.92	1	2.32	2.41	FALSE	12
hsa-miR-33a-5p	MIMAT0000091	Endogenous1	0	0	15.1	1.06	29.78	59.76	15.58	29.78	1.06	18.63	7.3	9.43	24.81	23.97	23	11.16	4.26	12.18	FALSE	12
hsa-miR-33b-5p	MIMAT0003301	Endogenous1	0	0	2.17	1	6.58	83.32	1	1	1.06	1.04	3.78	1	4.03	1.57	2.92	1	6.58	1	FALSE	12
hsa-miR-340-5p	MIMAT0004692	Endogenous1	0	0	26.18	14.18	41.46	30.37	19.29	25.35	16.85	28.01	19.6	14.18	34.39	23.97	31.75	27.58	41.46	31.73	FALSE	12
hsa-miR-19a-3p	MIMAT0000073	Endogenous1	0	0	196.35	109.22	401.82	51.34	118.69	186.5	155.75	401.82	109.22	162.73	125.49	181.21	136.69	113.39	346	318.68	TRUE	0
hsa-miR-342-5p	MIMAT0004694	Endogenous1	0	0	58.39	30.73	95.88	35.79	54.59	54.57	34.88	50.91	30.73	40.92	66.36	49.13	95.88	51.46	87.95	83.26	FALSE	12
hsa-miR-345-3p	MIMAT0022698	Endogenous1	0	0	2.1	1	8.91	110.05	1	1	1.06	1.04	1	1.11	1.6	3.53	2.92	1	8.91	1	FALSE	12
hsa-miR-345-5p	MIMAT0000772	Endogenous1	0	0	21.62	2.92	35.99	47.65	33.23	25.35	15.79	8.22	26.04	14.18	35.99	20.82	2.92	23.1	34.48	19.29	FALSE	12
hsa-miR-346	MIMAT0000773	Endogenous1	0	0	22.1	4.95	57.73	78.27	8.14	13.84	24.27	15.51	4.95	10.61	23.21	25.54	55.07	9.67	57.73	16.63	FALSE	12
hsa-miR-34a-5p	MIMAT0000255	Endogenous1	0	0	29.12	10.49	82.15	70.31	22.08	30.67	10.49	12.39	19.6	29.63	29.6	82.15	55.07	18.63	25.18	13.96	FALSE	12
hsa-miR-34b-3p	MIMAT0004676	Endogenous1	0	0	1.98	1	6.76	81.97	1.64	6.76	1.06	1.04	1	1	1.6	1.96	2.92	1.46	2.32	1	FALSE	12
hsa-miR-34c-3p	MIMAT0004677	Endogenous1	0	0	15.47	3.2	39.13	71.18	18.36	12.07	12.61	9.26	3.2	4.08	29.6	12.96	25.92	13.4	39.13	5.08	FALSE	12
hsa-miR-34c-5p	MIMAT0000686	Endogenous1	0	0	14.63	1	28.69	63.64	11.86	18.27	15.79	3.02	1.44	1	13.62	28.69	23	15.64	27.51	15.74	FALSE	12
hsa-miR-3605-3p	MIMAT0017982	Endogenous1	0	0	1.38	1	2.92	46.05	1	1	1.06	1.04	1	1	1.6	1.57	2.92	1	2.32	1	FALSE	12
hsa-miR-3605-5p	MIMAT0017981	Endogenous1	0	0	1.93	1	7.64	98.69	1	7.64	1.06	1.04	1	1	1.6	1.57	2.92	1	2.32	1	FALSE	12
hsa-miR-125a-5p	MIMAT0000443	Endogenous1	0	0	195.94	131.83	299.14	28.03	165.15	217.49	155.75	258.12	149.64	131.83	259.75	299.14	212.49	135.78	206.52	159.66	TRUE	0
hsa-miR-361-5p	MIMAT0000703	Endogenous1	0	0	58.32	27.85	108.87	39.94	41.59	44.83	44.42	77.99	47.72	27.85	48.78	49.13	78.39	46.98	108.87	83.26	FALSE	11
hsa-miR-3613-3p	MIMAT0017991	Endogenous1	0	0	1.93	1	4.43	65.83	4.43	1	1.06	1.04	1	1	1.6	1.57	2.92	1	2.32	4.19	FALSE	12
hsa-miR-3613-5p	MIMAT0017990	Endogenous1	0	0	1.41	1	2.92	44.02	1	1	1.06	1.04	1	1	1.6	1.57	2.92	1.46	2.32	1	FALSE	12
hsa-miR-3614-3p	MIMAT0017993	Endogenous1	0	0	7.46	1	25.92	104.34	3.5	6.76	1.06	1.97	1	1.7	8.82	17.68	25.92	8.92	11.23	1	FALSE	12
hsa-miR-3614-5p	MIMAT0017992	Endogenous1	0	0	1.38	1	2.92	46.05	1	1	1.06	1.04	1	1	1.6	1.57	2.92	1	2.32	1	FALSE	12
hsa-miR-3615	MIMAT0017994	Endogenous1	0	0	5.79	1	20.09	115.2	6.29	1	5.19	8.22	1	2.89	1.6	1.57	20.09	1	18.21	2.41	FALSE	12
hsa-miR-362-3p	MIMAT0004683	Endogenous1	0	0	4.34	1	16.63	109.73	3.5	4.1	1.06	1.04	3.78	1	1.6	1.57	2.92	3.7	11.23	16.63	FALSE	12
hsa-miR-362-5p	MIMAT0000705	Endogenous1	0	0	5.26	1.04	15.88	81.96	7.21	4.1	3.07	1.04	3.2	5.86	8.82	1.57	8.42	1.46	15.88	2.41	FALSE	12
hsa-miR-363-3p	MIMAT0000707	Endogenous1	0	0	145.96	33.19	355.3	68.13	110.33	88.22	115.46	172.74	58.85	33.19	120.7	61.71	314.52	129.81	355.3	190.75	TRUE	4
hsa-miR-363-5p	MIMAT0003385	Endogenous1	0	0	9.32	1	41.46	121.31	1	14.73	7.31	1.04	4.37	1.11	13.62	6.67	2.92	13.4	41.46	4.19	FALSE	12
hsa-miR-365a-3p蛆miR-365b-3p	MIMAT0000710	Endogenous1	0	0	25.53	6.45	78.39	78.39	15.58	13.84	12.61	25.92	6.71	6.45	26.4	20.82	78.39	19.37	41.46	38.84	FALSE	12
hsa-miR-365b-5p	MIMAT0022833	Endogenous1	0	0	6.46	1.04	20.01	102.14	3.5	6.76	1.06	1.04	3.78	1.11	20.01	1.57	8.42	9.67	18.21	2.41	FALSE	12
hsa-miR-367-3p	MIMAT0000719	Endogenous1	0	0	6.69	1	31.75	125.69	9.07	6.76	5.19	1.04	2.03	1	5.63	1.57	31.75	2.21	8.91	5.08	FALSE	12
hsa-miR-369-3p	MIMAT0000721	Endogenous1	0	0	4.56	1	17.17	108.51	4.43	2.33	1.06	1.04	2.03	1.11	10.42	1.57	17.17	5.94	6.58	1	FALSE	12
hsa-miR-369-5p	MIMAT0001621	Endogenous1	0	0	1.66	1	4.45	64.65	1	1	1.06	1.04	1	1	1.6	1.57	2.92	4.45	2.32	1	FALSE	12
hsa-miR-3690	MIMAT0018119	Endogenous1	0	0	23.78	12.79	35.98	30.48	12.79	35.98	25.33	28.01	17.84	14.18	20.01	27.11	34.66	26.09	20.53	22.85	FALSE	12
hsa-miR-370-3p	MIMAT0000722	Endogenous1	0	0	18.68	3.02	49.24	79.71	9.07	10.3	7.31	3.02	11.4	12.99	31.2	17.68	49.24	8.92	43.78	19.29	FALSE	12
hsa-miR-370-5p	MIMAT0026483	Endogenous1	0	0	27.14	8.22	49.24	36.02	30.44	28.01	31.69	8.22	25.46	19.53	21.61	20.82	49.24	30.56	27.51	32.62	FALSE	12
hsa-miR-371a-5p	MIMAT0004687	Endogenous1	0	0	12.57	1	32.16	78.81	1	9.42	15.79	3.02	6.71	4.67	13.62	6.67	28.83	9.67	32.16	19.29	FALSE	12
hsa-miR-371b-5p	MIMAT0019892	Endogenous1	0	0	2.24	1	5.87	65.73	1	5.87	1.06	1.04	2.03	4.08	1.6	1.57	2.92	1	2.32	2.41	FALSE	12
hsa-miR-372-3p	MIMAT0000724	Endogenous1	0	0	1.7	1	3.02	44.3	1	1	2.01	3.02	2.03	1	1.6	1.57	2.92	1	2.32	1	FALSE	12
hsa-miR-373-3p	MIMAT0000726	Endogenous1	0	0	2.05	1	8.25	100.51	1	2.33	1.06	1.04	1	1.11	1.6	8.25	2.92	1	2.32	1	FALSE	12
hsa-miR-374a-3p	MIMAT0004688	Endogenous1	0	0	9.74	1	41.46	115.67	1	5.87	7.31	1.04	3.78	1.7	10.42	8.25	20.09	8.18	41.46	7.74	FALSE	12
hsa-miR-28-5p	MIMAT0000085	Endogenous1	0	0	192.3	116.13	239.39	21.31	237.61	198.01	216.18	144.63	232.82	171.64	186.23	239.39	192.08	145.48	227.44	116.13	TRUE	0
hsa-miR-374b-5p	MIMAT0004955	Endogenous1	0	0	90.55	69.35	119.64	15.19	80.61	98.84	83.65	119.64	89.31	95.58	103.12	96.3	92.96	73.1	69.35	84.14	FALSE	10
hsa-miR-374c-5p	MIMAT0018443	Endogenous1	0	0	4.96	1	14.73	78.09	7.21	14.73	5.19	1.04	1	1	5.63	6.67	2.92	6.69	2.32	5.08	FALSE	12
hsa-miR-375	MIMAT0000728	Endogenous1	0	0	15.83	3.2	63.81	107.57	10.93	10.3	4.13	7.18	3.2	4.08	23.21	11.39	63.81	9.67	29.83	12.18	FALSE	12
hsa-miR-376a-2-5p	MIMAT0022928	Endogenous1	0	0	5.75	1	25.18	123.89	1	6.76	1.06	1.04	3.78	2.89	10.42	1.57	11.34	2.95	25.18	1	FALSE	12
hsa-miR-376a-3p	MIMAT0000729	Endogenous1	0	0	33.11	7.64	78.65	67.46	18.36	26.24	24.27	19.68	16.67	7.64	51.98	38.12	69.64	17.88	78.65	28.18	FALSE	12
hsa-miR-376b-3p	MIMAT0002172	Endogenous1	0	0	2.8	1	8.91	82.81	1	4.1	2.01	3.02	1	1	1.6	1.57	2.92	1.46	8.91	5.08	FALSE	12
hsa-miR-376c-3p	MIMAT0000720	Endogenous1	0	0	3.14	1	17.68	151.29	1	1	1.06	1.04	1	4.08	1.6	17.68	2.92	1	4.26	1	FALSE	12
hsa-miR-376c-5p	MIMAT0022861	Endogenous1	0	0	1.38	1	2.92	46.05	1	1	1.06	1.04	1	1	1.6	1.57	2.92	1	2.32	1	FALSE	12
hsa-miR-377-3p	MIMAT0000730	Endogenous1	0	0	8.46	1	23	89.22	1.64	11.19	1.06	9.26	2.03	4.67	8.82	19.25	23	3.7	15.88	1	FALSE	12
hsa-miR-378b	MIMAT0014999	Endogenous1	0	0	1.59	1	5.51	81.61	1	1	1.06	1.04	1	1	1.6	1.57	5.51	1	2.32	1	FALSE	12
hsa-miR-378c	MIMAT0016847	Endogenous1	0	0	2.74	1	18.21	179.06	1	1	1.06	1.04	1	1	1.6	1.57	2.92	1.46	18.21	1	FALSE	12
hsa-miR-378d	MIMAT0018926	Endogenous1	0	0	10.86	1.04	41.46	109.61	6.29	3.22	5.19	1.04	2.03	8.24	15.22	1.96	25.92	11.16	41.46	8.63	FALSE	12
hsa-miR-378e	MIMAT0018927	Endogenous1	0	0	1.38	1	2.92	46.05	1	1	1.06	1.04	1	1	1.6	1.57	2.92	1	2.32	1	FALSE	12
hsa-miR-378f	MIMAT0018932	Endogenous1	0	0	15.3	3.07	55.07	101.07	15.58	4.1	3.07	20.72	11.4	7.05	34.39	6.67	55.07	3.7	15.88	5.97	FALSE	12
hsa-miR-378g	MIMAT0018937	Endogenous1	0	0	29.51	12.79	45.71	38.53	12.79	25.35	18.97	45.71	19.01	18.34	35.99	41.27	37.58	20.86	36.81	41.5	FALSE	12
hsa-miR-378h	MIMAT0018984	Endogenous1	0	0	37.46	8.92	98.79	72.93	23.01	20.04	40.18	40.5	10.81	13.59	51.98	38.12	98.79	8.92	76.33	27.29	FALSE	12
hsa-miR-378i	MIMAT0019074	Endogenous1	0	0	22.18	8.53	50.75	54.33	14.65	8.53	17.91	30.09	9.64	15.37	31.2	30.26	23	11.91	50.75	22.85	FALSE	12
hsa-miR-379-5p	MIMAT0000733	Endogenous1	0	0	38.92	13.74	95.88	68.66	22.08	27.12	30.63	20.72	13.74	17.74	59.97	41.27	95.88	24.59	83.3	29.95	FALSE	12
hsa-miR-380-3p	MIMAT0000735	Endogenous1	0	0	16.96	1.44	57.98	88.82	11.86	5.87	20.03	7.18	1.44	7.05	20.01	16.11	57.98	10.42	29.83	15.74	FALSE	12
hsa-miR-381-3p	MIMAT0000736	Endogenous1	0	0	2.78	1	6.76	74.31	3.5	6.76	1.06	1.04	2.61	1	1.6	1.57	2.92	3.7	6.58	1	FALSE	12
hsa-miR-381-5p	MIMAT0022862	Endogenous1	0	0	3.14	1	8.92	88.37	1	4.99	1.06	1.04	1	1.11	7.22	5.1	2.92	8.92	2.32	1	FALSE	12
hsa-miR-382-3p	MIMAT0022697	Endogenous1	0	0	5.39	1	25.92	134.14	3.5	1	1.06	10.3	1	3.48	1.6	9.82	25.92	3.7	2.32	1	FALSE	12
hsa-miR-382-5p	MIMAT0000737	Endogenous1	0	0	3.13	1	9.43	94.17	7.21	3.22	9.43	1.04	1	1	1.6	1.57	2.92	1	6.58	1	FALSE	12
hsa-miR-383-5p	MIMAT0000738	Endogenous1	0	0	14.16	1.6	46.11	86.8	27.65	12.96	6.25	11.35	14.33	10.02	1.6	6.67	20.09	5.19	46.11	7.74	FALSE	12
hsa-miR-384	MIMAT0001075	Endogenous1	0	0	8.32	2.01	23	77.49	2.57	6.76	2.01	8.22	5.54	8.24	18.41	9.82	23	2.21	8.91	4.19	FALSE	12
hsa-miR-3916	MIMAT0018190	Endogenous1	0	0	6.06	1	24.81	110.17	1.64	5.87	7.31	4.06	1	5.27	24.81	6.67	2.92	1	11.23	1	FALSE	12
hsa-miR-3918	MIMAT0018192	Endogenous1	0	0	32.45	15.96	67.03	41.9	27.65	37.75	21.09	32.17	26.04	15.96	31.2	25.54	46.32	35.79	67.03	22.85	FALSE	12
hsa-miR-3928-3p	MIMAT0018205	Endogenous1	0	0	7.81	1	29.6	100.29	4.43	4.99	8.37	1.04	1	4.67	29.6	8.25	14.25	2.21	8.91	5.97	FALSE	12
hsa-miR-3934-5p	MIMAT0018349	Endogenous1	0	0	7.56	1	29.83	106.03	4.43	1	9.43	1.97	1	1.7	7.22	6.67	11.34	11.91	29.83	4.19	FALSE	12
hsa-miR-409-3p	MIMAT0001639	Endogenous1	0	0	10.61	1	23	72.75	10.93	12.96	4.13	1.04	1	2.3	18.41	19.25	23	13.4	15.88	5.08	FALSE	12
hsa-miR-409-5p	MIMAT0001638	Endogenous1	0	0	3.06	1	17.17	154.82	1	1	1.06	1.04	1	1	2.43	6.67	17.17	1	2.32	1	FALSE	12
hsa-miR-410-3p	MIMAT0002171	Endogenous1	0	0	8.58	1.44	17.17	60.54	4.43	8.53	7.31	9.26	1.44	2.89	5.63	16.11	17.17	4.45	13.56	12.18	FALSE	12
hsa-miR-411-5p	MIMAT0003329	Endogenous1	0	0	39.01	8.18	72.75	55.19	25.79	13.84	32.75	62.37	16.08	32.01	72.75	50.7	63.81	8.18	55.4	34.39	FALSE	12
hsa-miR-412-3p	MIMAT0002170	Endogenous1	0	0	8.68	1	29.83	120.88	1	1	1.06	9.26	4.95	5.27	23.21	3.53	23	1	29.83	1	FALSE	12
hsa-miR-421	MIMAT0003339	Endogenous1	0	0	11.78	1.06	49.24	106.87	8.14	9.42	1.06	12.39	3.78	4.08	5.63	16.11	49.24	11.16	13.56	6.85	FALSE	12
hsa-miR-422a	MIMAT0001339	Endogenous1	0	0	1.38	1	2.92	46.05	1	1	1.06	1.04	1	1	1.6	1.57	2.92	1	2.32	1	FALSE	12
hsa-miR-423-3p	MIMAT0001340	Endogenous1	0	0	94.07	47.73	172.74	50.01	53.66	73.17	49.72	172.74	50.65	60.53	131.89	94.73	162.93	47.73	146.07	85.03	TRUE	8
hsa-miR-140-5p	MIMAT0000431	Endogenous1	0	0	185.33	128.86	297.18	26.19	192.09	203.32	138.78	215.43	206.46	128.86	151.07	165.48	227.06	135.03	297.18	163.21	TRUE	0
hsa-miR-424-5p	MIMAT0001341	Endogenous1	0	0	11.93	1.06	34.66	86.9	16.5	11.19	1.06	4.06	8.47	4.67	13.62	14.54	34.66	4.45	27.51	2.41	FALSE	12
hsa-miR-425-5p	MIMAT0003393	Endogenous1	0	0	27.82	8.42	43.29	39.01	23.94	36.86	13.67	38.42	23.11	43.29	39.19	28.69	8.42	17.88	32.16	28.18	FALSE	12
hsa-miR-4284	MIMAT0016915	Endogenous1	0	0	2.55	1	6.69	75.27	3.5	4.99	1.06	1.04	1	1	1.6	1.57	2.92	6.69	4.26	1	FALSE	12
hsa-miR-4286	MIMAT0016916	Endogenous1	0	0	35.23	2.92	101.52	68.28	30.44	47.49	24.27	33.21	30.14	41.51	101.52	33.4	2.92	23.85	39.13	14.85	FALSE	11
hsa-miR-429	MIMAT0001536	Endogenous1	0	0	10.91	1	26.4	71.59	8.14	10.3	15.79	14.47	1	4.08	26.4	11.39	2.92	6.69	22.86	6.85	FALSE	12
hsa-miR-431-5p	MIMAT0001625	Endogenous1	0	0	3.54	1	15.22	121	1	6.76	1.06	7.18	1	1.11	15.22	1.96	2.92	1	2.32	1	FALSE	12
hsa-miR-432-5p	MIMAT0002814	Endogenous1	0	0	8.82	1	40.49	124.29	2.57	7.64	1.06	7.18	1	1	12.02	6.67	40.49	5.19	15.88	5.08	FALSE	12
hsa-miR-433-3p	MIMAT0001627	Endogenous1	0	0	2.4	1	8.91	104.94	1	1	1.06	1.04	1	4.08	1.6	1.57	5.51	1	8.91	1	FALSE	12
hsa-miR-433-5p	MIMAT0026554	Endogenous1	0	0	9.13	1	29.83	87.8	6.29	12.96	5.19	1.97	2.03	1	15.22	11.39	11.34	8.18	29.83	4.19	FALSE	12
hsa-miR-4421	MIMAT0018934	Endogenous1	0	0	9.37	1	36.81	119.79	7.21	7.64	14.73	6.14	1	2.89	5.63	1.96	25.92	1	36.81	1.52	FALSE	12
hsa-miR-4425	MIMAT0018940	Endogenous1	0	0	5.77	1	20.53	131.11	11.86	1.45	1.06	1.04	1.44	1	7.22	1.57	20.09	1	20.53	1	FALSE	12
hsa-miR-4431	MIMAT0018947	Endogenous1	0	0	2.86	1	12.96	125.19	1	3.22	1.06	1.04	1	1	1.6	12.96	2.92	1	6.58	1	FALSE	12
hsa-miR-4435	MIMAT0018951	Endogenous1	0	0	5.32	1	23	126.47	1	4.1	1.06	1.04	1	1	1.6	6.67	23	2.95	13.56	6.85	FALSE	12
hsa-miR-361-3p	MIMAT0004682	Endogenous1	0	0	175.61	116.38	282.45	30.9	178.15	150.2	153.62	166.49	137.93	116.38	162.25	135.61	282.45	138.02	278.58	207.63	TRUE	0
hsa-miR-4448	MIMAT0018967	Endogenous1	0	0	1.48	1	2.92	45.35	1	1	1.06	1.04	1	2.3	1.6	1.57	2.92	1	2.32	1	FALSE	12
hsa-miR-4451	MIMAT0018973	Endogenous1	0	0	6.49	1.44	11.34	53.69	10	6.76	10.49	3.02	1.44	4.67	8.82	1.57	11.34	6.69	8.91	4.19	FALSE	12
hsa-miR-30b-5p	MIMAT0000420	Endogenous1	0	0	173	85.29	283.15	31.4	175.36	132.49	173.77	175.86	158.43	103.9	147.87	85.29	206.66	231.3	201.87	283.15	TRUE	1
hsa-miR-4455	MIMAT0018977	Endogenous1	0	0	21.83	3.22	72.56	88.64	19.29	3.22	16.85	9.26	4.95	7.64	29.6	38.12	72.56	10.42	29.83	20.18	FALSE	12
hsa-miR-4458	MIMAT0018980	Endogenous1	0	0	4.24	1	16.81	128.93	1	4.1	3.07	1.04	2.03	1	16.81	14.54	2.92	1	2.32	1	FALSE	12
hsa-miR-4461	MIMAT0018983	Endogenous1	0	0	12.49	1	42.39	96.05	7.21	11.19	15.79	1.04	1	4.08	42.39	14.54	23	6.69	20.53	2.41	FALSE	12
hsa-miR-448	MIMAT0001532	Endogenous1	0	0	3.52	1	15.22	112.42	4.43	4.1	1.06	1.04	1	1	15.22	1.57	2.92	5.19	2.32	2.41	FALSE	12
hsa-miR-4485-3p	MIMAT0019019	Endogenous1	0	0	1.92	1	7.22	92.54	1	1.45	1.06	1.04	1	1	7.22	1.57	2.92	1.46	2.32	1	FALSE	12
hsa-miR-4488	MIMAT0019022	Endogenous1	0	0	3.32	1	10.3	85.12	1.64	5.87	2.01	10.3	2.03	1.7	2.43	6.67	2.92	1	2.32	1	FALSE	12
hsa-miR-449a	MIMAT0001541	Endogenous1	0	0	1.38	1	2.92	46.05	1	1	1.06	1.04	1	1	1.6	1.57	2.92	1	2.32	1	FALSE	12
hsa-miR-449b-5p	MIMAT0003327	Endogenous1	0	0	13.9	1.04	52.15	131.72	3.5	4.99	1.06	1.04	6.71	2.3	18.41	5.1	52.15	5.94	50.75	14.85	FALSE	12
hsa-miR-449c-5p	MIMAT0010251	Endogenous1	0	0	3.01	1	14.25	128.51	1	5.87	1.06	1.04	1	1	1.6	1.57	14.25	4.45	2.32	1	FALSE	12
hsa-miR-450a-1-3p	MIMAT0022700	Endogenous1	0	0	5.38	1	23	121.53	5.36	1	8.37	1.04	1	1.11	1.6	9.82	23	8.92	2.32	1	FALSE	12
hsa-miR-450a-2-3p	MIMAT0031074	Endogenous1	0	0	3.44	1	8.91	94.05	2.57	1	1.06	1.04	8.47	1	4.03	8.25	2.92	1	8.91	1	FALSE	12
hsa-miR-450a-5p	MIMAT0001545	Endogenous1	0	0	16.52	7.3	52.15	71.9	11.86	17.38	13.67	19.68	7.3	9.43	10.42	11.39	52.15	18.63	15.88	10.41	FALSE	12
hsa-miR-450b-3p	MIMAT0004910	Endogenous1	0	0	11.89	5.1	20.93	40.6	11.86	20.93	16.85	5.1	9.06	7.05	13.62	16.11	8.42	15.64	11.23	6.85	FALSE	12
hsa-miR-450b-5p	MIMAT0004909	Endogenous1	0	0	9.97	1	30.26	84.59	1	17.38	3.07	3.02	4.95	2.3	10.42	30.26	8.42	8.92	15.88	13.96	FALSE	12
hsa-miR-4516	MIMAT0019053	Endogenous1	0	0	3.9	1	13.56	112.47	1	1	1.06	1.04	4.37	2.3	12.02	5.1	2.92	1.46	13.56	1	FALSE	12
hsa-miR-451a	MIMAT0001631	Endogenous1	0	0	39.46	27.45	92.96	45.55	28.58	41.29	27.45	31.13	31.31	32.01	29.6	44.41	92.96	41.01	43.78	29.95	FALSE	12
hsa-miR-452-5p	MIMAT0001635	Endogenous1	0	0	1.7	1	4.26	69.06	1	1	1.06	1.04	1	1	1.6	3.53	2.92	1	4.26	1	FALSE	12
hsa-miR-4521	MIMAT0019058	Endogenous1	0	0	6.82	1	23.21	93.96	5.36	11.19	11.55	6.14	1	1	23.21	1.57	2.92	9.67	2.32	5.97	FALSE	12
hsa-miR-4524a-5p	MIMAT0019062	Endogenous1	0	0	3.41	1	17.17	140.94	1	1	1.06	1.97	1	8.24	1.6	3.53	17.17	1	2.32	1	FALSE	12
hsa-miR-4531	MIMAT0019070	Endogenous1	0	0	9.64	1	23.97	83.62	10.93	4.99	1.06	6.14	1	4.67	18.41	23.97	23	5.94	4.26	11.3	FALSE	12
hsa-miR-4532	MIMAT0019071	Endogenous1	0	0	1.43	1	2.92	43.79	1	1	1.06	1.04	1	1.7	1.6	1.57	2.92	1	2.32	1	FALSE	12
hsa-miR-4536-3p	MIMAT0020959	Endogenous1	0	0	3.76	1	14.25	103.78	4.43	2.33	1.06	6.14	1	1	7.22	1.96	14.25	1	2.32	2.41	FALSE	12
hsa-miR-4536-5p	MIMAT0019078	Endogenous1	0	0	15.48	4.99	43.41	77.06	5.36	4.99	14.73	9.26	5.54	6.45	23.21	20.82	43.41	5.19	27.51	19.29	FALSE	12
hsa-miR-454-3p	MIMAT0003885	Endogenous1	0	0	32.62	8.42	53.84	42.19	21.15	36.86	23.21	31.13	42.44	49.83	42.39	53.84	8.42	32.8	34.48	14.85	FALSE	12
hsa-miR-455-3p	MIMAT0004784	Endogenous1	0	0	1.38	1	2.92	46.05	1	1	1.06	1.04	1	1	1.6	1.57	2.92	1	2.32	1	FALSE	12
hsa-miR-455-5p	MIMAT0003150	Endogenous1	0	0	6.17	1	24.81	120.87	10	1	8.37	1.04	1.44	1.7	24.81	1.57	2.92	2.95	15.88	2.41	FALSE	12
hsa-miR-4647	MIMAT0019709	Endogenous1	0	0	5.29	1	18.21	105.64	5.36	6.76	1.06	1.04	1	1.7	12.02	1.96	2.92	1	18.21	10.41	FALSE	12
hsa-miR-4707-3p	MIMAT0019808	Endogenous1	0	0	5.52	1	22.4	123.36	1	1.45	1.06	5.1	1	1	10.42	22.4	14.25	1	4.26	3.3	FALSE	12
hsa-miR-4707-5p	MIMAT0019807	Endogenous1	0	0	13.07	1	57.98	116.31	10	3.22	8.37	11.35	2.03	1	18.41	6.67	57.98	16.39	6.58	14.85	FALSE	12
hsa-miR-4741	MIMAT0019871	Endogenous1	0	0	3.98	1	25.18	172.33	1	3.22	6.25	1.97	1	1	1.6	1.57	2.92	1	25.18	1	FALSE	12
hsa-miR-4755-5p	MIMAT0019895	Endogenous1	0	0	9.53	1	25.92	83.01	1.64	7.64	1.06	1.04	1	5.27	12.02	14.54	25.92	12.66	15.88	15.74	FALSE	12
hsa-miR-4787-3p	MIMAT0019957	Endogenous1	0	0	6.4	1.04	28.83	116.43	4.43	6.76	9.43	1.04	4.95	2.3	4.03	1.57	28.83	5.19	2.32	5.97	FALSE	12
hsa-miR-4787-5p	MIMAT0019956	Endogenous1	0	0	5.05	1	10.3	63.58	10	10.3	1.06	5.1	4.95	2.89	8.82	3.53	5.51	1	2.32	5.08	FALSE	12
hsa-miR-4792	MIMAT0019964	Endogenous1	0	0	5.49	1	27.51	134.98	4.43	7.64	1.06	1.04	3.2	5.27	8.82	1.57	2.92	1.46	27.51	1	FALSE	12
hsa-miR-483-3p	MIMAT0002173	Endogenous1	0	0	10.93	1.97	23.7	64.5	19.29	5.87	21.09	1.97	23.7	7.64	8.82	12.96	5.51	12.66	6.58	5.08	FALSE	12
hsa-miR-483-5p	MIMAT0004761	Endogenous1	0	0	3.69	1	17.17	140.56	1.64	4.99	1.06	1.04	1	1	1.6	1.57	17.17	1	11.23	1	FALSE	12
hsa-miR-484	MIMAT0002174	Endogenous1	0	0	13.93	6.29	23.97	40.98	6.29	7.64	21.09	17.59	10.81	12.99	13.62	23.97	11.34	8.18	20.53	13.07	FALSE	12
hsa-miR-485-3p	MIMAT0002176	Endogenous1	0	0	8.02	1.04	39.13	130.68	2.57	9.42	8.37	1.04	2.03	3.48	13.62	1.96	2.92	6.69	39.13	5.08	FALSE	12
hsa-miR-485-5p	MIMAT0002175	Endogenous1	0	0	6.35	1	40.49	179.81	1	1	1.06	1.97	1	1	1.6	12.96	40.49	1	8.91	4.19	FALSE	12
hsa-miR-486-3p	MIMAT0004762	Endogenous1	0	0	18.93	1	40.79	66.17	14.65	20.93	21.09	15.51	11.98	10.61	40.79	31.83	37.58	2.95	18.21	1	FALSE	12
hsa-miR-487a-3p	MIMAT0002178	Endogenous1	0	0	3.33	1	16.11	149.31	1	1	1.06	1.04	1	1	1.6	16.11	2.92	1	11.23	1	FALSE	12
hsa-miR-487b-3p	MIMAT0003180	Endogenous1	0	0	1.38	1	2.92	46.05	1	1	1.06	1.04	1	1	1.6	1.57	2.92	1	2.32	1	FALSE	12
hsa-miR-487b-5p	MIMAT0026614	Endogenous1	0	0	1.54	1	3.07	51.1	1	1	3.07	1.04	1	1	1.6	1.57	2.92	1	2.32	1	FALSE	12
hsa-miR-488-3p	MIMAT0004763	Endogenous1	0	0	5.89	1	20.09	105.84	11.86	5.87	1.06	1.04	1	1.7	1.6	5.1	20.09	1	13.56	6.85	FALSE	12
hsa-miR-489-3p	MIMAT0002805	Endogenous1	0	0	5.44	1	17.17	106.35	3.5	2.33	2.01	1.04	1	1.7	16.81	6.67	17.17	2.95	2.32	7.74	FALSE	12
hsa-miR-490-3p	MIMAT0002806	Endogenous1	0	0	2.06	1	8.91	109.78	2.57	1	1.06	1.04	1	1	1.6	1.57	2.92	1	8.91	1	FALSE	12
hsa-miR-490-5p	MIMAT0004764	Endogenous1	0	0	8.58	1.44	25.54	92.87	1.64	11.19	3.07	14.47	1.44	4.08	16.81	25.54	2.92	4.45	15.88	1.52	FALSE	12
hsa-miR-491-3p	MIMAT0004765	Endogenous1	0	0	13.34	3.3	32.16	69.04	12.79	10.3	14.73	7.18	6.71	5.27	21.61	27.11	5.51	13.4	32.16	3.3	FALSE	12
hsa-miR-491-5p	MIMAT0002807	Endogenous1	0	0	11.12	3.2	16.11	38.32	10	11.19	12.61	9.26	3.2	8.83	4.03	16.11	14.25	14.15	15.88	13.96	FALSE	12
hsa-miR-492	MIMAT0002812	Endogenous1	0	0	1.38	1	2.92	46.05	1	1	1.06	1.04	1	1	1.6	1.57	2.92	1	2.32	1	FALSE	12
hsa-miR-493-3p	MIMAT0003161	Endogenous1	0	0	16.7	5.87	37.58	63.31	23.94	5.87	12.61	7.18	9.64	7.05	21.61	12.96	37.58	12.66	34.48	14.85	FALSE	12
hsa-miR-494-3p	MIMAT0002816	Endogenous1	0	0	1.38	1	2.92	46.05	1	1	1.06	1.04	1	1	1.6	1.57	2.92	1	2.32	1	FALSE	12
hsa-miR-494-5p	MIMAT0026607	Endogenous1	0	0	1.63	1	4.1	60.93	1	4.1	1.06	1.04	1	1	1.6	1.57	2.92	1	2.32	1	FALSE	12
hsa-miR-495-3p	MIMAT0002817	Endogenous1	0	0	55.71	20.77	136.69	64.39	41.59	35.09	46.54	41.54	20.77	25.47	67.96	74.29	136.69	32.06	111.2	35.28	TRUE	10
hsa-miR-495-5p	MIMAT0022924	Endogenous1	0	0	1.38	1	2.92	46.05	1	1	1.06	1.04	1	1	1.6	1.57	2.92	1	2.32	1	FALSE	12
hsa-miR-496	MIMAT0002818	Endogenous1	0	0	1.65	1	4.26	62.6	1	1	1.06	1.04	1	2.3	1.6	1.57	2.92	1	4.26	1	FALSE	12
hsa-miR-497-5p	MIMAT0002820	Endogenous1	0	0	11.23	1	41.46	103.49	8.14	8.53	8.37	1.04	9.64	1	7.22	19.25	23	2.95	41.46	4.19	FALSE	12
hsa-miR-498	MIMAT0002824	Endogenous1	0	0	10.36	2.92	25.18	61.8	7.21	6.76	9.43	11.35	4.95	8.24	18.41	8.25	2.92	5.94	25.18	15.74	FALSE	12
hsa-miR-499a-3p	MIMAT0004772	Endogenous1	0	0	9.35	1	23	75.39	5.36	9.42	6.25	16.55	2.03	6.45	8.82	20.82	23	5.94	6.58	1	FALSE	12
hsa-miR-499a-5p	MIMAT0002870	Endogenous1	0	0	70.01	18.34	121.46	54.37	28.58	69.62	80.47	44.67	34.83	18.34	119.1	121.46	119.2	73.1	97.25	33.51	FALSE	9
hsa-miR-499b-3p	MIMAT0019898	Endogenous1	0	0	5.89	1	31.75	173.21	2.57	2.33	1.06	1.04	1	1	1.6	3.53	31.75	1	22.86	1	FALSE	12
hsa-miR-499b-5p	MIMAT0019897	Endogenous1	0	0	3.76	1	22.86	162.82	4.43	1.45	1.06	3.02	3.2	1	1.6	1.57	2.92	1	22.86	1	FALSE	12
hsa-miR-5001-3p	MIMAT0021022	Endogenous1	0	0	1.38	1	2.92	46.05	1	1	1.06	1.04	1	1	1.6	1.57	2.92	1	2.32	1	FALSE	12
hsa-miR-5001-5p	MIMAT0021021	Endogenous1	0	0	1.38	1	2.92	46.05	1	1	1.06	1.04	1	1	1.6	1.57	2.92	1	2.32	1	FALSE	12
hsa-miR-500a-5p蛆miR-501-5p	MIMAT0004773	Endogenous1	0	0	7.06	1	20.01	79.96	5.36	8.53	14.73	1.04	3.2	5.86	20.01	8.25	5.51	8.92	2.32	1	FALSE	12
hsa-miR-501-3p	MIMAT0004774	Endogenous1	0	0	2.17	1	8.91	104.03	1	3.22	1.06	1.04	1	1.7	1.6	1.57	2.92	1	8.91	1	FALSE	12
hsa-miR-5010-3p	MIMAT0021044	Endogenous1	0	0	1.59	1	3.22	51.5	1	3.22	1.06	1.04	1	1	1.6	1.96	2.92	1	2.32	1	FALSE	12
hsa-miR-5010-5p	MIMAT0021043	Endogenous1	0	0	1.38	1	2.92	46.05	1	1	1.06	1.04	1	1	1.6	1.57	2.92	1	2.32	1	FALSE	12
hsa-miR-502-3p	MIMAT0004775	Endogenous1	0	0	13.19	2.41	48.43	100.99	14.65	4.99	13.67	10.3	3.2	4.67	10.42	12.96	28.83	3.7	48.43	2.41	FALSE	12
hsa-miR-502-5p	MIMAT0002873	Endogenous1	0	0	1.38	1	2.92	46.05	1	1	1.06	1.04	1	1	1.6	1.57	2.92	1	2.32	1	FALSE	12
hsa-miR-503-3p	MIMAT0022925	Endogenous1	0	0	1.55	1	2.92	42.79	1	2.33	1.06	1.04	1	1.7	1.6	1.57	2.92	1	2.32	1	FALSE	12
hsa-miR-503-5p	MIMAT0002874	Endogenous1	0	0	28.97	8.24	57.98	51.61	24.87	25.35	20.03	28.01	10.23	8.24	48.78	38.12	57.98	20.86	41.46	23.73	FALSE	12
hsa-miR-504-3p	MIMAT0026612	Endogenous1	0	0	2.74	1	11.23	123.57	1	1	1.06	1.04	1	1	2.43	8.25	2.92	1	11.23	1	FALSE	12
hsa-miR-504-5p	MIMAT0002875	Endogenous1	0	0	8.5	1.11	25.92	86.23	13.72	6.76	4.13	6.14	3.2	1.11	18.41	5.1	25.92	7.43	2.32	7.74	FALSE	12
hsa-miR-505-3p	MIMAT0002876	Endogenous1	0	0	20.27	11.21	40.49	39.56	23.94	15.61	14.73	12.39	14.91	11.21	21.61	20.82	40.49	21.61	27.51	18.4	FALSE	12
hsa-miR-506-3p	MIMAT0002878	Endogenous1	0	0	17.69	2.3	34.48	53.7	17.43	18.27	12.61	12.39	6.71	2.3	13.62	30.26	28.83	17.88	34.48	17.51	FALSE	12
hsa-miR-506-5p	MIMAT0022701	Endogenous1	0	0	17.64	2.3	55.07	77.9	4.43	18.27	14.73	9.26	13.74	2.3	26.4	22.4	55.07	14.15	20.53	10.41	FALSE	12
hsa-miR-507	MIMAT0002879	Endogenous1	0	0	4.47	1	13.62	92.55	1	1	1.06	1.04	4.37	3.48	13.62	9.82	2.92	2.21	8.91	4.19	FALSE	12
hsa-miR-508-3p	MIMAT0002880	Endogenous1	0	0	20.73	5.54	48.43	68.19	16.5	13.84	12.61	14.47	5.54	10.61	28	39.69	37.58	6.69	48.43	14.85	FALSE	12
hsa-miR-508-5p	MIMAT0004778	Endogenous1	0	0	3.67	1	14.54	120.53	10	2.33	1.06	1.04	1	1	1.6	14.54	2.92	1	6.58	1	FALSE	12
hsa-miR-509-3-5p	MIMAT0004975	Endogenous1	0	0	5.39	1	9.43	54.43	2.57	7.64	9.43	7.18	1	1	7.22	5.1	2.92	6.69	8.91	5.08	FALSE	12
hsa-miR-509-3p	MIMAT0002881	Endogenous1	0	0	11.9	2.92	25.18	54.61	18.36	17.38	6.25	9.26	11.4	7.64	8.82	17.68	2.92	11.91	25.18	5.97	FALSE	12
hsa-miR-509-5p	MIMAT0004779	Endogenous1	0	0	7.1	1.45	20.53	78.16	9.07	1.45	7.31	1.97	7.88	2.3	13.62	6.67	2.92	3.7	20.53	7.74	FALSE	12
hsa-miR-510-3p	MIMAT0026613	Endogenous1	0	0	2	1	8.53	107.19	1	8.53	1.06	1.04	1	1	1.6	1.57	2.92	1	2.32	1	FALSE	12
hsa-miR-510-5p	MIMAT0002882	Endogenous1	0	0	1.38	1	2.92	46.05	1	1	1.06	1.04	1	1	1.6	1.57	2.92	1	2.32	1	FALSE	12
hsa-miR-511-5p	MIMAT0002808	Endogenous1	0	0	7.85	1	29.83	116.82	1	12.07	10.49	1.04	1	1.11	13.62	17.68	2.92	1	29.83	2.41	FALSE	12
hsa-miR-512-3p	MIMAT0002823	Endogenous1	0	0	2.48	1	9.82	105.92	1	1	4.13	1.04	1	1	1.6	9.82	2.92	1	4.26	1	FALSE	12
hsa-miR-512-5p	MIMAT0002822	Endogenous1	0	0	4.23	1	11.23	80.74	6.29	1	1.06	7.18	1	2.3	5.63	8.25	2.92	2.95	11.23	1	FALSE	12
hsa-miR-513a-3p	MIMAT0004777	Endogenous1	0	0	4.16	1	17.17	112.9	1	1	8.37	1.04	4.95	1	1.6	5.1	17.17	2.95	4.26	1.52	FALSE	12
hsa-miR-513a-5p	MIMAT0002877	Endogenous1	0	0	2.61	1	8.42	89.68	1	1	5.19	1.04	3.78	1	4.03	1.57	8.42	1	2.32	1	FALSE	12
hsa-miR-513b-5p	MIMAT0005788	Endogenous1	0	0	7.79	1.64	19.25	77.12	1.64	15.61	6.25	1.97	8.47	8.24	5.63	19.25	2.92	5.19	15.88	2.41	FALSE	12
hsa-miR-513c-3p	MIMAT0022728	Endogenous1	0	0	3.23	1	11.19	94.49	2.57	11.19	1.06	1.04	2.61	3.48	1.6	1.57	2.92	7.43	2.32	1	FALSE	12
hsa-miR-513c-5p	MIMAT0005789	Endogenous1	0	0	2.85	1	14.25	132.24	4.43	1	1.06	1.97	1	1	1.6	3.53	14.25	1	2.32	1	FALSE	12
hsa-miR-514a-3p	MIMAT0002883	Endogenous1	0	0	30.25	11.8	98.79	84.68	21.15	16.5	17.91	22.8	31.31	11.8	21.61	63.28	98.79	14.89	29.83	13.07	FALSE	12
hsa-miR-514a-5p	MIMAT0022702	Endogenous1	0	0	4.29	1	10.42	81.4	3.5	4.99	1.06	9.26	1	1	10.42	5.1	2.92	8.92	2.32	1	FALSE	12
hsa-miR-514b-3p	MIMAT0015088	Endogenous1	0	0	13.48	1	36.81	92.29	12.79	2.33	7.31	16.55	1	6.45	10.42	31.83	28.83	5.94	36.81	1.52	FALSE	12
hsa-miR-514b-5p	MIMAT0015087	Endogenous1	0	0	6.76	2.95	20.18	73.11	4.43	6.76	3.07	3.02	3.78	6.45	4.03	11.39	8.42	2.95	6.58	20.18	FALSE	12
hsa-miR-515-3p	MIMAT0002827	Endogenous1	0	0	2.21	1	10.42	120.45	1	1.45	1.06	1.04	1	1.7	10.42	1.57	2.92	1	2.32	1	FALSE	12
hsa-miR-515-5p	MIMAT0002826	Endogenous1	0	0	13.45	4.06	29.83	66.71	8.14	12.07	14.73	4.06	4.37	4.08	18.41	14.54	28.83	16.39	29.83	5.97	FALSE	12
hsa-miR-516a-3p蛆miR-516b-3p	MIMAT0006778	Endogenous1	0	0	3.26	1	8.82	76.56	2.57	4.1	1.06	3.02	1	1	8.82	1.57	2.92	7.43	2.32	3.3	FALSE	12
hsa-miR-516a-5p	MIMAT0004770	Endogenous1	0	0	2.69	1	14.54	142.99	1	1	1.06	1.04	3.78	1	1.6	14.54	2.92	1	2.32	1	FALSE	12
hsa-miR-516b-5p	MIMAT0002859	Endogenous1	0	0	8.13	1	18.41	67.41	3.5	7.64	2.01	9.26	6.13	1	18.41	1.57	11.34	14.15	11.23	11.3	FALSE	12
hsa-miR-517a-3p	MIMAT0002852	Endogenous1	0	0	32.43	10.23	90.28	77.48	25.79	21.81	14.73	16.55	10.23	14.77	55.17	53.84	55.07	13.4	90.28	17.51	FALSE	12
hsa-miR-517b-3p	MIMAT0002857	Endogenous1	0	0	6.83	1	26.4	121.93	3.5	5.87	2.01	1.04	4.37	1.11	26.4	14.54	2.92	1	18.21	1	FALSE	12
hsa-miR-517c-3p蛆miR-519a-3p	MIMAT0002866	Endogenous1	0	0	4.88	1	25.18	152.75	3.5	5.87	1.06	1.04	1	1	1.6	1.57	14.25	1.46	25.18	1	FALSE	12
hsa-miR-518b	MIMAT0002844	Endogenous1	0	0	24.98	9.42	58.37	57.07	26.72	9.42	23.21	25.92	17.26	11.21	58.37	20.82	46.32	16.39	27.51	16.63	FALSE	12
hsa-miR-518c-3p	MIMAT0002848	Endogenous1	0	0	12.17	1	33.4	85.59	3.5	21.81	5.19	5.1	9.06	1	20.01	33.4	25.92	8.18	4.26	8.63	FALSE	12
hsa-miR-518d-3p	MIMAT0002864	Endogenous1	0	0	12.45	1.04	28.83	67.42	10.93	6.76	12.61	1.04	7.88	1.7	21.61	20.82	28.83	10.42	18.21	8.63	FALSE	12
hsa-miR-518e-3p	MIMAT0002861	Endogenous1	0	0	2.22	1	6.58	84.05	4.43	1	1.06	1.04	1	1	4.03	1.57	2.92	1	6.58	1	FALSE	12
hsa-miR-518f-3p	MIMAT0002842	Endogenous1	0	0	8.18	1	25.92	110.51	6.29	3.22	7.31	1.04	1.44	1.11	13.62	9.82	25.92	2.21	25.18	1	FALSE	12
hsa-miR-5196-3p蛆miR-6732-3p	MIMAT0021129	Endogenous1	0	0	4.49	1	10.3	63.51	1.64	10.3	1.06	8.22	5.54	6.45	4.03	5.1	2.92	1	4.26	3.3	FALSE	12
hsa-miR-5196-5p	MIMAT0021128	Endogenous1	0	0	22.14	8.24	36.81	38.5	13.72	15.61	27.45	21.76	25.46	8.24	18.41	16.11	34.66	20.12	36.81	27.29	FALSE	12
hsa-miR-519b-3p	MIMAT0002837	Endogenous1	0	0	12.65	3.5	32.16	61.21	3.5	6.76	11.55	5.1	14.91	8.83	8.82	11.39	17.17	19.37	32.16	12.18	FALSE	12
hsa-miR-519b-5p蛆miR-519c-5p蛆miR-523-5p蛆miR-518e-5p蛆miR-522-5p蛆miR-519a-5p	MIMAT0005454	Endogenous1	0	0	6.41	1.04	25.92	131.81	3.5	5.87	1.06	1.04	4.37	1.7	1.6	22.4	25.92	2.95	2.32	4.19	FALSE	12
hsa-miR-519c-3p	MIMAT0002832	Endogenous1	0	0	7.22	1	25.18	105.9	12.79	5.87	8.37	1.04	3.2	1	2.43	17.68	2.92	5.19	25.18	1	FALSE	12
hsa-miR-519d-3p	MIMAT0002853	Endogenous1	0	0	28.88	2.21	178.62	170.32	8.14	9.42	28.51	14.47	7.88	2.3	18.41	5.1	52.15	2.21	178.62	19.29	TRUE	11
hsa-miR-519e-3p	MIMAT0002829	Endogenous1	0	0	2.11	1	5.63	63.12	2.57	1.45	1.06	1.04	1	2.89	5.63	1.96	2.92	1.46	2.32	1	FALSE	12
hsa-miR-520a-3p	MIMAT0002834	Endogenous1	0	0	1.41	1	2.92	46.44	1	1	1.06	1.04	1	1	1.6	1.96	2.92	1	2.32	1	FALSE	12
hsa-miR-520a-5p	MIMAT0002833	Endogenous1	0	0	15.11	4.67	28.69	56.48	13.72	13.84	20.03	8.22	4.95	4.67	24.81	28.69	23	5.19	22.86	11.3	FALSE	12
hsa-miR-520b	MIMAT0002843	Endogenous1	0	0	8.22	1	36.81	123.67	7.21	9.42	1.06	6.14	1	7.05	7.22	3.53	17.17	1	36.81	1	FALSE	12
hsa-miR-520c-3p	MIMAT0002846	Endogenous1	0	0	14.18	1.96	34.48	70.43	12.79	7.64	13.67	13.43	6.13	7.05	28	1.96	25.92	10.42	34.48	8.63	FALSE	12
hsa-miR-520d-3p	MIMAT0002856	Endogenous1	0	0	12.66	1.6	32.16	67.96	17.43	21.81	16.85	13.43	12.57	7.64	1.6	8.25	2.92	5.94	32.16	11.3	FALSE	12
hsa-miR-520d-5p蛆miR-527蛆miR-518a-5p	MIMAT0002855	Endogenous1	0	0	95.86	54.58	150.72	26.88	101.04	95.3	108.03	104.02	72.9	54.58	88.73	66.42	125.03	88.77	150.72	94.81	TRUE	7
hsa-miR-520e	MIMAT0002825	Endogenous1	0	0	1.38	1	2.92	46.05	1	1	1.06	1.04	1	1	1.6	1.57	2.92	1	2.32	1	FALSE	12
hsa-miR-520f-3p	MIMAT0002830	Endogenous1	0	0	12.51	1.06	29.6	70.88	10.93	12.96	1.06	8.22	5.54	5.86	29.6	17.68	25.92	13.4	2.32	16.63	FALSE	12
hsa-miR-520g-3p	MIMAT0002858	Endogenous1	0	0	2.44	1	8.82	96.95	1	2.33	1.06	1.04	1	1	8.82	1.57	2.92	5.19	2.32	1	FALSE	12
hsa-miR-520h	MIMAT0002867	Endogenous1	0	0	30.13	6.13	78.39	80.22	10	9.42	12.61	40.5	6.13	16.56	37.59	44.41	78.39	16.39	69.35	20.18	FALSE	12
hsa-miR-521	MIMAT0002854	Endogenous1	0	0	1.38	1	2.92	46.05	1	1	1.06	1.04	1	1	1.6	1.57	2.92	1	2.32	1	FALSE	12
hsa-miR-522-3p	MIMAT0002868	Endogenous1	0	0	6.52	1	22.4	95.69	3.5	5.87	14.73	1.97	5.54	1	8.82	22.4	5.51	2.21	4.26	2.41	FALSE	12
hsa-miR-523-3p	MIMAT0002840	Endogenous1	0	0	7.62	1	20.01	87.59	1.64	14.73	3.07	1.04	7.88	1	20.01	11.39	17.17	5.19	2.32	5.97	FALSE	12
hsa-miR-524-3p	MIMAT0002850	Endogenous1	0	0	3.72	1	16.11	127.42	1	2.33	1.06	1.04	1	1	10.42	16.11	2.92	4.45	2.32	1	FALSE	12
hsa-miR-525-3p	MIMAT0002839	Endogenous1	0	0	1.38	1	2.92	46.05	1	1	1.06	1.04	1	1	1.6	1.57	2.92	1	2.32	1	FALSE	12
hsa-miR-525-5p	MIMAT0002838	Endogenous1	0	0	12.66	1	46.32	106.12	1	24.47	10.49	9.26	4.37	2.89	16.81	11.39	46.32	1	22.86	1	FALSE	12
hsa-miR-526a蛆miR-518c-5p蛆miR-518d-5p	MIMAT0002845	Endogenous1	0	0	21.47	10.61	37.58	35.52	20.22	22.7	21.09	19.68	12.57	10.61	26.4	31.83	37.58	15.64	18.21	21.07	FALSE	12
hsa-miR-526b-5p	MIMAT0002835	Endogenous1	0	0	2.75	1	5.36	61.41	5.36	1	5.19	1.04	1	2.3	1.6	5.1	2.92	3.7	2.32	1.52	FALSE	12
hsa-miR-532-3p	MIMAT0004780	Endogenous1	0	0	8.8	1	29.83	116.15	5.36	10.3	1.06	3.02	6.71	1	12.02	3.53	28.83	2.95	29.83	1	FALSE	12
hsa-miR-532-5p	MIMAT0002888	Endogenous1	0	0	6.71	1.04	20.53	83.58	2.57	12.96	6.25	1.04	5.54	2.3	8.82	9.82	2.92	4.45	20.53	3.3	FALSE	12
hsa-miR-539-3p	MIMAT0022705	Endogenous1	0	0	1.38	1	2.92	46.05	1	1	1.06	1.04	1	1	1.6	1.57	2.92	1	2.32	1	FALSE	12
hsa-miR-539-5p	MIMAT0003163	Endogenous1	0	0	12.48	3.53	34.66	69.25	12.79	11.19	9.43	7.18	9.64	7.64	23.21	3.53	34.66	8.18	6.58	15.74	FALSE	12
hsa-miR-541-3p	MIMAT0004920	Endogenous1	0	0	3.34	1	17.17	152.73	1	1	1.06	1.04	1	1	10.42	1.57	17.17	1	2.32	1.52	FALSE	12
hsa-miR-542-3p	MIMAT0003389	Endogenous1	0	0	10.14	1	28.83	108.7	1.64	4.99	1.06	10.3	2.03	1	26.4	8.25	28.83	1	27.51	8.63	FALSE	12
hsa-miR-542-5p	MIMAT0003340	Endogenous1	0	0	27.37	14.77	41.46	28.53	33.23	26.24	26.39	29.05	23.11	14.77	23.21	19.25	34.66	20.86	41.46	36.17	FALSE	12
hsa-miR-543	MIMAT0004954	Endogenous1	0	0	11.48	2.89	40.49	88.9	13.72	12.96	3.07	4.06	3.78	2.89	13.62	9.82	40.49	6.69	13.56	13.07	FALSE	12
hsa-miR-544a	MIMAT0003164	Endogenous1	0	0	2.03	1	5.36	79.55	5.36	1	1.06	1.04	1	1	1.6	5.1	2.92	1	2.32	1	FALSE	12
hsa-miR-545-3p	MIMAT0003165	Endogenous1	0	0	9.82	1	34.66	99.96	1	5.87	3.07	1.04	4.37	3.48	21.61	8.25	34.66	9.67	13.56	11.3	FALSE	12
hsa-miR-548a-3p	MIMAT0003251	Endogenous1	0	0	18.59	4.08	31.75	55.54	15.58	20.93	6.25	5.1	10.23	4.08	29.6	27.11	31.75	17.13	29.83	25.51	FALSE	12
hsa-miR-548a-5p	MIMAT0004803	Endogenous1	0	0	7.49	1	19.25	82.18	2.57	6.76	3.07	6.14	1	4.67	16.81	19.25	14.25	9.67	2.32	3.3	FALSE	12
hsa-miR-548aa蛆miR-548t-3p	MIMAT0018447	Endogenous1	0	0	1.38	1	2.92	46.05	1	1	1.06	1.04	1	1	1.6	1.57	2.92	1	2.32	1	FALSE	12
hsa-miR-548ad-3p	MIMAT0018946	Endogenous1	0	0	5.2	1	31.75	174.09	1	1	1.06	1.04	1	1	10.42	9.82	31.75	1	2.32	1	FALSE	12
hsa-miR-548ah-5p	MIMAT0018972	Endogenous1	0	0	52.05	18.93	108.87	57.78	19.29	45.72	45.48	47.79	27.21	18.93	74.35	90.01	84.22	32.8	108.87	29.95	FALSE	11
hsa-miR-548ai蛆miR-570-5p	MIMAT0018989	Endogenous1	0	0	6.71	1	25.92	101.44	8.14	11.19	7.31	6.14	1	3.48	1.6	6.67	25.92	5.19	2.32	1.52	FALSE	12
hsa-miR-548ak	MIMAT0019013	Endogenous1	0	0	8.54	1.11	27.51	89.85	5.36	3.22	8.37	12.39	2.61	1.11	13.62	6.67	2.92	2.95	27.51	15.74	FALSE	12
hsa-miR-548al	MIMAT0019024	Endogenous1	0	0	36.7	6.45	125.03	87.71	27.65	19.16	31.69	24.88	18.43	6.45	64.76	17.68	125.03	24.59	55.4	24.62	TRUE	11
hsa-miR-548ar-3p	MIMAT0022266	Endogenous1	0	0	12.8	1.11	67.03	137.74	10	6.76	13.67	5.1	2.61	1.11	15.22	6.67	11.34	3.7	67.03	10.41	FALSE	12
hsa-miR-548ar-5p	MIMAT0022265	Endogenous1	0	0	1.38	1	2.92	46.05	1	1	1.06	1.04	1	1	1.6	1.57	2.92	1	2.32	1	FALSE	12
hsa-miR-548b-3p	MIMAT0003254	Endogenous1	0	0	11.63	1	43.41	107.23	12.79	1	7.31	10.3	5.54	3.48	28	1.57	43.41	2.21	13.56	10.41	FALSE	12
hsa-miR-548c-5p蛆miR-548o-5p蛆miR-548am-5p	MIMAT0004806	Endogenous1	0	0	2.87	1	9.82	102.31	1	7.64	1.06	1.04	1	4.08	1.6	9.82	2.92	1	2.32	1	FALSE	12
hsa-miR-548d-3p	MIMAT0003323	Endogenous1	0	0	11.07	2.21	26.96	73.56	13.72	7.64	13.67	26.96	3.2	4.67	18.41	22.4	2.92	2.21	6.58	10.41	FALSE	12
hsa-miR-548d-5p	MIMAT0004812	Endogenous1	0	0	38.46	19.53	63.81	30.47	35.08	43.95	43.36	21.76	30.14	19.53	40.79	34.98	63.81	45.49	43.78	38.84	FALSE	12
hsa-miR-548e-3p	MIMAT0005874	Endogenous1	0	0	4.52	1	18.21	111.49	1	5.87	9.43	1.97	1	1	4.03	1.57	5.51	3.7	18.21	1	FALSE	12
hsa-miR-548e-5p	MIMAT0026736	Endogenous1	0	0	23.25	5.86	66.73	78.91	15.58	12.96	22.15	14.47	12.57	5.86	16.81	30.26	66.73	11.91	53.08	16.63	FALSE	12
hsa-miR-548g-3p	MIMAT0005912	Endogenous1	0	0	12.42	3.53	25.18	55.27	10.93	11.19	20.03	5.1	9.06	8.24	21.61	3.53	14.25	5.94	25.18	13.96	FALSE	12
hsa-miR-548h-5p	MIMAT0005928	Endogenous1	0	0	1.38	1	2.92	46.05	1	1	1.06	1.04	1	1	1.6	1.57	2.92	1	2.32	1	FALSE	12
hsa-miR-548i	MIMAT0005935	Endogenous1	0	0	10.5	1.04	39.69	107.47	1.64	10.3	3.07	1.04	7.3	4.67	8.82	39.69	25.92	8.92	4.26	10.41	FALSE	12
hsa-miR-548j-3p	MIMAT0026737	Endogenous1	0	0	8.47	1	26.4	80.04	6.29	6.76	10.49	5.1	2.61	1	26.4	1.57	11.34	11.16	11.23	7.74	FALSE	12
hsa-miR-548j-5p	MIMAT0005875	Endogenous1	0	0	2.9	1	11.34	114.6	1	1	1.06	1.04	1	1.7	7.22	5.1	11.34	1	2.32	1	FALSE	12
hsa-miR-548k	MIMAT0005882	Endogenous1	0	0	4.81	1	18.21	111.35	10.93	1	1.06	1.04	1	1	5.63	8.25	2.92	5.19	18.21	1.52	FALSE	12
hsa-miR-548l	MIMAT0005889	Endogenous1	0	0	7.93	1	34.48	121.03	2.57	17.38	6.25	1.04	1	4.08	8.82	6.67	2.92	8.92	34.48	1	FALSE	12
hsa-miR-548m	MIMAT0005917	Endogenous1	0	0	5.47	1	20.09	123.7	1	5.87	1.06	7.18	1	1.7	18.41	1.57	20.09	4.45	2.32	1	FALSE	12
hsa-miR-548n	MIMAT0005916	Endogenous1	0	0	48.31	26.66	83.3	33.56	52.74	39.52	60.32	32.17	30.14	26.66	61.56	50.7	52.15	36.53	83.3	53.94	FALSE	12
hsa-miR-548o-3p蛆miR-548ah-3p蛆miR-548av-3p	MIMAT0005919	Endogenous1	0	0	7.27	2.32	20.04	74.64	7.21	20.04	4.13	4.06	4.37	10.02	4.03	11.39	2.92	13.4	2.32	3.3	FALSE	12
hsa-miR-548q	MIMAT0011163	Endogenous1	0	0	17.55	2.21	42.39	76.81	18.36	11.19	3.07	26.96	3.2	5.86	42.39	38.12	23	2.21	20.53	15.74	FALSE	12
hsa-miR-548v	MIMAT0015020	Endogenous1	0	0	20.41	6.85	43.78	60.7	18.36	21.81	21.09	16.55	9.64	7.64	16.81	27.11	43.41	11.91	43.78	6.85	FALSE	12
hsa-miR-548y	MIMAT0018354	Endogenous1	0	0	20.11	3.48	50.75	70.93	11.86	14.73	18.97	19.68	4.95	3.48	28	12.96	43.41	14.15	50.75	18.4	FALSE	12
hsa-miR-548z蛆miR-548h-3p	MIMAT0018446	Endogenous1	0	0	38.45	14.77	76.33	53.07	29.51	21.81	31.69	48.83	20.77	14.77	61.56	38.12	66.73	18.63	76.33	32.62	FALSE	12
hsa-miR-549a	MIMAT0003333	Endogenous1	0	0	24.32	7.88	63.81	63.03	18.36	16.5	14.73	21.76	7.88	15.96	31.2	38.12	63.81	11.16	32.16	20.18	FALSE	12
hsa-miR-550a-5p	MIMAT0004800	Endogenous1	0	0	1.63	1	4.1	60.93	1	4.1	1.06	1.04	1	1	1.6	1.57	2.92	1	2.32	1	FALSE	12
hsa-miR-551a	MIMAT0003214	Endogenous1	0	0	42.93	14.15	92.96	67.82	35.08	28.01	52.9	31.13	16.67	15.96	87.14	34.98	92.96	14.15	83.3	22.85	FALSE	12
hsa-miR-551b-3p	MIMAT0003233	Endogenous1	0	0	7.79	1.06	23	77.53	7.21	4.99	1.06	7.18	3.2	4.67	15.22	8.25	23	7.43	8.91	2.41	FALSE	12
hsa-miR-552-3p	MIMAT0003215	Endogenous1	0	0	14.74	1	60.9	120.1	4.43	9.42	1.06	13.43	1	4.67	15.22	23.97	60.9	5.94	34.48	2.41	FALSE	12
hsa-miR-553	MIMAT0003216	Endogenous1	0	0	42.64	10.61	83.94	54.03	25.79	43.95	34.88	33.21	11.4	10.61	83.94	68	60.9	40.27	67.03	31.73	FALSE	12
hsa-miR-554	MIMAT0003217	Endogenous1	0	0	1.38	1	2.92	46.05	1	1	1.06	1.04	1	1	1.6	1.57	2.92	1	2.32	1	FALSE	12
hsa-miR-555	MIMAT0003219	Endogenous1	0	0	6.13	1	17.68	87.16	1	8.53	7.31	3.02	2.61	1	12.02	17.68	2.92	5.19	11.23	1	FALSE	12
hsa-miR-556-3p	MIMAT0004793	Endogenous1	0	0	4.4	1	12.02	89.3	1	9.42	1.06	3.02	2.61	1	12.02	8.25	2.92	8.18	2.32	1	FALSE	12
hsa-miR-556-5p	MIMAT0003220	Endogenous1	0	0	5.03	1	26.4	140.54	1.64	1.45	4.13	1.04	1	8.24	26.4	1.57	5.51	3.7	2.32	3.3	FALSE	12
hsa-miR-561-3p	MIMAT0003225	Endogenous1	0	0	13.36	1.44	25.54	59.58	11.86	19.16	13.67	12.39	1.44	5.27	23.21	25.54	5.51	13.4	22.86	5.97	FALSE	12
hsa-miR-561-5p	MIMAT0022706	Endogenous1	0	0	5.11	1	18.21	117.69	3.5	1	10.49	1.04	1	1	1.6	1.57	14.25	6.69	18.21	1	FALSE	12
hsa-miR-562	MIMAT0003226	Endogenous1	0	0	1.38	1	2.92	46.05	1	1	1.06	1.04	1	1	1.6	1.57	2.92	1	2.32	1	FALSE	12
hsa-miR-563	MIMAT0003227	Endogenous1	0	0	12.61	1	50.75	101.91	10.93	11.19	12.61	13.43	3.2	1	13.62	14.54	8.42	2.95	50.75	8.63	FALSE	12
hsa-miR-564	MIMAT0003228	Endogenous1	0	0	11.53	1.06	36.81	101.62	7.21	12.07	1.06	1.97	9.06	1.7	16.81	1.57	31.75	9.67	36.81	8.63	FALSE	12
hsa-miR-566	MIMAT0003230	Endogenous1	0	0	8.98	1	52.15	179.55	1	1	1.06	1.04	1	1	18.41	1.57	52.15	1	27.51	1	FALSE	12
hsa-miR-567	MIMAT0003231	Endogenous1	0	0	18.54	2.92	50.75	76.66	15.58	9.42	25.33	8.22	11.98	7.64	40.79	20.82	2.92	14.15	50.75	14.85	FALSE	12
hsa-miR-568	MIMAT0003232	Endogenous1	0	0	6.68	1.06	13.56	71.33	10.93	7.64	1.06	8.22	3.78	4.08	1.6	11.39	2.92	13.4	13.56	1.52	FALSE	12
hsa-miR-570-3p	MIMAT0003235	Endogenous1	0	0	1.38	1	2.92	46.05	1	1	1.06	1.04	1	1	1.6	1.57	2.92	1	2.32	1	FALSE	12
hsa-miR-571	MIMAT0003236	Endogenous1	0	0	8.06	1.11	23	75.02	5.36	4.99	8.37	5.1	8.47	1.11	7.22	6.67	23	16.39	2.32	7.74	FALSE	12
hsa-miR-572	MIMAT0003237	Endogenous1	0	0	3.39	1	11.23	103.45	1	4.1	1.06	1.04	1	1	8.82	1.57	2.92	1	11.23	5.97	FALSE	12
hsa-miR-573	MIMAT0003238	Endogenous1	0	0	3.12	1	11.39	100.05	1	1	1.06	1.04	1	4.67	4.03	11.39	2.92	1	2.32	5.97	FALSE	12
hsa-miR-574-3p	MIMAT0003239	Endogenous1	0	0	1.76	1	4.03	56.76	1	1	1.06	1.04	2.61	1	4.03	1.57	2.92	1	2.32	1.52	FALSE	12
hsa-miR-574-5p	MIMAT0004795	Endogenous1	0	0	21.9	8.47	55.07	74.41	17.43	13.84	9.43	13.43	8.47	9.43	48.78	20.82	55.07	15.64	39.13	11.3	FALSE	12
hsa-miR-575	MIMAT0003240	Endogenous1	0	0	13.33	4.08	29.83	60.7	13.72	20.04	9.43	12.39	5.54	4.08	26.4	11.39	11.34	8.92	29.83	6.85	FALSE	12
hsa-miR-576-3p	MIMAT0004796	Endogenous1	0	0	3.34	1	15.88	129.61	1	1	3.07	1.04	1.44	1	1.6	1.57	5.51	5.94	15.88	1	FALSE	12
hsa-miR-576-5p	MIMAT0003241	Endogenous1	0	0	17.38	8.91	26.24	30.99	15.58	26.24	18.97	14.47	19.01	12.99	21.61	14.54	11.34	19.37	8.91	25.51	FALSE	12
hsa-miR-577	MIMAT0003242	Endogenous1	0	0	19.74	5.86	34.66	49.53	22.08	12.96	22.15	28.01	10.81	5.86	15.22	30.26	34.66	9.67	32.16	13.07	FALSE	12
hsa-miR-578	MIMAT0003243	Endogenous1	0	0	10.05	1	23	68.15	7.21	4.1	18.97	5.1	4.95	3.48	12.02	12.96	23	11.91	15.88	1	FALSE	12
hsa-miR-579-3p	MIMAT0003244	Endogenous1	0	0	1.38	1	2.92	46.05	1	1	1.06	1.04	1	1	1.6	1.57	2.92	1	2.32	1	FALSE	12
hsa-miR-579-5p	MIMAT0026616	Endogenous1	0	0	4.04	1	13.96	86.09	3.5	3.22	3.07	3.02	2.03	1	1.6	6.67	2.92	5.19	2.32	13.96	FALSE	12
hsa-miR-580-3p	MIMAT0003245	Endogenous1	0	0	8.55	1	25.92	94.5	4.43	6.76	4.13	1.04	1.44	1	12.02	19.25	25.92	2.95	15.88	7.74	FALSE	12
hsa-miR-582-3p	MIMAT0004797	Endogenous1	0	0	6.7	1	24.81	102.41	10.93	7.64	12.61	1.04	5.54	1.7	24.81	1.96	2.92	3.7	6.58	1	FALSE	12
hsa-miR-582-5p	MIMAT0003247	Endogenous1	0	0	8.61	1	23	76.33	8.14	5.87	5.19	6.14	1	1	8.82	12.96	23	14.89	2.32	13.96	FALSE	12
hsa-miR-584-3p	MIMAT0022708	Endogenous1	0	0	11.71	5.1	40.49	80.69	13.72	5.87	7.31	5.1	10.81	7.05	12.02	8.25	40.49	7.43	11.23	11.3	FALSE	12
hsa-miR-584-5p	MIMAT0003249	Endogenous1	0	0	5.87	1	24.81	111.54	4.43	9.42	7.31	1.04	6.13	1.7	24.81	1.57	5.51	5.19	2.32	1	FALSE	12
hsa-miR-585-3p	MIMAT0003250	Endogenous1	0	0	8.84	1.45	18.41	64.87	10	1.45	10.49	8.22	2.61	4.08	18.41	16.11	17.17	5.94	6.58	5.08	FALSE	12
hsa-miR-587	MIMAT0003253	Endogenous1	0	0	19.29	1.04	50.75	69.6	26.72	12.07	8.37	1.04	8.47	12.4	23.21	20.82	34.66	16.39	50.75	16.63	FALSE	12
hsa-miR-589-5p	MIMAT0004799	Endogenous1	0	0	4.74	1	31.75	183.4	2.57	1	1.06	1.04	1	1.11	7.22	3.53	31.75	1	2.32	3.3	FALSE	12
hsa-miR-590-3p	MIMAT0004801	Endogenous1	0	0	11.51	1	31.75	84.84	1	12.07	5.19	19.68	2.61	4.67	15.22	25.54	31.75	8.18	8.91	3.3	FALSE	12
hsa-miR-590-5p	MIMAT0003258	Endogenous1	0	0	60.4	34.98	113.52	39.92	59.24	51.03	51.84	97.77	48.3	40.92	42.39	34.98	49.24	55.94	113.52	79.7	FALSE	11
hsa-miR-591	MIMAT0003259	Endogenous1	0	0	15.9	4.67	28.83	40.2	17.43	21.81	14.73	12.39	10.23	4.67	16.81	16.11	28.83	11.91	22.86	13.07	FALSE	12
hsa-miR-592	MIMAT0003260	Endogenous1	0	0	15	7.21	39.13	63.46	7.21	12.07	13.67	10.3	10.23	8.24	8.82	22.4	25.92	8.92	39.13	13.07	FALSE	12
hsa-miR-593-3p	MIMAT0004802	Endogenous1	0	0	6.88	1	31.83	124.99	12.79	1	7.31	1.97	4.95	1.7	5.63	31.83	8.42	2.21	2.32	2.41	FALSE	12
hsa-miR-595	MIMAT0003263	Endogenous1	0	0	18.76	2.95	43.41	65.86	26.72	12.07	15.79	12.39	6.71	11.8	24.81	31.83	43.41	2.95	29.83	6.85	FALSE	12
hsa-miR-596	MIMAT0003264	Endogenous1	0	0	28.91	13.67	55.07	49	23.94	14.73	13.67	29.05	16.08	19.53	35.99	38.12	55.07	28.33	53.08	19.29	FALSE	12
hsa-miR-597-5p	MIMAT0003265	Endogenous1	0	0	15.55	1.97	46.32	89.35	11.86	8.53	5.19	1.97	5.54	4.08	26.4	22.4	46.32	3.7	32.16	18.4	FALSE	12
hsa-miR-598-3p	MIMAT0003266	Endogenous1	0	0	34.47	19.6	71.68	42.58	36.94	31.55	45.48	25.92	19.6	24.28	47.18	27.11	34.66	20.12	71.68	29.06	FALSE	12
hsa-miR-599	MIMAT0003267	Endogenous1	0	0	1.38	1	2.92	46.05	1	1	1.06	1.04	1	1	1.6	1.57	2.92	1	2.32	1	FALSE	12
hsa-miR-600	MIMAT0003268	Endogenous1	0	0	2.38	1	13.62	151.21	1	1	1.06	1.04	1	1	13.62	1.57	2.92	1	2.32	1	FALSE	12
hsa-miR-601	MIMAT0003269	Endogenous1	0	0	2.42	1	5.19	61.86	1	4.99	5.19	1.04	1.44	1	2.43	3.53	2.92	2.21	2.32	1	FALSE	12
hsa-miR-603	MIMAT0003271	Endogenous1	0	0	1.38	1	2.92	46.05	1	1	1.06	1.04	1	1	1.6	1.57	2.92	1	2.32	1	FALSE	12
hsa-miR-604	MIMAT0003272	Endogenous1	0	0	5.66	1	32.16	152.36	5.36	1	7.31	1.04	6.13	1	4.03	3.53	2.92	1	32.16	2.41	FALSE	12
hsa-miR-605-5p	MIMAT0003273	Endogenous1	0	0	11.87	5.19	25.92	53.94	10	8.53	9.43	9.26	5.54	5.27	13.62	19.25	25.92	5.19	18.21	12.18	FALSE	12
hsa-miR-606	MIMAT0003274	Endogenous1	0	0	3.36	1	8.82	84	1	1.45	3.07	1.04	1	3.48	8.82	8.25	2.92	5.94	2.32	1	FALSE	12
hsa-miR-607	MIMAT0003275	Endogenous1	0	0	24.86	5.86	78.39	77.55	23.94	11.19	24.27	12.39	9.64	5.86	32.8	31.83	78.39	12.66	29.83	25.51	FALSE	12
hsa-miR-608	MIMAT0003276	Endogenous1	0	0	26.39	5.54	92.96	84.75	15.58	17.38	23.21	24.88	5.54	8.83	32.8	25.54	92.96	17.88	27.51	24.62	FALSE	12
hsa-miR-610	MIMAT0003278	Endogenous1	0	0	9.54	2.57	23.21	68.09	2.57	7.64	11.55	15.51	6.71	4.08	23.21	16.11	2.92	5.94	4.26	13.96	FALSE	12
hsa-miR-612	MIMAT0003280	Endogenous1	0	0	104.79	31.31	393.23	99.61	63.88	45.72	70.92	63.41	31.31	45.08	109.51	130.89	393.23	43.25	213.49	46.83	TRUE	8
hsa-miR-613	MIMAT0003281	Endogenous1	0	0	7.69	1	18.36	69.52	18.36	12.07	4.13	6.14	1	2.89	15.22	9.82	2.92	6.69	8.91	4.19	FALSE	12
hsa-miR-614	MIMAT0003282	Endogenous1	0	0	1.45	1	2.92	44.64	1	1	2.01	1.04	1	1	1.6	1.57	2.92	1	2.32	1	FALSE	12
hsa-miR-615-3p	MIMAT0003283	Endogenous1	0	0	9.89	1	31.75	94.42	4.43	12.96	6.25	1.04	1	3.48	16.81	20.82	31.75	7.43	2.32	10.41	FALSE	12
hsa-miR-615-5p	MIMAT0004804	Endogenous1	0	0	2.02	1	3.7	41.64	1.64	2.33	1.06	1.04	2.61	1	1.6	1.57	2.92	3.7	2.32	2.41	FALSE	12
hsa-miR-616-3p	MIMAT0004805	Endogenous1	0	0	2.77	1	8.53	81.08	2.57	8.53	1.06	1.04	3.2	1	5.63	1.57	2.92	1	2.32	2.41	FALSE	12
hsa-miR-617	MIMAT0003286	Endogenous1	0	0	8.93	2.3	29.83	110.73	6.29	9.42	10.49	3.02	3.78	2.3	2.43	28.69	5.51	2.95	29.83	2.41	FALSE	12
hsa-miR-619-3p	MIMAT0003288	Endogenous1	0	0	4.1	1	13.4	105.86	1	1	9.43	1.04	1	1	8.82	1.96	2.92	13.4	6.58	1	FALSE	12
hsa-miR-620	MIMAT0003289	Endogenous1	0	0	8.87	1	27.11	94.23	7.21	15.61	4.13	1.97	1	2.3	12.02	27.11	20.09	1	8.91	5.08	FALSE	12
hsa-miR-624-3p	MIMAT0004807	Endogenous1	0	0	5.73	1	18.21	113.55	2.57	3.22	1.06	1.04	1	1	2.43	11.39	17.17	1	18.21	8.63	FALSE	12
hsa-miR-625-5p	MIMAT0003294	Endogenous1	0	0	25.77	8.63	53.57	66.13	20.22	10.3	14.73	28.01	13.16	8.83	53.57	38.12	43.41	17.13	53.08	8.63	FALSE	12
hsa-miR-626	MIMAT0003295	Endogenous1	0	0	6.99	1	23	90.87	1	9.42	3.07	1.04	1	1.7	12.02	8.25	23	8.18	6.58	8.63	FALSE	12
hsa-miR-627-3p	MIMAT0026623	Endogenous1	0	0	21.39	10.81	40.49	36.94	24.87	21.81	17.91	19.68	10.81	11.8	20.01	22.4	40.49	18.63	29.83	18.4	FALSE	12
hsa-miR-627-5p	MIMAT0003296	Endogenous1	0	0	1.38	1	2.92	46.05	1	1	1.06	1.04	1	1	1.6	1.57	2.92	1	2.32	1	FALSE	12
hsa-miR-628-3p	MIMAT0003297	Endogenous1	0	0	6.62	1	17.17	99.66	2.57	1	12.61	1.04	1.44	1	16.81	12.96	17.17	2.95	8.91	1	FALSE	12
hsa-miR-628-5p	MIMAT0004809	Endogenous1	0	0	1.38	1	2.92	46.05	1	1	1.06	1.04	1	1	1.6	1.57	2.92	1	2.32	1	FALSE	12
hsa-miR-629-5p	MIMAT0004810	Endogenous1	0	0	16.01	1	32.16	50.81	14.65	20.93	14.73	13.43	9.64	8.83	13.62	25.54	20.09	1	32.16	17.51	FALSE	12
hsa-miR-630	MIMAT0003299	Endogenous1	0	0	14.01	1	35.99	81.67	3.5	19.16	6.25	17.59	4.95	4.67	35.99	28.69	25.92	1	13.56	6.85	FALSE	12
hsa-miR-631	MIMAT0003300	Endogenous1	0	0	1.79	1	5.94	81.01	1	1	1.06	1.04	1	1	1.6	1.57	2.92	5.94	2.32	1	FALSE	12
hsa-miR-637	MIMAT0003307	Endogenous1	0	0	1.84	1	7.22	97.97	1	1	1.06	1.04	1	1	7.22	1.57	2.92	1	2.32	1	FALSE	12
hsa-miR-638	MIMAT0003308	Endogenous1	0	0	8.13	1	34.66	115.86	3.5	13.84	7.31	1.04	1	4.67	13.62	6.67	34.66	3.7	6.58	1	FALSE	12
hsa-miR-639	MIMAT0003309	Endogenous1	0	0	2.45	1	6.85	76.37	1	1.45	1.06	1.04	2.03	4.67	1.6	1.57	2.92	1	4.26	6.85	FALSE	12
hsa-miR-640	MIMAT0003310	Endogenous1	0	0	13.33	3.22	34.48	72.87	13.72	3.22	9.43	4.06	6.71	7.64	24.81	17.68	23	7.43	34.48	7.74	FALSE	12
hsa-miR-641	MIMAT0003311	Endogenous1	0	0	2.16	1	6.76	87.96	1	6.76	1.06	1.04	1	1.11	1.6	5.1	2.92	1	2.32	1	FALSE	12
hsa-miR-642a-3p	MIMAT0020924	Endogenous1	0	0	3.42	1	11.23	92	1	6.76	3.07	1.04	4.37	1.11	5.63	1.96	2.92	1	11.23	1	FALSE	12
hsa-miR-642a-5p	MIMAT0003312	Endogenous1	0	0	31.56	11.8	62.38	52.97	26.72	20.93	37	44.67	16.08	11.8	28	19.25	60.9	20.12	62.38	30.84	FALSE	12
hsa-miR-643	MIMAT0003313	Endogenous1	0	0	13.28	2.61	25.54	56.19	10.93	8.53	6.25	13.43	2.61	7.64	21.61	25.54	11.34	9.67	25.18	16.63	FALSE	12
hsa-miR-644a	MIMAT0003314	Endogenous1	0	0	40.98	9.67	80.98	57.33	31.37	28.89	31.69	45.71	17.26	13.59	64.76	42.84	75.47	9.67	80.98	49.5	FALSE	12
hsa-miR-648	MIMAT0003318	Endogenous1	0	0	25.58	6.13	78.39	77.64	17.43	13.84	16.85	23.84	6.13	12.99	34.39	31.83	78.39	12.66	43.78	14.85	FALSE	12
hsa-miR-649	MIMAT0003319	Endogenous1	0	0	4.76	1	25.18	146.55	1	1.45	1.06	1.04	1	7.05	2.43	3.53	2.92	1	25.18	9.52	FALSE	12
hsa-miR-650	MIMAT0003320	Endogenous1	0	0	3.18	1	6.67	73.38	5.36	1	2.01	1.04	5.54	1	4.03	6.67	2.92	1	6.58	1	FALSE	12
hsa-miR-6503-3p	MIMAT0025463	Endogenous1	0	0	3.53	1	20.01	152.27	1	1	1.06	1.04	4.37	1.11	20.01	5.1	2.92	1.46	2.32	1	FALSE	12
hsa-miR-6503-5p	MIMAT0025462	Endogenous1	0	0	6.12	1	20.53	106.72	11.86	8.53	1.06	1.04	1	5.27	15.22	1.57	2.92	2.95	20.53	1.52	FALSE	12
hsa-miR-651-3p	MIMAT0026624	Endogenous1	0	0	2.2	1	8.42	107.64	1	1	1.06	1.04	1	1	5.63	1.96	8.42	1	2.32	1	FALSE	12
hsa-miR-651-5p	MIMAT0003321	Endogenous1	0	0	28.54	6.69	64.7	62.48	31.37	16.5	25.33	28.01	13.74	12.4	47.18	28.69	52.15	6.69	64.7	15.74	FALSE	12
hsa-miR-6511a-3p	MIMAT0025479	Endogenous1	0	0	1.38	1	2.92	46.05	1	1	1.06	1.04	1	1	1.6	1.57	2.92	1	2.32	1	FALSE	12
hsa-miR-6511a-5p	MIMAT0025478	Endogenous1	0	0	1.68	1	4.26	60.1	1	1	1.06	1.04	1	2.3	1.6	1.57	2.92	1.46	4.26	1	FALSE	12
hsa-miR-652-3p	MIMAT0003322	Endogenous1	0	0	7.56	1	20.01	89.57	1	9.42	6.25	15.51	1.44	8.83	20.01	17.68	2.92	2.95	2.32	2.41	FALSE	12
hsa-miR-652-5p	MIMAT0022709	Endogenous1	0	0	1.38	1	2.92	46.05	1	1	1.06	1.04	1	1	1.6	1.57	2.92	1	2.32	1	FALSE	12
hsa-miR-654-3p	MIMAT0004814	Endogenous1	0	0	5.85	1	18.41	106.77	5.36	4.99	1.06	1.04	1	1	18.41	8.25	17.17	1	2.32	8.63	FALSE	12
hsa-miR-654-5p	MIMAT0003330	Endogenous1	0	0	3.91	1	18.21	125.3	1	1	6.25	3.02	2.03	2.3	1.6	6.67	2.92	1	18.21	1	FALSE	12
hsa-miR-655-3p	MIMAT0003331	Endogenous1	0	0	3.5	1	25.92	202	1	2.33	1.06	1.04	1	1	1.6	1.57	25.92	2.21	2.32	1	FALSE	12
hsa-miR-656-3p	MIMAT0003332	Endogenous1	0	0	1.38	1	2.92	46.05	1	1	1.06	1.04	1	1	1.6	1.57	2.92	1	2.32	1	FALSE	12
hsa-miR-660-3p	MIMAT0022711	Endogenous1	0	0	5.48	1	15.22	81.64	2.57	5.87	2.01	1.97	1	1	15.22	5.1	11.34	5.94	4.26	9.52	FALSE	12
hsa-miR-660-5p	MIMAT0003338	Endogenous1	0	0	9.57	1.6	15.88	50.03	7.21	14.73	4.13	13.43	14.33	7.05	1.6	3.53	11.34	11.16	15.88	10.41	FALSE	12
hsa-miR-661	MIMAT0003324	Endogenous1	0	0	33.97	6.13	90.28	86.36	15.58	20.04	23.21	21.76	6.13	15.37	56.77	34.98	90.05	8.92	90.28	24.62	FALSE	12
hsa-miR-663a	MIMAT0003326	Endogenous1	0	0	7.94	1	20.01	101.12	1	1	16.85	1.04	4.37	4.08	20.01	19.25	5.51	2.95	18.21	1	FALSE	12
hsa-miR-664a-3p	MIMAT0005949	Endogenous1	0	0	76.27	46.27	119.1	31.97	52.74	61.66	71.98	91.52	48.89	46.27	119.1	66.42	95.88	64.89	113.52	82.37	FALSE	10
hsa-miR-664b-3p	MIMAT0022272	Endogenous1	0	0	35.69	2.95	111.2	103.08	8.14	12.96	87.89	13.43	10.81	13.59	80.74	34.98	37.58	2.95	111.2	13.96	FALSE	11
hsa-miR-664b-5p	MIMAT0022271	Endogenous1	0	0	1.38	1	2.92	46.05	1	1	1.06	1.04	1	1	1.6	1.57	2.92	1	2.32	1	FALSE	12
hsa-miR-665	MIMAT0004952	Endogenous1	0	0	3.48	1	17.17	138.63	6.29	1	1.06	1.04	1	1.11	7.22	1.57	17.17	1	2.32	1	FALSE	12
hsa-miR-671-3p	MIMAT0004819	Endogenous1	0	0	2.66	1	6.67	78.23	1	1	3.07	1.04	1	1.11	5.63	6.67	2.92	5.19	2.32	1	FALSE	12
hsa-miR-671-5p	MIMAT0003880	Endogenous1	0	0	9.89	3.53	29.83	72.71	8.14	6.76	15.79	5.1	4.95	6.45	13.62	3.53	8.42	7.43	29.83	8.63	FALSE	12
hsa-miR-6720-3p	MIMAT0025851	Endogenous1	0	0	1.79	1	4.03	62.55	3.5	1	1.06	1.04	1	1	4.03	1.57	2.92	1	2.32	1	FALSE	12
hsa-miR-6721-5p	MIMAT0025852	Endogenous1	0	0	36.71	12.4	69.35	52.44	43.45	24.47	38.06	38.42	19.6	12.4	56.77	20.82	66.73	17.88	69.35	32.62	FALSE	12
hsa-miR-6724-5p	MIMAT0025856	Endogenous1	0	0	63.06	15.96	139.1	63.49	24.87	24.47	58.2	55.08	30.73	15.96	104.72	85.29	116.29	41.01	139.1	61.05	TRUE	9
hsa-miR-675-5p	MIMAT0004284	Endogenous1	0	0	4.27	1	10.49	75.96	3.5	10.3	10.49	6.14	1	4.08	2.43	1.96	2.92	1	2.32	5.08	FALSE	12
hsa-miR-7-5p	MIMAT0000252	Endogenous1	0	0	36.41	18.43	95.88	57.1	29.51	29.78	37	22.8	18.43	21.9	45.58	44.41	95.88	21.61	39.13	30.84	FALSE	12
hsa-miR-708-5p	MIMAT0004926	Endogenous1	0	0	3.32	1	7.22	74.57	1	6.76	1.06	1.04	1	2.3	7.22	5.1	2.92	2.21	2.32	6.85	FALSE	12
hsa-miR-744-5p	MIMAT0004945	Endogenous1	0	0	14.01	1.52	33.4	88.63	5.36	9.42	11.55	8.22	2.61	6.45	26.4	33.4	28.83	2.21	32.16	1.52	FALSE	12
hsa-miR-758-3p蛆miR-411-3p	MIMAT0003879	Endogenous1	0	0	12.51	1	43.78	109.24	14.65	1	4.13	6.14	1.44	3.48	7.22	17.68	34.66	3.7	43.78	12.18	FALSE	12
hsa-miR-758-5p	MIMAT0022929	Endogenous1	0	0	1.95	1	7.21	90.5	7.21	1	1.06	1.04	1	1.7	1.6	1.57	2.92	1	2.32	1	FALSE	12
hsa-miR-760	MIMAT0004957	Endogenous1	0	0	4.31	1	14.54	89.24	1	1	6.25	4.06	1	2.89	7.22	14.54	2.92	1.46	4.26	5.08	FALSE	12
hsa-miR-761	MIMAT0010364	Endogenous1	0	0	23.31	7.05	45.58	64.78	9.07	14.73	45.48	23.84	8.47	7.05	45.58	33.4	23	10.42	43.78	14.85	FALSE	12
hsa-miR-764	MIMAT0010367	Endogenous1	0	0	18.3	2.03	43.78	59.43	18.36	21.81	14.73	18.63	2.03	8.24	24.81	16.11	28.83	11.91	43.78	10.41	FALSE	12
hsa-miR-765	MIMAT0003945	Endogenous1	0	0	20.82	2.89	48.43	67.76	11.86	12.07	16.85	19.68	8.47	2.89	23.21	19.25	46.32	12.66	48.43	28.18	FALSE	12
hsa-miR-766-3p	MIMAT0003888	Endogenous1	0	0	18.23	3.07	40.49	58.99	11.86	12.96	3.07	29.05	5.54	12.99	28	14.54	40.49	14.89	25.18	20.18	FALSE	12
hsa-miR-766-5p	MIMAT0022714	Endogenous1	0	0	1.38	1	2.92	45.39	1	1	1.06	1.04	1	1.11	1.6	1.57	2.92	1	2.32	1	FALSE	12
hsa-miR-767-3p	MIMAT0003883	Endogenous1	0	0	1.82	1	5.63	75.47	1	2.33	1.06	1.04	1	1	5.63	1.57	2.92	1	2.32	1	FALSE	12
hsa-miR-767-5p	MIMAT0003882	Endogenous1	0	0	5.89	1	34.48	159.12	7.21	1	1.06	1.04	1	1	4.03	6.67	5.51	6.69	34.48	1	FALSE	12
hsa-miR-769-3p	MIMAT0003887	Endogenous1	0	0	1.38	1	2.92	46.05	1	1	1.06	1.04	1	1	1.6	1.57	2.92	1	2.32	1	FALSE	12
hsa-miR-769-5p	MIMAT0003886	Endogenous1	0	0	17.16	1.57	49.24	69.43	13.72	22.7	16.85	18.63	9.64	8.24	13.62	1.57	49.24	13.4	25.18	13.07	FALSE	12
hsa-miR-770-5p	MIMAT0003948	Endogenous1	0	0	21.59	5.86	101.71	126.05	15.58	6.76	7.31	11.35	7.3	5.86	24.81	14.54	101.71	6.69	41.46	15.74	FALSE	11
hsa-miR-802	MIMAT0004185	Endogenous1	0	0	8.91	1	26.4	85.18	4.43	6.76	3.07	3.02	2.61	1	26.4	6.67	17.17	7.43	13.56	14.85	FALSE	12
hsa-miR-873-3p	MIMAT0022717	Endogenous1	0	0	47.12	17.15	99.92	54.09	17.43	27.12	56.08	56.12	33.07	17.15	99.92	55.42	52.15	23.1	80.98	46.83	FALSE	12
hsa-miR-873-5p	MIMAT0004953	Endogenous1	0	0	11.72	1	29.95	81.57	1	7.64	4.13	8.22	4.37	3.48	21.61	27.11	8.42	13.4	11.23	29.95	FALSE	12
hsa-miR-874-3p	MIMAT0004911	Endogenous1	0	0	1.38	1	2.92	46.05	1	1	1.06	1.04	1	1	1.6	1.57	2.92	1	2.32	1	FALSE	12
hsa-miR-874-5p	MIMAT0026718	Endogenous1	0	0	15.32	3.48	34.66	63.36	13.72	20.04	10.49	14.47	3.78	3.48	31.2	14.54	34.66	15.64	15.88	5.97	FALSE	12
hsa-miR-875-3p	MIMAT0004923	Endogenous1	0	0	4.87	1	23	124.64	1	4.99	4.13	1.04	1.44	1	4.03	6.67	23	5.94	4.26	1	FALSE	12
hsa-miR-876-3p	MIMAT0004925	Endogenous1	0	0	11.82	1.04	28.83	81.71	9.07	2.33	8.37	1.04	2.61	7.05	23.21	12.96	28.83	6.69	27.51	12.18	FALSE	12
hsa-miR-876-5p	MIMAT0004924	Endogenous1	0	0	1.57	1	3.3	52.8	1	1	1.06	1.04	1	1	1.6	1.57	2.92	1	2.32	3.3	FALSE	12
hsa-miR-877-5p	MIMAT0004949	Endogenous1	0	0	9.95	1.57	29.6	90.04	11.86	4.99	20.03	3.02	7.88	1.7	29.6	1.57	20.09	10.42	2.32	5.97	FALSE	12
hsa-miR-885-3p	MIMAT0004948	Endogenous1	0	0	3.43	1	11.23	96.52	1	1	3.07	1.04	3.2	1	7.22	1.57	2.92	1	11.23	6.85	FALSE	12
hsa-miR-885-5p	MIMAT0004947	Endogenous1	0	0	1.58	1	3.53	55.42	1	1.45	1.06	1.04	1	1	1.6	3.53	2.92	1	2.32	1	FALSE	12
hsa-miR-887-3p	MIMAT0004951	Endogenous1	0	0	6.08	1	14.54	74.83	11.86	5.87	8.37	1.04	1	5.27	5.63	14.54	8.42	1	8.91	1	FALSE	12
hsa-miR-887-5p	MIMAT0026720	Endogenous1	0	0	12.64	1	25.92	66.95	9.07	14.73	4.13	17.59	1	11.8	7.22	23.97	25.92	2.95	22.86	10.41	FALSE	12
hsa-miR-888-5p	MIMAT0004916	Endogenous1	0	0	24.58	6.76	84.22	85.75	23.94	6.76	14.73	17.59	11.98	8.83	28	33.4	84.22	8.18	34.48	22.85	FALSE	12
hsa-miR-889-3p	MIMAT0004921	Endogenous1	0	0	5.76	1	27.51	128.12	1	1.45	5.19	4.06	1	1	2.43	9.82	2.92	5.94	27.51	6.85	FALSE	12
hsa-miR-890	MIMAT0004912	Endogenous1	0	0	8.3	1	26.4	102.81	2.57	8.53	5.19	1.04	6.13	1	26.4	12.96	23	8.92	2.32	1.52	FALSE	12
hsa-miR-891a-5p	MIMAT0004902	Endogenous1	0	0	1.8	1	4.03	63.6	1	1	1.06	1.04	1	1	4.03	1.57	2.92	3.7	2.32	1	FALSE	12
hsa-miR-891b	MIMAT0004913	Endogenous1	0	0	18.86	7.18	63.81	81.42	18.36	13.84	14.73	7.18	14.91	8.83	15.22	9.82	63.81	8.92	25.18	25.51	FALSE	12
hsa-miR-892a	MIMAT0004907	Endogenous1	0	0	16.12	2.92	24.81	36.81	15.58	22.7	13.67	14.47	13.16	12.99	24.81	14.54	2.92	23.85	18.21	16.63	FALSE	12
hsa-miR-892b	MIMAT0004918	Endogenous1	0	0	1.45	1	2.92	48.57	1	1	1.06	1.04	1	1	2.43	1.57	2.92	1	2.32	1	FALSE	12
hsa-miR-9-5p	MIMAT0000441	Endogenous1	0	0	1.48	1	2.92	45.35	1	1	1.06	1.04	1	2.3	1.6	1.57	2.92	1	2.32	1	FALSE	12
hsa-miR-922	MIMAT0004972	Endogenous1	0	0	21.85	1.57	90.05	110.42	13.72	14.73	26.39	9.26	13.16	2.3	29.6	1.57	90.05	11.91	39.13	10.41	FALSE	12
hsa-miR-924	MIMAT0004974	Endogenous1	0	0	1.38	1	2.92	46.05	1	1	1.06	1.04	1	1	1.6	1.57	2.92	1	2.32	1	FALSE	12
hsa-miR-92a-1-5p	MIMAT0004507	Endogenous1	0	0	7.58	1	31.75	108.41	8.14	3.22	4.13	7.18	1	2.89	5.63	1.57	31.75	5.19	8.91	11.3	FALSE	12
hsa-miR-92a-3p	MIMAT0000092	Endogenous1	0	0	142.67	92.02	238.72	32.83	130.77	108.58	102.73	183.15	95.16	92.02	168.65	102.59	238.72	146.23	143.75	199.64	TRUE	2
hsa-miR-92b-3p	MIMAT0003218	Endogenous1	0	0	1.85	1	5.1	70.35	1	1	1.06	1.04	3.2	1	1.6	5.1	2.92	1	2.32	1	FALSE	12
hsa-miR-148a-3p	MIMAT0000243	Endogenous1	0	0	152.6	93.53	285.56	31.38	142.85	158.17	118.64	139.42	175.42	137.77	93.53	127.75	177.5	128.32	285.56	146.33	TRUE	1
hsa-miR-933	MIMAT0004976	Endogenous1	0	0	2.13	1	4.37	56.77	1	1	1.06	1.04	4.37	3.48	2.43	3.53	2.92	1.46	2.32	1	FALSE	12
hsa-miR-934	MIMAT0004977	Endogenous1	0	0	5.23	1	18.21	108.65	12.79	1	1.06	1.04	2.03	4.67	7.22	9.82	2.92	1	18.21	1	FALSE	12
hsa-miR-935	MIMAT0004978	Endogenous1	0	0	2.69	1	8.42	95.44	1	1.45	1.06	1.04	1	1	2.43	1.57	8.42	5.19	6.58	1.52	FALSE	12
hsa-miR-936	MIMAT0004979	Endogenous1	0	0	12.79	1	40.49	89.91	10.93	12.96	8.37	3.02	6.13	10.02	23.21	9.82	40.49	1	25.18	2.41	FALSE	12
hsa-miR-937-3p	MIMAT0004980	Endogenous1	0	0	4.18	1	15.22	100.75	5.36	1	5.19	1.04	1	2.89	15.22	1.96	2.92	3.7	8.91	1	FALSE	12
hsa-miR-939-5p	MIMAT0004982	Endogenous1	0	0	7.08	1	22.4	88.44	9.07	1	5.19	1.04	1	1	7.22	22.4	8.42	8.92	6.58	13.07	FALSE	12
hsa-miR-940	MIMAT0004983	Endogenous1	0	0	3.11	1	14.54	132.61	1	1	1.06	1.04	1	1.7	1.6	14.54	2.92	8.18	2.32	1	FALSE	12
hsa-miR-941	MIMAT0004984	Endogenous1	0	0	8.6	1.7	23	75.78	12.79	12.07	6.25	9.26	4.95	1.7	16.81	5.1	23	2.21	6.58	2.41	FALSE	12
hsa-miR-942-3p	MIMAT0026734	Endogenous1	0	0	3.33	1	11.23	104.07	2.57	1.45	1.06	1.04	1	3.48	2.43	9.82	2.92	1.46	11.23	1.52	FALSE	12
hsa-miR-942-5p	MIMAT0004985	Endogenous1	0	0	1.38	1	2.92	46.05	1	1	1.06	1.04	1	1	1.6	1.57	2.92	1	2.32	1	FALSE	12
hsa-miR-944	MIMAT0004987	Endogenous1	0	0	3.47	1	7.22	56.16	4.43	4.99	3.07	1.04	2.03	1.11	7.22	5.1	2.92	4.45	4.26	1	FALSE	12
hsa-miR-95-3p	MIMAT0000094	Endogenous1	0	0	34.69	5.51	69.35	52.14	28.58	17.38	37	38.42	36	19.53	56.77	47.56	5.51	18.63	69.35	41.5	FALSE	12
hsa-miR-96-5p	MIMAT0000095	Endogenous1	0	0	16.36	2.89	39.13	78.6	10	12.96	9.43	5.1	5.54	2.89	31.2	30.26	31.75	5.94	39.13	12.18	FALSE	12
hsa-miR-98-3p	MIMAT0022842	Endogenous1	0	0	11.82	1.7	35.99	92.79	5.36	18.27	5.19	1.97	4.95	1.7	35.99	25.54	20.09	12.66	2.32	7.74	FALSE	12
hsa-miR-98-5p	MIMAT0000096	Endogenous1	0	0	75.99	46.75	97.72	17.43	73.17	76.71	73.04	46.75	65.29	77.76	77.55	68	81.3	97.72	94.93	79.7	FALSE	12
hsa-miR-99a-5p	MIMAT0000097	Endogenous1	0	0	22.85	1	69.64	97.77	10	7.64	23.21	14.47	1	5.27	13.62	1.57	69.64	27.58	50.75	49.5	FALSE	12
hsa-miR-99b-5p	MIMAT0000689	Endogenous1	0	0	48.88	30.56	93.53	38.06	34.16	68.74	37	35.29	43.03	31.41	93.53	61.71	52.15	30.56	53.08	45.94	FALSE	12
ACTB	NM_001101.2	Housekeeping	0	0	457.98	157.88	912.13	53.26	485.65	389.26	456.86	249.79	245.71	291.67	744.01	401.34	912.13	334.27	827.23	157.88	TRUE	0
B2M	NM_004048.2	Housekeeping	0	0	8870.35	4700.27	19828.6	51.03	8570.79	7036.18	7137.61	6331.75	4973.53	6084.47	14514.4	8673.67	19828.6	6148.77	12444.1	4700.27	TRUE	0
GAPDH	NM_002046.3	Housekeeping	0	0	283.61	125.9	506.92	45.51	271.05	231.66	254.35	243.54	129.73	188.28	501.08	410.78	506.92	212.64	327.4	125.9	TRUE	0
RPL19	NM_000981.3	Housekeeping	0	0	3254.74	1047.05	8613.99	65.38	2634.44	2222.99	2504.24	3035.14	1047.05	1313.09	4085.93	2514.63	8613.99	2374.42	6078.91	2632.08	TRUE	0
RPLP0	NM_001002.3	Housekeeping	0	0	1322.55	526.88	3500.79	62.58	1183.34	894.84	1038.95	1184.84	526.88	640.46	1899.54	1156.09	3500.79	861.85	2108.18	874.82	TRUE	0
LIG_NEG_A	nmiR00810.1	Ligation	0	0	75.37	51.02	94.54	18.11	94.54	77.59	90.01	85.27	70.56	51.02	61.56	61.71	63.81	84.29	87.95	76.15	FALSE	12
LIG_NEG_B	nmiR00828.1	Ligation	0	0	5.31	1	13.62	88.54	8.14	1.45	1.06	9.26	1	1	13.62	1.57	5.51	8.92	11.23	1	FALSE	12
LIG_NEG_C	nmiR00803.1	Ligation	0	0	1.51	1	2.92	47.18	1	1	1.06	1.04	2.61	1	1.6	1.57	2.92	1	2.32	1	FALSE	12
LIG_POS_A	nmiR00813.1	Ligation	0	0	23170.6	10154.7	51752.6	62.16	15055.2	11910.5	15949.5	25835.5	10287.7	10154.7	40097.4	21139.6	51752.6	11657.3	44251.8	19955.9	TRUE	0
LIG_POS_B	nmiR00809.1	Ligation	0	0	7036.41	3162.3	15683.3	59.18	4553.77	3534.31	5197.32	7020.02	3162.3	3361.28	13226.2	6833.98	15683.3	4249.66	11379.4	6235.43	TRUE	0
LIG_POS_C	nmiR00811.1	Ligation	0	0	1012.77	405.91	1993.65	59.47	671.45	571.66	602.12	1395.17	477.68	440.22	1730.12	1030.3	1993.65	405.91	1954.75	880.15	TRUE	0
NEG_A	ERCC_00096.1	Negative	0	0	2.75	1	10.63	105.45	2.77	10.63	3.89	1	1	1	5.52	3.24	1	1	1	1	FALSE	12
NEG_B	ERCC_00041.1	Negative	0	0	1	1	1	0	1	1	1	1	1	1	1	1	1	1	1	1	FALSE	12
NEG_C	ERCC_00019.1	Negative	0	0	28.56	15.63	48.52	32.51	25.77	15.63	30.89	31.9	28.46	20.86	48.52	17.24	23.89	25.96	34.83	38.71	FALSE	12
NEG_D	ERCC_00076.1	Negative	0	0	2.2	1	7.46	82.47	1	1.63	2.89	1	7.46	2.86	2.52	2.24	1	1	1.83	1	FALSE	12
NEG_E	ERCC_00098.1	Negative	0	0	2.35	1	5.96	87.64	1	5.63	1	1.9	1	1	5.52	2.24	1	5.96	1	1	FALSE	12
NEG_F	ERCC_00126.1	Negative	0	0	4.67	1	8.96	66.72	2.77	6.63	8.89	3.9	4.46	2.86	1	1	8.89	8.96	1	5.71	FALSE	12
NEG_G	ERCC_00144.1	Negative	0	0	1	1	1	0	1	1	1	1	1	1	1	1	1	1	1	1	FALSE	12
NEG_H	ERCC_00154.1	Negative	0	0	1	1	1	0	1	1	1	1	1	1	1	1	1	1	1	1	FALSE	12
POS_A	ERCC_00117.1	Positive	0	0	24156.5	17324.6	28943.8	17.45	25855.8	17324.6	27161.9	24244.9	25435.5	19880.9	27068.5	17440.2	28364.9	20713	28943.8	27443.7	TRUE	0
POS_B	ERCC_00112.1	Positive	0	0	7328.72	5203.24	8734.83	17.4	7758.77	5339.63	8386.89	7459.9	7795.46	5884.86	8394.52	5203.24	8100.89	6431.96	8734.83	8453.71	TRUE	0
POS_C	ERCC_00002.1	Positive	0	0	2573.14	1858.63	2950.71	14.88	2652.77	1858.63	2833.89	2766.9	2648.46	2278.86	2898.52	2083.24	2852.89	2121.96	2930.83	2950.71	TRUE	0
POS_D	ERCC_00092.1	Positive	0	0	481.81	345.24	572.83	13.71	515.77	397.63	515.89	495.9	486.46	444.86	511.52	345.24	509.89	428.96	572.83	556.71	TRUE	0
POS_E	ERCC_00035.1	Positive	0	0	99.81	74.63	120.89	13.67	109.77	74.63	107.89	103.9	95.46	108.86	90.52	85.24	120.89	86.96	98.83	114.71	FALSE	6
POS_F	ERCC_00034.1	Positive	0	0	48.06	35.24	64.83	16.23	50.77	40.63	39.89	43.9	51.46	44.86	53.52	35.24	49.89	48.96	64.83	52.71	FALSE	12
ath-miR159a	MIMAT0000177	SpikeIn	0	0	31.03	7.88	69.35	70.88	12.79	11.19	25.33	31.13	7.88	13.59	59.97	27.11	66.73	20.86	69.35	26.4	FALSE	12
cel-miR-248	MIMAT0000304	SpikeIn	0	0	9.61	1	40.49	116.51	8.14	16.5	1.06	1.97	2.03	3.48	15.22	6.67	40.49	5.19	13.56	1	FALSE	12
cel-miR-254	MIMAT0000310	SpikeIn	0	0	8.56	1	43.78	145.24	3.5	9.42	1.06	1.04	1	3.48	8.82	20.82	2.92	4.45	43.78	2.41	FALSE	12
osa-miR414	MIMAT0001330	SpikeIn	0	0	9.34	1.04	22.4	72.44	6.29	4.1	5.19	1.04	2.61	4.08	16.81	22.4	11.34	7.43	15.88	14.85	FALSE	12
osa-miR442	MIMAT0001605	SpikeIn	0	0	38.54	16.39	87.95	51.61	33.23	36.86	55.02	42.58	25.46	18.93	26.4	42.84	52.15	16.39	87.95	24.62	FALSE	12
