# Supplementary material for: RFX transcription factors control a miR-150/PDAP1 axis that restrains the proliferation of human T cells
Source: PLoS Biol. 2022 Feb 10;20(2):e3001538. doi: 10.1371/journal.pbio.3001538 (PMC8865640; doi:10.1371/journal.pbio.3001538)
Supplement: S2 Table — (XLSX) [file pbio.3001538.s013.xlsx]

## Sheet: DE_all genes miR-150
#	gene_id	baseMean	log2FoldChange CTRL vs PD150	lfcSE	stat	pvalue	padj	hgnc_symbol
9915	ENSG00000155906	206.17	-2.24312	0.226903	-9.88579	4.79773e-23	3.55416e-19	RMND1
3865	ENSG00000111247	172.004	-1.52139	0.205085	-7.41836	1.1858e-13	2.92815e-10	RAD51AP1
3272	ENSG00000106244	1035.12	-1.46727	0.190522	-7.70131	1.3468e-14	4.98856e-11	PDAP1
4820	ENSG00000118513	2042.24	-1.39376	0.200015	-6.96828	3.20849e-12	5.94212e-09	MYB
1386	ENSG00000077458	202.198	-1.07909	0.222325	-4.85365	1.21209e-06	0.00128274	FAM76B
17418	ENSG00000197451	1366.88	-1.05706	0.195249	-5.41393	6.16572e-08	9.13514e-05	HNRNPAB
8722	ENSG00000145675	661.135	-0.994509	0.234626	-4.23871	2.24811e-05	0.016654	PIK3R1
10502	ENSG00000160588	160.51	-0.981814	0.196377	-4.99965	5.74342e-07	0.000709121	MPZL3
13537	ENSG00000173575	253.108	-0.956506	0.208257	-4.59291	4.37106e-06	0.00359786	CHD2
13418	ENSG00000172974	224.531	-0.916097	0.195821	-4.67825	2.89336e-06	0.00267925
6991	ENSG00000134982	118.946	-0.816814	0.232692	-3.51028	0.000447627	0.236859	APC
12794	ENSG00000170345	31.8365	-0.803434	0.273651	-2.93598	0.00332497	NA	FOS
817	ENSG00000060642	44.2382	-0.788744	0.263294	-2.99568	0.00273838	0.930701	PIGV
11644	ENSG00000165637	331.907	-0.788143	0.208903	-3.77276	0.00016145	0.0996684	VDAC2
29996	ENSG00000231205	38.4418	-0.782727	0.259696	-3.01401	0.00257816	NA	ZNF826P
3358	ENSG00000106771	281.346	-0.771534	0.233283	-3.3073	0.000942011	0.436151	TMEM245
6431	ENSG00000131368	76.7982	-0.765936	0.238292	-3.21428	0.00130773	0.569864	MRPS25
2561	ENSG00000101665	130.112	-0.762263	0.257062	-2.96528	0.00302405	0.930701	SMAD7
22440	ENSG00000213619	154.204	-0.735919	0.235284	-3.12779	0.00176125	0.724852	NDUFS3
7212	ENSG00000136100	140.738	-0.707805	0.212616	-3.32902	0.00087152	0.430415	VPS36
37392	ENSG00000244754	238.362	-0.701864	0.197476	-3.55418	0.000379158	0.216062	N4BP2L2
23500	ENSG00000217801	38.1456	-0.697215	0.260577	-2.67566	0.00745823	NA
7132	ENSG00000135698	83.1502	-0.671117	0.24353	-2.75579	0.00585507	0.99992	MPHOSPH6
3989	ENSG00000112031	64.1715	-0.669821	0.246697	-2.71516	0.00662445	0.99992	MTRF1L
4981	ENSG00000119922	65.4005	-0.669197	0.253656	-2.63821	0.00833447	0.99992	IFIT2
37501	ENSG00000246308	7.90383	-0.666174	0.235304	-2.83112	0.00463858	NA
8083	ENSG00000141298	346.34	-0.665379	0.228352	-2.91383	0.00357019	0.99992	SSH2
6830	ENSG00000134070	29.3655	-0.655973	0.271347	-2.41747	0.0156288	NA	IRAK2
18870	ENSG00000201098	19.9552	-0.640229	0.26504	-2.41559	0.0157096	NA	RNY1
21429	ENSG00000210077	12.9941	-0.639012	0.26646	-2.39815	0.0164779	NA	MT-TV
2368	ENSG00000100664	699.321	-0.631187	0.165777	-3.80744	0.000140412	0.0945612	EIF5
10529	ENSG00000160785	174.597	-0.629437	0.204996	-3.07048	0.00213714	0.83326	SLC25A44
4205	ENSG00000113597	41.7685	-0.626292	0.264067	-2.37172	0.0177057	NA	TRAPPC13
627	ENSG00000047621	97.8256	-0.620733	0.220592	-2.81393	0.00489392	0.99992	C12orf4
12201	ENSG00000167792	271.357	-0.613797	0.207813	-2.9536	0.00314086	0.930701	NDUFV1
55830	ENSG00000279483	61.6489	-0.584116	0.24291	-2.40466	0.0161876	0.99992
9332	ENSG00000150776	123.943	-0.582459	0.204405	-2.84953	0.00437837	0.99992	NKAPD1
48501	ENSG00000265735	39.8162	-0.579085	0.274059	-2.11299	0.0346012	NA	RN7SL5P
22715	ENSG00000214194	16.9786	-0.575203	0.274485	-2.09557	0.0361204	NA	SMIM30
5226	ENSG00000122033	75.7313	-0.571364	0.228238	-2.50337	0.0123016	0.99992	MTIF3
7830	ENSG00000139508	29.9547	-0.570032	0.263068	-2.16686	0.0302455	NA	SLC46A3
5093	ENSG00000120738	24.7961	-0.566246	0.274845	-2.06024	0.0393755	NA	EGR1
11937	ENSG00000166803	47.1255	-0.563963	0.255413	-2.20804	0.0272412	0.99992	PCLAF
2330	ENSG00000100522	92.0849	-0.559076	0.217888	-2.56589	0.0102912	0.99992	GNPNAT1
4166	ENSG00000113312	259.72	-0.558227	0.211958	-2.63367	0.00844674	0.99992	TTC1
12298	ENSG00000168172	141.867	-0.557936	0.210795	-2.64682	0.00812538	0.99992	HOOK3
4192	ENSG00000113525	19.3703	-0.555457	0.273941	-2.02765	0.042596	NA	IL5
11814	ENSG00000166295	112.808	-0.555351	0.211973	-2.61992	0.00879517	0.99992	ANAPC16
1004	ENSG00000067208	52.0936	-0.553954	0.243919	-2.27106	0.0231433	0.99992	EVI5
831	ENSG00000061676	42.3082	-0.552742	0.260939	-2.11828	0.0341511	0.99992	NCKAP1
5010	ENSG00000120129	33.5534	-0.552308	0.27339	-2.02022	0.0433607	NA	DUSP1
3045	ENSG00000105185	217.248	-0.549752	0.248052	-2.21628	0.0266721	0.99992	PDCD5
9064	ENSG00000148288	4.67694	-0.547989	0.237572	-2.30662	0.0210759	NA	GBGT1
1852	ENSG00000089775	68.0763	-0.547361	0.237943	-2.30039	0.0214263	0.99992	ZBTB25
36107	ENSG00000241665	10.5035	-0.544141	0.252372	-2.15611	0.0310751	NA	RN7SL418P
6557	ENSG00000132286	100.687	-0.541836	0.217965	-2.48589	0.0129229	0.99992	TIMM10B
36354	ENSG00000242259	44.4147	-0.538892	0.248905	-2.16505	0.0303839	0.99992	C22orf39
13825	ENSG00000175155	69.0188	-0.538878	0.256465	-2.10118	0.0356252	0.99992	YPEL2
2397	ENSG00000100883	344.205	-0.536558	0.179983	-2.98116	0.00287161	0.930701	SRP54
1562	ENSG00000082213	104.959	-0.536507	0.211213	-2.54013	0.0110813	0.99992	C5orf22
31703	ENSG00000233705	36.0541	-0.522858	0.263717	-1.98265	0.0474068	NA	SLC26A4-AS1
6433	ENSG00000131373	73.5621	-0.521554	0.234212	-2.22685	0.0259573	0.99992	HACL1
11807	ENSG00000166266	161.192	-0.521549	0.207861	-2.50912	0.0121033	0.99992	CUL5
385	ENSG00000018699	140.199	-0.521021	0.216127	-2.41071	0.0159214	0.99992	TTC27
22364	ENSG00000213463	22.1112	-0.517929	0.270859	-1.91217	0.0558538	NA	SYNJ2BP
9510	ENSG00000152240	63.806	-0.517152	0.242944	-2.12869	0.0332803	0.99992	HAUS1
14497	ENSG00000178537	134.731	-0.516963	0.212723	-2.43022	0.0150897	0.99992	SLC25A20
37005	ENSG00000243870	4.6222	-0.515988	0.223509	-2.30858	0.0209671	NA	RN7SL236P
17820	ENSG00000198712	9315.78	-0.514785	0.237283	-2.1695	0.0300447	0.99992	MT-CO2
52714	ENSG00000273841	93.5002	-0.513328	0.244826	-2.09671	0.0360197	0.99992	TAF9
22778	ENSG00000214331	14.1525	-0.51302	0.274808	-1.86683	0.0619252	NA
4159	ENSG00000113272	73.9519	-0.509773	0.234503	-2.17385	0.0297165	0.99992	THG1L
17654	ENSG00000198157	18.5804	-0.507415	0.273073	-1.85816	0.0631459	NA	HMGN5
11537	ENSG00000165169	35.7142	-0.504276	0.26039	-1.93662	0.0527921	NA	DYNLT3
49139	ENSG00000267041	44.2938	-0.503225	0.260447	-1.93216	0.0533397	0.99992	ZNF850
11280	ENSG00000164182	40.7718	-0.502967	0.270971	-1.85617	0.0634298	NA	NDUFAF2
7907	ENSG00000140006	39.5795	-0.500234	0.253333	-1.97461	0.0483128	NA	WDR89
48198	ENSG00000265078	19.2353	-0.49942	0.26933	-1.85431	0.0636951	NA	RN7SL664P
49531	ENSG00000267519	42.869	-0.498294	0.255552	-1.94988	0.051191	0.99992
4524	ENSG00000116044	319.814	-0.496792	0.192997	-2.5741	0.0100502	0.99992	NFE2L2
10068	ENSG00000157181	54.9633	-0.494864	0.241798	-2.0466	0.0406972	0.99992	ODR4
8771	ENSG00000145919	77.5451	-0.492022	0.240425	-2.04647	0.04071	0.99992	BOD1
35712	ENSG00000240695	13.3057	-0.491491	0.274495	-1.79053	0.0733688	NA
4416	ENSG00000115364	115.211	-0.491093	0.223864	-2.19371	0.0282559	0.99992	MRPL19
11204	ENSG00000164024	272.184	-0.487332	0.185219	-2.63111	0.00851057	0.99992	METAP1
17584	ENSG00000197961	149.167	-0.486809	0.199368	-2.44176	0.0146158	0.99992	ZNF121
53971	ENSG00000276281	11.1978	-0.486149	0.2595	-1.87341	0.0610122	NA	RN7SL126P
13445	ENSG00000173141	62.4442	-0.483997	0.243884	-1.98454	0.047196	0.99992	MRPL57
14287	ENSG00000177432	15.0186	-0.483103	0.274814	-1.75793	0.07876	NA	NAP1L5
8175	ENSG00000141873	43.0126	-0.482066	0.253056	-1.90498	0.056783	0.99992	SLC39A3
8508	ENSG00000144034	66.7876	-0.481903	0.264339	-1.82305	0.068296	0.99992	TPRKB
1998	ENSG00000093144	167.59	-0.480378	0.208994	-2.29853	0.0215319	0.99992	ECHDC1
20253	ENSG00000205707	17.2958	-0.479983	0.274794	-1.7467	0.0806893	NA	ETFRF1
9870	ENSG00000155438	277.105	-0.478727	0.206595	-2.31722	0.0204918	0.99992	NIFK
16544	ENSG00000187808	6.56041	-0.477737	0.252784	-1.8899	0.0587707	NA	SOWAHD
3246	ENSG00000106028	268.442	-0.477543	0.247709	-1.92783	0.0538757	0.99992	SSBP1
5290	ENSG00000122644	36.1638	-0.4773	0.258251	-1.8482	0.0645727	NA	ARL4A
2546	ENSG00000101493	11.3876	-0.476216	0.27234	-1.74861	0.0803593	NA	ZNF516
7655	ENSG00000138382	82.9944	-0.475432	0.259115	-1.83483	0.0665304	0.99992	METTL5
161	ENSG00000006831	188.721	-0.473067	0.215126	-2.19902	0.0278764	0.99992	ADIPOR2
8080	ENSG00000141293	314.398	-0.472816	0.191569	-2.46812	0.0135823	0.99992	SKAP1
7795	ENSG00000139233	29.4784	-0.472338	0.267023	-1.7689	0.0769102	NA	LLPH
5078	ENSG00000120686	177.895	-0.471684	0.196486	-2.4006	0.016368	0.99992	UFM1
13446	ENSG00000173145	220.426	-0.470689	0.192911	-2.43993	0.0146903	0.99992	NOC3L
36980	ENSG00000243811	32.3931	-0.47024	0.258449	-1.81947	0.0688397	NA	APOBEC3D
32275	ENSG00000234545	72.3328	-0.469101	0.244877	-1.91566	0.0554088	0.99992	FAM133B
35491	ENSG00000240160	5.89085	-0.468523	0.24408	-1.91955	0.054915	NA	RN7SL263P
10141	ENSG00000157833	25.0391	-0.468083	0.2713	-1.72533	0.0844673	NA	GAREM2
7592	ENSG00000138050	58.1654	-0.467008	0.234159	-1.99441	0.0461073	0.99992	THUMPD2
17937	ENSG00000198918	275.727	-0.466568	0.238343	-1.95754	0.0502836	0.99992	RPL39
17891	ENSG00000198840	402.792	-0.464957	0.246906	-1.88314	0.0596818	0.99992	MT-ND3
36881	ENSG00000243562	9.28148	-0.464505	0.240989	-1.9275	0.0539175	NA	RN7SL838P
1603	ENSG00000083750	11.1112	-0.463958	0.270095	-1.71776	0.0858403	NA	RRAGB
9984	ENSG00000156467	303.185	-0.463776	0.233847	-1.98325	0.0473399	0.99992	UQCRB
1715	ENSG00000087074	283.266	-0.463467	0.240074	-1.93052	0.0535429	0.99992	PPP1R15A
4339	ENSG00000114867	1607.66	-0.461491	0.184717	-2.49837	0.0124768	0.99992	EIF4G1
17637	ENSG00000198105	26.6299	-0.461126	0.267912	-1.72118	0.0852176	NA	ZNF248
37925	ENSG00000248569	20.6514	-0.460045	0.272375	-1.68901	0.0912173	NA
11762	ENSG00000166130	117.888	-0.459323	0.227854	-2.01587	0.0438139	0.99992	IKBIP
17656	ENSG00000198162	199.744	-0.459025	0.199528	-2.30055	0.0214171	0.99992	MAN1A2
7690	ENSG00000138617	64.1095	-0.458863	0.240488	-1.90805	0.0563845	0.99992	PARP16
19692	ENSG00000203914	7.58375	-0.458231	0.258207	-1.77467	0.0759531	NA	HSP90B3P
21466	ENSG00000211459	1990.1	-0.4582	0.235894	-1.9424	0.0520892	0.99992	MT-RNR1
4571	ENSG00000116473	449.827	-0.458111	0.204477	-2.2404	0.0250646	0.99992	RAP1A
7332	ENSG00000136783	37.8972	-0.457098	0.256694	-1.78071	0.0749601	NA	NIPSNAP3A
14517	ENSG00000178660	8.99928	-0.456725	0.263274	-1.73479	0.0827784	NA	ARMC10P1
15533	ENSG00000183648	120.371	-0.456079	0.243462	-1.87331	0.0610259	0.99992	NDUFB1
4491	ENSG00000115841	9.29685	-0.455705	0.268976	-1.69423	0.0902224	NA	RMDN2
3967	ENSG00000111845	142.964	-0.454656	0.230503	-1.97245	0.0485585	0.99992	PAK1IP1
11144	ENSG00000163820	124.678	-0.453538	0.225522	-2.01106	0.0443189	0.99992	FYCO1
3488	ENSG00000108064	192.589	-0.453401	0.195226	-2.32244	0.020209	0.99992	TFAM
2642	ENSG00000102189	97.0699	-0.452532	0.217978	-2.07604	0.0378904	0.99992	EEA1
39034	ENSG00000250317	24.1867	-0.451112	0.270146	-1.66988	0.0949434	NA	SMIM20
545	ENSG00000038002	31.7173	-0.451034	0.271283	-1.66259	0.0963936	NA	AGA
794	ENSG00000058804	222.488	-0.450786	0.20428	-2.20671	0.0273346	0.99992	NDC1
9919	ENSG00000155959	126.355	-0.449963	0.242029	-1.85913	0.0630091	0.99992	VBP1
1780	ENSG00000088682	110.226	-0.449112	0.21138	-2.12467	0.0336143	0.99992	COQ9
7495	ENSG00000137574	236.993	-0.446134	0.18994	-2.34882	0.0188332	0.99992	TGS1
12062	ENSG00000167283	91.8478	-0.445686	0.250927	-1.77616	0.0757072	0.99992	ATP5MG
5681	ENSG00000125648	40.2089	-0.442944	0.252422	-1.75478	0.0792976	NA	SLC25A23
15230	ENSG00000182378	57.9731	-0.442265	0.25299	-1.74815	0.0804384	0.99992	PLCXD1
897	ENSG00000064703	176.667	-0.441336	0.208408	-2.11765	0.0342046	0.99992	DDX20
6049	ENSG00000128609	111.371	-0.440027	0.242103	-1.81752	0.0691372	0.99992	NDUFA5
11080	ENSG00000163634	118.437	-0.439619	0.238709	-1.84165	0.0655257	0.99992	THOC7
22064	ENSG00000212694	13.3361	-0.43816	0.268395	-1.63252	0.10257	NA	LINC01089
13864	ENSG00000175324	38.5769	-0.437437	0.269239	-1.62472	0.104223	NA	LSM1
12164	ENSG00000167695	18.1635	-0.43614	0.273864	-1.59254	0.111262	NA	FAM57A
10937	ENSG00000163170	50.748	-0.43477	0.272348	-1.59637	0.110405	0.99992	BOLA3
2505	ENSG00000101343	274.073	-0.433761	0.185214	-2.34195	0.0191834	0.99992	CRNKL1
43247	ENSG00000256043	47.3937	-0.433596	0.259124	-1.67332	0.0942651	0.99992	CTSO
11055	ENSG00000163584	369.904	-0.432948	0.236133	-1.83349	0.06673	0.99992	RPL22L1
6688	ENSG00000132963	241.564	-0.432721	0.245636	-1.76163	0.0781317	0.99992	POMP
16383	ENSG00000187049	25.9968	-0.431563	0.271405	-1.59011	0.111811	NA	TMEM216
8815	ENSG00000146223	229.909	-0.431391	0.180311	-2.39248	0.0167347	0.99992	RPL7L1
5926	ENSG00000127526	139.164	-0.429305	0.218268	-1.96687	0.0491984	0.99992	SLC35E1
11060	ENSG00000163599	245.512	-0.427538	0.226163	-1.8904	0.0587047	0.99992	CTLA4
2517	ENSG00000101400	24.1853	-0.42706	0.272203	-1.5689	0.11667	NA	SNTA1
2026	ENSG00000095380	172.698	-0.426514	0.204705	-2.08355	0.0372007	0.99992	NANS
8285	ENSG00000142856	61.3843	-0.426268	0.267117	-1.59581	0.110531	0.99992	ITGB3BP
5879	ENSG00000126953	35.1913	-0.425644	0.260036	-1.63687	0.101658	NA	TIMM8A
721	ENSG00000054148	87.0864	-0.425232	0.221905	-1.91629	0.0553288	0.99992	PHPT1
8862	ENSG00000146587	41.9698	-0.424223	0.252416	-1.68065	0.0928318	NA	RBAK
6339	ENSG00000130770	478.774	-0.423904	0.241611	-1.75449	0.0793464	0.99992	ATP5IF1
45538	ENSG00000259781	665.483	-0.422887	0.230282	-1.83639	0.0663001	0.99992	HMGB1P6
10586	ENSG00000161202	183.747	-0.422361	0.196882	-2.14525	0.0319329	0.99992	DVL3
12717	ENSG00000169981	21.2378	-0.421432	0.270913	-1.5556	0.119804	NA	ZNF35
7310	ENSG00000136682	31.9049	-0.419973	0.260145	-1.61438	0.106444	NA	CBWD2
5225	ENSG00000122026	348.981	-0.419409	0.250264	-1.67587	0.093764	0.99992	RPL21
4460	ENSG00000115604	116.652	-0.418137	0.214342	-1.95079	0.0510814	0.99992	IL18R1
7863	ENSG00000139675	26.6796	-0.417924	0.273925	-1.52569	0.127087	NA	HNRNPA1L2
6842	ENSG00000134153	85.1688	-0.417924	0.238428	-1.75283	0.0796305	0.99992	EMC7
2093	ENSG00000099337	91.5906	-0.417896	0.218684	-1.91096	0.0560099	0.99992	KCNK6
6414	ENSG00000131171	142.837	-0.417041	0.209879	-1.98706	0.0469158	0.99992	SH3BGRL
28546	ENSG00000229117	169.089	-0.416815	0.215509	-1.9341	0.0531011	0.99992	RPL41
6330	ENSG00000130748	53.2057	-0.416246	0.245583	-1.69493	0.0900893	0.99992	TMEM160
7152	ENSG00000135823	104.277	-0.416075	0.223419	-1.86231	0.0625594	0.99992	STX6
21430	ENSG00000210082	5306.98	-0.41532	0.232305	-1.78782	0.073805	0.99992	MT-RNR2
2765	ENSG00000103148	117.95	-0.414411	0.222581	-1.86184	0.0626252	0.99992	NPRL3
17132	ENSG00000196531	2549.88	-0.413469	0.220739	-1.87312	0.0610525	0.99992	NACA
29539	ENSG00000230537	3.37077	-0.413412	0.21769	-1.89909	0.0575524	NA
785	ENSG00000058272	690.044	-0.412142	0.175105	-2.35369	0.0185881	0.99992	PPP1R12A
5300	ENSG00000122707	29.517	-0.410018	0.262292	-1.56322	0.118002	NA	RECK
15810	ENSG00000184792	26.8454	-0.409117	0.267945	-1.52687	0.126794	NA	OSBP2
5468	ENSG00000124172	340.411	-0.408616	0.210982	-1.93673	0.0527781	0.99992	ATP5F1E
12783	ENSG00000170293	14.9052	-0.407954	0.27418	-1.48791	0.136776	NA	CMTM8
9146	ENSG00000148908	263.059	-0.407784	0.228691	-1.78312	0.0745664	0.99992	RGS10
43324	ENSG00000256229	29.8856	-0.407243	0.263716	-1.54425	0.122528	NA	ZNF486
11629	ENSG00000165572	35.6665	-0.406783	0.26959	-1.5089	0.131325	NA	KBTBD6
2313	ENSG00000100442	68.0032	-0.405878	0.265802	-1.52699	0.126763	0.99992	FKBP3
5699	ENSG00000125740	16.2726	-0.405367	0.272827	-1.4858	0.137332	NA	FOSB
5049	ENSG00000120437	141.715	-0.405287	0.230068	-1.7616	0.0781376	0.99992	ACAT2
37608	ENSG00000247828	12.2119	-0.405169	0.269523	-1.50328	0.132766	NA	TMEM161B-AS1
10659	ENSG00000161970	529.531	-0.404916	0.240389	-1.68442	0.0921001	0.99992	RPL26
10132	ENSG00000157764	78.0469	-0.403681	0.223443	-1.80664	0.0708189	0.99992	BRAF
27956	ENSG00000228217	9.23572	-0.40332	0.268345	-1.50299	0.132841	NA	PNRC2P1
31137	ENSG00000232888	33.1266	-0.402962	0.265225	-1.51932	0.128681	NA	RPS11P5
14438	ENSG00000178177	23.7746	-0.402461	0.271382	-1.48301	0.138072	NA	LCORL
44894	ENSG00000259020	134.261	-0.402382	0.25515	-1.57704	0.114786	0.99992
11205	ENSG00000164031	91.9792	-0.401988	0.218214	-1.84217	0.0654502	0.99992	DNAJB14
6828	ENSG00000134058	58.7401	-0.40198	0.246272	-1.63226	0.102625	0.99992	CDK7
6960	ENSG00000134802	166.265	-0.401292	0.201127	-1.99521	0.0460197	0.99992	SLC43A3
10888	ENSG00000163001	82.2641	-0.401178	0.234524	-1.71061	0.0871536	0.99992	CFAP36
11810	ENSG00000166275	23.5022	-0.40095	0.273755	-1.46463	0.143021	NA	BORCS7
8042	ENSG00000140968	15.0183	-0.400689	0.274735	-1.45845	0.144715	NA	IRF8
4756	ENSG00000117751	279.646	-0.399812	0.189405	-2.11089	0.0347819	0.99992	PPP1R8
7468	ENSG00000137449	46.0195	-0.399744	0.255803	-1.5627	0.118124	0.99992	CPEB2
3816	ENSG00000110848	151.12	-0.399593	0.245762	-1.62593	0.103965	0.99992	CD69
11873	ENSG00000166501	563.351	-0.399377	0.206113	-1.93766	0.0526646	0.99992	PRKCB
11333	ENSG00000164346	300.775	-0.399277	0.236992	-1.68477	0.0920323	0.99992	NSA2
9573	ENSG00000152749	78.4353	-0.398579	0.222859	-1.78848	0.0736983	0.99992	GPR180
29847	ENSG00000230989	125.018	-0.398513	0.228224	-1.74615	0.0807849	0.99992	HSBP1
8546	ENSG00000144320	120.007	-0.398076	0.207677	-1.9168	0.0552631	0.99992	LNPK
1648	ENSG00000085231	54.1849	-0.397391	0.272118	-1.46037	0.144189	0.99992	AK6
4801	ENSG00000118363	89.1148	-0.397089	0.243524	-1.6306	0.102975	0.99992	SPCS2
3331	ENSG00000106591	68.4066	-0.396919	0.255303	-1.55469	0.120019	0.99992	MRPL32
14046	ENSG00000176273	18.9203	-0.396331	0.273319	-1.45007	0.147039	NA	SLC35G1
1194	ENSG00000072506	113.736	-0.396288	0.209275	-1.89362	0.0582751	0.99992	HSD17B10
7678	ENSG00000138495	140.547	-0.396249	0.25146	-1.57579	0.115074	0.99992	COX17
4261	ENSG00000114166	573.822	-0.396236	0.202397	-1.95772	0.0502628	0.99992	KAT2B
9977	ENSG00000156411	339.588	-0.396004	0.235683	-1.68024	0.0929105	0.99992	ATP5MPL
5514	ENSG00000124374	11.7278	-0.395919	0.269924	-1.46678	0.142436	NA	PAIP2B
6336	ENSG00000130764	95.0083	-0.394707	0.224813	-1.75571	0.0791379	0.99992	LRRC47
7802	ENSG00000139289	184.394	-0.394658	0.207316	-1.90365	0.0569558	0.99992	PHLDA1
3884	ENSG00000111335	344.076	-0.394497	0.182965	-2.15614	0.0310729	0.99992	OAS2
14857	ENSG00000180425	4.96079	-0.394245	0.242622	-1.62494	0.104176	NA	C11orf71
1814	ENSG00000089063	130.391	-0.393277	0.232933	-1.68837	0.0913396	0.99992	TMEM230
28509	ENSG00000229056	38.2938	-0.392206	0.263042	-1.49104	0.135951	NA
5086	ENSG00000120705	557.294	-0.391764	0.166217	-2.35694	0.0184262	0.99992	ETF1
823	ENSG00000060762	36.9065	-0.391624	0.265634	-1.4743	0.140401	NA	MPC1
9540	ENSG00000152464	19.5453	-0.391544	0.272505	-1.43683	0.150766	NA	RPP38
17559	ENSG00000197892	110.223	-0.391464	0.22893	-1.70997	0.0872711	0.99992	KIF13B
2254	ENSG00000100300	55.795	-0.39113	0.265249	-1.47458	0.140326	0.99992	TSPO
3800	ENSG00000110700	370.668	-0.391071	0.229702	-1.70252	0.0886582	0.99992	RPS13
7380	ENSG00000136936	93.837	-0.390974	0.230478	-1.69636	0.0898175	0.99992	XPA
15644	ENSG00000184100	34.6081	-0.390389	0.262225	-1.48876	0.136552	NA	BRD7P2
54879	ENSG00000278030	9.07776	-0.390208	0.267238	-1.46016	0.144247	NA	TRBV7-9
6783	ENSG00000133704	239.494	-0.389689	0.184391	-2.11339	0.0345678	0.99992	IPO8
4624	ENSG00000116791	82.8773	-0.389396	0.225512	-1.72672	0.0842189	0.99992	CRYZ
16299	ENSG00000186687	52.5046	-0.389031	0.243089	-1.60037	0.109517	0.99992	LYRM7
2764	ENSG00000103145	40.9075	-0.388887	0.250532	-1.55224	0.120604	NA	HCFC1R1
3707	ENSG00000109814	64.3944	-0.388527	0.257554	-1.50853	0.13142	0.99992	UGDH
5976	ENSG00000128000	28.3084	-0.387334	0.264529	-1.46424	0.143129	NA	ZNF780B
16670	ENSG00000188313	52.1225	-0.386803	0.241936	-1.59878	0.10987	0.99992	PLSCR1
3963	ENSG00000111832	147.515	-0.386348	0.232249	-1.66351	0.0962109	0.99992	RWDD1
37561	ENSG00000247137	6.47848	-0.385723	0.252793	-1.52584	0.127049	NA
8344	ENSG00000143226	9.70384	-0.385163	0.259255	-1.48566	0.13737	NA	FCGR2A
17585	ENSG00000197965	43.0668	-0.384935	0.247823	-1.55327	0.120359	0.99992	MPZL1
7034	ENSG00000135245	15.0555	-0.384897	0.274823	-1.40052	0.161356	NA	HILPDA
47818	ENSG00000264229	5.20747	-0.38467	0.231003	-1.66521	0.0958702	NA	RNU4ATAC
13441	ENSG00000173114	214.942	-0.384583	0.251109	-1.53154	0.125636	0.99992	LRRN3
12297	ENSG00000168159	203.806	-0.383778	0.190074	-2.0191	0.043477	0.99992	RNF187
7523	ENSG00000137752	72.4255	-0.383688	0.240617	-1.5946	0.110802	0.99992	CASP1
1961	ENSG00000092140	93.5117	-0.383546	0.215323	-1.78126	0.0748704	0.99992	G2E3
6326	ENSG00000130731	56.9604	-0.383341	0.257825	-1.48682	0.137062	0.99992	METTL26
6547	ENSG00000132196	22.1956	-0.382922	0.272792	-1.40372	0.160403	NA	HSD17B7
1347	ENSG00000076554	48.8617	-0.382145	0.255571	-1.49526	0.134846	0.99992	TPD52
17789	ENSG00000198625	104.772	-0.382062	0.220633	-1.73166	0.0833333	0.99992	MDM4
780	ENSG00000058056	74.4414	-0.381456	0.241882	-1.57703	0.114789	0.99992	USP13
11220	ENSG00000164056	18.9627	-0.381308	0.273535	-1.394	0.163317	NA	SPRY1
1655	ENSG00000085415	310.261	-0.380888	0.177102	-2.15068	0.0315019	0.99992	SEH1L
7723	ENSG00000138750	151.414	-0.380322	0.208248	-1.82629	0.0678063	0.99992	NUP54
4236	ENSG00000113851	68.515	-0.380294	0.235736	-1.61322	0.106697	0.99992	CRBN
7567	ENSG00000137942	9.74955	-0.380257	0.264356	-1.43843	0.150313	NA	FNBP1L
14469	ENSG00000178381	25.3239	-0.379953	0.274744	-1.38294	0.166684	NA	ZFAND2A
33974	ENSG00000237036	10.853	-0.379584	0.272085	-1.3951	0.162987	NA	ZEB1-AS1
10797	ENSG00000162688	95.8462	-0.378873	0.222076	-1.70605	0.087998	0.99992	AGL
2694	ENSG00000102738	94.5605	-0.378776	0.228553	-1.65728	0.0974635	0.99992	MRPS31
19756	ENSG00000204147	8.91079	-0.378764	0.260636	-1.45323	0.14616	NA	ASAH2B
8994	ENSG00000147592	28.4184	-0.378745	0.265923	-1.42426	0.15437	NA	LACTB2
12503	ENSG00000169062	168.456	-0.378562	0.199533	-1.89724	0.0577968	0.99992	UPF3A
9401	ENSG00000151422	24.4568	-0.378362	0.269413	-1.4044	0.160201	NA	FER
10368	ENSG00000159618	24.0171	-0.378227	0.268931	-1.40641	0.159603	NA	ADGRG5
31554	ENSG00000233493	20.4935	-0.37813	0.274069	-1.37969	0.167682	NA	TMEM238
22367	ENSG00000213468	23.6483	-0.378111	0.274301	-1.37845	0.168064	NA	FIRRE
8895	ENSG00000146872	176.556	-0.377662	0.200539	-1.88323	0.0596692	0.99992	TLK2
4886	ENSG00000119318	675.922	-0.377231	0.16743	-2.25307	0.0242547	0.99992	RAD23B
832	ENSG00000061794	165.347	-0.37717	0.211186	-1.78596	0.0741055	0.99992	MRPS35
8047	ENSG00000140990	301.87	-0.376834	0.222417	-1.69427	0.0902146	0.99992	NDUFB10
883	ENSG00000064393	187.885	-0.376499	0.199651	-1.88579	0.0593232	0.99992	HIPK2
6718	ENSG00000133112	1210.17	-0.376402	0.216768	-1.73643	0.0824884	0.99992	TPT1
3	ENSG00000000419	127.678	-0.376239	0.228373	-1.64747	0.0994607	0.99992	DPM1
12015	ENSG00000167088	533.015	-0.376113	0.203974	-1.84393	0.0651931	0.99992	SNRPD1
135	ENSG00000006451	182.228	-0.376032	0.200815	-1.87253	0.0611334	0.99992	RALA
8368	ENSG00000143353	29.5297	-0.376021	0.270963	-1.38772	0.165222	NA	LYPLAL1
6147	ENSG00000129484	96.4393	-0.375792	0.222625	-1.68801	0.0914096	0.99992	PARP2
1226	ENSG00000073417	61.7188	-0.375109	0.239221	-1.56804	0.116871	0.99992	PDE8A
4046	ENSG00000112308	459.321	-0.374916	0.179347	-2.09045	0.0365774	0.99992	C6orf62
2748	ENSG00000103037	18.8329	-0.374889	0.274117	-1.36762	0.171431	NA	SETD6
14388	ENSG00000177932	19.9848	-0.374634	0.272937	-1.3726	0.169876	NA	ZNF354C
7360	ENSG00000136874	28.1462	-0.374152	0.26973	-1.38713	0.165401	NA	STX17
8992	ENSG00000147586	4.62718	-0.373826	0.228442	-1.63641	0.101753	NA	MRPS28
6569	ENSG00000132341	1465.92	-0.373694	0.179917	-2.07704	0.0377977	0.99992	RAN
10359	ENSG00000159496	92.059	-0.372872	0.237231	-1.57176	0.116005	0.99992	RGL4
3145	ENSG00000105617	49.6695	-0.372871	0.262731	-1.41921	0.155838	0.99992	LENG1
3166	ENSG00000105677	40.036	-0.372527	0.263914	-1.41155	0.158083	NA	TMEM147
7912	ENSG00000140030	50.6253	-0.372345	0.244045	-1.52572	0.127079	0.99992	GPR65
13280	ENSG00000172348	36.4817	-0.372233	0.273208	-1.36245	0.173055	NA	RCAN2
5342	ENSG00000123106	111.432	-0.372206	0.227865	-1.63345	0.102374	0.99992	CCDC91
935	ENSG00000065548	449.217	-0.372126	0.182254	-2.0418	0.0411713	0.99992	ZC3H15
5417	ENSG00000123685	89.1056	-0.371648	0.244	-1.52315	0.127721	0.99992	BATF3
12786	ENSG00000170310	78.0283	-0.371534	0.23461	-1.58363	0.113279	0.99992	STX8
14384	ENSG00000177888	24.3944	-0.370411	0.269115	-1.37641	0.168695	NA	ZBTB41
3663	ENSG00000109390	89.3443	-0.370219	0.234701	-1.5774	0.114702	0.99992	NDUFC1
8506	ENSG00000144029	308.36	-0.370087	0.224702	-1.64701	0.0995553	0.99992	MRPS5
4247	ENSG00000114023	86.3948	-0.370002	0.241204	-1.53398	0.125035	0.99992	FAM162A
42192	ENSG00000254598	5.10551	-0.369863	0.237944	-1.55441	0.120086	NA	CSNK2A3
50142	ENSG00000269028	38.6556	-0.369647	0.266327	-1.38794	0.165154	NA	MTRNR2L12
11934	ENSG00000166797	119.25	-0.369319	0.248141	-1.48834	0.136661	0.99992	CIAO2A
1535	ENSG00000081320	1402.62	-0.369291	0.163831	-2.2541	0.0241901	0.99992	STK17B
17712	ENSG00000198369	27.1465	-0.369181	0.267873	-1.37819	0.168144	NA	SPRED2
10982	ENSG00000163359	32.2865	-0.369044	0.267496	-1.37963	0.167702	NA	COL6A3
17131	ENSG00000196526	53.9271	-0.368725	0.25897	-1.42381	0.154501	0.99992	AFAP1
2959	ENSG00000104763	68.4778	-0.368207	0.23151	-1.59046	0.111731	0.99992	ASAH1
24704	ENSG00000223478	11.8383	-0.367728	0.267398	-1.37521	0.169067	NA
7561	ENSG00000137876	137.269	-0.367418	0.225594	-1.62867	0.103383	0.99992	RSL24D1
12436	ENSG00000168802	287.25	-0.367335	0.187908	-1.95486	0.0505997	0.99992	CHTF8
3403	ENSG00000107262	240.822	-0.367308	0.184358	-1.99236	0.0463317	0.99992	BAG1
16727	ENSG00000188542	12.9247	-0.366718	0.273836	-1.33919	0.180509	NA	DUSP28
11375	ENSG00000164535	29.7795	-0.36606	0.265372	-1.37943	0.167764	NA	DAGLB
20164	ENSG00000205336	66.8541	-0.365999	0.247724	-1.47745	0.139556	0.99992	ADGRG1
30602	ENSG00000232112	8.75252	-0.365395	0.267369	-1.36663	0.171741	NA	TMA7
30298	ENSG00000231663	3.26576	-0.365057	0.215986	-1.69019	0.0909916	NA
8356	ENSG00000143315	31.349	-0.364497	0.266798	-1.36619	0.171879	NA	PIGM
10006	ENSG00000156639	56.0649	-0.364358	0.248088	-1.46867	0.141923	0.99992	ZFAND3
2583	ENSG00000101882	128.973	-0.363985	0.206875	-1.75944	0.0785026	0.99992	NKAP
14579	ENSG00000178980	177.888	-0.3635	0.212969	-1.70682	0.0878557	0.99992	SELENOW
31878	ENSG00000233954	50.0071	-0.363364	0.264354	-1.37454	0.169275	0.99992	UQCRHL
14512	ENSG00000178623	15.6077	-0.362954	0.272517	-1.33186	0.182907	NA	GPR35
3327	ENSG00000106560	57.601	-0.362714	0.255538	-1.41941	0.155779	0.99992	GIMAP2
5105	ENSG00000120860	72.1287	-0.362017	0.255284	-1.41809	0.156163	0.99992	WASHC3
4616	ENSG00000116752	89.8748	-0.361862	0.247125	-1.46429	0.143114	0.99992	BCAS2
11890	ENSG00000166562	336.476	-0.361784	0.232775	-1.55422	0.120132	0.99992	SEC11C
30438	ENSG00000231878	156.778	-0.361728	0.244147	-1.4816	0.138448	0.99992	SNRPFP1
7223	ENSG00000136147	215.577	-0.361714	0.230532	-1.56904	0.11664	0.99992	PHF11
28599	ENSG00000229204	33.1789	-0.361698	0.264941	-1.3652	0.17219	NA	PTGES3P3
13349	ENSG00000172671	61.1239	-0.361468	0.23849	-1.51565	0.129607	0.99992	ZFAND4
8834	ENSG00000146376	56.259	-0.361171	0.241445	-1.49588	0.134686	0.99992	ARHGAP18
14484	ENSG00000178449	52.2217	-0.36096	0.243839	-1.48032	0.138788	0.99992	COX14
9005	ENSG00000147654	69.0328	-0.360813	0.234259	-1.54024	0.123503	0.99992	EBAG9
6246	ENSG00000130311	104.09	-0.359968	0.226211	-1.59129	0.111544	0.99992	DDA1
26146	ENSG00000225573	36.9645	-0.359545	0.257953	-1.39384	0.163366	NA	RPL35P5
8605	ENSG00000144713	949.461	-0.359368	0.2214	-1.62316	0.104555	0.99992	RPL32
17583	ENSG00000197959	11.3394	-0.359172	0.271736	-1.32177	0.186244	NA	DNM3
1657	ENSG00000085449	171.974	-0.358642	0.199129	-1.80106	0.0716936	0.99992	WDFY1
672	ENSG00000049883	28.7971	-0.358514	0.26747	-1.34039	0.180118	NA	PTCD2
41865	ENSG00000254206	7.27779	-0.358088	0.261345	-1.37017	0.170633	NA	NPIPB11
17749	ENSG00000198498	70.161	-0.358054	0.238326	-1.50237	0.133001	0.99992	TMA16
9920	ENSG00000155961	49.6028	-0.358032	0.250521	-1.42915	0.152962	0.99992	RAB39B
9985	ENSG00000156469	47.7546	-0.35803	0.250347	-1.43013	0.152679	0.99992	MTERF3
7626	ENSG00000138175	68.0765	-0.358018	0.248315	-1.44179	0.149363	0.99992	ARL3
19709	ENSG00000203993	14.8936	-0.357717	0.274861	-1.30145	0.193105	NA	ARRDC1-AS1
8579	ENSG00000144566	91.6179	-0.357646	0.223694	-1.59881	0.109862	0.99992	RAB5A
3084	ENSG00000105364	116.96	-0.357217	0.205819	-1.73558	0.0826375	0.99992	MRPL4
4987	ENSG00000119950	29.8993	-0.35699	0.269586	-1.32422	0.185431	NA	MXI1
7369	ENSG00000136897	94.3681	-0.356663	0.222645	-1.60193	0.10917	0.99992	MRPL50
6894	ENSG00000134371	181.677	-0.356004	0.193604	-1.83883	0.0659408	0.99992	CDC73
5636	ENSG00000125375	18.2373	-0.355116	0.274277	-1.29474	0.19541	NA	ATP5S
17460	ENSG00000197582	5.01909	-0.355029	0.238371	-1.4894	0.136382	NA	GPX1P1
23026	ENSG00000215041	31.262	-0.354752	0.259514	-1.36699	0.17163	NA	NEURL4
20166	ENSG00000205352	81.5651	-0.354551	0.234828	-1.50983	0.131086	0.99992	PRR13
10991	ENSG00000163389	73.2459	-0.35446	0.236383	-1.49952	0.13374	0.99992	POGLUT1
16546	ENSG00000187815	14.9568	-0.354374	0.274128	-1.29273	0.196104	NA	ZFP69
37056	ENSG00000243980	22.8804	-0.35404	0.269631	-1.31306	0.189164	NA	RN7SL702P
4312	ENSG00000114686	308.83	-0.353706	0.203301	-1.73981	0.0818921	0.99992	MRPL3
11202	ENSG00000164022	271.783	-0.353696	0.20384	-1.73517	0.0827115	0.99992	AIMP1
6099	ENSG00000129071	267.484	-0.353472	0.1875	-1.88519	0.0594046	0.99992	MBD4
995	ENSG00000067064	215.537	-0.353423	0.208531	-1.69482	0.0901092	0.99992	IDI1
11474	ENSG00000164919	766.865	-0.353302	0.244623	-1.44427	0.148662	0.99992	COX6C
13769	ENSG00000174891	196.118	-0.353234	0.208889	-1.69101	0.0908344	0.99992	RSRC1
20312	ENSG00000205918	25.6534	-0.353111	0.268407	-1.31558	0.188314	NA	PDPK2P
5095	ENSG00000120756	15.6392	-0.353109	0.27477	-1.28511	0.198754	NA	PLS1
17113	ENSG00000196465	28.9962	-0.3529	0.269513	-1.3094	0.1904	NA	MYL6B
15349	ENSG00000182903	117.194	-0.352794	0.22075	-1.59816	0.110007	0.99992	ZNF721
17885	ENSG00000198833	255.725	-0.352605	0.196514	-1.7943	0.0727652	0.99992	UBE2J1
8054	ENSG00000141026	37.4839	-0.352372	0.258978	-1.36063	0.173631	NA	MED9
12534	ENSG00000169194	11.3573	-0.352219	0.265588	-1.32619	0.184778	NA	IL13
13607	ENSG00000173928	11.3708	-0.351964	0.27162	-1.29579	0.195047	NA	SWSAP1
249	ENSG00000010219	34.3162	-0.351934	0.262444	-1.34098	0.179925	NA	DYRK4
4834	ENSG00000118655	106.103	-0.351887	0.211163	-1.66642	0.0956295	0.99992	DCLRE1B
8690	ENSG00000145365	69.4201	-0.350228	0.236625	-1.4801	0.138847	0.99992	TIFA
7941	ENSG00000140319	559.635	-0.350175	0.210343	-1.66478	0.0959572	0.99992	SRP14
2317	ENSG00000100453	2137.48	-0.349261	0.274289	-1.27333	0.2029	0.99992	GZMB
1868	ENSG00000090263	94.4482	-0.349147	0.258512	-1.3506	0.176822	0.99992	MRPS33
32319	ENSG00000234608	35.3002	-0.349065	0.259232	-1.34653	0.17813	NA	MAPKAPK5-AS1
5317	ENSG00000122862	288.547	-0.348975	0.212542	-1.64191	0.100608	0.99992	SRGN
12989	ENSG00000171155	62.9841	-0.348956	0.237165	-1.47137	0.141192	0.99992	C1GALT1C1
4095	ENSG00000112695	98.3241	-0.348877	0.248861	-1.40189	0.160947	0.99992	COX7A2
11656	ENSG00000165678	465.48	-0.348868	0.212821	-1.63926	0.101159	0.99992	GHITM
4519	ENSG00000116030	208.55	-0.348741	0.209527	-1.66442	0.0960276	0.99992	SUMO1
8375	ENSG00000143373	65.872	-0.348731	0.232383	-1.50067	0.13344	0.99992	ZNF687
15140	ENSG00000182004	172.154	-0.348595	0.229304	-1.52023	0.128453	0.99992	SNRPE
12329	ENSG00000168303	66.9233	-0.348568	0.25259	-1.37997	0.167595	0.99992	MPLKIP
219	ENSG00000008405	88.7293	-0.348514	0.222983	-1.56296	0.118061	0.99992	CRY1
17762	ENSG00000198546	21.9023	-0.348506	0.273928	-1.27226	0.203282	NA	ZNF511
7207	ENSG00000136052	18.8769	-0.348319	0.274007	-1.2712	0.203657	NA	SLC41A2
10019	ENSG00000156787	80.136	-0.347827	0.233496	-1.48965	0.136317	0.99992	TBC1D31
9860	ENSG00000155324	26.0388	-0.34754	0.268289	-1.29539	0.195185	NA	GRAMD2B
21609	ENSG00000211788	30.8924	-0.347279	0.2659	-1.30605	0.191535	NA	TRAV13-1
8148	ENSG00000141622	14.3846	-0.346962	0.268606	-1.29171	0.196457	NA	RNF165
7307	ENSG00000136634	28.4789	-0.346077	0.274429	-1.26108	0.207279	NA	IL10
16952	ENSG00000189403	1080.9	-0.345899	0.204426	-1.69205	0.0906366	0.99992	HMGB1
13430	ENSG00000173041	64.9029	-0.345717	0.244083	-1.41639	0.15666	0.99992	ZNF680
12745	ENSG00000170142	74.5513	-0.34556	0.242696	-1.42384	0.154494	0.99992	UBE2E1
8677	ENSG00000145287	34.3667	-0.345498	0.258592	-1.33607	0.181526	NA	PLAC8
707	ENSG00000053254	224.669	-0.345334	0.210707	-1.63893	0.101229	0.99992	FOXN3
15365	ENSG00000182973	104.11	-0.345259	0.21754	-1.58711	0.112488	0.99992	CNOT10
9010	ENSG00000147679	85.8872	-0.344743	0.22565	-1.52778	0.126568	0.99992	UTP23
4052	ENSG00000112335	215.89	-0.344641	0.219878	-1.56742	0.117017	0.99992	SNX3
12317	ENSG00000168273	15.9382	-0.344284	0.274855	-1.2526	0.21035	NA	SMIM4
1621	ENSG00000084092	73.9332	-0.344233	0.228902	-1.50384	0.132621	0.99992	NOA1
12391	ENSG00000168575	76.1385	-0.343546	0.240583	-1.42797	0.1533	0.99992	SLC20A2
16814	ENSG00000188846	1673.51	-0.343459	0.223609	-1.53598	0.124543	0.99992	RPL14
4881	ENSG00000119242	158.584	-0.343059	0.196841	-1.74282	0.0813644	0.99992	CCDC92
8450	ENSG00000143727	197.799	-0.342984	0.215003	-1.59525	0.110657	0.99992	ACP1
11706	ENSG00000165891	84.2435	-0.342569	0.227879	-1.5033	0.132762	0.99992	E2F7
12413	ENSG00000168685	482.814	-0.342432	0.227763	-1.50346	0.132721	0.99992	IL7R
3473	ENSG00000107949	230.252	-0.342353	0.218249	-1.56864	0.116733	0.99992	BCCIP
997	ENSG00000067082	398.116	-0.342255	0.203179	-1.6845	0.0920846	0.99992	KLF6
8687	ENSG00000145354	75.4686	-0.342102	0.241307	-1.4177	0.156278	0.99992	CISD2
16520	ENSG00000187735	324.892	-0.341656	0.180653	-1.89123	0.0585935	0.99992	TCEA1
15864	ENSG00000185009	237.013	-0.341491	0.193303	-1.76661	0.0772938	0.99992	AP3M1
16832	ENSG00000188917	42.4097	-0.341349	0.25317	-1.3483	0.177561	0.99992	TRMT2B
10678	ENSG00000162073	45.5147	-0.341009	0.244422	-1.39517	0.162965	0.99992	PAQR4
10052	ENSG00000157045	74.0313	-0.340734	0.253441	-1.34443	0.178809	0.99992	NTAN1
18383	ENSG00000199990	9.70633	-0.340527	0.264871	-1.28563	0.198571	NA	VTRNA1-1
7873	ENSG00000139726	401.057	-0.340211	0.177851	-1.9129	0.0557604	0.99992	DENR
7656	ENSG00000138385	327.049	-0.340101	0.204701	-1.66146	0.0966217	0.99992	SSB
21710	ENSG00000211899	78.2992	-0.340092	0.257706	-1.31969	0.186938	0.99992	IGHM
41662	ENSG00000253954	92.444	-0.339882	0.246681	-1.37782	0.168258	0.99992	HMGN1P38
52341	ENSG00000273151	5.60355	-0.339451	0.241612	-1.40494	0.160039	NA
4235	ENSG00000113845	150.296	-0.339301	0.230075	-1.47475	0.140281	0.99992	TIMMDC1
1102	ENSG00000070190	106.362	-0.339078	0.220901	-1.53498	0.124789	0.99992	DAPP1
3940	ENSG00000111716	22.0492	-0.3389	0.271133	-1.24994	0.211321	NA	LDHB
14825	ENSG00000180257	27.9986	-0.338895	0.268079	-1.26416	0.206172	NA	ZNF816
12870	ENSG00000170632	76.6878	-0.338549	0.226761	-1.49298	0.135443	0.99992	ARMC10
3853	ENSG00000111196	73.5034	-0.338307	0.248225	-1.3629	0.172913	0.99992	MAGOHB
6378	ENSG00000131013	104.871	-0.338221	0.211132	-1.60194	0.109168	0.99992	PPIL4
35265	ENSG00000239602	2.43254	-0.338146	0.1969	-1.71735	0.0859156	NA
17280	ENSG00000197021	73.261	-0.337832	0.222902	-1.51561	0.129618	0.99992	CXorf40B
2407	ENSG00000100916	43.4332	-0.337768	0.257955	-1.30941	0.190396	0.99992	BRMS1L
3304	ENSG00000106400	72.0452	-0.337757	0.259958	-1.29927	0.19385	0.99992	ZNHIT1
11635	ENSG00000165609	265.97	-0.337667	0.219952	-1.53519	0.124738	0.99992	NUDT5
13070	ENSG00000171490	589.659	-0.337221	0.187341	-1.80004	0.071854	0.99992	RSL1D1
12095	ENSG00000167468	403.289	-0.336911	0.208119	-1.61884	0.105482	0.99992	GPX4
10464	ENSG00000160293	34.3848	-0.336342	0.272474	-1.2344	0.217054	NA	VAV2
775	ENSG00000057657	772.878	-0.335936	0.201966	-1.66333	0.0962463	0.99992	PRDM1
2876	ENSG00000104129	60.1613	-0.33568	0.257956	-1.3013	0.193154	0.99992	DNAJC17
748	ENSG00000055211	35.0818	-0.335409	0.256277	-1.30877	0.190611	NA	GINM1
5133	ENSG00000121067	109.898	-0.335285	0.212259	-1.57961	0.114197	0.99992	SPOP
3895	ENSG00000111412	177.72	-0.335233	0.191246	-1.75289	0.0796208	0.99992	C12orf49
2543	ENSG00000101473	37.7372	-0.335124	0.255964	-1.30926	0.190445	NA	ACOT8
6150	ENSG00000129515	300.685	-0.334907	0.19061	-1.75703	0.0789124	0.99992	SNX6
288	ENSG00000011258	43.1664	-0.334855	0.259172	-1.29202	0.196352	0.99992	MBTD1
5364	ENSG00000123268	77.6457	-0.334728	0.229734	-1.45703	0.145109	0.99992	ATF1
9037	ENSG00000147955	200.688	-0.334686	0.189973	-1.76176	0.0781107	0.99992	SIGMAR1
3255	ENSG00000106077	31.4582	-0.334031	0.264142	-1.26459	0.206019	NA	ABHD11
6580	ENSG00000132405	251.816	-0.333933	0.227952	-1.46493	0.14294	0.99992	TBC1D14
11247	ENSG00000164109	243.126	-0.333848	0.227632	-1.46661	0.142482	0.99992	MAD2L1
22407	ENSG00000213553	43.7983	-0.333809	0.257671	-1.29548	0.195154	0.99992	RPLP0P6
16655	ENSG00000188243	101.135	-0.333704	0.257156	-1.29767	0.1944	0.99992	COMMD6
16492	ENSG00000187626	18.9115	-0.333386	0.274847	-1.21299	0.225134	NA	ZKSCAN4
49763	ENSG00000267809	60.7714	-0.333152	0.27215	-1.22415	0.220896	0.99992	NDUFV2P1
13909	ENSG00000175575	82.402	-0.33299	0.226346	-1.47115	0.141249	0.99992	PAAF1
10794	ENSG00000162676	247.43	-0.332959	0.193077	-1.72449	0.08462	0.99992	GFI1
37031	ENSG00000243927	346.719	-0.332932	0.214159	-1.5546	0.120041	0.99992	MRPS6
15117	ENSG00000181896	150.267	-0.332882	0.203035	-1.63953	0.101102	0.99992	ZNF101
37471	ENSG00000245910	97.7625	-0.332815	0.253703	-1.31183	0.189578	0.99992	SNHG6
32134	ENSG00000234332	8.45589	-0.332761	0.253532	-1.3125	0.189351	NA	BCAS2P2
54935	ENSG00000278133	5.57274	-0.332674	0.249691	-1.33235	0.182746	NA
14779	ENSG00000180015	7.94714	-0.332619	0.252555	-1.31701	0.187834	NA
9568	ENSG00000152683	90.3412	-0.332604	0.221697	-1.50026	0.133546	0.99992	SLC30A6
10409	ENSG00000160049	119.439	-0.332545	0.211303	-1.57378	0.115538	0.99992	DFFA
17743	ENSG00000198482	50.4621	-0.332322	0.25161	-1.32078	0.186574	0.99992	ZNF808
1057	ENSG00000068885	18.463	-0.332249	0.273613	-1.2143	0.224632	NA	IFT80
11385	ENSG00000164597	113.412	-0.332125	0.231811	-1.43274	0.151933	0.99992	COG5
13143	ENSG00000171806	29.4967	-0.33203	0.268859	-1.23496	0.216845	NA	METTL18
9378	ENSG00000151247	195.79	-0.331813	0.210164	-1.57883	0.114375	0.99992	EIF4E
12521	ENSG00000169136	37.0293	-0.331216	0.257328	-1.28714	0.198047	NA	ATF5
80	ENSG00000005100	131.91	-0.331209	0.209585	-1.58031	0.114036	0.99992	DHX33
2565	ENSG00000101745	397.321	-0.331131	0.187767	-1.76352	0.0778127	0.99992	ANKRD12
43673	ENSG00000257103	418.934	-0.330989	0.178257	-1.85681	0.0633383	0.99992	LSM14A
5692	ENSG00000125703	31.8413	-0.330968	0.259078	-1.27749	0.201431	NA	ATG4C
1173	ENSG00000072062	239.262	-0.330933	0.19066	-1.73572	0.0826131	0.99992	PRKACA
23087	ENSG00000215210	22.1601	-0.330842	0.272294	-1.21502	0.22436	NA	RBMXP2
7292	ENSG00000136522	61.8278	-0.330788	0.253243	-1.30621	0.191481	0.99992	MRPL47
12243	ENSG00000167981	19.1173	-0.330561	0.272541	-1.21288	0.225174	NA	ZNF597
12622	ENSG00000169592	74.5116	-0.330486	0.225557	-1.4652	0.142866	0.99992	INO80E
8922	ENSG00000147119	19.7808	-0.330354	0.271773	-1.21555	0.224157	NA	CHST7
2894	ENSG00000104290	22.1543	-0.329987	0.270642	-1.21927	0.222741	NA	FZD3
105	ENSG00000005801	73.4871	-0.329914	0.229485	-1.43763	0.150539	0.99992	ZNF195
4344	ENSG00000114942	1461.51	-0.329801	0.223541	-1.47535	0.140119	0.99992	EEF1B2
49351	ENSG00000267293	5.38216	-0.329534	0.247009	-1.3341	0.182171	NA
2916	ENSG00000104408	481.297	-0.329506	0.197159	-1.67127	0.0946682	0.99992	EIF3E
2710	ENSG00000102858	245.419	-0.329187	0.189411	-1.73794	0.0822206	0.99992	MGRN1
13023	ENSG00000171307	100.797	-0.329004	0.223449	-1.47239	0.140916	0.99992	ZDHHC16
8419	ENSG00000143543	93.3697	-0.328899	0.230458	-1.42715	0.153536	0.99992	JTB
12460	ENSG00000168899	31.9522	-0.328855	0.267191	-1.23079	0.218403	NA	VAMP5
12301	ENSG00000168214	613.863	-0.328712	0.194532	-1.68976	0.0910748	0.99992	RBPJ
3445	ENSG00000107758	198.806	-0.328413	0.19832	-1.65598	0.0977261	0.99992	PPP3CB
10712	ENSG00000162378	54.1571	-0.327993	0.241164	-1.36004	0.173816	0.99992	ZYG11B
53415	ENSG00000275183	8.79097	-0.327901	0.262681	-1.24828	0.211927	NA	LENG9
9704	ENSG00000153989	162.851	-0.327686	0.193104	-1.69694	0.0897086	0.99992	NUS1
14209	ENSG00000177058	55.4721	-0.327556	0.236352	-1.38588	0.165783	0.99992	SLC38A9
4806	ENSG00000118418	61.5426	-0.327549	0.253347	-1.29289	0.196049	0.99992	HMGN3
15750	ENSG00000184515	6.01057	-0.327543	0.237638	-1.37833	0.168102	NA	BEX5
2280	ENSG00000100354	127.655	-0.327279	0.206893	-1.58187	0.113679	0.99992	TNRC6B
11833	ENSG00000166359	7.82945	-0.327057	0.261082	-1.2527	0.210315	NA	WDR88
5634	ENSG00000125356	48.6147	-0.32688	0.259316	-1.26055	0.207472	0.99992	NDUFA1
6486	ENSG00000131732	123.786	-0.32639	0.216955	-1.50441	0.132475	0.99992	ZCCHC9
26587	ENSG00000226221	123.794	-0.326292	0.259351	-1.25811	0.208352	0.99992	RPL26P19
21616	ENSG00000211795	9.81456	-0.326233	0.264893	-1.23157	0.218111	NA	TRAV8-6
11641	ENSG00000165630	35.6651	-0.326023	0.265412	-1.22837	0.219309	NA	PRPF18
4933	ENSG00000119661	19.2915	-0.325905	0.273775	-1.19041	0.233884	NA	DNAL1
7366	ENSG00000136888	123.316	-0.325708	0.242739	-1.3418	0.179659	0.99992	ATP6V1G1
9007	ENSG00000147669	45.8957	-0.325659	0.269825	-1.20693	0.227461	0.99992	POLR2K
36377	ENSG00000242299	60.852	-0.325613	0.247327	-1.31653	0.187996	0.99992
6846	ENSG00000134186	515.542	-0.325599	0.181648	-1.79247	0.0730581	0.99992	PRPF38B
4296	ENSG00000114520	131.605	-0.325563	0.210444	-1.54703	0.121856	0.99992	SNX4
11321	ENSG00000164323	187.759	-0.325253	0.194907	-1.66877	0.0951639	0.99992	CFAP97
10007	ENSG00000156642	229.307	-0.324926	0.188859	-1.72047	0.0853476	0.99992	NPTN
8826	ENSG00000146281	90.8013	-0.324456	0.226528	-1.4323	0.152058	0.99992	PM20D2
6060	ENSG00000128692	16.2158	-0.324402	0.272278	-1.19144	0.233482	NA	EIF2S2P4
16320	ENSG00000186812	35.7197	-0.324292	0.259276	-1.25076	0.211023	NA	ZNF397
5085	ENSG00000120699	83.0315	-0.324142	0.246832	-1.31321	0.189112	0.99992	EXOSC8
30402	ENSG00000231822	3.26007	-0.324004	0.217416	-1.49025	0.136158	NA
16439	ENSG00000187325	107.494	-0.323951	0.225352	-1.43753	0.150566	0.99992	TAF9B
8612	ENSG00000144747	353.62	-0.323749	0.194807	-1.6619	0.096533	0.99992	TMF1
3714	ENSG00000109881	101.632	-0.323741	0.247852	-1.30619	0.191489	0.99992	CCDC34
26373	ENSG00000225921	457.243	-0.32349	0.223877	-1.44494	0.148474	0.99992	NOL7
8627	ENSG00000144840	60.0385	-0.323346	0.232275	-1.39209	0.163896	0.99992	RABL3
5025	ENSG00000120253	139.06	-0.323315	0.208924	-1.54752	0.121737	0.99992	NUP43
13484	ENSG00000173281	32.5002	-0.323154	0.270532	-1.19451	0.232278	NA	PPP1R3B
2943	ENSG00000104660	166.687	-0.322897	0.197847	-1.63206	0.102667	0.99992	LEPROTL1
33478	ENSG00000236330	70.1709	-0.322794	0.246762	-1.30812	0.190833	0.99992	RPL5P9
7457	ENSG00000137364	40.7303	-0.322673	0.251337	-1.28383	0.199202	NA	TPMT
23437	ENSG00000217241	41.5204	-0.322661	0.257449	-1.2533	0.210096	NA	CBX3P9
17925	ENSG00000198898	213.384	-0.322293	0.219649	-1.46731	0.142292	0.99992	CAPZA2
11103	ENSG00000163701	9.46508	-0.322197	0.266538	-1.20883	0.22673	NA	IL17RE
3721	ENSG00000109929	44.075	-0.322106	0.260829	-1.23493	0.216856	0.99992	SC5D
5656	ENSG00000125482	93.9178	-0.322044	0.232543	-1.38488	0.166089	0.99992	TTF1
4377	ENSG00000115204	67.8292	-0.322012	0.227853	-1.41325	0.157583	0.99992	MPV17
4003	ENSG00000112116	8.01093	-0.321961	0.258526	-1.24537	0.212994	NA	IL17F
8985	ENSG00000147535	29.4191	-0.321936	0.263627	-1.22118	0.222018	NA	PLPP5
5011	ENSG00000120137	168.205	-0.321826	0.195369	-1.64727	0.0995027	0.99992	PANK3
17657	ENSG00000198168	112.616	-0.321788	0.222037	-1.44926	0.147266	0.99992	SVIP
4295	ENSG00000114503	176.288	-0.321709	0.193657	-1.66123	0.0966672	0.99992	NCBP2
1967	ENSG00000092208	30.1629	-0.321708	0.26189	-1.22841	0.219293	NA	GEMIN2
14382	ENSG00000177879	120.412	-0.321507	0.233435	-1.37729	0.168423	0.99992	AP3S1
40398	ENSG00000252316	14.1117	-0.321423	0.177049	-1.81545	0.0694552	NA	RNY4
18523	ENSG00000200312	97.9563	-0.321423	0.262283	-1.22548	0.220395	0.99992	RN7SKP255
17582	ENSG00000197958	1273.86	-0.321374	0.226867	-1.41657	0.156608	0.99992	RPL12
5630	ENSG00000125351	114.923	-0.3213	0.214841	-1.49553	0.134777	0.99992	UPF3B
7481	ENSG00000137500	109.622	-0.321273	0.224467	-1.43127	0.152354	0.99992	CCDC90B
9674	ENSG00000153774	88.6608	-0.321099	0.247811	-1.29574	0.195065	0.99992	CFDP1
5421	ENSG00000123737	275.355	-0.321036	0.200703	-1.59956	0.109696	0.99992	EXOSC9
8068	ENSG00000141127	54.6824	-0.320795	0.239254	-1.34081	0.179981	0.99992	PRPSAP2
5572	ENSG00000124733	154.841	-0.320427	0.22747	-1.40866	0.158937	0.99992	MEA1
15466	ENSG00000183386	16.968	-0.320365	0.27485	-1.1656	0.243777	NA	FHL3
5543	ENSG00000124562	296.332	-0.31994	0.21425	-1.49331	0.135357	0.99992	SNRPC
8086	ENSG00000141337	19.6539	-0.319937	0.272108	-1.17577	0.239686	NA	ARSG
11611	ENSG00000165502	797.034	-0.319451	0.235206	-1.35817	0.174409	0.99992	RPL36AL
1412	ENSG00000078140	156.804	-0.319424	0.201311	-1.58672	0.112576	0.99992	UBE2K
5070	ENSG00000120656	80.5021	-0.319248	0.243958	-1.30862	0.190663	0.99992	TAF12
5537	ENSG00000124523	18.1893	-0.319141	0.273899	-1.16517	0.243949	NA	SIRT5
4506	ENSG00000115947	61.5736	-0.319125	0.237714	-1.34248	0.179441	0.99992	ORC4
7003	ENSG00000135052	34.4054	-0.319042	0.256416	-1.24424	0.213413	NA	GOLM1
11074	ENSG00000163626	41.9847	-0.318733	0.255412	-1.24792	0.212061	NA	COX18
5102	ENSG00000120832	16.7629	-0.318622	0.274838	-1.15931	0.24633	NA	MTERF2
5143	ENSG00000121211	128.064	-0.318568	0.2398	-1.32848	0.184021	0.99992	MND1
4246	ENSG00000114021	57.4346	-0.31855	0.24414	-1.30478	0.191967	0.99992	NIT2
16044	ENSG00000185716	16.0465	-0.31832	0.274855	-1.15814	0.246807	NA	MOSMO
10885	ENSG00000162997	2.73326	-0.318236	0.203971	-1.5602	0.118712	NA	PRORSD1P
10751	ENSG00000162522	3.86358	-0.318236	0.219329	-1.45095	0.146794	NA	KIAA1522
16806	ENSG00000188818	6.64336	-0.3181	0.258018	-1.23286	0.217627	NA	ZDHHC11
9680	ENSG00000153814	12.5707	-0.318095	0.273364	-1.16363	0.244573	NA	JAZF1
11914	ENSG00000166704	11.3483	-0.317774	0.270541	-1.17459	0.24016	NA	ZNF606
17310	ENSG00000197111	223.313	-0.317651	0.203589	-1.56026	0.118698	0.99992	PCBP2
22702	ENSG00000214160	165.647	-0.317634	0.194687	-1.63151	0.102783	0.99992	ALG3
5759	ENSG00000125912	141.848	-0.31744	0.206669	-1.53598	0.124542	0.99992	NCLN
3815	ENSG00000110844	10.4166	-0.317416	0.269037	-1.17982	0.238071	NA	PRPF40B
4177	ENSG00000113387	558.742	-0.317357	0.237077	-1.33862	0.180693	0.99992	SUB1
1564	ENSG00000082269	32.5964	-0.317199	0.267166	-1.18727	0.23512	NA	FAM135A
9563	ENSG00000152642	62.4196	-0.316999	0.234898	-1.34952	0.177171	0.99992	GPD1L
14383	ENSG00000177885	433.355	-0.316665	0.170223	-1.8603	0.0628434	0.99992	GRB2
4505	ENSG00000115946	71.2012	-0.316609	0.248484	-1.27416	0.202606	0.99992	PNO1
10877	ENSG00000162972	54.3818	-0.316609	0.247644	-1.27848	0.201079	0.99992	MAIP1
50249	ENSG00000269378	52.731	-0.316535	0.261785	-1.20914	0.226609	0.99992
12693	ENSG00000169895	174.643	-0.316499	0.200866	-1.57567	0.115102	0.99992	SYAP1
13739	ENSG00000174718	520.773	-0.316095	0.169304	-1.86702	0.0618983	0.99992	KIAA1551
3273	ENSG00000106245	126.022	-0.316091	0.212906	-1.48465	0.137637	0.99992	BUD31
3201	ENSG00000105835	283.7	-0.315838	0.192777	-1.63836	0.101347	0.99992	NAMPT
438	ENSG00000023909	93.2857	-0.315665	0.217348	-1.45235	0.146404	0.99992	GCLM
6895	ENSG00000134375	104.523	-0.315553	0.212483	-1.48507	0.137525	0.99992	TIMM17A
43973	ENSG00000257698	53.1179	-0.315543	0.263122	-1.19923	0.23044	0.99992
9796	ENSG00000154723	269.087	-0.315005	0.24536	-1.28385	0.199196	0.99992	ATP5PF
3960	ENSG00000111802	207.457	-0.314907	0.201765	-1.56076	0.11858	0.99992	TDP2
17507	ENSG00000197744	58.097	-0.314761	0.251594	-1.25107	0.21091	0.99992	PTMAP2
5265	ENSG00000122477	3.57064	-0.314595	0.22079	-1.42487	0.154196	NA	LRRC39
10339	ENSG00000159348	27.8494	-0.314525	0.264393	-1.18961	0.234199	NA	CYB5R1
10956	ENSG00000163257	61.3575	-0.314469	0.238312	-1.31957	0.186978	0.99992	DCAF16
7190	ENSG00000135972	133.385	-0.314312	0.224709	-1.39875	0.161888	0.99992	MRPS9
4340	ENSG00000114902	210.607	-0.314049	0.207774	-1.51149	0.130663	0.99992	SPCS1
16776	ENSG00000188725	113.374	-0.31404	0.213479	-1.47106	0.141275	0.99992	SMIM15
15715	ENSG00000184371	576.509	-0.314035	0.172417	-1.82137	0.068551	0.99992	CSF1
3860	ENSG00000111229	1246.14	-0.313975	0.206727	-1.51879	0.128816	0.99992	ARPC3
4540	ENSG00000116161	865.3	-0.313884	0.20641	-1.52068	0.128339	0.99992	CACYBP
2629	ENSG00000102103	157.001	-0.31379	0.227786	-1.37756	0.168338	0.99992	PQBP1
1070	ENSG00000069275	819.445	-0.313754	0.176655	-1.77608	0.0757193	0.99992	NUCKS1
7668	ENSG00000138439	23.7539	-0.313724	0.273714	-1.14617	0.251723	NA	FAM117B
8596	ENSG00000144655	91.9087	-0.313456	0.220016	-1.4247	0.154244	0.99992	CSRNP1
6497	ENSG00000131781	8.53802	-0.313074	0.265779	-1.17795	0.238816	NA	FMO5
28127	ENSG00000228474	98.5916	-0.313073	0.230984	-1.35539	0.175294	0.99992	OST4
19813	ENSG00000204308	34.4338	-0.31307	0.260022	-1.20402	0.228583	NA	RNF5
14404	ENSG00000178015	6.49485	-0.313001	0.249976	-1.25212	0.210524	NA	GPR150
4555	ENSG00000116251	91.5024	-0.312815	0.227685	-1.37389	0.169475	0.99992	RPL22
3486	ENSG00000108055	1119.68	-0.312663	0.162367	-1.92565	0.0541477	0.99992	SMC3
2342	ENSG00000100575	27.0994	-0.312567	0.267646	-1.16784	0.242873	NA	TIMM9
37076	ENSG00000244026	10.5361	-0.312465	0.270282	-1.15607	0.247653	NA	FAM86DP
16010	ENSG00000185608	93.9333	-0.312375	0.23397	-1.33511	0.181841	0.99992	MRPL40
5260	ENSG00000122406	2375.2	-0.312127	0.184776	-1.68922	0.0911782	0.99992	RPL5
13218	ENSG00000172115	510.382	-0.311868	0.226516	-1.37681	0.168572	0.99992	CYCS
7653	ENSG00000138380	12.6655	-0.311833	0.274359	-1.13659	0.255712	NA	CARF
27483	ENSG00000227500	56.0231	-0.311722	0.241603	-1.29022	0.196973	0.99992	SCAMP4
6425	ENSG00000131263	135.387	-0.31167	0.199101	-1.56539	0.117491	0.99992	RLIM
954	ENSG00000065978	1672.75	-0.3116	0.201178	-1.54888	0.121412	0.99992	YBX1
29680	ENSG00000230734	4.0724	-0.311031	0.227626	-1.36641	0.17181	NA	RPL10P3
789	ENSG00000058600	152.505	-0.31093	0.208686	-1.48994	0.13624	0.99992	POLR3E
8678	ENSG00000145293	152.159	-0.31089	0.202351	-1.53639	0.124442	0.99992	ENOPH1
23815	ENSG00000220472	158.294	-0.310796	0.226248	-1.3737	0.169536	0.99992
39138	ENSG00000250461	12.6879	-0.310767	0.273488	-1.13631	0.255826	NA
28200	ENSG00000228589	44.9331	-0.310711	0.257973	-1.20443	0.228423	0.99992	SPCS2P4
15156	ENSG00000182093	12.2453	-0.310261	0.27117	-1.14416	0.252559	NA	WRB
2948	ENSG00000104691	27.8111	-0.310189	0.267671	-1.15884	0.246521	NA	UBXN8
6019	ENSG00000128394	52.6297	-0.310133	0.245801	-1.26172	0.207049	0.99992	APOBEC3F
4461	ENSG00000115607	31.2821	-0.310069	0.263133	-1.17837	0.238649	NA	IL18RAP
15765	ENSG00000184588	397.028	-0.30999	0.219469	-1.41245	0.157816	0.99992	PDE4B
11590	ENSG00000165416	155.644	-0.309675	0.228383	-1.35595	0.175116	0.99992	SUGT1
50438	ENSG00000269918	4.11024	-0.309627	0.194686	-1.59039	0.111746	NA
8094	ENSG00000141384	72.8768	-0.309568	0.235603	-1.31394	0.188866	0.99992	TAF4B
1072	ENSG00000069345	412.196	-0.30932	0.189164	-1.6352	0.102008	0.99992	DNAJA2
12280	ENSG00000168092	304.392	-0.309264	0.184367	-1.67744	0.0934568	0.99992	PAFAH1B2
5324	ENSG00000122884	52.0674	-0.308916	0.25551	-1.20901	0.226657	0.99992	P4HA1
10811	ENSG00000162729	58.2556	-0.308569	0.249816	-1.23518	0.216762	0.99992	IGSF8
7612	ENSG00000138111	14.7749	-0.308456	0.274405	-1.12409	0.260974	NA	MFSD13A
1557	ENSG00000082146	45.6312	-0.308275	0.246832	-1.24892	0.211693	0.99992	STRADB
1602	ENSG00000083720	456.904	-0.308137	0.163609	-1.88337	0.0596499	0.99992	OXCT1
27121	ENSG00000226979	514.679	-0.308075	0.224859	-1.37008	0.170661	0.99992	LTA
3426	ENSG00000107560	43.7131	-0.307898	0.24737	-1.24468	0.213248	0.99992	RAB11FIP2
2291	ENSG00000100380	694.541	-0.307824	0.206017	-1.49417	0.135131	0.99992	ST13
16024	ENSG00000185641	11.8885	-0.307729	0.273642	-1.12457	0.260771	NA
11507	ENSG00000165055	64.8307	-0.307714	0.237175	-1.29741	0.194489	0.99992	METTL2B
79	ENSG00000005075	142.348	-0.307666	0.219551	-1.40134	0.161111	0.99992	POLR2J
12000	ENSG00000166997	34.5427	-0.307648	0.259254	-1.18667	0.235359	NA	CNPY4
10845	ENSG00000162852	100.289	-0.307646	0.22339	-1.37717	0.168459	0.99992	CNST
8924	ENSG00000147123	128.973	-0.30763	0.253837	-1.21192	0.225543	0.99992	NDUFB11
116	ENSG00000006015	69.0645	-0.30748	0.231765	-1.32669	0.184611	0.99992	REX1BD
6258	ENSG00000130382	185.175	-0.307298	0.189819	-1.6189	0.105469	0.99992	MLLT1
4823	ENSG00000118518	22.4995	-0.307239	0.27166	-1.13097	0.258068	NA	RNF146
17119	ENSG00000196476	11.5244	-0.307152	0.271578	-1.13099	0.25806	NA	C20orf96
22737	ENSG00000214253	112.464	-0.307143	0.223134	-1.37649	0.168669	0.99992	FIS1
10770	ENSG00000162604	81.5714	-0.30709	0.225353	-1.36271	0.172974	0.99992	TM2D1
11555	ENSG00000165233	65.104	-0.307014	0.230237	-1.33347	0.182378	0.99992	CARD19
983	ENSG00000066697	42.7384	-0.30689	0.254022	-1.20812	0.226999	0.99992	MSANTD3
1402	ENSG00000077984	93.9628	-0.306759	0.263675	-1.1634	0.244668	0.99992	CST7
37572	ENSG00000247315	214.647	-0.306674	0.233629	-1.31265	0.1893	0.99992	ZCCHC3
8894	ENSG00000146859	36.2301	-0.306551	0.255303	-1.20074	0.229853	NA	TMEM140
2551	ENSG00000101558	312.693	-0.306489	0.178158	-1.72032	0.0853737	0.99992	VAPA
1619	ENSG00000084073	266.091	-0.306487	0.182442	-1.67991	0.0929741	0.99992	ZMPSTE24
2670	ENSG00000102390	155.329	-0.306483	0.228853	-1.33921	0.180501	0.99992	PBDC1
8400	ENSG00000143457	62.7318	-0.306317	0.239296	-1.28007	0.20052	0.99992	GOLPH3L
28566	ENSG00000229152	1.81005	-0.306241	0.173684	-1.76321	0.0778656	NA	ANKRD10-IT1
37894	ENSG00000248527	1817.96	-0.30607	0.21403	-1.43003	0.152707	0.99992	MTATP6P1
7654	ENSG00000138381	137.535	-0.305982	0.209902	-1.45774	0.144913	0.99992	ASNSD1
2905	ENSG00000104341	66.7753	-0.3055	0.23378	-1.30678	0.191286	0.99992	LAPTM4B
13735	ENSG00000174695	199.686	-0.305459	0.191616	-1.59412	0.110909	0.99992	TMEM167A
11568	ENSG00000165283	252.04	-0.305448	0.215617	-1.41662	0.156593	0.99992	STOML2
102	ENSG00000005486	49.4124	-0.305403	0.247835	-1.23228	0.217844	0.99992	RHBDD2
9808	ENSG00000154814	162.622	-0.304926	0.215925	-1.41219	0.157895	0.99992	OXNAD1
9315	ENSG00000150637	435.858	-0.304854	0.178746	-1.70551	0.0880992	0.99992	CD226
19082	ENSG00000201558	5.77902	-0.304658	0.247331	-1.23178	0.21803	NA	RNVU1-6
10207	ENSG00000158411	204.569	-0.304523	0.227611	-1.33791	0.180926	0.99992	MITD1
11037	ENSG00000163528	77.3711	-0.303982	0.24874	-1.22209	0.221675	0.99992	CHCHD4
8115	ENSG00000141469	9.55441	-0.30389	0.269068	-1.12942	0.258722	NA	SLC14A1
13596	ENSG00000173889	167.759	-0.303825	0.19308	-1.57357	0.115586	0.99992	PHC3
9440	ENSG00000151692	90.1369	-0.303655	0.230575	-1.31694	0.187857	0.99992	RNF144A
684	ENSG00000050730	10.6651	-0.30362	0.271677	-1.11758	0.263748	NA	TNIP3
8618	ENSG00000144802	91.8124	-0.303581	0.222738	-1.36295	0.172898	0.99992	NFKBIZ
7819	ENSG00000139372	91.1736	-0.303547	0.216651	-1.40109	0.161188	0.99992	TDG
2796	ENSG00000103275	118.536	-0.303485	0.220393	-1.37702	0.168507	0.99992	UBE2I
1705	ENSG00000086712	93.4772	-0.30337	0.215836	-1.40556	0.159855	0.99992	TXLNG
15061	ENSG00000181588	25.2757	-0.303339	0.269149	-1.12703	0.25973	NA	MEX3D
8151	ENSG00000141642	19.6153	-0.303271	0.274636	-1.10426	0.269478	NA	ELAC1
4043	ENSG00000112304	50.4499	-0.303226	0.247994	-1.22272	0.221437	0.99992	ACOT13
12318	ENSG00000168275	70.4873	-0.303223	0.256612	-1.18164	0.237348	0.99992	COA6
13951	ENSG00000175787	12.0045	-0.303157	0.273768	-1.10735	0.268142	NA	ZNF169
6654	ENSG00000132768	97.4759	-0.303132	0.221359	-1.36941	0.170871	0.99992	DPH2
9009	ENSG00000147677	584.052	-0.303	0.208501	-1.45323	0.146161	0.99992	EIF3H
792	ENSG00000058729	110.725	-0.302871	0.216715	-1.39756	0.162246	0.99992	RIOK2
6254	ENSG00000130349	31.2329	-0.302866	0.265891	-1.13906	0.254679	NA	C6orf203
23351	ENSG00000216624	13.9397	-0.302862	0.272255	-1.11242	0.265958	NA	GAPDHP72
7807	ENSG00000139323	101.197	-0.302825	0.22186	-1.36494	0.172272	0.99992	POC1B
13230	ENSG00000172164	35.8884	-0.30249	0.256329	-1.18008	0.237967	NA	SNTB1
12581	ENSG00000169379	51.0878	-0.302457	0.245935	-1.22982	0.218763	0.99992	ARL13B
4264	ENSG00000114209	173.748	-0.302297	0.222939	-1.35596	0.175111	0.99992	PDCD10
50523	ENSG00000270062	1.97028	-0.302235	0.172814	-1.74891	0.0803071	NA
10329	ENSG00000159263	6.78665	-0.302049	0.253314	-1.19239	0.233108	NA	SIM2
14004	ENSG00000176102	92.7809	-0.302034	0.217809	-1.38669	0.165535	0.99992	CSTF3
36942	ENSG00000243716	20.7513	-0.301747	0.271919	-1.1097	0.26713	NA	NPIPB5
1561	ENSG00000082212	314.509	-0.301724	0.216788	-1.39179	0.163985	0.99992	ME2
19551	ENSG00000203326	29.2655	-0.301691	0.268827	-1.12225	0.261756	NA	ZNF525
11062	ENSG00000163602	102.553	-0.301635	0.211166	-1.42843	0.153169	0.99992	RYBP
13455	ENSG00000173198	19.0913	-0.301543	0.273323	-1.10325	0.269921	NA	CYSLTR1
15612	ENSG00000183918	221.486	-0.301447	0.205773	-1.46495	0.142935	0.99992	SH2D1A
7872	ENSG00000139725	17.989	-0.30129	0.273617	-1.10114	0.270835	NA	RHOF
3912	ENSG00000111615	193.189	-0.301144	0.225779	-1.3338	0.182269	0.99992	KRR1
32258	ENSG00000234518	373.584	-0.301139	0.244421	-1.23205	0.217929	0.99992	PTGES3P1
8061	ENSG00000141068	68.9463	-0.301104	0.235001	-1.28129	0.200091	0.99992	KSR1
9256	ENSG00000149761	22.4519	-0.30107	0.272821	-1.10354	0.269792	NA	NUDT22
1750	ENSG00000087502	115.629	-0.300976	0.223874	-1.3444	0.178818	0.99992	ERGIC2
22236	ENSG00000213222	5.37581	-0.300931	0.244839	-1.2291	0.219034	NA
1245	ENSG00000073905	34.2871	-0.300925	0.25925	-1.16075	0.245743	NA	VDAC1P1
9828	ENSG00000155008	41.0794	-0.300866	0.258105	-1.16567	0.243746	NA	APOOL
17539	ENSG00000197841	18.7797	-0.300605	0.274125	-1.0966	0.272816	NA	ZNF181
13659	ENSG00000174276	17.2557	-0.300582	0.274268	-1.09594	0.273105	NA	ZNHIT2
7335	ENSG00000136810	313.249	-0.30034	0.248154	-1.2103	0.226165	0.99992	TXN
25659	ENSG00000224861	154.153	-0.300307	0.218117	-1.37682	0.168569	0.99992	YBX1P1
9862	ENSG00000155330	83.0378	-0.299925	0.227144	-1.32042	0.186696	0.99992	C16orf87
15915	ENSG00000185189	10.8787	-0.299914	0.271078	-1.10638	0.268564	NA	NRBP2
14997	ENSG00000181163	3750.88	-0.299782	0.192742	-1.55535	0.119863	0.99992	NPM1
55268	ENSG00000278771	54.5772	-0.299439	0.271884	-1.10135	0.270746	0.99992	RN7SL3
41003	ENSG00000253181	96.314	-0.299431	0.16305	-1.83644	0.0662924	0.99992
1036	ENSG00000068305	65.9545	-0.299307	0.234857	-1.27442	0.202513	0.99992	MEF2A
32439	ENSG00000234777	1.87753	-0.299256	0.175042	-1.70962	0.0873362	NA	LINC02529
13303	ENSG00000172428	39.0061	-0.2992	0.264471	-1.13132	0.257922	NA	COPS9
7811	ENSG00000139343	178.053	-0.29908	0.246739	-1.21213	0.225461	0.99992	SNRPF
15493	ENSG00000183508	158.428	-0.298955	0.241023	-1.24036	0.214842	0.99992	TENT5C
35687	ENSG00000240632	2.01858	-0.298901	0.185302	-1.61305	0.106734	NA	SPATA31D5P
5698	ENSG00000125735	84.1089	-0.298838	0.231046	-1.29341	0.195869	0.99992	TNFSF14
5685	ENSG00000125656	117.362	-0.298619	0.231881	-1.28781	0.197811	0.99992	CLPP
34871	ENSG00000238390	2.21324	-0.298308	0.179949	-1.65774	0.0973698	NA
5892	ENSG00000127184	802.397	-0.298171	0.211123	-1.41231	0.157859	0.99992	COX7C
6453	ENSG00000131470	68.25	-0.298064	0.258142	-1.15465	0.248232	0.99992	PSMC3IP
3297	ENSG00000106355	156.772	-0.298018	0.257063	-1.15932	0.246325	0.99992	LSM5
2081	ENSG00000099246	119.611	-0.297976	0.217675	-1.36891	0.171028	0.99992	RAB18
9447	ENSG00000151725	259.531	-0.297658	0.241121	-1.23447	0.217027	0.99992	CENPU
12235	ENSG00000167965	123.774	-0.297567	0.218327	-1.36294	0.172901	0.99992	MLST8
4629	ENSG00000116824	655.694	-0.297488	0.167807	-1.7728	0.0762617	0.99992	CD2
8785	ENSG00000146007	344.92	-0.297258	0.183963	-1.61586	0.106124	0.99992	ZMAT2
5079	ENSG00000120688	91.2523	-0.29721	0.217987	-1.36343	0.172747	0.99992	WBP4
21626	ENSG00000211805	5.44832	-0.296925	0.244838	-1.21274	0.225228	NA	TRAV24
3336	ENSG00000106610	14.426	-0.296831	0.274582	-1.08103	0.279685	NA	STAG3L4
20309	ENSG00000205903	35.753	-0.296768	0.255058	-1.16353	0.244614	NA	ZNF316
13645	ENSG00000174173	82.0453	-0.296757	0.244212	-1.21516	0.224304	0.99992	TRMT10C
13044	ENSG00000171425	29.0981	-0.296601	0.266909	-1.11124	0.266464	NA	ZNF581
3471	ENSG00000107937	374.915	-0.296142	0.182668	-1.62121	0.104973	0.99992	GTPBP4
1770	ENSG00000088325	826.855	-0.295969	0.232703	-1.27187	0.203419	0.99992	TPX2
16918	ENSG00000189266	338.799	-0.295916	0.185384	-1.59623	0.110438	0.99992	PNRC2
7377	ENSG00000136932	57.4409	-0.295904	0.244879	-1.20837	0.226904	0.99992	TRMO
35101	ENSG00000239211	19.097	-0.295841	0.258877	-1.14279	0.253128	NA	RN7SL563P
19851	ENSG00000204397	20.4698	-0.295838	0.274016	-1.07964	0.280303	NA	CARD16
46155	ENSG00000260630	6.34306	-0.295739	0.248014	-1.19243	0.233094	NA	SNAI3-AS1
9227	ENSG00000149554	298.272	-0.295399	0.183582	-1.60908	0.107598	0.99992	CHEK1
23391	ENSG00000216895	6.08672	-0.295157	0.248681	-1.18689	0.235272	NA
14065	ENSG00000176386	59.9478	-0.295117	0.252134	-1.17047	0.24181	0.99992	CDC26
24910	ENSG00000223773	28.2239	-0.294845	0.268016	-1.1001	0.271287	NA	CD99P1
5690	ENSG00000125691	1064.58	-0.294837	0.199989	-1.47426	0.14041	0.99992	RPL23
14069	ENSG00000176396	23.2217	-0.294797	0.2727	-1.08103	0.279684	NA	EID2
36040	ENSG00000241494	2.28651	-0.294767	0.189119	-1.55863	0.119083	NA
31398	ENSG00000233270	87.5513	-0.294487	0.238274	-1.23592	0.21649	0.99992	SNRPEP4
23663	ENSG00000219200	7.65673	-0.294432	0.254797	-1.15556	0.247863	NA	RNASEK
4743	ENSG00000117625	92.3341	-0.294385	0.221251	-1.33055	0.183337	0.99992	RCOR3
11906	ENSG00000166669	37.0352	-0.294253	0.255251	-1.1528	0.248993	NA	ATF7IP2
6857	ENSG00000134242	246.93	-0.294209	0.193161	-1.52313	0.127727	0.99992	PTPN22
49311	ENSG00000267247	3.93711	-0.294097	0.219811	-1.33795	0.180911	NA
1595	ENSG00000083457	53.3359	-0.293983	0.246594	-1.19218	0.233192	0.99992	ITGAE
4615	ENSG00000116750	176.593	-0.293826	0.215696	-1.36222	0.173128	0.99992	UCHL5
11227	ENSG00000164074	61.1486	-0.293718	0.232875	-1.26127	0.207211	0.99992	ABHD18
4889	ENSG00000119328	21.4979	-0.293717	0.270501	-1.08582	0.277557	NA	FAM206A
9845	ENSG00000155115	271.43	-0.293661	0.220766	-1.33019	0.183455	0.99992	GTF3C6
356	ENSG00000015153	59.3363	-0.293153	0.239063	-1.22625	0.220103	0.99992	YAF2
13074	ENSG00000171497	282.207	-0.292912	0.247312	-1.18438	0.236261	0.99992	PPID
11851	ENSG00000166432	5.71014	-0.292881	0.251245	-1.16572	0.243729	NA	ZMAT1
1878	ENSG00000090447	97.0666	-0.292823	0.217271	-1.34773	0.177744	0.99992	TFAP4
9380	ENSG00000151287	46.82	-0.292747	0.256906	-1.13951	0.254491	0.99992	TEX30
6511	ENSG00000131876	217.829	-0.292711	0.241651	-1.21129	0.225783	0.99992	SNRPA1
16230	ENSG00000186416	56.9438	-0.292698	0.239293	-1.22318	0.221262	0.99992	NKRF
9780	ENSG00000154582	64.1044	-0.292458	0.262623	-1.1136	0.26545	0.99992	ELOC
1408	ENSG00000078081	19.2429	-0.292424	0.274793	-1.06416	0.287257	NA	LAMP3
12179	ENSG00000167747	112.273	-0.292421	0.236431	-1.23681	0.216156	0.99992	C19orf48
3128	ENSG00000105520	8.60743	-0.292417	0.26305	-1.11164	0.266294	NA	PLPPR2
5589	ENSG00000124802	29.8733	-0.292347	0.272104	-1.07439	0.282646	NA	EEF1E1
12747	ENSG00000170145	59.3216	-0.292311	0.238504	-1.2256	0.220348	0.99992	SIK2
15790	ENSG00000184698	2.75895	-0.292275	0.191271	-1.52807	0.126495	NA	OR51M1
4511	ENSG00000115977	280.623	-0.292228	0.191295	-1.52763	0.126604	0.99992	AAK1
4000	ENSG00000112096	91.0441	-0.292051	0.218668	-1.33559	0.181683	0.99992	SOD2
16171	ENSG00000186162	10.6192	-0.291996	0.270954	-1.07766	0.281185	NA	CIDECP
2800	ENSG00000103319	107.485	-0.291918	0.208221	-1.40196	0.160926	0.99992	EEF2K
7581	ENSG00000137996	425.305	-0.291886	0.184766	-1.57976	0.114162	0.99992	RTCA
9387	ENSG00000151332	66.2135	-0.291823	0.238514	-1.2235	0.22114	0.99992	MBIP
7450	ENSG00000137309	817.082	-0.291639	0.162728	-1.79218	0.0731036	0.99992	HMGA1
13082	ENSG00000171530	293.707	-0.291516	0.231092	-1.26147	0.207139	0.99992	TBCA
3109	ENSG00000105438	145.138	-0.29129	0.202177	-1.44077	0.14965	0.99992	KDELR1
9012	ENSG00000147687	39.8503	-0.291254	0.264847	-1.09971	0.271459	NA	TATDN1
8893	ENSG00000146858	21.7902	-0.291182	0.271532	-1.07237	0.283555	NA	ZC3HAV1L
17472	ENSG00000197608	23.2351	-0.291155	0.273495	-1.06457	0.28707	NA	ZNF841
3149	ENSG00000105640	1130.62	-0.290866	0.222114	-1.30953	0.190355	0.99992	RPL18A
6157	ENSG00000129562	249.635	-0.290764	0.206082	-1.41092	0.158269	0.99992	DAD1
9583	ENSG00000152795	1100.52	-0.290504	0.186325	-1.55912	0.118967	0.99992	HNRNPDL
10253	ENSG00000158717	109.298	-0.290483	0.230376	-1.26091	0.207341	0.99992	RNF166
7489	ENSG00000137547	94.2315	-0.290369	0.227532	-1.27617	0.201896	0.99992	MRPL15
2602	ENSG00000101974	45.9398	-0.290327	0.250318	-1.15983	0.246117	0.99992	ATP11C
13379	ENSG00000172795	154.811	-0.290261	0.194197	-1.49467	0.135	0.99992	DCP2
6565	ENSG00000132326	82.0315	-0.290164	0.253668	-1.14387	0.252677	0.99992	PER2
4424	ENSG00000115419	480.906	-0.290156	0.172933	-1.67785	0.0933765	0.99992	GLS
5577	ENSG00000124767	243.396	-0.290136	0.236201	-1.22834	0.219319	0.99992	GLO1
21556	ENSG00000211694	5.10058	-0.290048	0.241415	-1.20145	0.229576	NA	TRGV10
8097	ENSG00000141401	52.6465	-0.289839	0.251549	-1.15222	0.249232	0.99992	IMPA2
1790	ENSG00000088832	235.088	-0.289589	0.19071	-1.51848	0.128894	0.99992	FKBP1A
6970	ENSG00000134852	53.1998	-0.289559	0.252218	-1.14805	0.250948	0.99992	CLOCK
7364	ENSG00000136881	2.17677	-0.28939	0.191098	-1.51435	0.129936	NA	BAAT
60	ENSG00000004779	356.619	-0.28926	0.207535	-1.39379	0.163381	0.99992	NDUFAB1
25500	ENSG00000224635	4.83864	-0.289224	0.241391	-1.19816	0.230856	NA
5073	ENSG00000120662	34.725	-0.28917	0.260811	-1.10874	0.267544	NA	MTRF1
9606	ENSG00000153015	154.496	-0.288871	0.203653	-1.41844	0.156062	0.99992	CWC27
10844	ENSG00000162851	84.8724	-0.28882	0.228268	-1.26527	0.205775	0.99992	TFB2M
46294	ENSG00000260828	6.37785	-0.288689	0.240743	-1.19916	0.230466	NA	HMGB3P32
14397	ENSG00000177981	73.4496	-0.288326	0.226642	-1.27217	0.203313	0.99992	ASB8
38430	ENSG00000249353	1066.65	-0.288188	0.197892	-1.45629	0.145312	0.99992	NPM1P27
9948	ENSG00000156170	49.3017	-0.288043	0.248089	-1.16105	0.245623	0.99992	NDUFAF6
17926	ENSG00000198899	5727.8	-0.288015	0.215706	-1.33522	0.181803	0.99992	MT-ATP6
16014	ENSG00000185619	75.0005	-0.287928	0.225248	-1.27827	0.201154	0.99992	PCGF3
4740	ENSG00000117614	305.632	-0.287785	0.200398	-1.43606	0.150984	0.99992	SYF2
14163	ENSG00000176890	346.168	-0.287605	0.195659	-1.46993	0.141582	0.99992	TYMS
5280	ENSG00000122565	713.587	-0.287575	0.198529	-1.44853	0.147469	0.99992	CBX3
26249	ENSG00000225733	275.668	-0.28753	0.182178	-1.57829	0.114498	0.99992	FGD5-AS1
4191	ENSG00000113522	20.6637	-0.287115	0.271627	-1.05702	0.290503	NA	RAD50
10023	ENSG00000156831	62.9097	-0.287046	0.24057	-1.19319	0.232794	0.99992	NSMCE2
11143	ENSG00000163818	66.9424	-0.28703	0.253085	-1.13413	0.256741	0.99992	LZTFL1
3218	ENSG00000105928	11.5228	-0.286924	0.264273	-1.08571	0.277606	NA	GSDME
13798	ENSG00000174996	90.1129	-0.286914	0.228955	-1.25315	0.210153	0.99992	KLC2
10880	ENSG00000162980	90.3177	-0.286834	0.223433	-1.28376	0.199226	0.99992	ARL5A
8630	ENSG00000144848	355.658	-0.286778	0.199877	-1.43477	0.151352	0.99992	ATG3
10688	ENSG00000162174	9.00737	-0.286777	0.264477	-1.08432	0.278223	NA	ASRGL1
27967	ENSG00000228232	22.9156	-0.286552	0.274861	-1.04253	0.297164	NA	GAPDHP1
4731	ENSG00000117592	182.097	-0.286376	0.207725	-1.37863	0.168008	0.99992	PRDX6
37603	ENSG00000247774	61.391	-0.28618	0.242716	-1.17907	0.23837	0.99992	PCED1B-AS1
6656	ENSG00000132780	831.321	-0.286134	0.191888	-1.49115	0.135921	0.99992	NASP
17005	ENSG00000196177	56.8794	-0.285819	0.241974	-1.1812	0.237524	0.99992	ACADSB
30784	ENSG00000232388	22.7934	-0.2858	0.274154	-1.04248	0.29719	NA	SMIM26
15496	ENSG00000183520	159.434	-0.285755	0.234073	-1.22079	0.222164	0.99992	UTP11
6951	ENSG00000134758	127.573	-0.285488	0.209884	-1.36022	0.173761	0.99992	RNF138
9858	ENSG00000155307	318.205	-0.285408	0.177935	-1.60401	0.108713	0.99992	SAMSN1
2980	ENSG00000104859	65.6199	-0.285324	0.244048	-1.16913	0.242351	0.99992	CLASRP
2626	ENSG00000102096	731.768	-0.285198	0.182483	-1.56288	0.118082	0.99992	PIM2
14809	ENSG00000180185	39.6538	-0.285196	0.270105	-1.05587	0.291028	NA	FAHD1
11602	ENSG00000165476	165.611	-0.285096	0.195916	-1.4552	0.145615	0.99992	REEP3
3418	ENSG00000107443	30.8857	-0.28482	0.273666	-1.04076	0.297988	NA	CCNJ
4587	ENSG00000116649	781.41	-0.284818	0.188086	-1.5143	0.129949	0.99992	SRM
13785	ENSG00000174946	105.187	-0.284765	0.210435	-1.35323	0.175984	0.99992	GPR171
21610	ENSG00000211789	44.2789	-0.284664	0.265361	-1.07274	0.283386	0.99992	TRAV12-2
502	ENSG00000033170	378.092	-0.284581	0.191804	-1.48371	0.137886	0.99992	FUT8
5117	ENSG00000120925	39.2199	-0.284218	0.268405	-1.05892	0.289638	NA	RNF170
15677	ENSG00000184220	174.631	-0.284153	0.226778	-1.25301	0.210204	0.99992	CMSS1
9097	ENSG00000148459	63.5101	-0.284122	0.240752	-1.18014	0.237943	0.99992	PDSS1
22354	ENSG00000213445	261.853	-0.28411	0.180473	-1.57426	0.115428	0.99992	SIPA1
11484	ENSG00000164941	163.732	-0.284103	0.205386	-1.38326	0.166584	0.99992	INTS8
1082	ENSG00000069702	113.377	-0.283976	0.208598	-1.36136	0.1734	0.99992	TGFBR3
17950	ENSG00000198938	5062.71	-0.283907	0.217583	-1.30482	0.191953	0.99992	MT-CO3
1891	ENSG00000090621	482.328	-0.283812	0.174633	-1.62519	0.104121	0.99992	PABPC4
12418	ENSG00000168724	571.615	-0.283662	0.178159	-1.59218	0.111343	0.99992	DNAJC21
4494	ENSG00000115866	557.351	-0.283617	0.18096	-1.56729	0.117046	0.99992	DARS
17168	ENSG00000196636	21.1351	-0.283317	0.274717	-1.0313	0.302399	NA	SDHAF3
1630	ENSG00000084623	414.466	-0.283307	0.220455	-1.2851	0.198757	0.99992	EIF3I
8545	ENSG00000144306	39.0079	-0.283128	0.255342	-1.10882	0.26751	NA	SCRN3
14959	ENSG00000180964	104.657	-0.283127	0.232001	-1.22037	0.222326	0.99992	TCEAL8
53423	ENSG00000275202	6.66344	-0.282958	0.253143	-1.11778	0.26366	NA
4527	ENSG00000116096	3.06383	-0.282926	0.210308	-1.34529	0.178531	NA	SPR
32413	ENSG00000234743	12.9429	-0.282919	0.272992	-1.03637	0.300032	NA	EIF5AP4
16863	ENSG00000189050	12.509	-0.282429	0.272394	-1.03684	0.29981	NA	RNFT1
5361	ENSG00000123219	244.061	-0.28221	0.210262	-1.34218	0.179537	0.99992	CENPK
5207	ENSG00000121895	88.2011	-0.282034	0.234106	-1.20473	0.228308	0.99992	TMEM156
56417	ENSG00000280219	34.5944	-0.281998	0.181545	-1.55333	0.120345	NA
15346	ENSG00000182899	432.912	-0.281978	0.211323	-1.33435	0.182091	0.99992	RPL35A
147	ENSG00000006634	276.72	-0.281807	0.216619	-1.30093	0.193282	0.99992	DBF4
4045	ENSG00000112306	583.643	-0.28173	0.228701	-1.23187	0.217998	0.99992	RPS12
6932	ENSG00000134597	78.6049	-0.281544	0.236315	-1.19139	0.233499	0.99992	RBMX2
1582	ENSG00000082996	64.0892	-0.281531	0.240949	-1.16843	0.242634	0.99992	RNF13
575	ENSG00000041357	435.802	-0.281427	0.213604	-1.31752	0.187666	0.99992	PSMA4
4326	ENSG00000114784	69.4998	-0.28138	0.236875	-1.18788	0.234879	0.99992	EIF1B
56309	ENSG00000280088	4.59623	-0.28128	0.218737	-1.28593	0.198468	NA
4447	ENSG00000115540	25.8486	-0.281276	0.27235	-1.03277	0.301711	NA	MOB4
35959	ENSG00000241293	4.2208	-0.281229	0.231978	-1.21231	0.225394	NA	PPATP1
32472	ENSG00000234825	16.7531	-0.281219	0.274214	-1.02555	0.305105	NA	XRCC6P2
7711	ENSG00000138684	5.0872	-0.281127	0.240397	-1.16943	0.242231	NA	IL21
7061	ENSG00000135372	350.428	-0.281039	0.183768	-1.52931	0.126187	0.99992	NAT10
8422	ENSG00000143549	3401.76	-0.281022	0.181993	-1.54414	0.122555	0.99992	TPM3
2216	ENSG00000100206	30.3598	-0.280972	0.261526	-1.07436	0.282663	NA	DMC1
53233	ENSG00000274840	1.89335	-0.280805	0.16816	-1.66987	0.0949449	NA
10286	ENSG00000158987	14.5879	-0.28078	0.27327	-1.02748	0.304193	NA	RAPGEF6
17294	ENSG00000197062	22.5602	-0.280722	0.271237	-1.03497	0.300683	NA	ZSCAN26
7705	ENSG00000138668	1744.96	-0.280696	0.163282	-1.71909	0.0855978	0.99992	HNRNPD
49215	ENSG00000267131	1.90844	-0.280678	0.175631	-1.59812	0.110017	NA
32969	ENSG00000235552	170.015	-0.280304	0.226832	-1.23574	0.216557	0.99992	RPL6P27
16094	ENSG00000185900	25.3427	-0.280281	0.27174	-1.03143	0.302338	NA	POMK
20220	ENSG00000205581	376.256	-0.280273	0.233515	-1.20024	0.230048	0.99992	HMGN1
20173	ENSG00000205363	5.23047	-0.280223	0.235713	-1.18883	0.234507	NA	INSYN1
17182	ENSG00000196670	49.9185	-0.280164	0.251747	-1.11288	0.26576	0.99992	ZFP62
2403	ENSG00000100902	21.1039	-0.2801	0.273812	-1.02297	0.306324	NA	PSMA6
8334	ENSG00000143190	43.5325	-0.279947	0.257953	-1.08526	0.277805	0.99992	POU2F1
2733	ENSG00000102967	46.9237	-0.279938	0.251302	-1.11395	0.265301	0.99992	DHODH
11788	ENSG00000166197	932.282	-0.279723	0.175099	-1.59751	0.110151	0.99992	NOLC1
51888	ENSG00000272368	2.78199	-0.279458	0.198479	-1.408	0.159131	NA
5676	ENSG00000125629	44.0466	-0.279346	0.259607	-1.07604	0.281911	0.99992	INSIG2
7605	ENSG00000138085	54.9885	-0.279339	0.246154	-1.13481	0.256454	0.99992	ATRAID
2589	ENSG00000101901	47.9415	-0.27931	0.247524	-1.12842	0.259144	0.99992	ALG13
13603	ENSG00000173915	103.225	-0.2792	0.251766	-1.10896	0.267446	0.99992	ATP5MD
4372	ENSG00000115163	56.7874	-0.279089	0.258661	-1.07898	0.280598	0.99992	CENPA
2428	ENSG00000101040	142.084	-0.279033	0.212047	-1.3159	0.188207	0.99992	ZMYND8
21732	ENSG00000211935	5.52119	-0.279007	0.244421	-1.1415	0.253662	NA	IGHV1-3
7754	ENSG00000138867	269.13	-0.278994	0.184717	-1.51038	0.130946	0.99992	GUCD1
15442	ENSG00000183291	119.044	-0.278933	0.231564	-1.20456	0.228373	0.99992	SELENOF
5899	ENSG00000127314	308.448	-0.278889	0.200394	-1.39171	0.164011	0.99992	RAP1B
2729	ENSG00000102931	6.60154	-0.278779	0.245334	-1.13632	0.255821	NA	ARL2BP
4618	ENSG00000116761	6.49528	-0.278666	0.255718	-1.08974	0.275828	NA	CTH
8686	ENSG00000145349	169.519	-0.27845	0.203027	-1.37149	0.170221	0.99992	CAMK2D
451	ENSG00000025796	246.42	-0.278415	0.1896	-1.46843	0.141987	0.99992	SEC63
5058	ENSG00000120509	33.6377	-0.27823	0.270103	-1.03009	0.302969	NA	PDZD11
3181	ENSG00000105722	53.2698	-0.278207	0.240395	-1.15729	0.247154	0.99992	ERF
343	ENSG00000013619	17.9742	-0.278095	0.274857	-1.01178	0.311643	NA	MAMLD1
22507	ENSG00000213741	179.896	-0.278052	0.234017	-1.18817	0.234767	0.99992	RPS29
482	ENSG00000029993	207.39	-0.278029	0.220959	-1.25829	0.208288	0.99992	HMGB3
57441	ENSG00000283676	2.33496	-0.277904	0.195428	-1.42203	0.155017	NA	MIR5087
518	ENSG00000035141	189.377	-0.277824	0.193135	-1.4385	0.150292	0.99992	FAM136A
49954	ENSG00000268471	10.693	-0.277803	0.270921	-1.0254	0.305172	NA	MIR4453HG
4908	ENSG00000119487	204.29	-0.277683	0.185142	-1.49983	0.133657	0.99992	MAPKAP1
49125	ENSG00000267023	7.00075	-0.277644	0.255501	-1.08666	0.277185	NA	LRRC37A16P
5793	ENSG00000126215	26.8448	-0.27762	0.266304	-1.04249	0.297183	NA	XRCC3
16540	ENSG00000187796	7.2597	-0.277559	0.259493	-1.06962	0.28479	NA	CARD9
10249	ENSG00000158711	242.361	-0.277531	0.183502	-1.51241	0.130429	0.99992	ELK4
8769	ENSG00000145912	205.864	-0.277338	0.224604	-1.23479	0.216909	0.99992	NHP2
10997	ENSG00000163412	168.705	-0.277314	0.211189	-1.31311	0.189147	0.99992	EIF4E3
14963	ENSG00000180992	73.1405	-0.277178	0.242529	-1.14287	0.253094	0.99992	MRPL14
16909	ENSG00000189221	29.5234	-0.277099	0.274291	-1.01024	0.312382	NA	MAOA
2693	ENSG00000102710	178.646	-0.277085	0.195724	-1.41569	0.156866	0.99992	SUPT20H
12445	ENSG00000168827	241.861	-0.277047	0.189542	-1.46167	0.143833	0.99992	GFM1
20362	ENSG00000206149	10.8895	-0.276815	0.265964	-1.0408	0.29797	NA	HERC2P9
240	ENSG00000009790	827.369	-0.276681	0.167616	-1.65069	0.0988028	0.99992	TRAF3IP3
1822	ENSG00000089157	6349.55	-0.276656	0.231683	-1.19411	0.232434	0.99992	RPLP0
20320	ENSG00000205940	17.4433	-0.276594	0.274824	-1.00644	0.314205	NA	HSP90AB2P
1863	ENSG00000090060	656.873	-0.2765	0.164576	-1.68007	0.0929428	0.99992	PAPOLA
5775	ENSG00000125995	52.7379	-0.276268	0.262994	-1.05047	0.2935	0.99992	ROMO1
43876	ENSG00000257511	115.976	-0.276245	0.221027	-1.24983	0.211362	0.99992
426	ENSG00000023287	128.403	-0.276214	0.208092	-1.32737	0.184388	0.99992	RB1CC1
1682	ENSG00000086061	1087.96	-0.276092	0.206567	-1.33657	0.181362	0.99992	DNAJA1
10438	ENSG00000160194	105.208	-0.275962	0.218535	-1.26278	0.206668	0.99992	NDUFV3
15984	ENSG00000185480	37.6076	-0.275856	0.257092	-1.07299	0.283278	NA	PARPBP
11667	ENSG00000165704	232.41	-0.27582	0.214158	-1.28793	0.197772	0.99992	HPRT1
3316	ENSG00000106484	5.94435	-0.275803	0.243848	-1.13104	0.258037	NA	MEST
15532	ENSG00000183647	19.0004	-0.275724	0.274726	-1.00363	0.315556	NA	ZNF530
7667	ENSG00000138435	7.48153	-0.275704	0.256651	-1.07423	0.282718	NA	CHRNA1
12168	ENSG00000167702	6.53142	-0.275698	0.252393	-1.09234	0.274685	NA	KIFC2
15122	ENSG00000181924	106.746	-0.275602	0.221362	-1.24503	0.213121	0.99992	COA4
16483	ENSG00000187601	17.5158	-0.275474	0.273515	-1.00716	0.313857	NA	MAGEH1
10538	ENSG00000160818	377.951	-0.275384	0.209019	-1.31751	0.187669	0.99992	GPATCH4
22420	ENSG00000213585	557.935	-0.275331	0.184201	-1.49473	0.134984	0.99992	VDAC1
11047	ENSG00000163558	98.0663	-0.275309	0.218069	-1.26249	0.206774	0.99992	PRKCI
42289	ENSG00000254708	2.67835	-0.275162	0.19892	-1.38328	0.166579	NA
7487	ENSG00000137513	38.9856	-0.275058	0.262077	-1.04953	0.293933	NA	NARS2
12549	ENSG00000169241	45.4492	-0.274888	0.254096	-1.08183	0.279329	0.99992	SLC50A1
14415	ENSG00000178074	73.3458	-0.274844	0.225499	-1.21882	0.222912	0.99992	C2orf69
24694	ENSG00000223459	3.69108	-0.274754	0.219108	-1.25397	0.209854	NA	TCAF1P1
7726	ENSG00000138757	759.924	-0.274699	0.166206	-1.65276	0.0983799	0.99992	G3BP2
16175	ENSG00000186184	203.319	-0.274651	0.210403	-1.30536	0.191771	0.99992	POLR1D
14607	ENSG00000179085	13.8219	-0.274594	0.271574	-1.01112	0.311959	NA	DPM3
54824	ENSG00000277932	2.63609	-0.274496	0.204264	-1.34383	0.179003	NA	OR52E5
24861	ENSG00000223704	4.27928	-0.2743	0.225892	-1.2143	0.224635	NA	LINC01422
2917	ENSG00000104412	61.7085	-0.274199	0.254671	-1.07668	0.281623	0.99992	EMC2
10246	ENSG00000158683	12.1517	-0.27402	0.272231	-1.00657	0.31414	NA	PKD1L1
19843	ENSG00000204387	17.6292	-0.273946	0.274098	-0.999444	0.31758	NA	C6orf48
2638	ENSG00000102172	329.378	-0.273863	0.209887	-1.30481	0.191957	0.99992	SMS
13996	ENSG00000176055	12.9039	-0.27381	0.274197	-0.99859	0.317993	NA	MBLAC2
3741	ENSG00000110075	419.749	-0.273802	0.166423	-1.64522	0.0999247	0.99992	PPP6R3
15565	ENSG00000183751	74.8555	-0.273799	0.245928	-1.11333	0.265567	0.99992	TBL3
8445	ENSG00000143643	67.4882	-0.273588	0.231372	-1.18246	0.237023	0.99992	TTC13
9807	ENSG00000154813	96.476	-0.27356	0.231067	-1.1839	0.236454	0.99992	DPH3
11106	ENSG00000163704	13.8162	-0.273428	0.274831	-0.994896	0.319787	NA	PRRT3
4636	ENSG00000116874	30.8943	-0.273231	0.26783	-1.02017	0.30765	NA	WARS2
5471	ENSG00000124191	88.2545	-0.273073	0.23784	-1.14813	0.250913	0.99992	TOX2
17575	ENSG00000197937	14.7456	-0.272582	0.274822	-0.991847	0.321272	NA	ZNF347
13233	ENSG00000172172	65.4275	-0.272551	0.261694	-1.04149	0.297648	0.99992	MRPL13
11861	ENSG00000166452	29.5988	-0.27254	0.266673	-1.022	0.30678	NA	AKIP1
53319	ENSG00000275004	18.5327	-0.272525	0.273474	-0.996529	0.318993	NA	ZNF280B
13452	ENSG00000173171	28.1824	-0.272459	0.268071	-1.01637	0.309455	NA	MTX1
46239	ENSG00000260747	47.9947	-0.272442	0.24939	-1.09244	0.274641	0.99992
10192	ENSG00000158234	30.0085	-0.272376	0.264609	-1.02935	0.303315	NA	FAIM
52187	ENSG00000272888	56.782	-0.272205	0.255873	-1.06383	0.287407	0.99992	LINC01578
2074	ENSG00000097046	74.922	-0.272181	0.225465	-1.2072	0.227354	0.99992	CDC7
57079	ENSG00000283142	1.58276	-0.272143	0.155652	-1.74841	0.0803935	NA
6691	ENSG00000132967	279.62	-0.2721	0.232075	-1.17247	0.241009	0.99992	HMGB1P5
47317	ENSG00000263002	25.9708	-0.272052	0.269127	-1.01087	0.312079	NA	ZNF234
11543	ENSG00000165185	33.1025	-0.272022	0.260967	-1.04236	0.297244	NA	KIAA1958
37244	ENSG00000244384	3.36263	-0.27191	0.193481	-1.40536	0.159915	NA	RN7SL359P
6209	ENSG00000130119	126.6	-0.271729	0.202611	-1.34114	0.179876	0.99992	GNL3L
43544	ENSG00000256771	57.4367	-0.271541	0.235333	-1.15386	0.248559	0.99992	ZNF253
4593	ENSG00000116670	159.144	-0.27154	0.210592	-1.28941	0.197255	0.99992	MAD2L2
7853	ENSG00000139631	8.8108	-0.271528	0.266368	-1.01937	0.308027	NA	CSAD
7717	ENSG00000138709	71.2829	-0.271524	0.239448	-1.13396	0.256812	0.99992	LARP1B
10665	ENSG00000161999	22.7944	-0.271524	0.272633	-0.995929	0.319284	NA	JMJD8
2402	ENSG00000100897	231.246	-0.271523	0.181146	-1.49892	0.133894	0.99992	DCAF11
2926	ENSG00000104450	32.7245	-0.27145	0.264057	-1.028	0.303951	NA	SPAG1
22940	ENSG00000214832	21.509	-0.271434	0.272671	-0.995463	0.319511	NA	UPF3AP2
23479	ENSG00000217643	2.24923	-0.271403	0.176006	-1.54201	0.123071	NA	PTGES3P2
17620	ENSG00000198056	96.7173	-0.27138	0.242023	-1.1213	0.262161	0.99992	PRIM1
6043	ENSG00000128595	295.826	-0.271351	0.201098	-1.34934	0.177226	0.99992	CALU
12140	ENSG00000167625	68.7474	-0.27132	0.238351	-1.13832	0.254986	0.99992	ZNF526
7837	ENSG00000139546	57.8353	-0.271283	0.236641	-1.14639	0.251634	0.99992	TARBP2
8424	ENSG00000143553	41.6676	-0.271213	0.254728	-1.06471	0.287005	NA	SNAPIN
4570	ENSG00000116459	356.578	-0.271014	0.210619	-1.28675	0.198181	0.99992	ATP5PB
52506	ENSG00000273447	3.20517	-0.27094	0.211323	-1.28212	0.199802	NA
11271	ENSG00000164167	205.472	-0.270925	0.191489	-1.41484	0.157117	0.99992	LSM6
57	ENSG00000004766	66.1344	-0.270831	0.230879	-1.17304	0.240778	0.99992	VPS50
6098	ENSG00000129055	42.0157	-0.270665	0.257267	-1.05208	0.292762	NA	ANAPC13
7684	ENSG00000138600	118.444	-0.270561	0.213462	-1.26749	0.204979	0.99992	SPPL2A
5807	ENSG00000126261	835.341	-0.270496	0.174681	-1.54851	0.121498	0.99992	UBA2
9560	ENSG00000152601	1427.55	-0.270432	0.168837	-1.60173	0.109216	0.99992	MBNL1
34070	ENSG00000237190	40.6464	-0.270404	0.256344	-1.05485	0.291494	NA	CDKN2AIPNL
47274	ENSG00000262823	10.1087	-0.27034	0.2692	-1.00423	0.315266	NA
53975	ENSG00000276291	21.331	-0.270093	0.270067	-1.0001	0.317263	NA	FRG1HP
2841	ENSG00000103591	208.135	-0.270043	0.187735	-1.43843	0.150313	0.99992	AAGAB
32191	ENSG00000234420	32.1309	-0.269966	0.26262	-1.02797	0.303963	NA	ZNF37BP
3845	ENSG00000111077	7.86368	-0.269945	0.248493	-1.08633	0.277332	NA	TNS2
16743	ENSG00000188612	440.13	-0.269825	0.214401	-1.25851	0.208208	0.99992	SUMO2
6653	ENSG00000132763	21.2033	-0.269596	0.273136	-0.987042	0.323622	NA	MMACHC
39512	ENSG00000251022	40.0693	-0.269593	0.254689	-1.05852	0.289819	NA	THAP9-AS1
10421	ENSG00000160113	16.5971	-0.269539	0.27475	-0.981036	0.326575	NA	NR2F6
15890	ENSG00000185088	166.818	-0.269445	0.229272	-1.17522	0.239908	0.99992	RPS27L
16006	ENSG00000185591	397.019	-0.269421	0.180845	-1.48979	0.136279	0.99992	SP1
8668	ENSG00000145220	368.686	-0.269404	0.212809	-1.26594	0.205535	0.99992	LYAR
6841	ENSG00000134152	58.2217	-0.269294	0.240112	-1.12154	0.26206	0.99992	KATNBL1
12913	ENSG00000170860	142.059	-0.26914	0.219613	-1.22552	0.220379	0.99992	LSM3
43706	ENSG00000257167	20.5777	-0.269122	0.273893	-0.982582	0.325813	NA	TMPO-AS1
14294	ENSG00000177463	189.901	-0.269117	0.200694	-1.34093	0.179943	0.99992	NR2C2
3458	ENSG00000107833	59.1321	-0.268997	0.25835	-1.04121	0.297776	0.99992	NPM3
8391	ENSG00000143420	279.556	-0.268985	0.20258	-1.3278	0.184244	0.99992	ENSA
6686	ENSG00000132953	177.941	-0.268726	0.200673	-1.33912	0.180531	0.99992	XPO4
14338	ENSG00000177674	14.0039	-0.268573	0.273352	-0.982517	0.325845	NA	AGTRAP
430	ENSG00000023516	244.857	-0.26849	0.223944	-1.19892	0.230561	0.99992	AKAP11
3780	ENSG00000110442	50.574	-0.268479	0.250162	-1.07322	0.283172	0.99992	COMMD9
16243	ENSG00000186462	9.29086	-0.26847	0.262472	-1.02285	0.306378	NA	NAP1L2
8496	ENSG00000143970	199.66	-0.268466	0.200013	-1.34224	0.179517	0.99992	ASXL2
1966	ENSG00000092203	168.204	-0.268367	0.195053	-1.37587	0.168862	0.99992	TOX4
15802	ENSG00000184752	100.578	-0.268352	0.237947	-1.12778	0.259411	0.99992	NDUFA12
35292	ENSG00000239672	65.4117	-0.268276	0.237263	-1.13071	0.258176	0.99992	NME1
14419	ENSG00000178082	29.6985	-0.268049	0.262667	-1.02049	0.307497	NA	TWF1P1
16666	ENSG00000188295	17.8141	-0.268042	0.27467	-0.975867	0.32913	NA	ZNF669
10367	ENSG00000159596	42.7648	-0.268003	0.247885	-1.08116	0.279627	0.99992	TMEM69
25667	ENSG00000224875	2.65542	-0.267978	0.192769	-1.39015	0.164483	NA
13002	ENSG00000171204	28.0757	-0.267915	0.267165	-1.0028	0.315955	NA	TMEM126B
1501	ENSG00000080608	362.827	-0.26791	0.200586	-1.33563	0.181669	0.99992	PUM3
15757	ENSG00000184557	201.208	-0.267707	0.222907	-1.20098	0.229759	0.99992	SOCS3
552	ENSG00000038427	8.87583	-0.267499	0.259657	-1.0302	0.302915	NA	VCAN
27957	ENSG00000228218	31.3875	-0.267336	0.264791	-1.00961	0.312683	NA	ATF4P3
3281	ENSG00000106290	81.022	-0.267284	0.227256	-1.17614	0.239539	0.99992	TAF6
939	ENSG00000065613	426.235	-0.26723	0.173899	-1.5367	0.124368	0.99992	SLK
2908	ENSG00000104361	12.6284	-0.267191	0.272811	-0.979401	0.327382	NA	NIPAL2
7952	ENSG00000140382	76.8486	-0.267069	0.224782	-1.18812	0.234785	0.99992	HMG20A
37272	ENSG00000244462	300.556	-0.266927	0.175466	-1.52125	0.128197	0.99992	RBM12
16460	ENSG00000187522	65.7266	-0.266738	0.241718	-1.10351	0.269805	0.99992	HSPA14
13390	ENSG00000172840	60.1841	-0.266722	0.244868	-1.08925	0.276045	0.99992	PDP2
5750	ENSG00000125885	230.945	-0.266705	0.201819	-1.32151	0.186331	0.99992	MCM8
20127	ENSG00000205189	10.9652	-0.266686	0.273121	-0.976438	0.328847	NA	ZBTB10
52261	ENSG00000273008	2.5204	-0.266625	0.198202	-1.34522	0.178554	NA
7422	ENSG00000137168	200.687	-0.266545	0.198163	-1.34508	0.1786	0.99992	PPIL1
4530	ENSG00000116120	252.925	-0.266533	0.190196	-1.40136	0.161107	0.99992	FARSB
5124	ENSG00000120992	293.686	-0.266413	0.190661	-1.39731	0.162319	0.99992	LYPLA1
12746	ENSG00000170144	849.967	-0.266198	0.170886	-1.55775	0.119292	0.99992	HNRNPA3
7923	ENSG00000140153	83.2432	-0.26619	0.219517	-1.21262	0.225276	0.99992	WDR20
5423	ENSG00000123810	11.8231	-0.266116	0.273144	-0.974269	0.329923	NA	B9D2
15958	ENSG00000185344	281.07	-0.266017	0.201452	-1.3205	0.186669	0.99992	ATP6V0A2
10803	ENSG00000162704	824.846	-0.265995	0.173219	-1.53559	0.124638	0.99992	ARPC5
2809	ENSG00000103363	154.21	-0.265939	0.233731	-1.1378	0.255205	0.99992	ELOB
12313	ENSG00000168264	243.313	-0.265933	0.220991	-1.20336	0.228836	0.99992	IRF2BP2
4318	ENSG00000114742	116.33	-0.26592	0.206396	-1.2884	0.197608	0.99992	WDR48
2363	ENSG00000100632	215.696	-0.265823	0.213948	-1.24246	0.214065	0.99992	ERH
7449	ENSG00000137288	102.045	-0.265819	0.248709	-1.06879	0.285162	0.99992	UQCC2
10781	ENSG00000162630	23.117	-0.265728	0.270091	-0.983847	0.325191	NA	B3GALT2
1492	ENSG00000080371	169.81	-0.265695	0.205712	-1.29159	0.1965	0.99992	RAB21
5981	ENSG00000128045	4.47624	-0.265594	0.233561	-1.13715	0.255476	NA	RASL11B
5677	ENSG00000125630	164.351	-0.26514	0.199833	-1.32681	0.184572	0.99992	POLR1B
9336	ENSG00000150787	14.9424	-0.265139	0.273892	-0.968041	0.333024	NA	PTS
19917	ENSG00000204568	167.164	-0.265052	0.214908	-1.23333	0.217454	0.99992	MRPS18B
12854	ENSG00000170571	448.999	-0.265028	0.179673	-1.47505	0.140198	0.99992	EMB
2606	ENSG00000101997	74.8549	-0.265016	0.240713	-1.10096	0.270913	0.99992	CCDC22
3165	ENSG00000105676	62.4406	-0.264892	0.237116	-1.11714	0.263934	0.99992	ARMC6
1938	ENSG00000091651	115.655	-0.264863	0.219125	-1.20873	0.226768	0.99992	ORC6
17829	ENSG00000198728	249.204	-0.264802	0.198948	-1.33101	0.183185	0.99992	LDB1
10750	ENSG00000162521	619.155	-0.264725	0.166192	-1.59289	0.111186	0.99992	RBBP4
1733	ENSG00000087253	10.5175	-0.264693	0.258146	-1.02536	0.305193	NA	LPCAT2
12719	ENSG00000169991	34.3533	-0.264516	0.268612	-0.98475	0.324747	NA	IFFO2
8705	ENSG00000145476	45.9763	-0.264332	0.244701	-1.08022	0.280042	0.99992	CYP4V2
13689	ENSG00000174444	4965.7	-0.26429	0.198687	-1.33018	0.183458	0.99992	RPL4
6729	ENSG00000133138	6.01726	-0.264288	0.246779	-1.07095	0.284192	NA	TBC1D8B
16789	ENSG00000188766	5.50225	-0.264246	0.242527	-1.08956	0.275909	NA	SPRED3
285	ENSG00000011198	48.7427	-0.264185	0.247747	-1.06635	0.286266	0.99992	ABHD5
12990	ENSG00000171159	47.1526	-0.263811	0.260576	-1.01242	0.311339	0.99992	C9orf16
1456	ENSG00000079277	109.153	-0.263603	0.211014	-1.24922	0.211585	0.99992	MKNK1
11786	ENSG00000166189	74.2188	-0.263585	0.233793	-1.12743	0.259562	0.99992	HPS6
9974	ENSG00000156384	24.2594	-0.263475	0.268254	-0.982187	0.326008	NA	SFR1
10778	ENSG00000162623	122.218	-0.26333	0.20783	-1.26704	0.205139	0.99992	TYW3
11033	ENSG00000163519	191.793	-0.263159	0.217413	-1.21041	0.226122	0.99992	TRAT1
2010	ENSG00000094916	708.107	-0.263128	0.169629	-1.5512	0.120854	0.99992	CBX5
3972	ENSG00000111863	26.8705	-0.263081	0.272064	-0.966979	0.333554	NA	ADTRP
679	ENSG00000050405	517.588	-0.263055	0.172661	-1.52353	0.127626	0.99992	LIMA1
10240	ENSG00000158604	177.379	-0.26303	0.18858	-1.3948	0.163077	0.99992	TMED4
11704	ENSG00000165886	5.81672	-0.263012	0.24397	-1.07805	0.281011	NA	UBTD1
41603	ENSG00000253882	11.6078	-0.262892	0.272702	-0.964026	0.335033	NA
8802	ENSG00000146109	89.7325	-0.262879	0.218919	-1.2008	0.229827	0.99992	ABT1
16318	ENSG00000186806	7.61503	-0.262828	0.257365	-1.02123	0.307146	NA	VSIG10L
26287	ENSG00000225793	2.25802	-0.262796	0.193303	-1.3595	0.173988	NA
3729	ENSG00000110013	14.7324	-0.2627	0.274861	-0.955756	0.339195	NA	SIAE
34536	ENSG00000237854	10.6187	-0.262434	0.263852	-0.994627	0.319918	NA	LINC00674
5181	ENSG00000121644	139.364	-0.26242	0.199263	-1.31695	0.187856	0.99992	DESI2
15651	ENSG00000184117	53.0445	-0.262319	0.243419	-1.07765	0.281192	0.99992	NIPSNAP1
10243	ENSG00000158636	109.568	-0.262272	0.225606	-1.16252	0.245023	0.99992	EMSY
5581	ENSG00000124783	562.164	-0.262242	0.17511	-1.49759	0.134241	0.99992	SSR1
44632	ENSG00000258725	7.35061	-0.262153	0.259944	-1.0085	0.313215	NA	PRC1-AS1
13761	ENSG00000174840	178.474	-0.262123	0.190093	-1.37892	0.16792	0.99992	PDE12
12511	ENSG00000169087	25.413	-0.262067	0.266606	-0.982972	0.325621	NA	HSPBAP1
17721	ENSG00000198406	135.553	-0.261849	0.210581	-1.24346	0.213699	0.99992	BZW1P2
11478	ENSG00000164930	52.0465	-0.261739	0.247938	-1.05567	0.291121	0.99992	FZD6
21565	ENSG00000211710	20.2254	-0.261463	0.27436	-0.952994	0.340593	NA	TRBV4-1
45975	ENSG00000260388	2.20973	-0.261361	0.180525	-1.44778	0.147678	NA	LINC00562
54997	ENSG00000278259	128.365	-0.261282	0.204642	-1.27677	0.201682	0.99992	MYO19
15669	ENSG00000184203	274.72	-0.261273	0.182937	-1.42821	0.153231	0.99992	PPP1R2
6998	ENSG00000135045	40.2487	-0.261249	0.265318	-0.984662	0.32479	NA	C9orf40
4553	ENSG00000116221	234.939	-0.261238	0.19577	-1.33442	0.182067	0.99992	MRPL37
3748	ENSG00000110104	88.4832	-0.261234	0.223425	-1.16922	0.242314	0.99992	CCDC86
5254	ENSG00000122367	13.2889	-0.261225	0.265433	-0.984147	0.325043	NA	LDB3
20150	ENSG00000205302	173.041	-0.261192	0.21098	-1.23799	0.215719	0.99992	SNX2
330	ENSG00000013306	142.1	-0.261139	0.204098	-1.27948	0.200729	0.99992	SLC25A39
14739	ENSG00000179840	4.66706	-0.261122	0.240902	-1.08393	0.278395	NA	PIK3CD-AS1
1910	ENSG00000091073	44.9947	-0.261069	0.259415	-1.00637	0.314235	0.99992	DTX2
3647	ENSG00000109184	40.8538	-0.261053	0.252124	-1.03542	0.300475	NA	DCUN1D4
2913	ENSG00000104375	44.7927	-0.260982	0.253524	-1.02942	0.303282	0.99992	STK3
6404	ENSG00000131116	7.57375	-0.260955	0.262278	-0.994955	0.319758	NA	ZNF428
8092	ENSG00000141378	42.2805	-0.260894	0.2547	-1.02432	0.305684	0.99992	PTRH2
9151	ENSG00000148943	93.2949	-0.260875	0.218832	-1.19213	0.233212	0.99992	LIN7C
12046	ENSG00000167196	121.733	-0.260736	0.210463	-1.23887	0.215393	0.99992	FBXO22
13749	ENSG00000174780	588.284	-0.260714	0.16268	-1.60262	0.109018	0.99992	SRP72
10552	ENSG00000160932	407.268	-0.260709	0.183579	-1.42014	0.155566	0.99992	LY6E
3313	ENSG00000106477	52.4849	-0.260634	0.241161	-1.08075	0.27981	0.99992	CEP41
13816	ENSG00000175105	97.6584	-0.260618	0.219093	-1.18953	0.234231	0.99992	ZNF654
16319	ENSG00000186810	185.612	-0.260499	0.200372	-1.30008	0.193575	0.99992	CXCR3
32495	ENSG00000234861	1.66401	-0.260141	0.163604	-1.59007	0.111819	NA	ATP5F1AP1
1650	ENSG00000085274	43.9025	-0.260108	0.24585	-1.05799	0.290058	0.99992	MYNN
4126	ENSG00000112977	181.562	-0.260083	0.196388	-1.32433	0.185392	0.99992	DAP
27405	ENSG00000227388	2.77903	-0.26005	0.201991	-1.28743	0.197943	NA
8844	ENSG00000146416	16.5166	-0.259974	0.274845	-0.945893	0.344203	NA	AIG1
16819	ENSG00000188868	13.2968	-0.259968	0.274591	-0.946746	0.343768	NA	ZNF563
28156	ENSG00000228519	615.655	-0.259681	0.201813	-1.28674	0.198185	0.99992
11168	ENSG00000163902	1013.38	-0.259447	0.178702	-1.45184	0.146545	0.99992	RPN1
35629	ENSG00000240489	31.6415	-0.259266	0.264787	-0.97915	0.327506	NA	SETP14
38603	ENSG00000249645	1.50378	-0.259155	0.163204	-1.58792	0.112304	NA
41780	ENSG00000254093	36.2811	-0.259089	0.262214	-0.988084	0.323111	NA	PINX1
3601	ENSG00000108848	585.649	-0.259084	0.165257	-1.56777	0.116936	0.99992	LUC7L3
6571	ENSG00000132357	37.0841	-0.259078	0.259098	-0.999924	0.317347	NA	CARD6
25930	ENSG00000225259	4.05578	-0.258913	0.231138	-1.12017	0.262643	NA	ST13P6
17920	ENSG00000198888	6699.11	-0.258879	0.187246	-1.38256	0.1668	0.99992	MT-ND1
17938	ENSG00000198919	53.9585	-0.258639	0.24194	-1.06902	0.285059	0.99992	DZIP3
1690	ENSG00000086232	524.301	-0.258627	0.181524	-1.42475	0.15423	0.99992	EIF2AK1
51770	ENSG00000272145	4.31603	-0.258578	0.231995	-1.11458	0.26503	NA	NFYC-AS1
8652	ENSG00000145050	248.447	-0.25855	0.216112	-1.19637	0.231551	0.99992	MANF
31620	ENSG00000233585	14.4545	-0.258519	0.274836	-0.940631	0.346894	NA
17329	ENSG00000197162	6.95881	-0.258303	0.256766	-1.00598	0.314424	NA	ZNF785
3353	ENSG00000106692	50.7748	-0.258076	0.244754	-1.05443	0.291686	0.99992	FKTN
17927	ENSG00000198900	825.812	-0.258057	0.174248	-1.48098	0.138613	0.99992	TOP1
16026	ENSG00000185651	294.253	-0.25788	0.208765	-1.23527	0.216731	0.99992	UBE2L3
1552	ENSG00000081985	94.8352	-0.257836	0.225868	-1.14153	0.253649	0.99992	IL12RB2
35949	ENSG00000241258	58.6742	-0.257805	0.239044	-1.07848	0.280818	0.99992	CRCP
11066	ENSG00000163608	122.614	-0.257631	0.212666	-1.21143	0.225729	0.99992	NEPRO
11718	ENSG00000165934	323.352	-0.257406	0.178619	-1.44109	0.14956	0.99992	CPSF2
1158	ENSG00000071564	223.717	-0.257367	0.185766	-1.38544	0.165918	0.99992	TCF3
1767	ENSG00000088298	58.3458	-0.257304	0.239144	-1.07594	0.281955	0.99992	EDEM2
7675	ENSG00000138468	55.5376	-0.257033	0.242211	-1.06119	0.288602	0.99992	SENP7
57589	ENSG00000283959	2.0229	-0.256972	0.185998	-1.38159	0.167099	NA
5791	ENSG00000126107	111.859	-0.256891	0.214442	-1.19795	0.230936	0.99992	HECTD3
4044	ENSG00000112305	93.578	-0.256761	0.222049	-1.15632	0.247548	0.99992	SMAP1
29014	ENSG00000229809	35.0038	-0.256733	0.255319	-1.00554	0.314638	NA	ZNF688
3518	ENSG00000108384	148.54	-0.256728	0.235041	-1.09227	0.274715	0.99992	RAD51C
13298	ENSG00000172409	54.4546	-0.256567	0.246407	-1.04123	0.297768	0.99992	CLP1
4732	ENSG00000117593	127.852	-0.256527	0.21412	-1.19805	0.230897	0.99992	DARS2
16274	ENSG00000186575	406.802	-0.256518	0.182387	-1.40645	0.159592	0.99992	NF2
41687	ENSG00000253981	2.78484	-0.256317	0.205981	-1.24437	0.213363	NA	ALG1L13P
23159	ENSG00000215417	6.96032	-0.256287	0.257024	-0.997132	0.318701	NA	MIR17HG
738	ENSG00000054965	94.5977	-0.256286	0.224984	-1.13913	0.254649	0.99992	FAM168A
10708	ENSG00000162368	499.628	-0.256054	0.176432	-1.45129	0.1467	0.99992	CMPK1
7571	ENSG00000137955	203.78	-0.25598	0.202043	-1.26696	0.20517	0.99992	RABGGTB
43923	ENSG00000257596	2.65917	-0.255939	0.202799	-1.26203	0.206937	NA
17839	ENSG00000198743	150.367	-0.255811	0.219786	-1.16391	0.24446	0.99992	SLC5A3
8461	ENSG00000143774	361.841	-0.255739	0.231258	-1.10586	0.268788	0.99992	GUK1
2354	ENSG00000100603	345.088	-0.255705	0.198247	-1.28983	0.197111	0.99992	SNW1
8923	ENSG00000147121	26.4722	-0.25569	0.26622	-0.960443	0.336832	NA	KRBOX4
44381	ENSG00000258433	1.81641	-0.255621	0.162122	-1.57671	0.114861	NA
3838	ENSG00000111011	414.159	-0.255619	0.189829	-1.34658	0.178116	0.99992	RSRC2
55478	ENSG00000279051	2.59562	-0.255602	0.187375	-1.36412	0.172531	NA	OR6Q1
4548	ENSG00000116205	62.9086	-0.255476	0.231523	-1.10346	0.269828	0.99992	TCEANC2
8715	ENSG00000145592	714.33	-0.255277	0.21317	-1.19752	0.231102	0.99992	RPL37
578	ENSG00000041880	31.1301	-0.255226	0.261244	-0.976962	0.328588	NA	PARP3
29970	ENSG00000231167	52.535	-0.255103	0.246475	-1.03501	0.300666	0.99992	YBX1P2
2460	ENSG00000101189	70.0098	-0.255023	0.23394	-1.09012	0.27566	0.99992	MRGBP
14878	ENSG00000180543	11.3796	-0.254904	0.272225	-0.93637	0.349083	NA	TSPYL5
3909	ENSG00000111596	199.044	-0.25481	0.194523	-1.30992	0.190223	0.99992	CNOT2
8453	ENSG00000143748	112.998	-0.25475	0.214224	-1.18917	0.234372	0.99992	NVL
8434	ENSG00000143612	267.68	-0.25474	0.191433	-1.3307	0.183289	0.99992	C1orf43
16424	ENSG00000187231	22.2133	-0.254725	0.2711	-0.939599	0.347423	NA	SESTD1
14353	ENSG00000177707	15.293	-0.254707	0.274614	-0.927509	0.353662	NA	NECTIN3
1759	ENSG00000088035	29.0292	-0.254669	0.26659	-0.955285	0.339434	NA	ALG6
37941	ENSG00000248593	14.1695	-0.25466	0.274859	-0.926513	0.354179	NA	DSTNP2
22138	ENSG00000213064	138.51	-0.254653	0.211889	-1.20182	0.229432	0.99992	SFT2D2
20440	ENSG00000206621	4.38592	-0.254615	0.235492	-1.0812	0.279607	NA	SNORD116-14
6722	ENSG00000133119	186.768	-0.254521	0.189342	-1.34424	0.178871	0.99992	RFC3
11916	ENSG00000166710	3561.31	-0.254441	0.212524	-1.19723	0.231216	0.99992	B2M
2052	ENSG00000096060	621.719	-0.254382	0.163328	-1.55749	0.119353	0.99992	FKBP5
15085	ENSG00000181744	57.0863	-0.254217	0.247256	-1.02815	0.303879	0.99992	C3orf58
16703	ENSG00000188428	39.0964	-0.254148	0.253826	-1.00127	0.316697	NA	BLOC1S5
14594	ENSG00000179041	111.962	-0.254137	0.211882	-1.19942	0.230363	0.99992	RRS1
17106	ENSG00000196449	41.9094	-0.25413	0.248765	-1.02157	0.306985	NA	YRDC
13466	ENSG00000173226	89.3843	-0.254065	0.238775	-1.06403	0.287313	0.99992	IQCB1
2172	ENSG00000100055	110.463	-0.254054	0.209677	-1.21164	0.225649	0.99992	CYTH4
11604	ENSG00000165480	219.57	-0.253957	0.237118	-1.07101	0.284163	0.99992	SKA3
11678	ENSG00000165775	86.8003	-0.253887	0.224957	-1.1286	0.259066	0.99992	FUNDC2
12831	ENSG00000170473	112.63	-0.253802	0.213697	-1.18767	0.234963	0.99992	PYM1
24895	ENSG00000223745	16.157	-0.253744	0.274824	-0.923296	0.355853	NA	CCDC18-AS1
14849	ENSG00000180385	12.4139	-0.253554	0.27218	-0.931565	0.351562	NA	EMC3-AS1
1960	ENSG00000092108	168.989	-0.25345	0.209276	-1.21108	0.225865	0.99992	SCFD1
12229	ENSG00000167920	9.8932	-0.253329	0.269235	-0.94092	0.346746	NA	TMEM99
8996	ENSG00000147601	77.9287	-0.253198	0.237006	-1.06832	0.285378	0.99992	TERF1
2064	ENSG00000096654	50.7575	-0.253155	0.242961	-1.04196	0.297432	0.99992	ZNF184
7342	ENSG00000136827	201.868	-0.253097	0.202802	-1.248	0.212031	0.99992	TOR1A
5515	ENSG00000124380	139.441	-0.253091	0.228542	-1.10741	0.268115	0.99992	SNRNP27
12308	ENSG00000168246	80.0651	-0.253028	0.232333	-1.08908	0.276121	0.99992	UBTD2
51752	ENSG00000272112	1.41322	-0.252985	0.151756	-1.66704	0.0955055	NA
11262	ENSG00000164134	416.825	-0.252876	0.182246	-1.38755	0.165274	0.99992	NAA15
5289	ENSG00000122643	38.6677	-0.252807	0.260954	-0.968777	0.332656	NA	NT5C3A
9659	ENSG00000153487	86.3065	-0.252554	0.230109	-1.09754	0.272405	0.99992	ING1
1882	ENSG00000090520	163.597	-0.252254	0.215664	-1.16966	0.242137	0.99992	DNAJB11
9871	ENSG00000155463	199.407	-0.252099	0.195249	-1.29117	0.196646	0.99992	OXA1L
7103	ENSG00000135535	623.288	-0.252024	0.17491	-1.44087	0.14962	0.99992	CD164
27981	ENSG00000228253	851.774	-0.251882	0.221532	-1.137	0.255537	0.99992	MT-ATP8
19799	ENSG00000204272	100.825	-0.25184	0.222462	-1.13206	0.25761	0.99992	NBDY
5489	ENSG00000124225	18.2567	-0.251434	0.271581	-0.925815	0.354542	NA	PMEPA1
6148	ENSG00000129493	10.3464	-0.251418	0.272055	-0.924145	0.355411	NA	HEATR5A
56407	ENSG00000280206	13.7476	-0.251359	0.271665	-0.925254	0.354834	NA
710	ENSG00000053372	211.128	-0.251269	0.204964	-1.22592	0.22023	0.99992	MRTO4
3360	ENSG00000106780	63.502	-0.251162	0.238219	-1.05433	0.291731	0.99992	MEGF9
1670	ENSG00000085760	160.866	-0.25115	0.212512	-1.18182	0.237277	0.99992	MTIF2
15623	ENSG00000183978	33.5089	-0.251129	0.267634	-0.93833	0.348075	NA	COA3
11802	ENSG00000166260	77.7393	-0.250991	0.251354	-0.998556	0.31801	0.99992	COX11
9866	ENSG00000155368	469.958	-0.250983	0.212801	-1.17943	0.238229	0.99992	DBI
8443	ENSG00000143633	63.4977	-0.250832	0.245147	-1.02319	0.306218	0.99992	C1orf131
741	ENSG00000055044	548.735	-0.250778	0.183999	-1.36293	0.172904	0.99992	NOP58
13523	ENSG00000173511	130.981	-0.250665	0.201811	-1.24208	0.214208	0.99992	VEGFB
23020	ENSG00000215030	229.623	-0.250632	0.211914	-1.18271	0.236925	0.99992	RPL13P12
4700	ENSG00000117395	484.91	-0.250624	0.211775	-1.18344	0.236634	0.99992	EBNA1BP2
1555	ENSG00000082074	931.777	-0.250534	0.160896	-1.55712	0.119442	0.99992	FYB1
4185	ENSG00000113456	165.413	-0.250385	0.202915	-1.23394	0.217226	0.99992	RAD1
33356	ENSG00000236144	6.84303	-0.250292	0.258457	-0.968408	0.332841	NA	TMEM147-AS1
4492	ENSG00000115844	1.77994	-0.250233	0.176387	-1.41865	0.156	NA	DLX2
4202	ENSG00000113593	165.555	-0.249998	0.194349	-1.28634	0.198325	0.99992	PPWD1
2292	ENSG00000100385	1594.85	-0.249816	0.169276	-1.47579	0.14	0.99992	IL2RB
8326	ENSG00000143164	133.471	-0.249724	0.206735	-1.20794	0.227069	0.99992	DCAF6
8262	ENSG00000142634	862.638	-0.249656	0.191457	-1.30398	0.19224	0.99992	EFHD2
48348	ENSG00000265399	3.61386	-0.249602	0.21664	-1.15215	0.249259	NA
4920	ENSG00000119596	417.801	-0.249589	0.188855	-1.32159	0.186306	0.99992	YLPM1
8340	ENSG00000143207	171.625	-0.249569	0.204124	-1.22263	0.22147	0.99992	COP1
9106	ENSG00000148516	274.856	-0.249367	0.198565	-1.25584	0.209172	0.99992	ZEB1
9364	ENSG00000151131	54.7983	-0.249364	0.249112	-1.00101	0.31682	0.99992	C12orf45
4619	ENSG00000116771	57.9135	-0.249256	0.236816	-1.05253	0.292557	0.99992	AGMAT
14385	ENSG00000177889	319.681	-0.249248	0.210658	-1.18319	0.236734	0.99992	UBE2N
3585	ENSG00000108788	187.071	-0.249226	0.203935	-1.22209	0.221675	0.99992	MLX
12405	ENSG00000168653	413.821	-0.249203	0.220802	-1.12863	0.259055	0.99992	NDUFS5
13186	ENSG00000171960	47.3601	-0.248989	0.254203	-0.979491	0.327337	0.99992	PPIH
12282	ENSG00000168101	36.5028	-0.248879	0.260967	-0.953679	0.340246	NA	NUDT16L1
17245	ENSG00000196911	24.4597	-0.248857	0.268984	-0.925176	0.354874	NA	KPNA5
6752	ENSG00000133393	140.109	-0.248793	0.221669	-1.12236	0.261709	0.99992	FOPNL
2755	ENSG00000103061	23.2192	-0.248739	0.270323	-0.920154	0.357492	NA	SLC7A6OS
20392	ENSG00000206527	110.539	-0.248721	0.233521	-1.06509	0.286836	0.99992	HACD2
1714	ENSG00000087053	156.349	-0.248696	0.192618	-1.29113	0.196658	0.99992	MTMR2
16397	ENSG00000187109	2847.24	-0.248677	0.154619	-1.60832	0.107765	0.99992	NAP1L1
45536	ENSG00000259779	3.48848	-0.248649	0.208186	-1.19436	0.232336	NA	LINC01922
1793	ENSG00000088854	26.9373	-0.24853	0.274692	-0.90476	0.365593	NA	C20orf194
33843	ENSG00000236852	1.99777	-0.248501	0.185551	-1.33926	0.180485	NA
6906	ENSG00000134460	2750.99	-0.248479	0.163174	-1.52279	0.127812	0.99992	IL2RA
3956	ENSG00000111790	302.474	-0.248438	0.178161	-1.39446	0.163179	0.99992	FGFR1OP2
3364	ENSG00000106803	177.122	-0.248389	0.221865	-1.11955	0.262906	0.99992	SEC61B
14304	ENSG00000177494	155.489	-0.248377	0.232239	-1.06949	0.284851	0.99992	ZBED2
52164	ENSG00000272848	1.98994	-0.248321	0.184926	-1.34281	0.179334	NA
42804	ENSG00000255299	1.89709	-0.248208	0.17666	-1.405	0.160021	NA
50282	ENSG00000269473	6.92615	-0.247994	0.255848	-0.9693	0.332395	NA
11181	ENSG00000163938	512.922	-0.247966	0.179196	-1.38377	0.166428	0.99992	GNL3
30541	ENSG00000232024	63.7225	-0.247907	0.239098	-1.03684	0.299809	0.99992	LSM12P1
1380	ENSG00000077312	162.814	-0.247895	0.198782	-1.24707	0.212372	0.99992	SNRPA
35567	ENSG00000240356	12.3021	-0.247798	0.274091	-0.904073	0.365957	NA	RPL23AP7
51665	ENSG00000271955	1.62175	-0.247733	0.165468	-1.49716	0.134351	NA
14911	ENSG00000180764	19.5823	-0.247675	0.273034	-0.90712	0.364344	NA	PIPSL
434	ENSG00000023734	332.637	-0.247624	0.178412	-1.38794	0.165156	0.99992	STRAP
7770	ENSG00000139146	179.796	-0.247594	0.202021	-1.22559	0.220354	0.99992	SINHCAF
46691	ENSG00000261373	9.74838	-0.247391	0.266574	-0.928038	0.353388	NA	VPS9D1-AS1
22239	ENSG00000213228	20.3684	-0.247374	0.272768	-0.906903	0.364458	NA	RPL12P38
13591	ENSG00000173852	104.174	-0.247341	0.228104	-1.08433	0.278217	0.99992	DPY19L1
36233	ENSG00000241983	68.9468	-0.247326	0.247107	-1.00089	0.316882	0.99992	RN7SL566P
17876	ENSG00000198818	34.8735	-0.247313	0.27244	-0.907771	0.363999	NA	SFT2D1
13630	ENSG00000174080	8.40818	-0.247292	0.262999	-0.940278	0.347075	NA	CTSF
703	ENSG00000052802	57.1518	-0.247213	0.241193	-1.02496	0.305383	0.99992	MSMO1
9133	ENSG00000148798	4.53465	-0.247197	0.23899	-1.03434	0.300977	NA	INA
3037	ENSG00000105136	10.5013	-0.247169	0.267604	-0.923634	0.355677	NA	ZNF419
11028	ENSG00000163513	374.333	-0.246985	0.19887	-1.24195	0.214257	0.99992	TGFBR2
11471	ENSG00000164902	174.926	-0.246966	0.199519	-1.23781	0.215788	0.99992	PHAX
10352	ENSG00000159445	115.123	-0.246886	0.208985	-1.18136	0.23746	0.99992	THEM4
1916	ENSG00000091137	86.2837	-0.246885	0.224795	-1.09826	0.272089	0.99992	SLC26A4
29560	ENSG00000230568	10.4308	-0.246532	0.270526	-0.911305	0.362135	NA	SF3A3P1
14833	ENSG00000180304	68.9898	-0.24647	0.229851	-1.0723	0.283585	0.99992	OAZ2
35564	ENSG00000240350	15.9972	-0.24631	0.274199	-0.89829	0.369031	NA
7163	ENSG00000135898	47.5382	-0.246276	0.27486	-0.896004	0.370251	0.99992	GPR55
5472	ENSG00000124193	720.957	-0.246138	0.169986	-1.44799	0.14762	0.99992	SRSF6
22447	ENSG00000213639	469.673	-0.245999	0.168994	-1.45566	0.145486	0.99992	PPP1CB
14393	ENSG00000177951	73.1915	-0.245895	0.242704	-1.01315	0.310989	0.99992	BET1L
13208	ENSG00000172057	123.285	-0.245876	0.219651	-1.1194	0.262971	0.99992	ORMDL3
1009	ENSG00000067365	25.2505	-0.24579	0.270026	-0.910244	0.362694	NA	METTL22
712	ENSG00000053501	31.0895	-0.245588	0.264553	-0.928313	0.353245	NA	USE1
3713	ENSG00000109861	385.994	-0.245456	0.222924	-1.10107	0.270866	0.99992	CTSC
17778	ENSG00000198586	443.159	-0.245428	0.186956	-1.31276	0.189264	0.99992	TLK1
7196	ENSG00000136003	213.359	-0.245392	0.211244	-1.16165	0.245376	0.99992	ISCU
36779	ENSG00000243317	40.6729	-0.245363	0.253251	-0.968852	0.332619	NA	STMP1
2883	ENSG00000104164	131.819	-0.24535	0.204622	-1.19904	0.230512	0.99992	BLOC1S6
5801	ENSG00000126246	9.13127	-0.245325	0.246182	-0.996521	0.318997	NA	IGFLR1
11970	ENSG00000166902	181.241	-0.245289	0.217553	-1.12749	0.259536	0.99992	MRPL16
35250	ENSG00000239569	6.05187	-0.245236	0.241094	-1.01718	0.309068	NA	KMT2E-AS1
11473	ENSG00000164916	135.571	-0.245222	0.227667	-1.07711	0.281432	0.99992	FOXK1
2412	ENSG00000100941	753.388	-0.245193	0.203611	-1.20422	0.228503	0.99992	PNN
6418	ENSG00000131188	7.28307	-0.245127	0.256967	-0.953924	0.340122	NA	PRR7
5553	ENSG00000124596	52.5536	-0.245078	0.256142	-0.956805	0.338666	0.99992	OARD1
11416	ENSG00000164692	8.41677	-0.245019	0.262206	-0.934453	0.35007	NA	COL1A2
4696	ENSG00000117360	162.063	-0.245002	0.196821	-1.24479	0.213207	0.99992	PRPF3
53722	ENSG00000275793	3.20124	-0.244906	0.21598	-1.13393	0.256824	NA	RIMBP3
6717	ENSG00000133111	21.7368	-0.244818	0.270943	-0.903576	0.36622	NA	RFXAP
16886	ENSG00000189136	5.17878	-0.244764	0.245234	-0.998086	0.318238	NA	UBE2Q2P1
15155	ENSG00000182087	182.028	-0.244749	0.209142	-1.17025	0.241899	0.99992	TMEM259
41011	ENSG00000253190	4.93585	-0.244721	0.227265	-1.07681	0.281566	NA
48	ENSG00000004142	195.406	-0.244703	0.20145	-1.21471	0.224478	0.99992	POLDIP2
19790	ENSG00000204252	46.9245	-0.24465	0.268726	-0.910408	0.362607	0.99992	HLA-DOA
22363	ENSG00000213462	10.0862	-0.244649	0.271456	-0.901246	0.367458	NA	ERV3-1
5034	ENSG00000120306	14.714	-0.244638	0.273501	-0.89447	0.37107	NA	CYSTM1
22258	ENSG00000213262	2.32403	-0.24453	0.193199	-1.26569	0.205623	NA	VDAC2P3
10525	ENSG00000160766	6.32801	-0.244493	0.250423	-0.976321	0.328905	NA	GBAP1
1687	ENSG00000086189	215.527	-0.244491	0.189997	-1.28681	0.198159	0.99992	DIMT1
7047	ENSG00000135316	1116.26	-0.244456	0.157696	-1.55018	0.121098	0.99992	SYNCRIP
7432	ENSG00000137210	112.23	-0.244411	0.228768	-1.06838	0.28535	0.99992	TMEM14B
4001	ENSG00000112110	191.172	-0.24441	0.226615	-1.07853	0.280799	0.99992	MRPL18
17896	ENSG00000198846	26.038	-0.244392	0.271896	-0.898843	0.368736	NA	TOX
7568	ENSG00000137944	122.805	-0.244364	0.227278	-1.07518	0.282296	0.99992	KYAT3
9861	ENSG00000155329	65.3848	-0.244346	0.239451	-1.02044	0.307518	0.99992	ZCCHC10
3980	ENSG00000111906	141.307	-0.24427	0.230256	-1.06086	0.288754	0.99992	HDDC2
11243	ENSG00000164104	3156.24	-0.244239	0.227102	-1.07546	0.282168	0.99992	HMGB2
822	ENSG00000060749	102	-0.244145	0.226733	-1.0768	0.281572	0.99992	QSER1
9991	ENSG00000156502	100.416	-0.244041	0.22119	-1.10331	0.269893	0.99992	SUPV3L1
16591	ENSG00000187994	134.157	-0.243985	0.216473	-1.12709	0.259703	0.99992	RINL
515	ENSG00000034713	147.662	-0.243837	0.217002	-1.12366	0.261156	0.99992	GABARAPL2
8018	ENSG00000140829	310.29	-0.243798	0.182788	-1.33378	0.182277	0.99992	DHX38
11903	ENSG00000166619	54.1688	-0.243794	0.251898	-0.967829	0.33313	0.99992	BLCAP
17471	ENSG00000197603	46.3075	-0.243705	0.249143	-0.978175	0.327988	0.99992	CPLANE1
2549	ENSG00000101546	37.9864	-0.243547	0.258222	-0.943171	0.345594	NA	RBFA
27569	ENSG00000227630	33.7482	-0.243545	0.26476	-0.919868	0.357642	NA	LINC01132
2020	ENSG00000095209	34.7334	-0.2435	0.260922	-0.933232	0.3507	NA	TMEM38B
12245	ENSG00000167985	17.4597	-0.24348	0.274754	-0.886172	0.375525	NA	SDHAF2
11674	ENSG00000165733	408.537	-0.243467	0.173586	-1.40258	0.160743	0.99992	BMS1
7813	ENSG00000139350	145.69	-0.243421	0.212646	-1.14472	0.252325	0.99992	NEDD1
3892	ENSG00000111371	801.671	-0.243352	0.159106	-1.52949	0.126142	0.99992	SLC38A1
12253	ENSG00000168002	69.9973	-0.243288	0.237526	-1.02426	0.305713	0.99992	POLR2G
25669	ENSG00000224877	99.0623	-0.243254	0.228619	-1.06401	0.287324	0.99992	NDUFAF8
8205	ENSG00000142185	23.5698	-0.243214	0.270918	-0.897737	0.369326	NA	TRPM2
55400	ENSG00000278962	18.0648	-0.243171	0.27357	-0.888882	0.374066	NA
12975	ENSG00000171109	141.714	-0.243094	0.202713	-1.1992	0.23045	0.99992	MFN1
44240	ENSG00000258204	19.0986	-0.243065	0.273263	-0.889488	0.373741	NA
7451	ENSG00000137310	371.609	-0.242991	0.17392	-1.39714	0.162371	0.99992	TCF19
8805	ENSG00000146143	85.5061	-0.242783	0.220867	-1.09922	0.27167	0.99992	PRIM2
30186	ENSG00000231500	1683.77	-0.242695	0.206001	-1.17812	0.238747	0.99992	RPS18
14268	ENSG00000177352	50.9003	-0.242572	0.246575	-0.983768	0.32523	0.99992	CCDC71
11403	ENSG00000164649	157.2	-0.242543	0.209887	-1.15559	0.247848	0.99992	CDCA7L
22257	ENSG00000213261	184.666	-0.24254	0.229993	-1.05455	0.291629	0.99992	EEF1B2P6
1745	ENSG00000087448	46.4338	-0.242534	0.257741	-0.940998	0.346706	0.99992	KLHL42
18605	ENSG00000200488	989.785	-0.242531	0.235452	-1.03006	0.302981	0.99992	RN7SKP203
8878	ENSG00000146733	50.4402	-0.242507	0.249242	-0.972978	0.330564	0.99992	PSPH
10402	ENSG00000159917	15.0198	-0.242428	0.274421	-0.883419	0.37701	NA	ZNF235
7234	ENSG00000136169	64.0532	-0.242397	0.24245	-0.99978	0.317417	0.99992	SETDB2
1528	ENSG00000081177	27.7257	-0.242378	0.266815	-0.908413	0.36366	NA	EXD2
2830	ENSG00000103510	70.5205	-0.242328	0.224678	-1.07856	0.280785	0.99992	KAT8
5761	ENSG00000125944	978.224	-0.242326	0.170584	-1.42057	0.155443	0.99992	HNRNPR
14841	ENSG00000180346	31.6086	-0.242325	0.265485	-0.912764	0.361367	NA	TIGD2
21450	ENSG00000210196	259.791	-0.24225	0.203095	-1.19279	0.232951	0.99992	MT-TP
5227	ENSG00000122034	571.19	-0.242046	0.206244	-1.17359	0.24056	0.99992	GTF3A
1779	ENSG00000088543	42.8619	-0.241969	0.249064	-0.971515	0.331292	0.99992	C3orf18
25577	ENSG00000224738	3.26724	-0.241939	0.220556	-1.09695	0.272663	NA
5400	ENSG00000123562	128.141	-0.241916	0.217389	-1.11282	0.265785	0.99992	MORF4L2
8880	ENSG00000146757	122.663	-0.241892	0.208125	-1.16224	0.245138	0.99992	ZNF92
53772	ENSG00000275895	34.4948	-0.241824	0.2744	-0.881283	0.378165	NA	U2AF1L5
4750	ENSG00000117691	86.7605	-0.241806	0.236813	-1.02108	0.307214	0.99992	NENF
17883	ENSG00000198830	689.708	-0.241557	0.213975	-1.1289	0.258939	0.99992	HMGN2
4891	ENSG00000119335	1941.75	-0.241546	0.175206	-1.37864	0.168005	0.99992	SET
14782	ENSG00000180035	37.5161	-0.241474	0.261296	-0.924139	0.355414	NA	ZNF48
6215	ENSG00000130165	81.9155	-0.24146	0.229959	-1.05001	0.293712	0.99992	ELOF1
6835	ENSG00000134108	211.259	-0.241408	0.196365	-1.22938	0.218928	0.99992	ARL8B
6592	ENSG00000132465	3.60533	-0.241355	0.213495	-1.13049	0.258269	NA	JCHAIN
55020	ENSG00000278311	239.193	-0.241156	0.187412	-1.28677	0.198174	0.99992	GGNBP2
32870	ENSG00000235411	4.27953	-0.241018	0.234758	-1.02667	0.304576	NA
25421	ENSG00000224531	48.8132	-0.240965	0.241916	-0.996069	0.319217	0.99992	SMIM13
8736	ENSG00000145736	63.9796	-0.240903	0.256494	-0.939214	0.347621	0.99992	GTF2H2
22206	ENSG00000213178	6.33945	-0.240786	0.250464	-0.961356	0.336373	NA	RPL22P1
4333	ENSG00000114850	420.24	-0.24063	0.196596	-1.22398	0.220958	0.99992	SSR3
13563	ENSG00000173698	2.3208	-0.240619	0.169383	-1.42056	0.155445	NA	ADGRG2
5670	ENSG00000125534	333.336	-0.24056	0.27083	-0.888232	0.374416	0.99992	PPDPF
9011	ENSG00000147684	189.941	-0.24052	0.221889	-1.08396	0.278381	0.99992	NDUFB9
16780	ENSG00000188735	25.8815	-0.240517	0.267933	-0.897678	0.369357	NA	TMEM120B
266	ENSG00000010539	66.9075	-0.240446	0.235748	-1.01993	0.307764	0.99992	ZNF200
32564	ENSG00000234964	87.0976	-0.240286	0.246946	-0.973028	0.330539	0.99992	FABP5P7
21563	ENSG00000211706	8.43275	-0.240214	0.266429	-0.901605	0.367267	NA	TRBV6-1
4059	ENSG00000112378	150.494	-0.240186	0.197007	-1.21917	0.222779	0.99992	PERP
3194	ENSG00000105793	38.3955	-0.240132	0.257037	-0.934229	0.350186	NA	GTPBP10
10772	ENSG00000162613	683.014	-0.240087	0.17682	-1.3578	0.174527	0.99992	FUBP1
14019	ENSG00000176171	117.243	-0.240066	0.258477	-0.928769	0.353009	0.99992	BNIP3
11275	ENSG00000164172	57.5386	-0.240053	0.251754	-0.953523	0.340325	0.99992	MOCS2
6329	ENSG00000130741	529.641	-0.240015	0.17775	-1.3503	0.176921	0.99992	EIF2S3
10697	ENSG00000162244	577.045	-0.239949	0.224215	-1.07017	0.284541	0.99992	RPL29
7920	ENSG00000140104	4.6291	-0.239916	0.23678	-1.01325	0.310943	NA	CLBA1
4239	ENSG00000113916	13.4364	-0.23986	0.274048	-0.875247	0.38144	NA	BCL6
17917	ENSG00000198885	135.841	-0.239839	0.214922	-1.11593	0.264452	0.99992	ITPRIPL1
4877	ENSG00000119185	145.322	-0.239828	0.228587	-1.04918	0.294096	0.99992	ITGB1BP1
11287	ENSG00000164209	233.863	-0.239709	0.194169	-1.23454	0.217002	0.99992	SLC25A46
57418	ENSG00000283638	3.14346	-0.239684	0.207147	-1.15707	0.247242	NA
14159	ENSG00000176871	160.225	-0.239672	0.19542	-1.22644	0.220031	0.99992	WSB2
10168	ENSG00000158042	138.846	-0.239402	0.220911	-1.0837	0.278498	0.99992	MRPL17
5951	ENSG00000127824	729.702	-0.239362	0.210735	-1.13584	0.256023	0.99992	TUBA4A
17274	ENSG00000197006	316.903	-0.239361	0.200892	-1.19149	0.23346	0.99992	METTL9
5884	ENSG00000127080	38.141	-0.239336	0.264195	-0.905907	0.364985	NA	IPPK
4907	ENSG00000119471	88.0756	-0.23928	0.226444	-1.05668	0.290656	0.99992	HSDL2
9033	ENSG00000147894	23.1721	-0.239259	0.269302	-0.888441	0.374304	NA	C9orf72
12341	ENSG00000168374	185.247	-0.239209	0.214625	-1.11454	0.265047	0.99992	ARF4
84	ENSG00000005175	180.804	-0.239	0.202073	-1.18274	0.236911	0.99992	RPAP3
1593	ENSG00000083444	60.3372	-0.238927	0.258044	-0.925913	0.354491	0.99992	PLOD1
5828	ENSG00000126524	87.7686	-0.238911	0.229342	-1.04172	0.297539	0.99992	SBDS
3640	ENSG00000109133	141.407	-0.238862	0.209436	-1.1405	0.254076	0.99992	TMEM33
43064	ENSG00000255605	1.26082	-0.238805	0.148046	-1.61304	0.106735	NA
8491	ENSG00000143942	45.3616	-0.238775	0.253306	-0.942635	0.345868	0.99992	CHAC2
11268	ENSG00000164162	37.3641	-0.238775	0.264826	-0.901629	0.367254	NA	ANAPC10
9155	ENSG00000148985	35.6852	-0.23867	0.260818	-0.915081	0.360149	NA	PGAP2
1508	ENSG00000080822	487.363	-0.23866	0.19409	-1.22963	0.218835	0.99992	CLDND1
20405	ENSG00000206562	61.3815	-0.238603	0.240471	-0.992233	0.321084	0.99992	METTL6
21576	ENSG00000211728	10.2174	-0.238596	0.2708	-0.881077	0.378276	NA	TRBV5-6
58449	ENSG00000285677	4.13146	-0.238553	0.23428	-1.01824	0.308564	NA
54754	ENSG00000277791	186.045	-0.238537	0.229442	-1.03964	0.298508	0.99992	PSMB3
21619	ENSG00000211798	2.93737	-0.238481	0.203096	-1.17423	0.240304	NA	TRAV18
15017	ENSG00000181284	24.0989	-0.23846	0.268939	-0.886669	0.375257	NA	TMEM102
685	ENSG00000050748	195.905	-0.238244	0.194861	-1.22263	0.221468	0.99992	MAPK9
41164	ENSG00000253373	1.48664	-0.238211	0.158526	-1.50266	0.132927	NA
3172	ENSG00000105698	188.504	-0.238099	0.200488	-1.1876	0.234992	0.99992	USF2
1797	ENSG00000088888	178.921	-0.238078	0.202135	-1.17782	0.238869	0.99992	MAVS
4301	ENSG00000114554	74.359	-0.23798	0.225605	-1.05485	0.291495	0.99992	PLXNA1
12654	ENSG00000169718	179.527	-0.237968	0.193446	-1.23015	0.218641	0.99992	DUS1L
4047	ENSG00000112309	2.63593	-0.237957	0.191412	-1.24316	0.213807	NA	B3GAT2
1468	ENSG00000079462	36.9622	-0.237951	0.259683	-0.916315	0.359502	NA	PAFAH1B3
54023	ENSG00000276405	2.61666	-0.23777	0.192504	-1.23514	0.216777	NA	TRBV13
17152	ENSG00000196584	51.1256	-0.237756	0.253754	-0.936955	0.348782	0.99992	XRCC2
6507	ENSG00000131849	12.4583	-0.237659	0.271956	-0.873885	0.382181	NA	ZNF132
5396	ENSG00000123545	43.0957	-0.237633	0.263671	-0.901248	0.367456	0.99992	NDUFAF4
5177	ENSG00000121579	481.141	-0.237539	0.163401	-1.45372	0.146024	0.99992	NAA50
4647	ENSG00000116977	206.52	-0.237318	0.207973	-1.1411	0.253828	0.99992	LGALS8
1737	ENSG00000087269	575.056	-0.237151	0.171678	-1.38137	0.167165	0.99992	NOP14
2570	ENSG00000101782	150.759	-0.237132	0.200707	-1.18149	0.23741	0.99992	RIOK3
16596	ENSG00000188002	17.1357	-0.237117	0.274565	-0.863612	0.387801	NA
9749	ENSG00000154277	7.98414	-0.237096	0.253881	-0.933885	0.350363	NA	UCHL1
4980	ENSG00000119919	2.67712	-0.237015	0.201005	-1.17915	0.23834	NA	NKX2-3
6442	ENSG00000131400	8.30488	-0.236902	0.261163	-0.907103	0.364352	NA	NAPSA
10147	ENSG00000157873	121.519	-0.236867	0.225354	-1.05109	0.293218	0.99992	TNFRSF14
17470	ENSG00000197601	191.931	-0.236859	0.190085	-1.24607	0.212739	0.99992	FAR1
8498	ENSG00000143977	187.865	-0.236723	0.236465	-1.00109	0.316782	0.99992	SNRPG
16843	ENSG00000188985	33.0572	-0.236627	0.26169	-0.904228	0.365875	NA	DHFRP1
13510	ENSG00000173436	56.7112	-0.236607	0.236785	-0.999248	0.317674	0.99992	MINOS1
7644	ENSG00000138336	16.4149	-0.236514	0.274748	-0.860841	0.389326	NA	TET1
7201	ENSG00000136026	12.9744	-0.236496	0.273941	-0.86331	0.387967	NA	CKAP4
2652	ENSG00000102245	644.864	-0.236442	0.177458	-1.33238	0.182734	0.99992	CD40LG
6129	ENSG00000129317	94.0613	-0.236382	0.240386	-0.983344	0.325438	0.99992	PUS7L
9522	ENSG00000152348	19.5573	-0.236303	0.273174	-0.865028	0.387024	NA	ATG10
8966	ENSG00000147419	166.908	-0.236226	0.214176	-1.10295	0.270048	0.99992	CCDC25
14689	ENSG00000179526	92.854	-0.236181	0.226992	-1.04048	0.298115	0.99992	SHARPIN
12822	ENSG00000170448	28.6456	-0.236162	0.268463	-0.879681	0.379032	NA	NFXL1
51738	ENSG00000272086	2.41606	-0.236125	0.190653	-1.23851	0.215528	NA
18511	ENSG00000200291	13.3357	-0.236068	0.274472	-0.860082	0.389744	NA
5649	ENSG00000125449	49.1124	-0.236065	0.254458	-0.927719	0.353554	0.99992	ARMC7
13376	ENSG00000172785	123.661	-0.236036	0.24656	-0.957317	0.338407	0.99992	CBWD1
1957	ENSG00000092094	78.3829	-0.236026	0.223994	-1.05371	0.292014	0.99992	OSGEP
37703	ENSG00000248221	2.37599	-0.23598	0.190336	-1.23981	0.215047	NA	STX18-IT1
9497	ENSG00000152147	74.1338	-0.235977	0.247496	-0.95346	0.340357	0.99992	GEMIN6
16844	ENSG00000188986	153.326	-0.235949	0.201353	-1.17182	0.241271	0.99992	NELFB
36833	ENSG00000243449	22.635	-0.23585	0.274176	-0.860212	0.389672	NA	C4orf48
4096	ENSG00000112697	321.723	-0.235784	0.185405	-1.27172	0.203472	0.99992	TMEM30A
12546	ENSG00000169230	272.629	-0.235718	0.203706	-1.15715	0.247213	0.99992	PRELID1
4418	ENSG00000115368	184.002	-0.235686	0.197017	-1.19627	0.231591	0.99992	WDR75
9925	ENSG00000155975	96.1064	-0.235628	0.235765	-0.99942	0.317591	0.99992	VPS37A
11783	ENSG00000166181	438.484	-0.23555	0.177805	-1.32477	0.185248	0.99992	API5
6146	ENSG00000129480	46.0638	-0.235477	0.250322	-0.940695	0.346861	0.99992	DTD2
9188	ENSG00000149289	11.9304	-0.235468	0.273441	-0.861129	0.389167	NA	ZC3H12C
9032	ENSG00000147889	24.6401	-0.235424	0.27298	-0.862423	0.388455	NA	CDKN2A
13062	ENSG00000171475	142.608	-0.235321	0.198096	-1.18791	0.234868	0.99992	WIPF2
3208	ENSG00000105865	16.7329	-0.235281	0.274824	-0.856117	0.391933	NA	DUS4L
10338	ENSG00000159346	364.97	-0.235204	0.202879	-1.15933	0.246321	0.99992	ADIPOR1
7463	ENSG00000137413	99.1021	-0.235107	0.226077	-1.03994	0.298367	0.99992	TAF8
28894	ENSG00000229638	12.4873	-0.235103	0.273447	-0.859777	0.389912	NA	RPL4P4
6001	ENSG00000128272	699.653	-0.234901	0.182219	-1.28911	0.197359	0.99992	ATF4
1331	ENSG00000075975	89.0797	-0.234864	0.224581	-1.04579	0.295658	0.99992	MKRN2
2302	ENSG00000100416	87.1568	-0.234791	0.22059	-1.06438	0.287159	0.99992	TRMU
29805	ENSG00000230929	1.33629	-0.234752	0.147693	-1.58946	0.111957	NA
2927	ENSG00000104472	174.418	-0.234722	0.215896	-1.0872	0.276949	0.99992	CHRAC1
8101	ENSG00000141428	24.7594	-0.234692	0.26947	-0.87094	0.383787	NA	C18orf21
10971	ENSG00000163322	22.0862	-0.234679	0.269788	-0.869864	0.384375	NA	ABRAXAS1
4134	ENSG00000113068	74.9329	-0.234549	0.252239	-0.929871	0.352438	0.99992	PFDN1
3999	ENSG00000112081	1040.74	-0.234438	0.197307	-1.18819	0.234759	0.99992	SRSF3
404	ENSG00000020922	174.593	-0.234224	0.211892	-1.10539	0.26899	0.99992	MRE11
15286	ENSG00000182628	229.034	-0.234207	0.242993	-0.963839	0.335127	0.99992	SKA2
22597	ENSG00000213928	4.85886	-0.234192	0.243021	-0.963671	0.335211	NA	IRF9
39149	ENSG00000250479	108.91	-0.234181	0.24801	-0.94424	0.345047	0.99992	CHCHD10
37002	ENSG00000243859	30.7791	-0.234022	0.266075	-0.879537	0.37911	NA	RPL5P17
15539	ENSG00000183666	16.7281	-0.233841	0.274786	-0.850992	0.394774	NA	GUSBP1
13910	ENSG00000175581	106.176	-0.233723	0.25548	-0.91484	0.360275	0.99992	MRPL48
17849	ENSG00000198763	6572.83	-0.233722	0.209975	-1.1131	0.265667	0.99992	MT-ND2
4373	ENSG00000115165	837.65	-0.233607	0.203893	-1.14573	0.251906	0.99992	CYTIP
15247	ENSG00000182481	933.214	-0.233434	0.224263	-1.04089	0.297926	0.99992	KPNA2
4350	ENSG00000114993	5.85402	-0.233411	0.253262	-0.921619	0.356727	NA	RTKN
36459	ENSG00000242525	1.50231	-0.233332	0.15778	-1.47884	0.139184	NA	OR7E100P
51009	ENSG00000270882	5.18574	-0.233303	0.238221	-0.979355	0.327405	NA	HIST2H4A
47297	ENSG00000262919	83.9423	-0.233166	0.232879	-1.00123	0.316713	0.99992	CCNQ
2884	ENSG00000104177	47.4567	-0.233121	0.253886	-0.918213	0.358507	0.99992	MYEF2
1809	ENSG00000089048	285.606	-0.233097	0.191347	-1.21819	0.223153	0.99992	ESF1
15557	ENSG00000183726	125.044	-0.233088	0.216296	-1.07763	0.281197	0.99992	TMEM50A
4406	ENSG00000115310	324.966	-0.233086	0.180386	-1.29215	0.196305	0.99992	RTN4
8207	ENSG00000142188	92.8499	-0.233024	0.223764	-1.04139	0.297697	0.99992	TMEM50B
2858	ENSG00000103876	107.658	-0.232998	0.247438	-0.941642	0.346376	0.99992	FAH
15104	ENSG00000181817	42.9079	-0.232878	0.252091	-0.923784	0.355599	0.99992	LSM10
14012	ENSG00000176142	60.5595	-0.232808	0.233707	-0.996153	0.319176	0.99992	TMEM39A
25662	ENSG00000224865	3.09176	-0.232751	0.213622	-1.08955	0.275912	NA
7435	ENSG00000137221	93.0766	-0.232722	0.226906	-1.02563	0.305066	0.99992	TJAP1
11024	ENSG00000163507	272.2	-0.232698	0.22413	-1.03823	0.299164	0.99992	CIP2A
2901	ENSG00000104325	123.261	-0.232507	0.242077	-0.960468	0.33682	0.99992	DECR1
1332	ENSG00000076003	1432.2	-0.232493	0.162697	-1.429	0.153005	0.99992	MCM6
14281	ENSG00000177410	25.7469	-0.232489	0.274107	-0.848169	0.396344	NA	ZFAS1
3842	ENSG00000111052	3.076	-0.232409	0.205681	-1.12995	0.258497	NA	LIN7A
8444	ENSG00000143641	135.359	-0.232407	0.215515	-1.07838	0.280864	0.99992	GALNT2
22939	ENSG00000214827	2.19675	-0.232394	0.187342	-1.24048	0.214797	NA	MTCP1
6899	ENSG00000134419	790.516	-0.232272	0.216191	-1.07438	0.282651	0.99992	RPS15A
5455	ENSG00000124120	105.394	-0.232246	0.232101	-1.00062	0.31701	0.99992	TTPAL
14351	ENSG00000177700	73.4838	-0.232118	0.245926	-0.94385	0.345246	0.99992	POLR2L
5657	ENSG00000125484	177.992	-0.23207	0.214212	-1.08337	0.278645	0.99992	GTF3C4
5721	ENSG00000125818	282.011	-0.232035	0.188177	-1.23307	0.217551	0.99992	PSMF1
17957	ENSG00000198952	246.71	-0.232014	0.18489	-1.25488	0.209523	0.99992	SMG5
36801	ENSG00000243373	3.27613	-0.231927	0.213939	-1.08408	0.27833	NA	RN7SL173P
1480	ENSG00000079950	67.4845	-0.231888	0.243637	-0.951778	0.34121	0.99992	STX7
7244	ENSG00000136240	111.848	-0.231881	0.216065	-1.0732	0.28318	0.99992	KDELR2
3848	ENSG00000111142	625.551	-0.231809	0.175139	-1.32357	0.185647	0.99992	METAP2
17914	ENSG00000198879	81.4713	-0.231803	0.242067	-0.957599	0.338265	0.99992	SFMBT2
5763	ENSG00000125952	182.639	-0.231691	0.194545	-1.19094	0.233679	0.99992	MAX
19615	ENSG00000203667	3.86908	-0.231522	0.231681	-0.999313	0.317643	NA	COX20
176	ENSG00000007264	30.4168	-0.2315	0.270636	-0.855391	0.392335	NA	MATK
247	ENSG00000010072	50.6976	-0.231384	0.242409	-0.954518	0.339822	0.99992	SPRTN
17374	ENSG00000197312	110.282	-0.231206	0.219014	-1.05567	0.291119	0.99992	DDI2
36189	ENSG00000241878	50.3365	-0.23117	0.246725	-0.936955	0.348782	0.99992	PISD
8514	ENSG00000144048	63.5745	-0.231118	0.234718	-0.98466	0.324791	0.99992	DUSP11
12952	ENSG00000171004	1.34208	-0.231068	0.1568	-1.47365	0.140576	NA	HS6ST2
7962	ENSG00000140443	52.1904	-0.231059	0.260026	-0.888602	0.374217	0.99992	IGF1R
46291	ENSG00000260822	30.5209	-0.231001	0.264211	-0.874304	0.381953	NA
11113	ENSG00000163735	1.74527	-0.230958	0.166141	-1.39013	0.164488	NA	CXCL5
5932	ENSG00000127540	29.8893	-0.230939	0.265927	-0.868431	0.385158	NA	UQCR11
9763	ENSG00000154429	49.9313	-0.230932	0.242348	-0.952894	0.340644	0.99992	CCSAP
51808	ENSG00000272211	4.96844	-0.230922	0.232579	-0.992878	0.320769	NA
9944	ENSG00000156136	464.7	-0.230879	0.179461	-1.28651	0.198265	0.99992	DCK
15699	ENSG00000184307	28.4051	-0.230873	0.271543	-0.850226	0.395199	NA	ZDHHC23
9853	ENSG00000155265	12.6618	-0.230799	0.274495	-0.840814	0.400452	NA	GOLGA7B
52806	ENSG00000274021	1.56342	-0.230786	0.158261	-1.45826	0.144768	NA
4880	ENSG00000119231	186.156	-0.230762	0.191851	-1.20282	0.229046	0.99992	SENP5
5674	ENSG00000125611	11.1994	-0.230749	0.267067	-0.864014	0.38758	NA	CHCHD5
8745	ENSG00000145782	110.077	-0.23063	0.221767	-1.03996	0.298357	0.99992	ATG12
46091	ENSG00000260549	4.95724	-0.230599	0.229324	-1.00556	0.314627	NA	MT1L
53677	ENSG00000275700	478.229	-0.230558	0.173942	-1.32548	0.185011	0.99992	AATF
3293	ENSG00000106344	182.741	-0.230487	0.19818	-1.16302	0.244821	0.99992	RBM28
35773	ENSG00000240857	42.3032	-0.230435	0.249308	-0.924299	0.355331	0.99992	RDH14
9555	ENSG00000152582	32.0411	-0.230283	0.265102	-0.868658	0.385034	NA	SPEF2
25535	ENSG00000224680	3.99451	-0.230278	0.227453	-1.01242	0.311337	NA	PLA2G12AP1
6323	ENSG00000130724	421.382	-0.230238	0.176703	-1.30297	0.192586	0.99992	CHMP2A
6151	ENSG00000129518	100.423	-0.230216	0.215792	-1.06684	0.286044	0.99992	EAPP
16725	ENSG00000188529	659.875	-0.230215	0.184334	-1.24891	0.2117	0.99992	SRSF10
5820	ENSG00000126457	395.735	-0.230202	0.226515	-1.01628	0.309498	0.99992	PRMT1
14079	ENSG00000176438	240.903	-0.230088	0.188001	-1.22386	0.221004	0.99992	SYNE3
6963	ENSG00000134815	47.5499	-0.230074	0.242206	-0.949909	0.342159	0.99992	DHX34
7542	ENSG00000137818	1946.87	-0.229924	0.202809	-1.1337	0.256921	0.99992	RPLP1
31946	ENSG00000234062	2.27371	-0.229845	0.180609	-1.27261	0.203155	NA
12408	ENSG00000168671	3.11294	-0.229826	0.210174	-1.09351	0.274171	NA	UGT3A2
5906	ENSG00000127337	104.475	-0.229823	0.225298	-1.02008	0.307689	0.99992	YEATS4
19697	ENSG00000203942	2.22526	-0.229583	0.169622	-1.3535	0.175896	NA	C10orf62
8582	ENSG00000144580	286.874	-0.229552	0.183056	-1.254	0.209843	0.99992	CNOT9
1053	ENSG00000068784	73.7468	-0.229485	0.245553	-0.934562	0.350014	0.99992	SRBD1
31342	ENSG00000233184	11.3844	-0.229452	0.27237	-0.842426	0.399549	NA
4226	ENSG00000113758	27.6433	-0.229407	0.267617	-0.857221	0.391323	NA	DBN1
11936	ENSG00000166801	366.826	-0.229386	0.199953	-1.1472	0.251299	0.99992	FAM111A
17828	ENSG00000198727	9536.4	-0.229366	0.194196	-1.18111	0.237561	0.99992	MT-CYB
47583	ENSG00000263740	1471.01	-0.229327	0.221516	-1.03526	0.300545	0.99992	RN7SL4P
1395	ENSG00000077713	41.8045	-0.229187	0.256152	-0.89473	0.370931	NA	SLC25A43
12552	ENSG00000169246	4.3342	-0.229153	0.233907	-0.979676	0.327246	NA	NPIPB3
4601	ENSG00000116698	311.397	-0.229137	0.194269	-1.17948	0.238206	0.99992	SMG7
4566	ENSG00000116353	26.9881	-0.229116	0.263682	-0.868909	0.384897	NA	MECR
2208	ENSG00000100162	70.3178	-0.228977	0.259517	-0.882321	0.377603	0.99992	CENPM
4008	ENSG00000112144	58.0223	-0.228919	0.23496	-0.974291	0.329912	0.99992	ICK
44402	ENSG00000258457	3.37361	-0.228899	0.208521	-1.09773	0.272323	NA
2071	ENSG00000097007	97.3434	-0.228799	0.232827	-0.982701	0.325755	0.99992	ABL1
29481	ENSG00000230457	28.9789	-0.228795	0.266737	-0.857755	0.391028	NA	PA2G4P4
4361	ENSG00000115091	2790.67	-0.228693	0.167674	-1.36392	0.172593	0.99992	ACTR3
41037	ENSG00000253223	3.73032	-0.22869	0.224927	-1.01673	0.309282	NA
20041	ENSG00000204899	73.415	-0.22859	0.237203	-0.963688	0.335202	0.99992	MZT1
14238	ENSG00000177197	2.90074	-0.228572	0.209236	-1.09241	0.274654	NA	PCNPP5
955	ENSG00000065989	124.304	-0.228547	0.21833	-1.0468	0.295193	0.99992	PDE4A
1805	ENSG00000089009	1309.71	-0.228477	0.196255	-1.16418	0.24435	0.99992	RPL6
7577	ENSG00000137970	12.5253	-0.228262	0.268289	-0.850807	0.394876	NA	RPL7P9
14461	ENSG00000178301	3.78057	-0.228236	0.224328	-1.01742	0.308955	NA	AQP11
19521	ENSG00000202515	49.458	-0.228167	0.258447	-0.882839	0.377323	0.99992	VTRNA1-3
8931	ENSG00000147144	18.5741	-0.228158	0.273186	-0.835176	0.403619	NA	CCDC120
2393	ENSG00000100842	4.55405	-0.228097	0.228377	-0.998772	0.317905	NA	EFS
8030	ENSG00000140905	1.92867	-0.228012	0.181942	-1.25321	0.210128	NA	GCSH
4644	ENSG00000116922	52.9977	-0.227965	0.246715	-0.924003	0.355485	0.99992	C1orf109
4441	ENSG00000115520	80.471	-0.227951	0.231452	-0.984874	0.324686	0.99992	COQ10B
8073	ENSG00000141200	3.36563	-0.227902	0.219785	-1.03693	0.299768	NA	KIF2B
2458	ENSG00000101187	70.6257	-0.227894	0.226473	-1.00628	0.314282	0.99992	SLCO4A1
17223	ENSG00000196814	47.2225	-0.227891	0.257548	-0.884847	0.376239	0.99992	MVB12B
5214	ENSG00000121931	61.7914	-0.227729	0.235086	-0.968705	0.332692	0.99992	LRIF1
17268	ENSG00000196976	25.0913	-0.227729	0.26761	-0.850973	0.394784	NA	LAGE3
11563	ENSG00000165271	121.494	-0.227698	0.20781	-1.0957	0.273209	0.99992	NOL6
5780	ENSG00000126003	223.283	-0.22769	0.214154	-1.06321	0.287689	0.99992	PLAGL2
5200	ENSG00000121851	77.7421	-0.227634	0.230765	-0.986434	0.32392	0.99992	POLR3GL
37473	ENSG00000245937	57.9265	-0.227589	0.240364	-0.946853	0.343714	0.99992	LINC01184
3677	ENSG00000109536	159.099	-0.227528	0.208327	-1.09217	0.274759	0.99992	FRG1
7803	ENSG00000139291	34.643	-0.22747	0.26133	-0.87043	0.384066	NA	TMEM19
50398	ENSG00000269837	7.8855	-0.227344	0.260868	-0.871492	0.383486	NA	IPO5P1
1038	ENSG00000068323	117.228	-0.227208	0.216912	-1.04746	0.294885	0.99992	TFE3
9794	ENSG00000154719	74.2806	-0.227193	0.254075	-0.894197	0.371216	0.99992	MRPL39
7820	ENSG00000139405	45.0927	-0.227148	0.260709	-0.87127	0.383607	0.99992	RITA1
5582	ENSG00000124784	205.037	-0.227105	0.211383	-1.07438	0.282654	0.99992	RIOK1
7876	ENSG00000139746	250.066	-0.227067	0.179103	-1.2678	0.204868	0.99992	RBM26
17171	ENSG00000196646	40.9392	-0.227065	0.253212	-0.896738	0.369859	NA	ZNF136
5275	ENSG00000122545	791.062	-0.226965	0.164335	-1.38111	0.167245	0.99992	39326
6415	ENSG00000131174	98.8255	-0.22692	0.250497	-0.905879	0.365	0.99992	COX7B
14504	ENSG00000178585	38.7471	-0.226872	0.253489	-0.894996	0.370789	NA	CTNNBIP1
52180	ENSG00000272874	1.67764	-0.226861	0.163694	-1.38589	0.165782	NA
14680	ENSG00000179454	40.9326	-0.22677	0.260223	-0.871446	0.38351	NA	KLHL28
6103	ENSG00000129116	40.9679	-0.226767	0.254539	-0.890892	0.372987	NA	PALLD
12323	ENSG00000168288	134.384	-0.226742	0.220952	-1.02621	0.304795	0.99992	MMADHC
3506	ENSG00000108298	4667.61	-0.226688	0.202079	-1.12178	0.261957	0.99992	RPL19
16897	ENSG00000189167	3.9093	-0.226685	0.228728	-0.991068	0.321652	NA	ZAR1L
10030	ENSG00000156876	70.3443	-0.226627	0.228941	-0.989892	0.322227	0.99992	SASS6
4198	ENSG00000113575	376.734	-0.226613	0.177445	-1.27709	0.201571	0.99992	PPP2CA
1356	ENSG00000076770	67.7164	-0.226515	0.229431	-0.987293	0.323499	0.99992	MBNL3
1430	ENSG00000078596	146.511	-0.226504	0.209624	-1.08052	0.279908	0.99992	ITM2A
48713	ENSG00000266187	12.9777	-0.226385	0.253383	-0.893448	0.371617	NA	RN7SL480P
41963	ENSG00000254332	8.88446	-0.226315	0.266942	-0.847805	0.396547	NA
12311	ENSG00000168259	339.444	-0.226182	0.200633	-1.12734	0.259599	0.99992	DNAJC7
32974	ENSG00000235560	4.24704	-0.226177	0.223372	-1.01256	0.31127	NA
31187	ENSG00000232952	25.8743	-0.226021	0.267779	-0.84406	0.398636	NA
1289	ENSG00000075151	309.292	-0.225967	0.181688	-1.24371	0.213608	0.99992	EIF4G3
47368	ENSG00000263232	6.28245	-0.225929	0.255833	-0.883111	0.377176	NA	ATP5F1AP3
35332	ENSG00000239779	2.97621	-0.225922	0.211434	-1.06852	0.285285	NA	WBP1
15308	ENSG00000182742	13.2591	-0.225921	0.274585	-0.82277	0.410639	NA	HOXB4
25098	ENSG00000224051	56.4136	-0.225895	0.24618	-0.9176	0.358828	0.99992	CPTP
1373	ENSG00000077232	268.734	-0.225869	0.180685	-1.25007	0.211275	0.99992	DNAJC10
23062	ENSG00000215154	3.09189	-0.225827	0.21396	-1.05547	0.291212	NA
8331	ENSG00000143183	336.368	-0.225818	0.200389	-1.1269	0.259784	0.99992	TMCO1
9072	ENSG00000148331	67.0506	-0.225768	0.239373	-0.943166	0.345596	0.99992	ASB6
2335	ENSG00000100554	59.9202	-0.225712	0.250373	-0.901503	0.367321	0.99992	ATP6V1D
3890	ENSG00000111361	206.057	-0.225669	0.191742	-1.17694	0.239219	0.99992	EIF2B1
2881	ENSG00000104147	20.799	-0.225666	0.274852	-0.821046	0.41162	NA	OIP5
7291	ENSG00000136521	122.395	-0.225605	0.209725	-1.07572	0.282053	0.99992	NDUFB5
3687	ENSG00000109670	146.656	-0.22532	0.204796	-1.10022	0.271237	0.99992	FBXW7
16458	ENSG00000187514	7670.91	-0.225299	0.190919	-1.18008	0.237969	0.99992	PTMA
4282	ENSG00000114391	1018.92	-0.225119	0.195455	-1.15177	0.249416	0.99992	RPL24
471	ENSG00000028277	116.956	-0.225105	0.213259	-1.05555	0.291174	0.99992	POU2F2
8345	ENSG00000143228	144.126	-0.225102	0.227999	-0.987294	0.323499	0.99992	NUF2
16801	ENSG00000188803	7.03305	-0.22509	0.250901	-0.897128	0.369651	NA	SHISA6
6552	ENSG00000132254	61.2962	-0.22502	0.244351	-0.920888	0.357109	0.99992	ARFIP2
2373	ENSG00000100714	645.153	-0.224994	0.173299	-1.2983	0.194186	0.99992	MTHFD1
11363	ENSG00000164484	45.6348	-0.224976	0.270016	-0.833196	0.404734	0.99992	TMEM200A
53017	ENSG00000274425	1.86324	-0.224966	0.170922	-1.3162	0.188108	NA
11138	ENSG00000163811	434.471	-0.22494	0.17579	-1.2796	0.200686	0.99992	WDR43
37460	ENSG00000245768	1.55061	-0.224936	0.170579	-1.31866	0.187282	NA
12207	ENSG00000167815	211.637	-0.224898	0.201111	-1.11828	0.263447	0.99992	PRDX2
7664	ENSG00000138430	245.447	-0.224889	0.212352	-1.05904	0.289582	0.99992	OLA1
1735	ENSG00000087263	174.334	-0.224826	0.192716	-1.16662	0.243365	0.99992	OGFOD1
9783	ENSG00000154611	3.8594	-0.224733	0.224813	-0.999646	0.317482	NA	PSMA8
15372	ENSG00000183010	35.992	-0.224727	0.259121	-0.867267	0.385796	NA	PYCR1
11063	ENSG00000163605	205.034	-0.224721	0.19373	-1.15997	0.246063	0.99992	PPP4R2
10875	ENSG00000162961	49.6672	-0.224687	0.262418	-0.856221	0.391876	0.99992	DPY30
4679	ENSG00000117174	115.408	-0.224668	0.217184	-1.03446	0.300922	0.99992	ZNHIT6
14534	ENSG00000178741	242.644	-0.224554	0.213243	-1.05305	0.29232	0.99992	COX5A
16833	ENSG00000188921	97.3209	-0.224527	0.22038	-1.01882	0.308289	0.99992	HACD4
13535	ENSG00000173567	7.54793	-0.224494	0.258652	-0.867937	0.385429	NA	ADGRF3
2018	ENSG00000095139	753.456	-0.22443	0.162802	-1.37854	0.168035	0.99992	ARCN1
1455	ENSG00000079263	215.963	-0.224384	0.198367	-1.13116	0.257989	0.99992	SP140
7020	ENSG00000135124	80.9377	-0.224328	0.230892	-0.971571	0.331264	0.99992	P2RX4
4547	ENSG00000116199	136.521	-0.224302	0.199487	-1.1244	0.260844	0.99992	FAM20B
8139	ENSG00000141568	266.518	-0.224288	0.228426	-0.981885	0.326156	0.99992	FOXK2
10727	ENSG00000162419	87.6096	-0.224259	0.223788	-1.0021	0.316294	0.99992	GMEB1
22659	ENSG00000214046	36.9578	-0.224223	0.255577	-0.87732	0.380313	NA	SMIM7
9647	ENSG00000153310	276.559	-0.224104	0.195917	-1.14387	0.252678	0.99992	FAM49B
9414	ENSG00000151500	113.23	-0.224056	0.223282	-1.00346	0.315637	0.99992	THYN1
43217	ENSG00000255987	11.0888	-0.223937	0.272185	-0.822738	0.410657	NA	TOMM20P2
14995	ENSG00000181135	21.6105	-0.223877	0.273456	-0.818694	0.412961	NA	ZNF707
14083	ENSG00000176472	12.1643	-0.223874	0.264347	-0.846895	0.397054	NA	ZNF575
8977	ENSG00000147471	273.679	-0.223805	0.187454	-1.19392	0.232509	0.99992	PLPBP
1697	ENSG00000086544	16.1267	-0.223766	0.274607	-0.814859	0.415153	NA	ITPKC
47293	ENSG00000262902	8.12273	-0.223614	0.264606	-0.845086	0.398063	NA	MTCO1P40
7650	ENSG00000138376	151.321	-0.22358	0.195904	-1.14128	0.253755	0.99992	BARD1
29841	ENSG00000230979	133.398	-0.223508	0.230129	-0.971227	0.331435	0.99992
1746	ENSG00000087460	923.805	-0.22348	0.177616	-1.25822	0.208313	0.99992	GNAS
17961	ENSG00000198961	379.081	-0.223375	0.173235	-1.28943	0.197248	0.99992	PJA2
4625	ENSG00000116793	107.969	-0.223125	0.214422	-1.04059	0.298067	0.99992	PHTF1
17332	ENSG00000197170	296.759	-0.223084	0.20952	-1.06474	0.286996	0.99992	PSMD12
56790	ENSG00000281664	1.8014	-0.223044	0.178168	-1.25188	0.210614	NA	LINC00538
52185	ENSG00000272886	148.467	-0.22296	0.20664	-1.07898	0.280598	0.99992	DCP1A
1511	ENSG00000080839	301.907	-0.222934	0.187281	-1.19037	0.233899	0.99992	RBL1
2552	ENSG00000101574	70.4771	-0.22286	0.225469	-0.988427	0.322944	0.99992	METTL4
12715	ENSG00000169972	27.3604	-0.222771	0.265878	-0.837871	0.402103	NA	PUSL1
50272	ENSG00000269439	4.87594	-0.22269	0.23206	-0.959624	0.337245	NA
488	ENSG00000031003	201.164	-0.222673	0.194555	-1.14452	0.252408	0.99992	FAM13B
14925	ENSG00000180817	183.988	-0.222632	0.223686	-0.995287	0.319597	0.99992	PPA1
12251	ENSG00000167996	364.179	-0.222469	0.19509	-1.14034	0.254145	0.99992	FTH1
52417	ENSG00000273287	1.59287	-0.222461	0.163598	-1.3598	0.173892	NA
10715	ENSG00000162385	128.675	-0.222436	0.22499	-0.988648	0.322836	0.99992	MAGOH
15865	ENSG00000185010	27.083	-0.222313	0.265577	-0.837093	0.40254	NA	F8
15590	ENSG00000183826	47.1613	-0.222299	0.250432	-0.887663	0.374722	0.99992	BTBD9
11328	ENSG00000164332	103.606	-0.222217	0.215622	-1.03059	0.302733	0.99992	UBLCP1
10608	ENSG00000161547	193.974	-0.222212	0.204286	-1.08775	0.276706	0.99992	SRSF2
5588	ENSG00000124795	1767.53	-0.222158	0.162448	-1.36757	0.171448	0.99992	DEK
3826	ENSG00000110906	175.926	-0.222152	0.195866	-1.13421	0.256708	0.99992	KCTD10
1160	ENSG00000071626	394.924	-0.222082	0.184086	-1.20641	0.227661	0.99992	DAZAP1
5834	ENSG00000126581	203.697	-0.222073	0.192581	-1.15314	0.248853	0.99992	BECN1
5021	ENSG00000120217	33.3413	-0.221966	0.258909	-0.857315	0.391271	NA	CD274
13722	ENSG00000174606	120.866	-0.221936	0.207838	-1.06783	0.285597	0.99992	ANGEL2
15751	ENSG00000184517	77.3904	-0.221868	0.230558	-0.962308	0.335895	0.99992	ZFP1
6657	ENSG00000132781	42.7631	-0.221773	0.257345	-0.861773	0.388812	0.99992	MUTYH
296	ENSG00000011405	87.9249	-0.221768	0.227184	-0.976162	0.328984	0.99992	PIK3C2A
4670	ENSG00000117133	140.81	-0.221634	0.236421	-0.937456	0.348524	0.99992	RPF1
25425	ENSG00000224536	3.79419	-0.221625	0.228564	-0.969639	0.332227	NA
537	ENSG00000037241	154.45	-0.221571	0.241603	-0.917087	0.359097	0.99992	RPL26L1
15839	ENSG00000184924	13.9578	-0.221543	0.274748	-0.806349	0.420041	NA	PTRHD1
10953	ENSG00000163249	59.4288	-0.221445	0.248489	-0.891169	0.372839	0.99992	CCNYL1
16715	ENSG00000188493	41.9442	-0.221372	0.25489	-0.868499	0.385121	NA	C19orf54
21572	ENSG00000211721	25.6375	-0.221327	0.271094	-0.81642	0.41426	NA	TRBV6-5
8510	ENSG00000144036	78.1742	-0.221227	0.22364	-0.989209	0.322561	0.99992	EXOC6B
4081	ENSG00000112578	80.123	-0.221214	0.221523	-0.998603	0.317987	0.99992	BYSL
18	ENSG00000001630	1.73539	-0.221049	0.171234	-1.29092	0.196733	NA	CYP51A1
10108	ENSG00000157514	119.462	-0.220912	0.256672	-0.860675	0.389417	0.99992	TSC22D3
159	ENSG00000006757	17.6568	-0.220826	0.274473	-0.804545	0.421082	NA	PNPLA4
10439	ENSG00000160199	85.7721	-0.220767	0.233602	-0.945057	0.34463	0.99992	PKNOX1
2021	ENSG00000095261	137.502	-0.22068	0.199868	-1.10413	0.269538	0.99992	PSMD5
10292	ENSG00000159082	61.9809	-0.220657	0.237443	-0.929307	0.35273	0.99992	SYNJ1
7150	ENSG00000135801	120.865	-0.220636	0.212845	-1.0366	0.299922	0.99992	TAF5L
12615	ENSG00000169554	117.271	-0.220606	0.231255	-0.95395	0.340109	0.99992	ZEB2
37087	ENSG00000244045	26.8734	-0.220518	0.270218	-0.816076	0.414457	NA	TMEM199
49206	ENSG00000267121	28.0337	-0.220458	0.269932	-0.816715	0.414091	NA
12257	ENSG00000168010	33.2164	-0.220436	0.265353	-0.830729	0.406127	NA	ATG16L2
7160	ENSG00000135845	48.5358	-0.220371	0.251877	-0.874915	0.38162	0.99992	PIGC
10852	ENSG00000162885	17.402	-0.220338	0.274567	-0.802492	0.422268	NA	B3GALNT2
22876	ENSG00000214654	20.5283	-0.220326	0.271723	-0.810847	0.417453	NA	B3GNT10
5171	ENSG00000121486	87.9697	-0.220316	0.222566	-0.989891	0.322227	0.99992	TRMT1L
16247	ENSG00000186470	94.2013	-0.220277	0.233138	-0.944834	0.344744	0.99992	BTN3A2
15354	ENSG00000182923	122.619	-0.220274	0.210542	-1.04622	0.295459	0.99992	CEP63
4319	ENSG00000114744	98.1783	-0.220123	0.215539	-1.02127	0.307128	0.99992	COMMD2
12533	ENSG00000169193	27.998	-0.220109	0.272665	-0.80725	0.419522	NA	CCDC126
3148	ENSG00000105639	391.959	-0.220059	0.169562	-1.29781	0.194353	0.99992	JAK3
8610	ENSG00000144744	136.31	-0.220008	0.208987	-1.05274	0.292461	0.99992	UBA3
47224	ENSG00000262580	7.41875	-0.219988	0.250134	-0.87948	0.379141	NA
13001	ENSG00000171202	32.8843	-0.219968	0.273262	-0.804972	0.420836	NA	TMEM126A
9458	ENSG00000151806	101.844	-0.219811	0.215365	-1.02064	0.307423	0.99992	GUF1
566	ENSG00000040275	185.728	-0.219711	0.217105	-1.012	0.311536	0.99992	SPDL1
5129	ENSG00000121057	174.406	-0.219659	0.216998	-1.01227	0.311411	0.99992	AKAP1
4924	ENSG00000119616	91.5223	-0.219613	0.217912	-1.00781	0.313548	0.99992	FCF1
3609	ENSG00000108932	33.4984	-0.219598	0.257536	-0.852689	0.393832	NA	SLC16A6
10330	ENSG00000159267	61.2569	-0.219597	0.25471	-0.862145	0.388608	0.99992	HLCS
13100	ENSG00000171606	48.4145	-0.219454	0.252267	-0.86993	0.384339	0.99992	ZNF274
1563	ENSG00000082258	74.5388	-0.219402	0.231213	-0.948916	0.342663	0.99992	CCNT2
6046	ENSG00000128604	42.1406	-0.2194	0.253961	-0.863911	0.387637	NA	IRF5
4949	ENSG00000119714	90.7552	-0.219382	0.244105	-0.898721	0.368801	0.99992	GPR68
12727	ENSG00000170035	111.448	-0.219379	0.213737	-1.0264	0.304705	0.99992	UBE2E3
38557	ENSG00000249565	112.804	-0.219371	0.212768	-1.03103	0.302525	0.99992	SERBP1P5
9941	ENSG00000156110	120.967	-0.219355	0.247993	-0.884522	0.376414	0.99992	ADK
7414	ENSG00000137124	96.7594	-0.219293	0.217691	-1.00736	0.313763	0.99992	ALDH1B1
32005	ENSG00000234146	2.04438	-0.219192	0.179707	-1.21972	0.222571	NA	AKAP8P1
1993	ENSG00000093009	294.688	-0.219181	0.212557	-1.03116	0.302464	0.99992	CDC45
10681	ENSG00000162086	32.306	-0.218991	0.261094	-0.838745	0.401612	NA	ZNF75A
16853	ENSG00000189007	37.6283	-0.218929	0.257302	-0.850863	0.394846	NA	ADAT2
7194	ENSG00000135999	143.106	-0.218884	0.202947	-1.07853	0.280799	0.99992	EPC2
874	ENSG00000064199	8.66704	-0.218874	0.265892	-0.82317	0.410411	NA	SPA17
48585	ENSG00000265908	1.56994	-0.218779	0.154366	-1.41727	0.156403	NA
1684	ENSG00000086065	128.411	-0.218761	0.228056	-0.959244	0.337436	0.99992	CHMP5
23608	ENSG00000218739	58.1026	-0.218609	0.24025	-0.909922	0.362864	0.99992	CEBPZOS
10417	ENSG00000160087	127.601	-0.218414	0.212341	-1.0286	0.303666	0.99992	UBE2J2
11278	ENSG00000164180	37.9231	-0.218312	0.260653	-0.837557	0.40228	NA	TMEM161B
2940	ENSG00000104626	330.404	-0.218265	0.214153	-1.0192	0.308108	0.99992	ERI1
12651	ENSG00000169714	1231.76	-0.218258	0.176528	-1.23639	0.216314	0.99992	CNBP
30064	ENSG00000231312	12.6847	-0.218236	0.274162	-0.796011	0.426026	NA
7539	ENSG00000137814	139.198	-0.21823	0.21978	-0.992952	0.320733	0.99992	HAUS2
17451	ENSG00000197562	30.3494	-0.218115	0.26928	-0.809995	0.417943	NA	RAB40C
12291	ENSG00000168137	279.168	-0.218072	0.215067	-1.01397	0.310595	0.99992	SETD5
8485	ENSG00000143889	263.771	-0.218054	0.186327	-1.17028	0.24189	0.99992	HNRNPLL
14316	ENSG00000177565	361.837	-0.218034	0.171431	-1.27185	0.203427	0.99992	TBL1XR1
17486	ENSG00000197647	4.97835	-0.218029	0.22947	-0.950145	0.342038	NA	ZNF433
14109	ENSG00000176623	74.5868	-0.217971	0.232388	-0.937958	0.348266	0.99992	RMDN1
10423	ENSG00000160124	28.3552	-0.217952	0.268921	-0.810471	0.417669	NA	CCDC58
10791	ENSG00000162664	130.856	-0.217911	0.210488	-1.03527	0.300545	0.99992	ZNF326
11016	ENSG00000163481	36.4658	-0.217702	0.259845	-0.837814	0.402135	NA	RNF25
2114	ENSG00000099800	209.08	-0.217629	0.231297	-0.940909	0.346752	0.99992	TIMM13
14027	ENSG00000176208	186.586	-0.217603	0.187636	-1.15971	0.246168	0.99992	ATAD5
9134	ENSG00000148803	8.91503	-0.217603	0.260449	-0.83549	0.403442	NA	FUOM
6811	ENSG00000133962	10.0866	-0.217538	0.270018	-0.805643	0.420449	NA	CATSPERB
22268	ENSG00000213281	336.761	-0.21751	0.171554	-1.26788	0.204839	0.99992	NRAS
18811	ENSG00000200972	4.6815	-0.217381	0.242015	-0.898213	0.369072	NA	RNU5A-8P
9786	ENSG00000154640	55.7605	-0.217363	0.25187	-0.862999	0.388138	0.99992	BTG3
48844	ENSG00000266472	89.4099	-0.217298	0.238098	-0.912642	0.361431	0.99992	MRPS21
37414	ENSG00000245146	10.9951	-0.217261	0.272641	-0.796877	0.425523	NA	MALINC1
11930	ENSG00000166788	80.6877	-0.217238	0.232256	-0.935338	0.349614	0.99992	SAAL1
25644	ENSG00000224839	2.09469	-0.21722	0.186887	-1.16231	0.245111	NA	RPL12P17
13555	ENSG00000173660	146.484	-0.217199	0.238748	-0.909743	0.362958	0.99992	UQCRH
17256	ENSG00000196943	48.3453	-0.217083	0.248045	-0.875177	0.381478	0.99992	NOP9
17529	ENSG00000197798	38.3724	-0.217001	0.255132	-0.850544	0.395023	NA	FAM118B
5267	ENSG00000122482	245.63	-0.216999	0.186987	-1.16051	0.245843	0.99992	ZNF644
1636	ENSG00000084693	28.9481	-0.216985	0.262286	-0.827284	0.408076	NA	AGBL5
1152	ENSG00000071246	20.9475	-0.216868	0.274675	-0.789546	0.429793	NA	VASH1
466	ENSG00000027847	30.2642	-0.2168	0.260968	-0.830753	0.406113	NA	B4GALT7
8286	ENSG00000142864	1439.67	-0.216794	0.175016	-1.23871	0.215454	0.99992	SERBP1
5068	ENSG00000120645	4.21474	-0.216794	0.22768	-0.952185	0.341003	NA	IQSEC3
9642	ENSG00000153283	366.276	-0.21678	0.178217	-1.21639	0.223838	0.99992	CD96
2924	ENSG00000104442	154.411	-0.21676	0.201609	-1.07515	0.282307	0.99992	ARMC1
9439	ENSG00000151690	293.275	-0.216739	0.174086	-1.24501	0.213127	0.99992	MFSD6
5887	ENSG00000127084	276.33	-0.216726	0.204286	-1.06089	0.288738	0.99992	FGD3
13613	ENSG00000173960	90.1672	-0.216666	0.222698	-0.972914	0.330596	0.99992	UBXN2A
1999	ENSG00000093167	197.031	-0.216548	0.196417	-1.10249	0.270249	0.99992	LRRFIP2
7517	ENSG00000137720	14.0303	-0.216542	0.272437	-0.794832	0.426711	NA	C11orf1
21437	ENSG00000210140	4.66977	-0.216388	0.241282	-0.896825	0.369812	NA	MT-TC
3214	ENSG00000105887	434.612	-0.216299	0.177051	-1.22168	0.22183	0.99992	MTPN
14626	ENSG00000179152	67.9386	-0.21625	0.231107	-0.935712	0.349422	0.99992	TCAIM
8360	ENSG00000143321	809.193	-0.216216	0.188073	-1.14964	0.250293	0.99992	HDGF
9122	ENSG00000148690	43.8929	-0.216166	0.254615	-0.848994	0.395885	0.99992	FRA10AC1
17905	ENSG00000198860	183.01	-0.216103	0.209679	-1.03064	0.302711	0.99992	TSEN15
15822	ENSG00000184857	11.407	-0.216058	0.271239	-0.79656	0.425707	NA	TMEM186
10789	ENSG00000162650	30.2482	-0.216054	0.265916	-0.812489	0.416511	NA	ATXN7L2
13541	ENSG00000173588	48.5322	-0.216044	0.250826	-0.861331	0.389056	0.99992	CEP83
44885	ENSG00000259010	36.0416	-0.215925	0.26523	-0.814105	0.415585	NA
2742	ENSG00000103018	173.204	-0.215842	0.219195	-0.984707	0.324768	0.99992	CYB5B
20211	ENSG00000205544	21.2824	-0.21584	0.274135	-0.78735	0.431077	NA	TMEM256
9486	ENSG00000152082	59.0055	-0.215817	0.258739	-0.834111	0.404218	0.99992	MZT2B
2316	ENSG00000100450	39.3728	-0.215766	0.27443	-0.786234	0.43173	NA	GZMH
24103	ENSG00000221886	2.59439	-0.215739	0.188225	-1.14617	0.251724	NA	ZBED8
12657	ENSG00000169738	75.6391	-0.21563	0.233988	-0.921543	0.356767	0.99992	DCXR
17669	ENSG00000198205	16.7492	-0.215612	0.274251	-0.786184	0.43176	NA	ZXDA
47378	ENSG00000263266	153.678	-0.215583	0.260175	-0.828606	0.407327	0.99992	RPS7P1
14226	ENSG00000177150	71.5467	-0.215581	0.237283	-0.908539	0.363593	0.99992	FAM210A
10009	ENSG00000156671	49.8871	-0.215553	0.248135	-0.868694	0.385015	0.99992	SAMD8
2431	ENSG00000101057	610.762	-0.215463	0.188358	-1.1439	0.252664	0.99992	MYBL2
10261	ENSG00000158792	7.28535	-0.21544	0.258292	-0.834095	0.404228	NA	SPATA2L
2338	ENSG00000100564	21.6906	-0.215278	0.2712	-0.793796	0.427314	NA	PIGH
2556	ENSG00000101608	954.969	-0.21526	0.196387	-1.0961	0.273034	0.99992	MYL12A
8289	ENSG00000142875	262.948	-0.215112	0.182386	-1.17943	0.238227	0.99992	PRKACB
17455	ENSG00000197568	8.95105	-0.215108	0.264066	-0.814602	0.4153	NA	HHLA3
6062	ENSG00000128699	80.011	-0.215035	0.245851	-0.874657	0.381761	0.99992	ORMDL1
5832	ENSG00000126561	306.493	-0.214985	0.212504	-1.01168	0.311693	0.99992	STAT5A
19791	ENSG00000204253	17.2309	-0.214951	0.274525	-0.782993	0.433631	NA	HNRNPCP2
13216	ENSG00000172086	137.096	-0.214867	0.20522	-1.04701	0.295096	0.99992	KRCC1
17522	ENSG00000197779	14.7548	-0.214743	0.274811	-0.78142	0.434556	NA	ZNF81
77	ENSG00000005059	115.797	-0.214699	0.218289	-0.983554	0.325335	0.99992	MCUB
43756	ENSG00000257267	53.5757	-0.214662	0.237167	-0.905109	0.365407	0.99992	ZNF271P
6476	ENSG00000131653	111.901	-0.214579	0.21135	-1.01528	0.309974	0.99992	TRAF7
58671	ENSG00000285909	1.40025	-0.21456	0.157158	-1.36525	0.172175	NA
11498	ENSG00000164985	887.917	-0.214552	0.174036	-1.23281	0.217648	0.99992	PSIP1
9304	ENSG00000150527	122.5	-0.214515	0.204384	-1.04957	0.293918	0.99992	MIA2
22436	ENSG00000213609	2.80022	-0.214437	0.197489	-1.08582	0.27756	NA	RPL7AP50
5546	ENSG00000124570	82.8026	-0.214413	0.228228	-0.939467	0.347491	0.99992	SERPINB6
34186	ENSG00000237350	81.1471	-0.214404	0.248922	-0.861327	0.389058	0.99992	CDC42P6
4020	ENSG00000112208	144.543	-0.214403	0.198891	-1.07799	0.281038	0.99992	BAG2
42536	ENSG00000254996	3.30147	-0.214403	0.213064	-1.00628	0.31428	NA	ANKHD1-EIF4EBP3
8000	ENSG00000140612	184.783	-0.214331	0.210602	-1.01771	0.308818	0.99992	SEC11A
16600	ENSG00000188013	1.5081	-0.214268	0.16227	-1.32044	0.186687	NA	MEIS3P2
2318	ENSG00000100461	254.654	-0.214257	0.182184	-1.17605	0.239576	0.99992	RBM23
7356	ENSG00000136868	47.1133	-0.214236	0.260853	-0.82129	0.411481	0.99992	SLC31A1
7953	ENSG00000140386	77.3725	-0.214198	0.223912	-0.956617	0.338761	0.99992	SCAPER
9043	ENSG00000148090	102.102	-0.21418	0.239649	-0.893726	0.371468	0.99992	AUH
7940	ENSG00000140307	76.3474	-0.214133	0.246075	-0.870191	0.384196	0.99992	GTF2A2
42225	ENSG00000254635	45.7784	-0.21411	0.245864	-0.870847	0.383838	0.99992	WAC-AS1
13776	ENSG00000174917	43.718	-0.214048	0.264807	-0.808317	0.418908	0.99992	C19orf70
15778	ENSG00000184635	41.202	-0.214024	0.25019	-0.855447	0.392304	NA	ZNF93
6104	ENSG00000129128	343.693	-0.213988	0.179709	-1.19075	0.233751	0.99992	SPCS3
4596	ENSG00000116679	403.702	-0.213952	0.203824	-1.04969	0.293859	0.99992	IVNS1ABP
6203	ENSG00000130038	97.2278	-0.213856	0.218171	-0.980221	0.326977	0.99992	CRACR2A
4222	ENSG00000113734	28.4549	-0.21385	0.271256	-0.78837	0.43048	NA	BNIP1
7188	ENSG00000135966	189.654	-0.213832	0.223837	-0.955303	0.339424	0.99992	TGFBRAP1
51749	ENSG00000272106	4.62953	-0.213785	0.240213	-0.889979	0.373477	NA
11059	ENSG00000163597	72.2022	-0.213704	0.231844	-0.921758	0.356655	0.99992	SNHG16
12520	ENSG00000169131	10.8771	-0.213658	0.271875	-0.785871	0.431943	NA	ZNF354A
12082	ENSG00000167384	38.6549	-0.213618	0.251834	-0.848249	0.396299	NA	ZNF180
15946	ENSG00000185298	164.033	-0.213597	0.204989	-1.04199	0.297416	0.99992	CCDC137
46769	ENSG00000261474	1.19172	-0.213412	0.141897	-1.50399	0.132584	NA
12450	ENSG00000168872	76.9966	-0.213327	0.228906	-0.931945	0.351365	0.99992	DDX19A
9851	ENSG00000155254	21.0089	-0.213299	0.273152	-0.780881	0.434872	NA	MARVELD1
7408	ENSG00000137094	14.8783	-0.213277	0.274677	-0.776463	0.437476	NA	DNAJB5
13189	ENSG00000171984	16.6584	-0.213218	0.274815	-0.775858	0.437833	NA	SHLD1
17919	ENSG00000198887	357.848	-0.213208	0.174584	-1.22123	0.221997	0.99992	SMC5
10690	ENSG00000162191	389.63	-0.213202	0.176522	-1.20779	0.227126	0.99992	UBXN1
14746	ENSG00000179873	33.088	-0.213201	0.169606	-1.25703	0.208741	NA	NLRP11
3465	ENSG00000107874	101.765	-0.213188	0.223715	-0.952944	0.340618	0.99992	CUEDC2
8611	ENSG00000144746	381.432	-0.213114	0.193938	-1.09888	0.271822	0.99992	ARL6IP5
10760	ENSG00000162576	1.56774	-0.213056	0.163904	-1.29989	0.19364	NA	MXRA8
3905	ENSG00000111537	15.4815	-0.213001	0.272705	-0.781067	0.434763	NA	IFNG
20120	ENSG00000205155	12.2046	-0.212938	0.274212	-0.776546	0.437426	NA	PSENEN
44962	ENSG00000259092	2.95108	-0.212848	0.207246	-1.02703	0.304406	NA	TRAV30
1054	ENSG00000068796	629.565	-0.212813	0.191327	-1.1123	0.266011	0.99992	KIF2A
2163	ENSG00000100028	338.317	-0.212812	0.186058	-1.14379	0.252709	0.99992	SNRPD3
7225	ENSG00000136152	82.6648	-0.212806	0.231505	-0.919228	0.357976	0.99992	COG3
1429	ENSG00000078589	118.876	-0.212632	0.21883	-0.971678	0.331211	0.99992	P2RY10
16350	ENSG00000186918	49.9855	-0.21262	0.250639	-0.848314	0.396263	0.99992	ZNF395
8348	ENSG00000143256	155.199	-0.21251	0.243398	-0.873095	0.382611	0.99992	PFDN2
14207	ENSG00000177051	74.186	-0.21251	0.230897	-0.920365	0.357382	0.99992	FBXO46
5411	ENSG00000123609	178.397	-0.21224	0.215834	-0.983348	0.325436	0.99992	NMI
6598	ENSG00000132478	51.5198	-0.212208	0.241778	-0.877699	0.380107	0.99992	UNK
13437	ENSG00000173085	21.095	-0.212203	0.274364	-0.773436	0.439264	NA	COQ2
9003	ENSG00000147649	697.216	-0.212196	0.161575	-1.3133	0.189081	0.99992	MTDH
12924	ENSG00000170903	64.529	-0.212116	0.232511	-0.912281	0.361621	0.99992	MSANTD4
11673	ENSG00000165732	918.435	-0.2121	0.164461	-1.28967	0.197166	0.99992	DDX21
8280	ENSG00000142765	52.4318	-0.212086	0.250064	-0.848128	0.396367	0.99992	SYTL1
29240	ENSG00000230124	132.644	-0.212065	0.220609	-0.961272	0.336416	0.99992	ACBD6
2506	ENSG00000101346	184.197	-0.212	0.189185	-1.1206	0.262459	0.99992	POFUT1
50145	ENSG00000269037	3.04572	-0.211986	0.198823	-1.0662	0.286332	NA	LINC01838
7790	ENSG00000139211	14.0796	-0.211754	0.274658	-0.770972	0.440723	NA	AMIGO2
5395	ENSG00000123505	528.13	-0.211752	0.168187	-1.25903	0.20802	0.99992	AMD1
2900	ENSG00000104324	27.4173	-0.211707	0.27174	-0.77908	0.435933	NA	CPQ
11392	ENSG00000164615	56.2844	-0.211703	0.238777	-0.886614	0.375287	0.99992	CAMLG
8410	ENSG00000143499	119.64	-0.211573	0.217031	-0.97485	0.329635	0.99992	SMYD2
43356	ENSG00000256294	17.1594	-0.211489	0.274744	-0.769766	0.441439	NA	ZNF225
12284	ENSG00000168118	36.5881	-0.211422	0.262176	-0.806411	0.420006	NA	RAB4A
6725	ENSG00000133131	49.0256	-0.211392	0.245411	-0.861381	0.389028	0.99992	MORC4
14582	ENSG00000178996	79.5886	-0.211302	0.229408	-0.921076	0.357011	0.99992	SNX18
15163	ENSG00000182118	13.345	-0.211277	0.272093	-0.776489	0.43746	NA	FAM89A
849	ENSG00000062822	140.775	-0.211252	0.224712	-0.940102	0.347165	0.99992	POLD1
1720	ENSG00000087087	468.254	-0.211166	0.168412	-1.25386	0.209893	0.99992	SRRT
10730	ENSG00000162433	42.2394	-0.211163	0.263308	-0.801962	0.422575	NA	AK4
5811	ENSG00000126267	210.761	-0.211156	0.229593	-0.919697	0.357731	0.99992	COX6B1
55725	ENSG00000279359	5.29321	-0.211065	0.247195	-0.853839	0.393194	NA
10032	ENSG00000156886	3.99486	-0.21098	0.228493	-0.923356	0.355822	NA	ITGAD
9247	ENSG00000149654	4.05466	-0.210955	0.230238	-0.916247	0.359537	NA	CDH22
10384	ENSG00000159753	210.231	-0.210949	0.189606	-1.11257	0.265895	0.99992	CARMIL2
43167	ENSG00000255867	2.3513	-0.210944	0.196752	-1.07213	0.283661	NA	DENND5B-AS1
41136	ENSG00000253341	16.202	-0.210912	0.274618	-0.768018	0.442477	NA
12211	ENSG00000167842	115.539	-0.210874	0.212204	-0.993733	0.320353	0.99992	MIS12
30461	ENSG00000231908	1.71867	-0.210859	0.166665	-1.26516	0.205813	NA	IDH1-AS1
33539	ENSG00000236412	2.35685	-0.210856	0.177265	-1.18949	0.234245	NA
17813	ENSG00000198692	126.167	-0.210856	0.226314	-0.931695	0.351494	0.99992	EIF1AY
11832	ENSG00000166352	4.4183	-0.210855	0.22851	-0.922737	0.356144	NA	C11orf74
8121	ENSG00000141504	25.9453	-0.210839	0.271439	-0.776743	0.43731	NA	SAT2
4948	ENSG00000119711	29.852	-0.210834	0.262176	-0.804169	0.421299	NA	ALDH6A1
41997	ENSG00000254373	2.5462	-0.2108	0.199947	-1.05428	0.291754	NA
12787	ENSG00000170312	302.248	-0.210783	0.253694	-0.830852	0.406057	0.99992	CDK1
9623	ENSG00000153140	36.7599	-0.210746	0.267055	-0.789148	0.430026	NA	CETN3
4118	ENSG00000112874	8.03825	-0.210595	0.262296	-0.802888	0.422039	NA	NUDT12
4365	ENSG00000115128	157.262	-0.210592	0.224137	-0.93957	0.347438	0.99992	SF3B6
43479	ENSG00000256628	7.08292	-0.210576	0.257072	-0.819135	0.41271	NA	ZBTB11-AS1
17683	ENSG00000198252	209.716	-0.210566	0.194308	-1.08367	0.278511	0.99992	STYX
32304	ENSG00000234585	3.53168	-0.210534	0.220395	-0.955257	0.339448	NA	CCT6P3
36950	ENSG00000243738	60.3929	-0.210532	0.221104	-0.952189	0.341001	0.99992	RN7SL181P
15284	ENSG00000182621	17.3013	-0.210495	0.27424	-0.767559	0.442749	NA	PLCB1
3882	ENSG00000111328	36.625	-0.210494	0.258366	-0.81471	0.415238	NA	CDK2AP1
13707	ENSG00000174516	12.4361	-0.210418	0.270469	-0.777974	0.436584	NA	PELI3
12499	ENSG00000169045	1338.59	-0.210332	0.155688	-1.35098	0.176702	0.99992	HNRNPH1
9172	ENSG00000149177	259.872	-0.210222	0.202148	-1.03994	0.298369	0.99992	PTPRJ
11586	ENSG00000165392	146.35	-0.210167	0.203668	-1.03191	0.302114	0.99992	WRN
10424	ENSG00000160131	183.867	-0.210133	0.206953	-1.01536	0.309932	0.99992	VMA21
8693	ENSG00000145386	456.449	-0.210032	0.224682	-0.934798	0.349893	0.99992	CCNA2
5610	ENSG00000125122	2.98948	-0.210027	0.202059	-1.03943	0.298604	NA	LRRC29
440	ENSG00000024422	1.894	-0.210018	0.171794	-1.2225	0.22152	NA	EHD2
8446	ENSG00000143653	76.4483	-0.209991	0.231478	-0.907172	0.364316	0.99992	SCCPDH
4258	ENSG00000114125	127.988	-0.209852	0.214016	-0.980546	0.326817	0.99992	RNF7
17802	ENSG00000198673	10.5579	-0.209733	0.269198	-0.779102	0.43592	NA	FAM19A2
10734	ENSG00000162441	93.6762	-0.209725	0.220759	-0.950017	0.342104	0.99992	LZIC
9055	ENSG00000148187	64.1129	-0.209717	0.246456	-0.85093	0.394808	0.99992	MRRF
4179	ENSG00000113391	54.1107	-0.209653	0.239219	-0.876405	0.38081	0.99992	FAM172A
10601	ENSG00000161405	824.848	-0.209536	0.244136	-0.858275	0.390741	0.99992	IKZF3
38598	ENSG00000249637	2.87202	-0.2095	0.209401	-1.00047	0.317082	NA
5431	ENSG00000123908	208.721	-0.209458	0.188309	-1.11231	0.266005	0.99992	AGO2
2250	ENSG00000100296	167.915	-0.209436	0.206521	-1.01411	0.310528	0.99992	THOC5
[truncated: 44,785 more rows]

## Sheet: DE miR-150 refined
PD CTRL vs PD150
#	gene_id	baseMean	log2FoldChange CTRL vs PD150	Log2FC 150vsCTRL	lfcSE	stat	pvalue	padj	hgnc_symbol	Predicted by database(*)	#predictions	Seed miR-150 CUCCCAA (search for TTGGGAG)
9915	ENSG00000155906	206.17	-2.24312	2.24312	0.226903	-9.88579	4.79773e-23	3.55416e-19	RMND1	D,mR,mW,PIC5,TS	5	271-277 3' UTR
3865	ENSG00000111247	172.004	-1.52139	1.52139	0.205085	-7.41836	1.1858e-13	2.92815e-10	RAD51AP1	D,mR,mW,TS	4	25-31 3' UTR
3272	ENSG00000106244	1035.12	-1.46727	1.46727	0.190522	-7.70131	1.3468e-14	4.98856e-11	PDAP1	D,mR,mW,PIC5,PIT,TS	6	1417-1436 1268-1295 688-705 441-452 307-331 109-133 3'UTR
4820	ENSG00000118513	2042.24	-1.39376	1.39376	0.200015	-6.96828	3.20849e-12	5.94212e-09	MYB	D,mR,mB,mW,RH,TS	6	904-910 829-835 87-93 3'UTR conserved
1386	ENSG00000077458	202.198	-1.07909	1.07909	0.222325	-4.85365	1.21209e-06	0.00128274	FAM76B	No, FAM76A	0	exonic 6-mer 512-517
17418	ENSG00000197451	1366.88	-1.05706	1.05706	0.195249	-5.41393	6.16572e-08	9.13514e-05	HNRNPAB	No, HNRPA0	0	6-mer seed in 3'UTR 1665-1670
8722	ENSG00000145675	661.135	-0.994509	0.994509	0.234626	-4.23871	2.24811e-05	0.016654	PIK3R1	D,mR,mW,PIC5,TS	5	1935-1954 1826-1841 541-565 3'UTR p.c.
10502	ENSG00000160588	160.51	-0.981814	0.981814	0.196377	-4.99965	5.74342e-07	0.000709121	MPZL3	No, MPZL1 and 2	0	Exonic 6-mer 2641
13537	ENSG00000173575	253.108	-0.956506	0.956506	0.208257	-4.59291	4.37106e-06	0.00359786	CHD2	D,mR,mB,mW,PIC5,TS	6	562-568 3'UTR conserved
13418	ENSG00000172974	224.531	-0.916097	0.916097	0.195821	-4.67825	2.89336e-06	0.00267925	VDAC2 pseudogene		0	VDAC2 1 site in 3'UTR 1563-1568 6-mer seed
6991	ENSG00000134982	118.946	-0.816814	0.816814	0.232692	-3.51028	0.000447627	0.236859	APC	D,mR,TS	3	180-186 3'UTR conserved
12794	ENSG00000170345	31.8365	-0.803434	0.803434	0.273651	-2.93598	0.00332497	NA	FOS	No, FOSL2 and FOSB	0	6-mer with internal mismatch in exon 523-529
817	ENSG00000060642	44.2382	-0.788744	0.788744	0.263294	-2.99568	0.00273838	0.930701	PIGV	D,mR,mW,PIC5,PIT,TS	6	146-152 3'UTR p.c.
11644	ENSG00000165637	331.907	-0.788143	0.788143	0.208903	-3.77276	0.00016145	0.0996684	VDAC2	No, VDAC3	0	VDAC2 1 site in 3'UTR 1563-1568 6-mer seed
29996	ENSG00000231205	38.4418	-0.782727	0.782727	0.259696	-3.01401	0.00257816	NA	ZNF826P	No, several ZNF	0	7-mer in pseudoexon 132-138
3358	ENSG00000106771	281.346	-0.771534	0.771534	0.233283	-3.3073	0.000942011	0.436151	TMEM245	No, TMEM24	0	6-mer with internal mismatch in 3'UTR 6837-6843
6431	ENSG00000131368	76.7982	-0.765936	0.765936	0.238292	-3.21428	0.00130773	0.569864	MRPS25	D,mR,mW,PIC5,TS	5	several in CDS
2561	ENSG00000101665	130.112	-0.762263	0.762263	0.257062	-2.96528	0.00302405	0.930701	SMAD7	mR,PIC5,R22	3	3' utr 6-mer with internal mismatch 1082-1088
22440	ENSG00000213619	154.204	-0.735919	0.735919	0.235284	-3.12779	0.00176125	0.724852	NDUFS3	No, NDUFS1	0	NO SEED
7212	ENSG00000136100	140.738	-0.707805	0.707805	0.212616	-3.32902	0.00087152	0.430415	VPS36	D,mR,mW,PIC5,TS	5	several in CDS + 1 in 3'UTR
37392	ENSG00000244754	238.362	-0.701864	0.701864	0.197476	-3.55418	0.000379158	0.216062	N4BP2L2	No, N4BP2L1	0	5'utr 7-mer 139-145
23500	ENSG00000217801	38.1456	-0.697215	0.697215	0.260577	-2.67566	0.00745823	NA	RP11-465B22.3 transcr-unpr-psgene	No, several RP11	0	no seed
7132	ENSG00000135698	83.1502	-0.671117	0.671117	0.24353	-2.75579	0.00585507	0.99992	MPHOSPH6	No	0	6-mer exon 423-428
3989	ENSG00000112031	64.1715	-0.669821	0.669821	0.246697	-2.71516	0.00662445	0.99992	MTRF1L	No	0	6-mer exon 575-580
4981	ENSG00000119922	65.4005	-0.669197	0.669197	0.253656	-2.63821	0.00833447	0.99992	IFIT2	D,mR,mW,PIC5,TS	5	several in CDS
8083	ENSG00000141298	346.34	-0.665379	0.665379	0.228352	-2.91383	0.00357019	0.99992	SSH2	PIC5,TS	2	no seed, only 5-mer
6830	ENSG00000134070	29.3655	-0.655973	0.655973	0.271347	-2.41747	0.0156288	NA	IRAK2	PIC5,TS	2	1250-1267 543-562 144-163 3'UTR conserved
2368	ENSG00000100664	699.321	-0.631187	0.631187	0.165777	-3.80744	0.000140412	0.0945612	EIF5	D,mR,mW,mB,PIC5,TS	6	3313-3332 3155-3172 815-833 3'UTR conserved
10529	ENSG00000160785	174.597	-0.629437	0.629437	0.204996	-3.07048	0.00213714	0.83326	SLC25A44	D,mR,mB,mW,PIC5,TS	6	2184-2205 588-605 3'UTR conserved
4205	ENSG00000113597	41.7685	-0.626292	0.626292	0.264067	-2.37172	0.0177057	NA	TRAPPC13	No, TRAPPC2,3,4	0	exon 7-mer 214-220
627	ENSG00000047621	97.8256	-0.620733	0.620733	0.220592	-2.81393	0.00489392	0.99992	C12orf4	No, C12orf41,43,44,49	0	3'utr 6-mer 2037-2042
12201	ENSG00000167792	271.357	-0.613797	0.613797	0.207813	-2.9536	0.00314086	0.930701	NDUFV1	No, other NDUF	0	exon 6-mer with internal mismatch 671-677
(*) Predicted by
D= DIANAmT
mR= miRanda
mB= miRDB
mW= miRWalk
RH= RNAHybrid
PIC4= PICTAR4
PIC5= PICTAR5
PIT= PITA
R22= RNA22
TS= TargetScan
Ref= pone.0113842

## Sheet: Predicted miRWalk 3'UTR
miRNA	MIMATid	Gene	EntrezID	RefseqID	miRWalk	Microt4	miRanda	mirbridge	miRDB	miRMap	miRNAMap	Pictar2	PITA	RNA22	RNAhybrid	Targetscan	SUM
hsa-miR-150-5p	MIMAT0000451	EGR2	1959	NM_000399	1	1	1	0	1	1	1	1	1	1	1	1	11
hsa-miR-150-5p	MIMAT0000451	BASP1	10409	NM_006317	1	1	1	0	1	1	1	1	1	1	1	1	11
hsa-miR-150-5p	MIMAT0000451	CPD	1362	NM_001304	1	1	1	0	1	1	1	1	1	0	1	1	10
hsa-miR-150-5p	MIMAT0000451	DAB2	1601	NM_001343	1	1	1	1	0	1	1	0	1	1	1	1	10
hsa-miR-150-5p	MIMAT0000451	IRAK2	3656	NM_001570	1	1	1	0	1	1	0	1	1	1	1	1	10
hsa-miR-150-5p	MIMAT0000451	MYB	4602	NM_001130173	1	1	1	0	1	1	1	1	0	1	1	1	10
hsa-miR-150-5p	MIMAT0000451	PAPPA	5069	NM_002581	1	1	1	0	0	1	1	1	1	1	1	1	10
hsa-miR-150-5p	MIMAT0000451	RAD23B	5887	NM_002874	1	1	1	0	0	1	1	1	1	1	1	1	10
hsa-miR-150-5p	MIMAT0000451	TEK	7010	NM_000459	1	1	1	0	1	1	1	0	1	1	1	1	10
hsa-miR-150-5p	MIMAT0000451	NR2F2	7026	NM_021005	1	1	1	0	1	1	0	1	1	1	1	1	10
hsa-miR-150-5p	MIMAT0000451	MRC2	9902	NM_006039	1	1	1	0	0	1	1	1	1	1	1	1	10
hsa-miR-150-5p	MIMAT0000451	ACTR1A	10121	NM_005736	1	1	1	0	0	1	1	1	1	1	1	1	10
hsa-miR-150-5p	MIMAT0000451	PHF8	23133	NM_015107	1	1	1	0	0	1	1	1	1	1	1	1	10
hsa-miR-150-5p	MIMAT0000451	RIMBP2	23504	NM_015347	1	1	1	0	0	1	1	1	1	1	1	1	10
hsa-miR-150-5p	MIMAT0000451	STK39	27347	NM_013233	1	1	1	0	0	1	1	1	1	1	1	1	10
hsa-miR-150-5p	MIMAT0000451	VPS53	55275	NM_001128159	1	1	1	0	1	1	1	1	0	1	1	1	10
hsa-miR-150-5p	MIMAT0000451	UBFD1	56061	NM_019116	1	1	1	0	1	1	0	1	1	1	1	1	10
hsa-miR-150-5p	MIMAT0000451	ZBTB4	57659	NM_020899	0	1	1	0	1	1	1	1	1	1	1	1	10
hsa-miR-150-5p	MIMAT0000451	SRCIN1	80725	NM_025248	1	1	1	0	0	1	1	1	1	1	1	1	10
hsa-miR-150-5p	MIMAT0000451	IRGQ	126298	NM_001007561	1	1	1	0	1	1	0	1	1	1	1	1	10
hsa-miR-150-5p	MIMAT0000451	TMEM155	132332	NM_152399	1	1	1	1	1	1	0	0	1	1	1	1	10
hsa-miR-150-5p	MIMAT0000451	ANKRD52	283373	NM_173595	1	1	1	0	0	1	1	1	1	1	1	1	10
hsa-miR-150-5p	MIMAT0000451	ARRB2	409	NM_001257328	1	1	1	0	0	1	1	1	0	1	1	1	9
hsa-miR-150-5p	MIMAT0000451	CACNB3	784	NM_000725	1	1	0	0	0	1	1	1	1	1	1	1	9
hsa-miR-150-5p	MIMAT0000451	CALCR	799	NM_001164737	1	1	1	0	0	1	1	1	0	1	1	1	9
hsa-miR-150-5p	MIMAT0000451	CAPN6	827	NM_014289	1	1	0	0	0	1	1	1	1	1	1	1	9
hsa-miR-150-5p	MIMAT0000451	CHRNB2	1141	NM_000748	1	1	1	0	1	1	0	0	1	1	1	1	9
hsa-miR-150-5p	MIMAT0000451	COL1A1	1277	NM_000088	1	1	0	0	0	1	1	1	1	1	1	1	9
hsa-miR-150-5p	MIMAT0000451	DDOST	1650	NM_005216	1	1	1	0	0	1	1	0	1	1	1	1	9
hsa-miR-150-5p	MIMAT0000451	TSC22D3	1831	NM_198057	1	1	1	0	0	1	1	1	0	1	1	1	9
hsa-miR-150-5p	MIMAT0000451	EFNA5	1946	NM_001962	1	1	1	0	0	1	0	1	1	1	1	1	9
hsa-miR-150-5p	MIMAT0000451	MEGF9	1955	NM_001080497	1	1	1	0	1	1	0	0	1	1	1	1	9
hsa-miR-150-5p	MIMAT0000451	ELK1	2002	NM_001114123	1	1	1	0	0	1	1	1	0	1	1	1	9
hsa-miR-150-5p	MIMAT0000451	ACSL4	2182	NM_022977	1	1	1	0	1	1	1	0	0	1	1	1	9
hsa-miR-150-5p	MIMAT0000451	GDI1	2664	NM_001493	1	1	1	0	0	1	0	1	1	1	1	1	9
hsa-miR-150-5p	MIMAT0000451	GLP1R	2740	NM_002062	1	1	1	0	1	1	0	1	1	0	1	1	9
hsa-miR-150-5p	MIMAT0000451	IGF1R	3480	NM_000875	1	1	1	0	0	1	1	0	1	1	1	1	9
hsa-miR-150-5p	MIMAT0000451	LDLR	3949	NM_000527	1	1	1	0	1	1	0	0	1	1	1	1	9
hsa-miR-150-5p	MIMAT0000451	FADS1	3992	NM_013402	1	1	1	0	1	1	0	0	1	1	1	1	9
hsa-miR-150-5p	MIMAT0000451	MAN2A2	4122	NM_006122	1	1	1	0	0	1	1	0	1	1	1	1	9
hsa-miR-150-5p	MIMAT0000451	KMT2A	4297	NM_001197104	1	1	1	0	1	1	0	1	0	1	1	1	9
hsa-miR-150-5p	MIMAT0000451	FOXO4	4303	NM_005938	1	1	1	0	0	1	0	1	1	1	1	1	9
hsa-miR-150-5p	MIMAT0000451	MYO6	4646	NM_004999	1	1	1	0	0	1	1	0	1	1	1	1	9
hsa-miR-150-5p	MIMAT0000451	PA2G4	5036	NM_006191	1	1	1	0	0	1	1	1	1	0	1	1	9
hsa-miR-150-5p	MIMAT0000451	PAFAH1B1	5048	NM_000430	1	1	1	0	0	1	0	1	1	1	1	1	9
hsa-miR-150-5p	MIMAT0000451	PLP2	5355	NM_002668	1	1	1	0	1	1	0	1	1	0	1	1	9
hsa-miR-150-5p	MIMAT0000451	POU2F1	5451	NM_001198783	1	1	1	0	1	1	0	1	0	1	1	1	9
hsa-miR-150-5p	MIMAT0000451	PPP1R3A	5506	NM_002711	1	1	1	0	1	1	0	0	1	1	1	1	9
hsa-miR-150-5p	MIMAT0000451	PSMD11	5717	NM_001270482	1	1	1	0	0	1	1	1	0	1	1	1	9
hsa-miR-150-5p	MIMAT0000451	PURB	5814	NM_033224	1	1	1	0	0	1	0	1	1	1	1	1	9
hsa-miR-150-5p	MIMAT0000451	DPF2	5977	NM_006268	1	1	1	0	0	1	1	0	1	1	1	1	9
hsa-miR-150-5p	MIMAT0000451	RNF2	6045	NM_007212	1	1	1	0	0	1	1	0	1	1	1	1	9
hsa-miR-150-5p	MIMAT0000451	RS1	6247	NM_000330	1	1	1	0	0	1	0	1	1	1	1	1	9
hsa-miR-150-5p	MIMAT0000451	SCN2B	6327	NM_004588	1	1	1	0	0	1	0	1	1	1	1	1	9
hsa-miR-150-5p	MIMAT0000451	SLC2A3	6515	NM_006931	1	1	1	0	0	1	0	1	1	1	1	1	9
hsa-miR-150-5p	MIMAT0000451	SLC22A2	6582	NM_003058	1	1	1	0	1	1	0	0	1	1	1	1	9
hsa-miR-150-5p	MIMAT0000451	SOX11	6664	NM_003108	1	1	1	0	0	1	1	0	1	1	1	1	9
hsa-miR-150-5p	MIMAT0000451	SP1	6667	NM_138473	1	1	1	0	1	1	0	0	1	1	1	1	9
hsa-miR-150-5p	MIMAT0000451	STX5	6811	NM_001244666	1	1	1	0	0	1	1	1	0	1	1	1	9
hsa-miR-150-5p	MIMAT0000451	TBX2	6909	NM_005994	1	1	1	0	0	1	1	0	1	1	1	1	9
hsa-miR-150-5p	MIMAT0000451	TEAD1	7003	NM_021961	1	1	1	0	1	1	0	0	1	1	1	1	9
hsa-miR-150-5p	MIMAT0000451	TGFBR1	7046	NM_004612	1	1	1	0	1	1	0	0	1	1	1	1	9
hsa-miR-150-5p	MIMAT0000451	TPM3	7170	NM_152263	1	1	1	0	1	1	1	0	1	0	1	1	9
hsa-miR-150-5p	MIMAT0000451	TRPS1	7227	NM_014112	1	1	1	0	0	1	0	1	1	1	1	1	9
hsa-miR-150-5p	MIMAT0000451	FZD4	8322	NM_012193	1	1	1	0	0	1	0	1	1	1	1	1	9
hsa-miR-150-5p	MIMAT0000451	PKP4	8502	NM_003628	1	1	1	0	1	1	0	1	0	1	1	1	9
hsa-miR-150-5p	MIMAT0000451	USP13	8975	NM_003940	1	1	1	0	1	1	0	1	0	1	1	1	9
hsa-miR-150-5p	MIMAT0000451	ONECUT2	9480	NM_004852	1	1	1	0	1	1	0	0	1	1	1	1	9
hsa-miR-150-5p	MIMAT0000451	WTAP	9589	NM_004906	1	1	1	0	0	1	1	0	1	1	1	1	9
hsa-miR-150-5p	MIMAT0000451	SLC25A44	9673	NM_014655	1	1	1	0	1	1	0	0	1	1	1	1	9
hsa-miR-150-5p	MIMAT0000451	TOMM70A	9868	NM_014820	1	1	1	0	1	1	0	0	1	1	1	1	9
hsa-miR-150-5p	MIMAT0000451	ATP9A	10079	NM_006045	1	1	1	0	0	1	1	0	1	1	1	1	9
hsa-miR-150-5p	MIMAT0000451	POLD3	10714	NM_006591	1	1	1	0	1	1	0	0	1	1	1	1	9
hsa-miR-150-5p	MIMAT0000451	NISCH	11188	NM_007184	1	1	1	0	0	1	1	0	1	1	1	1	9
hsa-miR-150-5p	MIMAT0000451	ABCB8	11194	NM_007188	1	1	1	0	0	1	1	0	1	1	1	1	9
hsa-miR-150-5p	MIMAT0000451	SORCS3	22986	NM_014978	1	1	1	0	0	1	1	0	1	1	1	1	9
hsa-miR-150-5p	MIMAT0000451	PDS5B	23047	NM_015032	1	1	1	0	0	1	1	0	1	1	1	1	9
hsa-miR-150-5p	MIMAT0000451	ZNF609	23060	NM_015042	1	1	1	0	0	1	1	0	1	1	1	1	9
hsa-miR-150-5p	MIMAT0000451	ERP44	23071	NM_015051	1	1	1	0	0	1	0	1	1	1	1	1	9
hsa-miR-150-5p	MIMAT0000451	PEG10	23089	NM_001040152	1	1	0	1	0	1	0	1	1	1	1	1	9
hsa-miR-150-5p	MIMAT0000451	TBC1D12	23232	NM_015188	1	1	1	0	0	1	1	0	1	1	1	1	9
hsa-miR-150-5p	MIMAT0000451	USP24	23358	NM_015306	1	1	1	0	0	1	1	0	1	1	1	1	9
hsa-miR-150-5p	MIMAT0000451	ICMT	23463	NM_012405	1	1	1	0	1	1	0	0	1	1	1	1	9
hsa-miR-150-5p	MIMAT0000451	MTCH2	23788	NM_014342	1	1	1	0	1	1	0	1	1	0	1	1	9
hsa-miR-150-5p	MIMAT0000451	ZDHHC5	25921	NM_015457	1	1	0	0	0	1	1	1	1	1	1	1	9
hsa-miR-150-5p	MIMAT0000451	FAM32A	26017	NM_014077	1	1	1	0	1	1	0	0	1	1	1	1	9
hsa-miR-150-5p	MIMAT0000451	SUSD5	26032	NM_015551	1	1	1	0	1	1	0	0	1	1	1	1	9
hsa-miR-150-5p	MIMAT0000451	ABHD12	26090	NM_001042472	1	1	1	0	0	1	1	0	1	1	1	1	9
hsa-miR-150-5p	MIMAT0000451	KLHL3	26249	NM_001257194	1	1	1	1	0	1	0	1	0	1	1	1	9
hsa-miR-150-5p	MIMAT0000451	BBC3	27113	NM_014417	1	1	0	0	0	1	1	1	1	1	1	1	9
hsa-miR-150-5p	MIMAT0000451	BHLHE22	27319	NM_152414	1	1	1	0	0	1	1	0	1	1	1	1	9
hsa-miR-150-5p	MIMAT0000451	HILPDA	29923	NM_013332	1	1	1	0	1	1	0	1	0	1	1	1	9
hsa-miR-150-5p	MIMAT0000451	C3orf18	51161	NM_016210	1	1	1	0	0	1	0	1	1	1	1	1	9
hsa-miR-150-5p	MIMAT0000451	ZCCHC17	51538	NM_016505	1	1	1	0	0	1	1	0	1	1	1	1	9
hsa-miR-150-5p	MIMAT0000451	WDR5B	54554	NM_019069	1	1	1	1	0	1	0	0	1	1	1	1	9
hsa-miR-150-5p	MIMAT0000451	TBC1D13	54662	NM_018201	1	1	1	0	1	1	0	0	1	1	1	1	9
hsa-miR-150-5p	MIMAT0000451	HEATR3	55027	NM_182922	1	1	1	0	0	1	1	0	1	1	1	1	9
hsa-miR-150-5p	MIMAT0000451	TBC1D22B	55633	NM_017772	1	1	0	0	0	1	1	1	1	1	1	1	9
hsa-miR-150-5p	MIMAT0000451	IPO9	55705	NM_018085	1	1	1	0	1	1	0	0	1	1	1	1	9
hsa-miR-150-5p	MIMAT0000451	NDC1	55706	NM_018087	1	1	1	0	0	1	0	1	1	1	1	1	9
hsa-miR-150-5p	MIMAT0000451	RALGAPB	57148	NM_020336	1	1	1	0	0	1	1	0	1	1	1	1	9
hsa-miR-150-5p	MIMAT0000451	GATAD2B	57459	NM_020699	1	1	1	0	0	1	1	0	1	1	1	1	9
hsa-miR-150-5p	MIMAT0000451	NLGN2	57555	NM_020795	1	1	1	0	0	1	0	1	1	1	1	1	9
hsa-miR-150-5p	MIMAT0000451	ZSWIM6	57688	NM_020928	1	1	1	0	1	1	1	0	0	1	1	1	9
hsa-miR-150-5p	MIMAT0000451	LRRC4	64101	NM_022143	0	1	1	0	0	1	1	1	1	1	1	1	9
hsa-miR-150-5p	MIMAT0000451	ACBD3	64746	NM_022735	1	1	1	0	0	1	1	1	1	0	1	1	9
hsa-miR-150-5p	MIMAT0000451	UBE2Z	65264	NM_023079	1	1	1	0	0	1	1	0	1	1	1	1	9
hsa-miR-150-5p	MIMAT0000451	BORA	79866	NM_024808	1	1	1	0	1	1	0	0	1	1	1	1	9
hsa-miR-150-5p	MIMAT0000451	CPSF7	79869	NM_024811	1	1	1	0	1	1	1	0	1	0	1	1	9
hsa-miR-150-5p	MIMAT0000451	CCDC170	80129	NM_025059	1	1	1	0	1	1	0	0	1	1	1	1	9
hsa-miR-150-5p	MIMAT0000451	CCDC68	80323	NM_025214	1	1	1	0	1	1	0	0	1	1	1	1	9
hsa-miR-150-5p	MIMAT0000451	C1orf21	81563	NM_030806	1	1	1	0	1	1	0	0	1	1	1	1	9
hsa-miR-150-5p	MIMAT0000451	ELOVL3	83401	NM_152310	1	1	1	0	0	1	0	1	1	1	1	1	9
hsa-miR-150-5p	MIMAT0000451	RNASEH2C	84153	NM_032193	1	1	1	0	0	1	0	1	1	1	1	1	9
hsa-miR-150-5p	MIMAT0000451	SLC35B4	84912	NM_032826	1	1	1	0	1	1	0	0	1	1	1	1	9
hsa-miR-150-5p	MIMAT0000451	ZCCHC3	85364	NM_033089	1	1	1	0	1	1	0	1	1	0	1	1	9
hsa-miR-150-5p	MIMAT0000451	TSPYL5	85453	NM_033512	1	1	1	0	1	1	0	0	1	1	1	1	9
hsa-miR-150-5p	MIMAT0000451	TRIM9	114088	NM_015163	1	1	1	0	1	1	0	0	1	1	1	1	9
hsa-miR-150-5p	MIMAT0000451	LRRC58	116064	NM_001099678	1	1	1	0	1	1	0	0	1	1	1	1	9
hsa-miR-150-5p	MIMAT0000451	TADA1	117143	NM_053053	1	1	1	0	1	1	0	1	1	0	1	1	9
hsa-miR-150-5p	MIMAT0000451	PIK3AP1	118788	NM_152309	1	1	1	0	1	1	0	0	1	1	1	1	9
hsa-miR-150-5p	MIMAT0000451	VSTM2L	128434	NM_080607	1	1	1	0	0	1	0	1	1	1	1	1	9
hsa-miR-150-5p	MIMAT0000451	FAM168B	130074	NM_001009993	1	1	1	0	1	1	0	0	1	1	1	1	9
hsa-miR-150-5p	MIMAT0000451	RC3H1	149041	NM_172071	1	1	1	0	1	1	1	0	1	0	1	1	9
hsa-miR-150-5p	MIMAT0000451	SHISA4	149345	NM_198149	1	1	1	0	0	1	0	1	1	1	1	1	9
hsa-miR-150-5p	MIMAT0000451	DNAJB7	150353	NM_145174	1	1	1	0	1	1	0	0	1	1	1	1	9
hsa-miR-150-5p	MIMAT0000451	ITPRIPL2	162073	NM_001034841	1	1	1	0	1	1	0	0	1	1	1	1	9
hsa-miR-150-5p	MIMAT0000451	DHX36	170506	NM_020865	0	1	1	0	0	1	1	1	1	1	1	1	9
hsa-miR-150-5p	MIMAT0000451	38200	192670	NM_017629	1	1	1	0	0	1	1	0	1	1	1	1	9
hsa-miR-150-5p	MIMAT0000451	CC2D1B	200014	NM_032449	1	1	1	0	0	1	0	1	1	1	1	1	9
hsa-miR-150-5p	MIMAT0000451	CNOT6L	246175	NM_144571	1	1	1	0	0	1	1	0	1	1	1	1	9
hsa-miR-150-5p	MIMAT0000451	SGMS1	259230	NM_147156	1	1	1	0	0	1	1	1	1	0	1	1	9
hsa-miR-150-5p	MIMAT0000451	MDGA1	266727	NM_153487	1	1	1	0	1	1	0	0	1	1	1	1	9
hsa-miR-150-5p	MIMAT0000451	ZDHHC22	283576	NM_174976	1	1	1	0	1	1	0	0	1	1	1	1	9
hsa-miR-150-5p	MIMAT0000451	ZNF326	284695	NM_182976	0	1	1	0	1	1	1	1	1	0	1	1	9
hsa-miR-150-5p	MIMAT0000451	NANOS1	340719	NM_199461	1	1	1	0	1	1	0	0	1	1	1	1	9
hsa-miR-150-5p	MIMAT0000451	ZNF445	353274	NM_181489	1	1	1	0	1	1	0	0	1	1	1	1	9
hsa-miR-150-5p	MIMAT0000451	SHC4	399694	NM_203349	1	1	1	0	1	1	0	0	1	1	1	1	9
hsa-miR-150-5p	MIMAT0000451	SNX30	401548	NM_001012994	1	1	1	0	1	1	0	0	1	1	1	1	9
hsa-miR-150-5p	MIMAT0000451	CBL	867	NM_005188	1	0	1	0	1	1	0	1	1	1	1	1	9
hsa-miR-150-5p	MIMAT0000451	ETF1	2107	NM_004730	1	0	1	0	1	1	1	1	1	0	1	1	9
hsa-miR-150-5p	MIMAT0000451	MYB	4602	NM_005375	1	0	1	0	1	1	1	1	1	0	1	1	9
hsa-miR-150-5p	MIMAT0000451	SRF	6722	NM_003131	1	0	1	0	0	1	1	1	1	1	1	1	9
hsa-miR-150-5p	MIMAT0000451	VAMP2	6844	NM_014232	1	0	1	0	1	1	1	1	1	0	1	1	9
hsa-miR-150-5p	MIMAT0000451	ZEB1	6935	NM_030751	1	0	1	0	1	1	1	1	1	0	1	1	9
hsa-miR-150-5p	MIMAT0000451	LRAT	9227	NM_004744	1	0	1	1	1	1	0	0	1	1	1	1	9
hsa-miR-150-5p	MIMAT0000451	ENTPD4	9583	NM_004901	1	0	1	1	0	1	1	0	1	1	1	1	9
hsa-miR-150-5p	MIMAT0000451	KIF1C	10749	NM_006612	1	0	1	0	1	1	1	0	1	1	1	1	9
hsa-miR-150-5p	MIMAT0000451	RBMXL2	27288	NM_014469	1	0	1	0	1	1	1	0	1	1	1	1	9
hsa-miR-150-5p	MIMAT0000451	DCAF6	55827	NM_001198956	1	0	1	0	1	1	1	1	0	1	1	1	9
hsa-miR-150-5p	MIMAT0000451	NEUROD6	63974	NM_022728	1	0	1	1	1	1	1	0	1	0	1	1	9
hsa-miR-150-5p	MIMAT0000451	C3orf58	205428	NM_173552	1	0	1	0	1	1	1	0	1	1	1	1	9
hsa-miR-150-5p	MIMAT0000451	ARAF	369	NM_001256196	1	1	1	0	0	1	1	0	0	1	1	1	8
hsa-miR-150-5p	MIMAT0000451	ARNT	405	NM_001668	1	1	1	0	0	1	1	0	0	1	1	1	8
hsa-miR-150-5p	MIMAT0000451	KIF1A	547	NM_001244008	1	1	1	0	1	1	0	0	0	1	1	1	8
hsa-miR-150-5p	MIMAT0000451	CCND1	595	NM_053056	1	1	1	0	0	1	0	0	1	1	1	1	8
hsa-miR-150-5p	MIMAT0000451	TNFRSF17	608	NM_001192	1	1	1	0	0	1	0	0	1	1	1	1	8
hsa-miR-150-5p	MIMAT0000451	CACNA2D1	781	XM_005250569	1	1	1	0	0	1	1	0	0	1	1	1	8
hsa-miR-150-5p	MIMAT0000451	CAMK2G	818	XM_005270195	1	1	1	0	0	1	1	0	0	1	1	1	8
hsa-miR-150-5p	MIMAT0000451	CCND2	894	NM_001759	1	1	1	0	0	1	0	0	1	1	1	1	8
hsa-miR-150-5p	MIMAT0000451	ENTPD1	953	NM_001776	1	1	1	0	1	1	0	0	0	1	1	1	8
hsa-miR-150-5p	MIMAT0000451	CHD3	1107	XM_005256427	1	1	1	0	0	1	1	0	0	1	1	1	8
hsa-miR-150-5p	MIMAT0000451	FOXN3	1112	XM_005267289	1	1	1	0	0	1	1	0	0	1	1	1	8
hsa-miR-150-5p	MIMAT0000451	COL4A4	1286	NM_000092	1	1	1	0	0	1	0	1	1	0	1	1	8
hsa-miR-150-5p	MIMAT0000451	DIO2	1734	NM_000793	1	1	1	0	1	1	0	0	0	1	1	1	8
hsa-miR-150-5p	MIMAT0000451	DLX3	1747	NM_005220	1	1	1	0	0	1	0	0	1	1	1	1	8
hsa-miR-150-5p	MIMAT0000451	DYNC1LI2	1783	NM_006141	0	1	1	0	0	1	1	0	1	1	1	1	8
hsa-miR-150-5p	MIMAT0000451	DNMT3A	1788	XM_005264175	1	1	1	0	0	1	1	0	0	1	1	1	8
hsa-miR-150-5p	MIMAT0000451	DVL3	1857	NM_004423	1	1	1	0	0	1	0	0	1	1	1	1	8
hsa-miR-150-5p	MIMAT0000451	DYRK1A	1859	NM_130436	1	1	1	0	0	1	1	1	0	0	1	1	8
hsa-miR-150-5p	MIMAT0000451	EFNB1	1947	NM_004429	1	1	0	0	0	1	0	1	1	1	1	1	8
hsa-miR-150-5p	MIMAT0000451	CELSR3	1951	NM_001407	1	1	0	0	0	1	1	0	1	1	1	1	8
hsa-miR-150-5p	MIMAT0000451	EIF4EBP2	1979	NM_004096	0	1	1	0	1	1	0	0	1	1	1	1	8
hsa-miR-150-5p	MIMAT0000451	EIF5	1983	NM_001969	1	1	1	0	1	1	0	0	0	1	1	1	8
hsa-miR-150-5p	MIMAT0000451	AFF2	2334	NM_002025	1	1	1	0	0	1	0	0	1	1	1	1	8
hsa-miR-150-5p	MIMAT0000451	GABRA4	2557	NM_000809	1	1	1	0	1	1	0	0	1	0	1	1	8
hsa-miR-150-5p	MIMAT0000451	B4GALT1	2683	NM_001497	1	1	1	0	0	1	0	0	1	1	1	1	8
hsa-miR-150-5p	MIMAT0000451	GLDC	2731	NM_000170	0	1	1	0	0	1	1	1	1	0	1	1	8
hsa-miR-150-5p	MIMAT0000451	GNB3	2784	NM_002075	0	1	1	0	0	1	1	0	1	1	1	1	8
hsa-miR-150-5p	MIMAT0000451	GNL1	2794	NM_005275	1	1	1	0	0	1	1	0	0	1	1	1	8
hsa-miR-150-5p	MIMAT0000451	GOLGA3	2802	NM_005895	1	1	1	0	0	1	0	0	1	1	1	1	8
hsa-miR-150-5p	MIMAT0000451	GSK3B	2932	NM_002093	1	1	1	0	0	1	0	1	0	1	1	1	8
hsa-miR-150-5p	MIMAT0000451	GUCY1A3	2982	NM_000856	1	1	1	0	0	1	0	0	1	1	1	1	8
hsa-miR-150-5p	MIMAT0000451	H1F0	3005	NM_005318	1	1	0	0	0	1	0	1	1	1	1	1	8
hsa-miR-150-5p	MIMAT0000451	HDGF	3068	NM_004494	1	1	1	0	0	1	0	0	1	1	1	1	8
hsa-miR-150-5p	MIMAT0000451	IL13RA1	3597	NM_001560	1	1	1	0	0	1	0	0	1	1	1	1	8
hsa-miR-150-5p	MIMAT0000451	INPP5B	3633	NM_005540	1	1	1	0	0	1	0	0	1	1	1	1	8
hsa-miR-150-5p	MIMAT0000451	INSR	3643	NM_000208	1	1	1	0	0	1	1	0	0	1	1	1	8
hsa-miR-150-5p	MIMAT0000451	ITGB3	3690	NM_000212	1	1	1	0	1	1	0	0	1	0	1	1	8
hsa-miR-150-5p	MIMAT0000451	KCNA7	3743	NM_031886	1	1	1	0	0	1	0	0	1	1	1	1	8
hsa-miR-150-5p	MIMAT0000451	KCNJ10	3766	NM_002241	1	1	1	0	0	1	0	0	1	1	1	1	8
hsa-miR-150-5p	MIMAT0000451	KCNN3	3782	NM_001204087	1	1	1	0	0	1	1	1	0	0	1	1	8
hsa-miR-150-5p	MIMAT0000451	LASP1	3927	NM_006148	1	1	1	0	0	1	0	0	1	1	1	1	8
hsa-miR-150-5p	MIMAT0000451	LIF	3976	NM_002309	1	1	1	0	0	1	0	0	1	1	1	1	8
hsa-miR-150-5p	MIMAT0000451	LTBP2	4053	NM_000428	1	1	1	0	0	1	0	0	1	1	1	1	8
hsa-miR-150-5p	MIMAT0000451	MBNL1	4154	NM_021038	1	1	0	1	0	1	0	1	0	1	1	1	8
hsa-miR-150-5p	MIMAT0000451	MDM4	4194	NM_002393	1	1	1	0	1	1	0	0	0	1	1	1	8
hsa-miR-150-5p	MIMAT0000451	MAP3K11	4296	NM_002419	1	1	1	0	0	1	0	0	1	1	1	1	8
hsa-miR-150-5p	MIMAT0000451	MMP14	4323	NM_004995	1	1	1	0	0	1	0	1	1	0	1	1	8
hsa-miR-150-5p	MIMAT0000451	MNT	4335	NM_020310	1	1	1	0	0	1	0	0	1	1	1	1	8
hsa-miR-150-5p	MIMAT0000451	NEDD8	4738	NM_006156	1	1	0	0	0	1	1	1	1	0	1	1	8
hsa-miR-150-5p	MIMAT0000451	NOTCH2	4853	NM_024408	1	1	1	0	0	1	0	0	1	1	1	1	8
hsa-miR-150-5p	MIMAT0000451	NOTCH3	4854	NM_000435	1	1	1	0	0	1	0	1	1	0	1	1	8
hsa-miR-150-5p	MIMAT0000451	NRCAM	4897	XM_005250373	1	1	1	1	0	1	1	0	0	0	1	1	8
hsa-miR-150-5p	MIMAT0000451	PDE2A	5138	NM_002599	1	1	1	0	0	1	1	0	1	0	1	1	8
hsa-miR-150-5p	MIMAT0000451	PDE3A	5139	XM_005253389	1	1	1	0	0	1	1	0	0	1	1	1	8
hsa-miR-150-5p	MIMAT0000451	PFN2	5217	NM_053024	1	1	1	0	0	1	1	1	0	0	1	1	8
hsa-miR-150-5p	MIMAT0000451	PIK3R1	5295	NM_181523	1	1	1	0	0	1	1	0	0	1	1	1	8
hsa-miR-150-5p	MIMAT0000451	PKHD1	5314	NM_138694	1	1	1	0	1	1	0	0	1	0	1	1	8
hsa-miR-150-5p	MIMAT0000451	PLXNA2	5362	NM_025179	1	1	1	0	0	1	0	0	1	1	1	1	8
hsa-miR-150-5p	MIMAT0000451	PPP1R8	5511	NM_138558	1	1	1	0	0	1	1	0	0	1	1	1	8
hsa-miR-150-5p	MIMAT0000451	PPP2CB	5516	NM_001009552	1	1	1	0	0	1	1	1	0	0	1	1	8
hsa-miR-150-5p	MIMAT0000451	PRKCA	5578	NM_002737	1	1	1	0	0	1	0	1	1	0	1	1	8
hsa-miR-150-5p	MIMAT0000451	MAPK8	5599	XM_005269974	1	1	1	0	0	1	1	0	0	1	1	1	8
hsa-miR-150-5p	MIMAT0000451	PTCH1	5727	NM_001083602	1	1	1	0	1	1	0	0	0	1	1	1	8
hsa-miR-150-5p	MIMAT0000451	PTGFR	5737	NM_001039585	1	1	1	0	0	1	0	0	1	1	1	1	8
hsa-miR-150-5p	MIMAT0000451	PTK7	5754	NM_002821	1	1	1	0	0	1	1	0	0	1	1	1	8
hsa-miR-150-5p	MIMAT0000451	PVRL2	5819	NM_001042724	1	1	1	0	0	1	0	0	1	1	1	1	8
hsa-miR-150-5p	MIMAT0000451	RAB3B	5865	NM_002867	1	1	1	0	0	1	0	0	1	1	1	1	8
hsa-miR-150-5p	MIMAT0000451	RAP1GAP	5909	XM_005245955	1	1	1	0	0	1	1	0	0	1	1	1	8
hsa-miR-150-5p	MIMAT0000451	RASGRF2	5924	NM_006909	1	1	0	0	0	1	1	0	1	1	1	1	8
hsa-miR-150-5p	MIMAT0000451	REL	5966	NM_002908	1	1	1	0	0	1	0	0	1	1	1	1	8
hsa-miR-150-5p	MIMAT0000451	RPS6KA3	6197	XM_005274574	1	1	1	0	0	1	1	0	0	1	1	1	8
hsa-miR-150-5p	MIMAT0000451	SEL1L	6400	NM_005065	1	1	1	0	0	1	0	0	1	1	1	1	8
hsa-miR-150-5p	MIMAT0000451	SRSF2	6427	NM_003016	1	1	1	0	0	1	0	1	1	0	1	1	8
hsa-miR-150-5p	MIMAT0000451	SLC1A2	6506	NM_004171	1	1	1	0	0	1	0	0	1	1	1	1	8
hsa-miR-150-5p	MIMAT0000451	SLC2A4	6517	NM_001042	1	1	0	0	0	1	0	1	1	1	1	1	8
hsa-miR-150-5p	MIMAT0000451	SLC5A3	6526	NM_006933	1	1	0	1	0	1	0	0	1	1	1	1	8
hsa-miR-150-5p	MIMAT0000451	SLC7A1	6541	NM_003045	1	1	1	0	0	1	0	0	1	1	1	1	8
hsa-miR-150-5p	MIMAT0000451	SLC8A2	6543	NM_015063	1	1	1	0	0	1	0	0	1	1	1	1	8
hsa-miR-150-5p	MIMAT0000451	SLC20A1	6574	NM_005415	1	1	1	0	0	1	1	0	1	0	1	1	8
hsa-miR-150-5p	MIMAT0000451	SMARCC2	6601	NM_003075	1	1	1	0	1	1	0	1	0	0	1	1	8
hsa-miR-150-5p	MIMAT0000451	SOX12	6666	NM_006943	1	1	1	0	0	1	0	0	1	1	1	1	8
hsa-miR-150-5p	MIMAT0000451	SSR3	6747	NM_007107	1	1	1	0	0	1	0	0	1	1	1	1	8
hsa-miR-150-5p	MIMAT0000451	STAT5B	6777	NM_012448	1	1	1	0	0	1	0	0	1	1	1	1	8
hsa-miR-150-5p	MIMAT0000451	VAMP2	6844	XM_005256775	1	1	1	0	0	1	1	0	0	1	1	1	8
hsa-miR-150-5p	MIMAT0000451	HNF1B	6928	NM_000458	1	1	0	0	0	1	1	0	1	1	1	1	8
hsa-miR-150-5p	MIMAT0000451	ZEB1	6935	XM_005252577	1	1	1	0	0	1	1	0	0	1	1	1	8
hsa-miR-150-5p	MIMAT0000451	TEP1	7011	NM_007110	1	1	1	0	0	1	0	0	1	1	1	1	8
hsa-miR-150-5p	MIMAT0000451	THRB	7068	NM_001252634	1	1	1	1	0	1	0	0	0	1	1	1	8
hsa-miR-150-5p	MIMAT0000451	TNFRSF1B	7133	NM_001066	1	1	1	0	0	1	0	0	1	1	1	1	8
hsa-miR-150-5p	MIMAT0000451	TRAF1	7185	NM_005658	1	1	1	0	0	1	0	0	1	1	1	1	8
hsa-miR-150-5p	MIMAT0000451	XBP1	7494	NM_005080	1	1	1	0	0	1	1	0	1	0	1	1	8
hsa-miR-150-5p	MIMAT0000451	ZNF182	7569	NM_001178099	1	1	1	0	1	1	0	0	0	1	1	1	8
hsa-miR-150-5p	MIMAT0000451	ZNF74	7625	NM_003426	1	1	1	0	0	1	0	0	1	1	1	1	8
hsa-miR-150-5p	MIMAT0000451	TRIM25	7706	NM_005082	1	1	1	0	0	1	0	0	1	1	1	1	8
hsa-miR-150-5p	MIMAT0000451	ZNF148	7707	NM_021964	1	1	1	0	1	1	0	0	1	0	1	1	8
hsa-miR-150-5p	MIMAT0000451	ZNF229	7772	NM_014518	1	1	1	0	1	1	0	0	1	0	1	1	8
hsa-miR-150-5p	MIMAT0000451	SLC39A7	7922	NM_006979	1	1	1	0	0	1	1	0	0	1	1	1	8
hsa-miR-150-5p	MIMAT0000451	GDF5	8200	NM_000557	1	1	0	0	0	1	1	0	1	1	1	1	8
hsa-miR-150-5p	MIMAT0000451	SNN	8303	NM_003498	1	1	1	0	0	1	0	0	1	1	1	1	8
hsa-miR-150-5p	MIMAT0000451	FZD7	8324	NM_003507	1	1	1	0	0	1	1	0	1	0	1	1	8
hsa-miR-150-5p	MIMAT0000451	PIP4K2B	8396	NM_003559	1	1	1	0	0	1	0	0	1	1	1	1	8
hsa-miR-150-5p	MIMAT0000451	PIK3R3	8503	NM_003629	0	1	1	1	0	1	0	0	1	1	1	1	8
hsa-miR-150-5p	MIMAT0000451	AOC3	8639	NM_003734	0	1	1	0	1	1	0	0	1	1	1	1	8
hsa-miR-150-5p	MIMAT0000451	KCNK5	8645	NM_003740	1	1	1	0	0	1	0	0	1	1	1	1	8
hsa-miR-150-5p	MIMAT0000451	EIF4G3	8672	NM_001198801	1	1	0	0	0	1	1	1	0	1	1	1	8
hsa-miR-150-5p	MIMAT0000451	ADAM19	8728	NM_033274	1	1	1	0	1	1	0	0	1	0	1	1	8
hsa-miR-150-5p	MIMAT0000451	RNMT	8731	NM_003799	1	1	1	0	0	1	0	0	1	1	1	1	8
hsa-miR-150-5p	MIMAT0000451	CD84	8832	NM_001184879	1	1	1	0	1	1	0	0	0	1	1	1	8
hsa-miR-150-5p	MIMAT0000451	CDK5R1	8851	NM_003885	1	1	1	0	0	1	0	0	1	1	1	1	8
hsa-miR-150-5p	MIMAT0000451	BSN	8927	NM_003458	1	1	1	0	0	1	0	0	1	1	1	1	8
hsa-miR-150-5p	MIMAT0000451	MPZL1	9019	NM_003953	1	1	1	0	1	1	0	0	0	1	1	1	8
hsa-miR-150-5p	MIMAT0000451	SEMA5A	9037	NM_003966	1	1	1	0	0	1	0	0	1	1	1	1	8
hsa-miR-150-5p	MIMAT0000451	SART1	9092	NM_005146	1	1	0	0	0	1	1	0	1	1	1	1	8
hsa-miR-150-5p	MIMAT0000451	REPS2	9185	NM_004726	1	1	1	0	0	1	1	0	0	1	1	1	8
hsa-miR-150-5p	MIMAT0000451	NOLC1	9221	NM_004741	1	1	1	0	0	1	0	0	1	1	1	1	8
hsa-miR-150-5p	MIMAT0000451	BZRAP1	9256	NM_004758	1	1	0	0	0	1	0	1	1	1	1	1	8
hsa-miR-150-5p	MIMAT0000451	SPTLC2	9517	NM_004863	1	1	1	0	0	1	0	0	1	1	1	1	8
hsa-miR-150-5p	MIMAT0000451	CREB5	9586	NM_182898	1	1	1	0	1	1	0	0	0	1	1	1	8
hsa-miR-150-5p	MIMAT0000451	ZNF592	9640	NM_014630	1	1	1	0	0	1	0	0	1	1	1	1	8
hsa-miR-150-5p	MIMAT0000451	SEC14L5	9717	NM_014692	1	1	1	0	0	1	0	0	1	1	1	1	8
hsa-miR-150-5p	MIMAT0000451	TMEM63A	9725	NM_014698	1	1	1	0	0	1	0	0	1	1	1	1	8
hsa-miR-150-5p	MIMAT0000451	PHF16	9767	NM_014735	1	1	1	0	1	1	1	0	0	0	1	1	8
hsa-miR-150-5p	MIMAT0000451	KIAA0141	9812	NM_014773	1	1	1	0	0	1	0	0	1	1	1	1	8
hsa-miR-150-5p	MIMAT0000451	NUAK1	9891	NM_014840	1	1	1	0	0	1	0	0	1	1	1	1	8
hsa-miR-150-5p	MIMAT0000451	NR1D2	9975	NM_005126	1	1	1	0	0	1	0	1	1	0	1	1	8
hsa-miR-150-5p	MIMAT0000451	KCNE3	10008	NM_005472	1	1	1	0	0	1	0	0	1	1	1	1	8
hsa-miR-150-5p	MIMAT0000451	UST	10090	NM_005715	1	1	1	0	0	1	0	1	1	0	1	1	8
hsa-miR-150-5p	MIMAT0000451	PLXNC1	10154	NM_005761	0	1	1	0	0	1	1	1	1	0	1	1	8
hsa-miR-150-5p	MIMAT0000451	GDF11	10220	NM_005811	1	1	0	0	0	1	1	0	1	1	1	1	8
hsa-miR-150-5p	MIMAT0000451	SPEG	10290	NM_005876	1	1	0	0	0	1	1	0	1	1	1	1	8
hsa-miR-150-5p	MIMAT0000451	MARCH6	10299	NM_005885	1	1	1	0	0	1	1	0	1	0	1	1	8
hsa-miR-150-5p	MIMAT0000451	RAPGEF3	10411	NM_001098531	1	1	1	1	0	1	0	0	0	1	1	1	8
hsa-miR-150-5p	MIMAT0000451	ARIH2	10425	XM_005264796	1	1	1	0	0	1	1	0	0	1	1	1	8
hsa-miR-150-5p	MIMAT0000451	EXOC5	10640	NM_006544	1	1	1	0	0	1	0	0	1	1	1	1	8
hsa-miR-150-5p	MIMAT0000451	IGF2BP1	10642	NM_006546	1	1	1	0	0	1	0	0	1	1	1	1	8
hsa-miR-150-5p	MIMAT0000451	NFAT5	10725	XM_005255777	1	1	1	0	0	1	1	0	0	1	1	1	8
hsa-miR-150-5p	MIMAT0000451	RAI1	10743	NM_030665	1	1	1	0	0	1	0	0	1	1	1	1	8
hsa-miR-150-5p	MIMAT0000451	TSPAN9	10867	NM_006675	1	1	1	0	0	1	0	0	1	1	1	1	8
hsa-miR-150-5p	MIMAT0000451	CBX1	10951	NM_006807	1	1	0	0	0	1	1	0	1	1	1	1	8
hsa-miR-150-5p	MIMAT0000451	KAT7	11143	NM_007067	1	1	0	0	0	1	1	0	1	1	1	1	8
hsa-miR-150-5p	MIMAT0000451	CA5B	11238	NM_007220	1	1	1	0	0	1	0	0	1	1	1	1	8
hsa-miR-150-5p	MIMAT0000451	PDAP1	11333	NM_014891	1	1	1	0	0	1	0	0	1	1	1	1	8
hsa-miR-150-5p	MIMAT0000451	TUSC2	11334	NM_007275	1	1	1	0	0	1	1	0	1	0	1	1	8
hsa-miR-150-5p	MIMAT0000451	VASH1	22846	NM_014909	1	1	1	0	0	1	0	0	1	1	1	1	8
hsa-miR-150-5p	MIMAT0000451	TMCC1	23023	NM_001017395	1	1	1	0	1	1	0	1	0	0	1	1	8
hsa-miR-150-5p	MIMAT0000451	ENDOD1	23052	NM_015036	1	1	1	0	0	1	0	0	1	1	1	1	8
hsa-miR-150-5p	MIMAT0000451	TRIM35	23087	NM_171982	1	1	1	0	0	1	0	0	1	1	1	1	8
hsa-miR-150-5p	MIMAT0000451	PEG10	23089	NM_001184962	1	1	0	1	0	1	0	1	0	1	1	1	8
hsa-miR-150-5p	MIMAT0000451	FSTL4	23105	NM_015082	1	1	1	0	0	1	0	0	1	1	1	1	8
hsa-miR-150-5p	MIMAT0000451	MRPS27	23107	NM_015084	1	1	0	0	0	1	0	1	1	1	1	1	8
hsa-miR-150-5p	MIMAT0000451	MESDC2	23184	NM_015154	1	1	1	0	0	1	0	0	1	1	1	1	8
hsa-miR-150-5p	MIMAT0000451	JMJD6	23210	NM_001081461	1	1	1	0	0	1	0	0	1	1	1	1	8
hsa-miR-150-5p	MIMAT0000451	DTX4	23220	NM_015177	1	1	0	0	0	1	0	1	1	1	1	1	8
hsa-miR-150-5p	MIMAT0000451	KAZN	23254	XM_005245795	1	1	1	0	0	1	1	0	0	1	1	1	8
hsa-miR-150-5p	MIMAT0000451	KHNYN	23351	NM_015299	1	1	1	0	0	1	0	0	1	1	1	1	8
hsa-miR-150-5p	MIMAT0000451	FRAT2	23401	NM_012083	1	1	0	0	0	1	0	1	1	1	1	1	8
hsa-miR-150-5p	MIMAT0000451	SIRT1	23411	NM_012238	0	1	1	0	0	1	1	0	1	1	1	1	8
hsa-miR-150-5p	MIMAT0000451	DNPEP	23549	NM_012100	0	1	1	0	0	1	1	0	1	1	1	1	8
hsa-miR-150-5p	MIMAT0000451	KCNE4	23704	NM_080671	1	1	1	0	0	1	0	0	1	1	1	1	8
hsa-miR-150-5p	MIMAT0000451	IL17RA	23765	NM_014339	1	1	1	0	0	1	0	0	1	1	1	1	8
hsa-miR-150-5p	MIMAT0000451	CHD5	26038	NM_015557	1	1	1	0	0	1	0	0	1	1	1	1	8
hsa-miR-150-5p	MIMAT0000451	GIGYF2	26058	NM_015575	1	1	1	0	0	1	1	0	0	1	1	1	8
hsa-miR-150-5p	MIMAT0000451	PHF19	26147	NM_015651	1	1	1	0	0	1	0	0	1	1	1	1	8
hsa-miR-150-5p	MIMAT0000451	NBEA	26960	NM_015678	0	1	1	0	1	1	0	0	1	1	1	1	8
hsa-miR-150-5p	MIMAT0000451	FOXD3	27022	NM_012183	1	1	1	0	1	1	0	1	0	0	1	1	8
hsa-miR-150-5p	MIMAT0000451	NPHP3	27031	NM_153240	0	1	1	1	0	1	1	0	1	0	1	1	8
hsa-miR-150-5p	MIMAT0000451	TAF5L	27097	NM_001025247	0	1	1	0	0	1	1	0	1	1	1	1	8
hsa-miR-150-5p	MIMAT0000451	FAM155B	27112	NM_015686	1	1	1	0	0	1	0	0	1	1	1	1	8
hsa-miR-150-5p	MIMAT0000451	PALD1	27143	NM_014431	1	1	1	0	0	1	0	0	1	1	1	1	8
hsa-miR-150-5p	MIMAT0000451	PDCD4	27250	NM_145341	1	1	1	0	1	1	1	0	0	0	1	1	8
hsa-miR-150-5p	MIMAT0000451	TRIB2	28951	NM_021643	1	1	0	0	0	1	1	0	1	1	1	1	8
hsa-miR-150-5p	MIMAT0000451	TFCP2L1	29842	NM_014553	1	1	1	0	0	1	0	0	1	1	1	1	8
hsa-miR-150-5p	MIMAT0000451	TMED7	51014	NM_181836	0	1	1	0	1	1	0	0	1	1	1	1	8
hsa-miR-150-5p	MIMAT0000451	ST8SIA3	51046	NM_015879	1	1	1	0	0	1	0	0	1	1	1	1	8
hsa-miR-150-5p	MIMAT0000451	PHF20	51230	NM_016436	1	1	1	0	0	1	1	0	1	0	1	1	8
hsa-miR-150-5p	MIMAT0000451	FAM53C	51307	NM_001135647	1	1	1	0	0	1	1	0	0	1	1	1	8
hsa-miR-150-5p	MIMAT0000451	AMOTL2	51421	NM_016201	1	1	1	0	0	1	0	1	1	0	1	1	8
hsa-miR-150-5p	MIMAT0000451	IP6K2	51447	NM_001190316	0	1	1	0	1	1	1	0	0	1	1	1	8
hsa-miR-150-5p	MIMAT0000451	UBE2J1	51465	NM_016021	1	1	1	0	1	1	0	0	1	0	1	1	8
hsa-miR-150-5p	MIMAT0000451	KLF13	51621	NM_015995	1	1	1	0	0	1	0	0	1	1	1	1	8
hsa-miR-150-5p	MIMAT0000451	SUFU	51684	NM_016169	1	1	1	0	0	1	0	0	1	1	1	1	8
hsa-miR-150-5p	MIMAT0000451	CCNJ	54619	NM_001134375	1	1	1	0	1	1	1	0	0	0	1	1	8
hsa-miR-150-5p	MIMAT0000451	KCTD9	54793	XM_005273542	1	1	1	0	0	1	1	0	0	1	1	1	8
hsa-miR-150-5p	MIMAT0000451	PGPEP1	54858	NM_017712	1	1	1	0	0	1	0	0	1	1	1	1	8
hsa-miR-150-5p	MIMAT0000451	UHRF1BP1	54887	NM_017754	1	1	1	0	0	1	0	0	1	1	1	1	8
hsa-miR-150-5p	MIMAT0000451	CMTM6	54918	NM_017801	1	1	1	0	1	1	0	0	1	0	1	1	8
hsa-miR-150-5p	MIMAT0000451	UBE2R2	54926	NM_017811	1	1	1	0	0	1	0	0	1	1	1	1	8
hsa-miR-150-5p	MIMAT0000451	SLC38A4	55089	NM_018018	0	1	1	1	0	1	0	0	1	1	1	1	8
hsa-miR-150-5p	MIMAT0000451	GOLPH3L	55204	NM_018178	1	1	1	0	1	1	0	0	1	0	1	1	8
hsa-miR-150-5p	MIMAT0000451	ETNK2	55224	NM_018208	1	1	1	0	0	1	0	0	1	1	1	1	8
hsa-miR-150-5p	MIMAT0000451	VRTN	55237	NM_018228	1	1	1	0	0	1	0	0	1	1	1	1	8
hsa-miR-150-5p	MIMAT0000451	CCDC25	55246	NM_018246	1	1	1	0	0	1	0	0	1	1	1	1	8
hsa-miR-150-5p	MIMAT0000451	MCM10	55388	NM_182751	1	1	1	0	1	1	0	0	0	1	1	1	8
hsa-miR-150-5p	MIMAT0000451	FAM212B	55924	NM_019099	1	1	1	0	1	1	0	0	0	1	1	1	8
hsa-miR-150-5p	MIMAT0000451	RPRM	56475	NM_019845	1	1	1	0	0	1	0	0	1	1	1	1	8
hsa-miR-150-5p	MIMAT0000451	IFT46	56912	NM_020153	0	1	1	0	1	1	1	0	1	0	1	1	8
hsa-miR-150-5p	MIMAT0000451	NCLN	56926	NM_020170	1	1	1	0	0	1	0	0	1	1	1	1	8
hsa-miR-150-5p	MIMAT0000451	PARP11	57097	NM_020367	0	1	1	0	1	1	0	0	1	1	1	1	8
hsa-miR-150-5p	MIMAT0000451	PLXDC1	57125	NM_020405	1	1	1	0	0	1	0	0	1	1	1	1	8
hsa-miR-150-5p	MIMAT0000451	AICDA	57379	NM_020661	1	1	1	0	1	1	0	0	1	0	1	1	8
hsa-miR-150-5p	MIMAT0000451	PPM1H	57460	NM_020700	0	1	1	0	0	1	1	0	1	1	1	1	8
hsa-miR-150-5p	MIMAT0000451	SHROOM4	57477	NM_020717	1	1	1	0	0	1	0	0	1	1	1	1	8
hsa-miR-150-5p	MIMAT0000451	USP31	57478	NM_020718	1	1	1	0	0	1	0	0	1	1	1	1	8
hsa-miR-150-5p	MIMAT0000451	LRFN2	57497	NM_020737	1	1	0	0	0	1	1	0	1	1	1	1	8
hsa-miR-150-5p	MIMAT0000451	NUFIP2	57532	NM_020772	1	1	1	0	0	1	0	0	1	1	1	1	8
hsa-miR-150-5p	MIMAT0000451	MIB1	57534	NM_020774	0	1	1	0	0	1	0	1	1	1	1	1	8
hsa-miR-150-5p	MIMAT0000451	PREX1	57580	NM_020820	0	1	1	0	0	1	1	0	1	1	1	1	8
hsa-miR-150-5p	MIMAT0000451	KIAA1522	57648	NM_020888	1	1	1	0	0	1	0	0	1	1	1	1	8
hsa-miR-150-5p	MIMAT0000451	ZNF317	57693	NM_020933	1	1	1	0	0	1	0	0	1	1	1	1	8
hsa-miR-150-5p	MIMAT0000451	EPG5	57724	NM_020964	1	1	1	0	0	1	0	0	1	1	1	1	8
hsa-miR-150-5p	MIMAT0000451	CADM3	57863	NM_021189	1	1	1	0	0	1	0	0	1	1	1	1	8
hsa-miR-150-5p	MIMAT0000451	TP53INP2	58476	NM_021202	1	1	0	0	0	1	0	1	1	1	1	1	8
hsa-miR-150-5p	MIMAT0000451	PLEKHA2	59339	NM_021623	1	1	1	0	0	1	0	0	1	1	1	1	8
hsa-miR-150-5p	MIMAT0000451	BACH2	60468	NM_021813	1	1	1	0	0	1	0	0	1	1	1	1	8
hsa-miR-150-5p	MIMAT0000451	ZFAND3	60685	NM_021943	0	1	1	0	1	1	0	0	1	1	1	1	8
hsa-miR-150-5p	MIMAT0000451	PKNOX2	63876	NM_022062	1	1	0	0	0	1	1	0	1	1	1	1	8
hsa-miR-150-5p	MIMAT0000451	UBE2O	63893	NM_022066	1	1	1	0	0	1	1	0	1	0	1	1	8
hsa-miR-150-5p	MIMAT0000451	ZNF335	63925	XM_005260504	1	1	1	0	0	1	1	0	0	1	1	1	8
hsa-miR-150-5p	MIMAT0000451	PRDM15	63977	NM_001040424	1	1	0	0	0	1	1	0	1	1	1	1	8
hsa-miR-150-5p	MIMAT0000451	PAPD5	64282	NM_001040284	1	1	1	0	0	1	1	0	0	1	1	1	8
hsa-miR-150-5p	MIMAT0000451	GIGYF1	64599	NM_022574	1	1	0	0	0	1	0	1	1	1	1	1	8
hsa-miR-150-5p	MIMAT0000451	RMND5A	64795	NM_022780	1	1	0	0	0	1	1	0	1	1	1	1	8
hsa-miR-150-5p	MIMAT0000451	ATP13A3	79572	NM_024524	1	1	0	1	0	1	0	0	1	1	1	1	8
hsa-miR-150-5p	MIMAT0000451	CDC73	79577	NM_024529	0	1	1	0	0	1	1	0	1	1	1	1	8
hsa-miR-150-5p	MIMAT0000451	SH3TC2	79628	NM_024577	1	1	1	1	1	0	0	0	1	0	1	1	8
hsa-miR-150-5p	MIMAT0000451	C22orf46	79640	NM_001142964	1	1	1	0	1	1	0	0	0	1	1	1	8
hsa-miR-150-5p	MIMAT0000451	C22orf29	79680	NM_024627	1	1	1	0	0	1	0	0	1	1	1	1	8
hsa-miR-150-5p	MIMAT0000451	QTRTD1	79691	NM_024638	1	1	1	0	0	1	0	0	1	1	1	1	8
hsa-miR-150-5p	MIMAT0000451	GEMIN7	79760	NM_024707	1	1	1	0	1	1	0	0	0	1	1	1	8
hsa-miR-150-5p	MIMAT0000451	SYNPO2L	79933	NM_001114133	1	1	1	0	1	1	0	0	0	1	1	1	8
hsa-miR-150-5p	MIMAT0000451	ATAT1	79969	XM_005249420	1	1	1	0	0	1	1	0	0	1	1	1	8
hsa-miR-150-5p	MIMAT0000451	GRHL2	79977	NM_024915	1	1	0	0	0	1	0	1	1	1	1	1	8
hsa-miR-150-5p	MIMAT0000451	DCAF17	80067	NM_025000	1	1	1	0	0	1	0	0	1	1	1	1	8
hsa-miR-150-5p	MIMAT0000451	TRIM46	80128	NM_001256599	1	1	1	0	0	1	1	0	0	1	1	1	8
hsa-miR-150-5p	MIMAT0000451	SH3BP5L	80851	NM_030645	1	1	1	0	0	1	0	0	1	1	1	1	8
hsa-miR-150-5p	MIMAT0000451	PVRL4	81607	NM_030916	1	1	1	0	0	1	0	0	1	1	1	1	8
hsa-miR-150-5p	MIMAT0000451	TRMT1L	81627	NM_030934	1	1	1	1	0	1	0	0	1	0	1	1	8
hsa-miR-150-5p	MIMAT0000451	NETO2	81831	NM_018092	1	1	1	0	0	1	1	0	1	0	1	1	8
hsa-miR-150-5p	MIMAT0000451	SEH1L	81929	NM_031216	0	1	1	0	0	1	0	1	1	1	1	1	8
hsa-miR-150-5p	MIMAT0000451	INHBE	83729	NM_031479	1	1	1	0	0	1	0	0	1	1	1	1	8
hsa-miR-150-5p	MIMAT0000451	GLYR1	84656	XM_005255637	1	1	1	0	0	1	1	0	0	1	1	1	8
hsa-miR-150-5p	MIMAT0000451	MYPN	84665	NM_001256268	1	1	1	0	0	1	1	0	0	1	1	1	8
hsa-miR-150-5p	MIMAT0000451	CBX2	84733	NM_005189	1	1	1	0	0	1	0	0	1	1	1	1	8
hsa-miR-150-5p	MIMAT0000451	UNC119B	84747	NM_001080533	1	1	1	0	0	1	0	0	1	1	1	1	8
hsa-miR-150-5p	MIMAT0000451	ZNRF1	84937	NM_032268	1	1	1	0	0	1	0	0	1	1	1	1	8
hsa-miR-150-5p	MIMAT0000451	EPT1	85465	NM_033505	1	1	1	0	0	1	0	0	1	1	1	1	8
hsa-miR-150-5p	MIMAT0000451	KLHL6	89857	NM_130446	0	1	1	0	0	1	1	0	1	1	1	1	8
hsa-miR-150-5p	MIMAT0000451	CERS5	91012	NM_147190	1	1	1	0	0	1	1	0	1	0	1	1	8
hsa-miR-150-5p	MIMAT0000451	CHURC1	91612	NM_145165	1	1	1	0	1	1	0	0	1	0	1	1	8
hsa-miR-150-5p	MIMAT0000451	MYADM	91663	NM_001020818	1	1	1	0	0	1	0	1	0	1	1	1	8
hsa-miR-150-5p	MIMAT0000451	NEK9	91754	NM_033116	1	1	1	0	0	1	1	0	0	1	1	1	8
hsa-miR-150-5p	MIMAT0000451	PRRT2	112476	NM_001256443	1	1	1	0	0	1	0	1	0	1	1	1	8
hsa-miR-150-5p	MIMAT0000451	PWWP2A	114825	NM_052927	1	1	1	0	1	1	0	0	1	0	1	1	8
hsa-miR-150-5p	MIMAT0000451	TRMT61A	115708	NM_152307	1	1	1	0	0	1	0	0	1	1	1	1	8
hsa-miR-150-5p	MIMAT0000451	SPPL3	121665	NM_139015	1	1	1	0	0	1	0	0	1	1	1	1	8
hsa-miR-150-5p	MIMAT0000451	LRRC38	126755	NM_001010847	1	1	1	0	1	1	0	0	0	1	1	1	8
hsa-miR-150-5p	MIMAT0000451	MYOM3	127294	NM_152372	1	1	1	0	0	1	0	0	1	1	1	1	8
hsa-miR-150-5p	MIMAT0000451	TCEANC2	127428	NM_153035	1	1	1	0	0	1	0	0	1	1	1	1	8
hsa-miR-150-5p	MIMAT0000451	C1orf216	127703	NM_152374	1	1	1	0	0	1	0	0	1	1	1	1	8
hsa-miR-150-5p	MIMAT0000451	KLHDC7A	127707	NM_152375	1	1	1	0	0	1	0	0	1	1	1	1	8
hsa-miR-150-5p	MIMAT0000451	LIN54	132660	NM_194282	1	1	1	0	0	1	1	0	1	0	1	1	8
hsa-miR-150-5p	MIMAT0000451	UBXN2B	137886	NM_001077619	1	1	1	0	0	1	0	0	1	1	1	1	8
hsa-miR-150-5p	MIMAT0000451	VTI1A	143187	NM_145206	1	1	1	0	0	1	0	0	1	1	1	1	8
hsa-miR-150-5p	MIMAT0000451	CACUL1	143384	NM_153810	1	1	1	0	0	1	0	0	1	1	1	1	8
hsa-miR-150-5p	MIMAT0000451	FAM216B	144809	NM_182508	1	1	1	0	0	1	0	0	1	1	1	1	8
hsa-miR-150-5p	MIMAT0000451	CMTM4	146223	NM_181521	1	1	1	0	0	1	0	0	1	1	1	1	8
hsa-miR-150-5p	MIMAT0000451	RBFOX3	146713	NM_001082575	1	1	1	0	0	1	0	0	1	1	1	1	8
hsa-miR-150-5p	MIMAT0000451	SLFN13	146857	NM_144682	1	1	1	0	0	1	0	0	1	1	1	1	8
hsa-miR-150-5p	MIMAT0000451	ZNF784	147808	NM_203374	0	1	1	0	0	1	0	1	1	1	1	1	8
hsa-miR-150-5p	MIMAT0000451	XXYLT1	152002	NM_152531	1	1	1	0	0	1	0	0	1	1	1	1	8
hsa-miR-150-5p	MIMAT0000451	DENND5B	160518	NM_144973	1	1	1	0	1	1	0	0	1	0	1	1	8
hsa-miR-150-5p	MIMAT0000451	C1orf177	163747	NM_152607	1	1	1	0	0	1	0	0	1	1	1	1	8
hsa-miR-150-5p	MIMAT0000451	PRICKLE2	166336	NM_198859	1	1	1	0	0	1	0	0	1	1	1	1	8
hsa-miR-150-5p	MIMAT0000451	THAP8	199745	NM_152658	1	1	1	0	0	1	0	0	1	1	1	1	8
hsa-miR-150-5p	MIMAT0000451	TAPT1	202018	NM_153365	0	1	1	0	0	1	0	1	1	1	1	1	8
hsa-miR-150-5p	MIMAT0000451	ANKS6	203286	NM_173551	1	1	1	0	0	1	0	0	1	1	1	1	8
hsa-miR-150-5p	MIMAT0000451	CERS3	204219	NM_178842	1	1	1	0	0	1	0	0	1	1	1	1	8
hsa-miR-150-5p	MIMAT0000451	USP12	219333	NM_182488	1	1	0	0	0	1	0	1	1	1	1	1	8
hsa-miR-150-5p	MIMAT0000451	ZCCHC24	219654	NM_153367	1	1	1	0	0	1	0	0	1	1	1	1	8
hsa-miR-150-5p	MIMAT0000451	SLC25A30	253512	NM_001010875	1	1	1	0	1	1	0	0	0	1	1	1	8
hsa-miR-150-5p	MIMAT0000451	EBF3	253738	XM_005252667	1	1	1	0	0	1	1	0	0	1	1	1	8
hsa-miR-150-5p	MIMAT0000451	NWD1	284434	NM_001007525	1	1	1	0	0	1	0	0	1	1	1	1	8
hsa-miR-150-5p	MIMAT0000451	FAM78A	286336	NM_033387	1	1	1	0	0	1	0	0	1	1	1	1	8
hsa-miR-150-5p	MIMAT0000451	FREM2	341640	NM_207361	1	1	1	0	0	1	0	0	1	1	1	1	8
hsa-miR-150-5p	MIMAT0000451	MURC	347273	NM_001018116	1	1	1	0	0	1	0	0	1	1	1	1	8
hsa-miR-150-5p	MIMAT0000451	ITIH6	347365	NM_198510	1	1	1	0	1	1	0	0	1	0	1	1	8
hsa-miR-150-5p	MIMAT0000451	RBPMS2	348093	NM_194272	1	1	1	0	0	1	0	0	1	1	1	1	8
hsa-miR-150-5p	MIMAT0000451	TMEM110	375346	NM_198563	1	1	1	0	0	1	0	0	1	1	1	1	8
hsa-miR-150-5p	MIMAT0000451	C6orf120	387263	NM_001029863	1	1	1	0	0	1	0	0	1	1	1	1	8
hsa-miR-150-5p	MIMAT0000451	YPEL2	388403	NM_001005404	1	1	1	0	0	1	0	0	1	1	1	1	8
hsa-miR-150-5p	MIMAT0000451	SLC6A17	388662	NM_001010898	1	1	1	0	0	1	0	0	1	1	1	1	8
hsa-miR-150-5p	MIMAT0000451	C3orf72	401089	NM_001040061	1	1	1	0	0	1	0	0	1	1	1	1	8
hsa-miR-150-5p	MIMAT0000451	SLC25A53	401612	NM_001012755	1	1	0	0	0	1	0	1	1	1	1	1	8
hsa-miR-150-5p	MIMAT0000451	FAM229B	619208	NM_001033564	1	1	1	0	0	1	0	0	1	1	1	1	8
hsa-miR-150-5p	MIMAT0000451	TMPPE	643853	NM_001039770	1	1	1	0	0	1	0	0	1	1	1	1	8
hsa-miR-150-5p	MIMAT0000451	PIRT	644139	NM_001101387	1	1	1	0	1	1	0	0	1	0	1	1	8
hsa-miR-150-5p	MIMAT0000451	CACNA1D	776	NM_000720	1	0	1	0	1	1	1	0	1	0	1	1	8
hsa-miR-150-5p	MIMAT0000451	CALCR	799	NM_001742	1	0	1	0	0	1	1	1	1	0	1	1	8
hsa-miR-150-5p	MIMAT0000451	CPD	1362	NM_001199775	1	0	1	0	1	1	1	1	0	0	1	1	8
hsa-miR-150-5p	MIMAT0000451	CTH	1491	NM_001902	1	0	1	0	1	1	1	0	0	1	1	1	8
hsa-miR-150-5p	MIMAT0000451	CYP4A11	1579	NM_000778	1	0	1	0	1	1	0	0	1	1	1	1	8
hsa-miR-150-5p	MIMAT0000451	EGR2	1959	NM_001136177	1	0	1	0	1	1	1	1	0	0	1	1	8
hsa-miR-150-5p	MIMAT0000451	EGR2	1959	NM_001136178	1	0	1	0	1	1	1	1	0	0	1	1	8
hsa-miR-150-5p	MIMAT0000451	EGR2	1959	NM_001136179	1	0	1	0	1	1	1	1	0	0	1	1	8
hsa-miR-150-5p	MIMAT0000451	EIF4B	1975	NM_001417	1	0	1	0	1	1	0	1	1	0	1	1	8
hsa-miR-150-5p	MIMAT0000451	ELK1	2002	NM_005229	1	0	1	0	0	1	1	1	1	0	1	1	8
hsa-miR-150-5p	MIMAT0000451	EREG	2069	NM_001432	1	0	1	0	1	1	0	0	1	1	1	1	8
hsa-miR-150-5p	MIMAT0000451	FMO2	2327	NM_001460	1	0	1	0	1	1	0	0	1	1	1	1	8
hsa-miR-150-5p	MIMAT0000451	GAK	2580	NM_005255	1	0	1	0	0	1	1	0	1	1	1	1	8
hsa-miR-150-5p	MIMAT0000451	HTT	3064	NM_002111	1	0	1	0	0	1	1	0	1	1	1	1	8
hsa-miR-150-5p	MIMAT0000451	IL7	3574	NM_000880	1	0	1	0	1	1	0	0	1	1	1	1	8
hsa-miR-150-5p	MIMAT0000451	CXCR2	3579	NM_001557	1	0	1	1	0	1	0	0	1	1	1	1	8
hsa-miR-150-5p	MIMAT0000451	FOXK2	3607	NM_004514	1	0	1	0	0	1	1	0	1	1	1	1	8
hsa-miR-150-5p	MIMAT0000451	KCNJ3	3760	NM_002239	1	0	1	0	0	1	1	0	1	1	1	1	8
hsa-miR-150-5p	MIMAT0000451	IPO5	3843	NM_002271	1	0	1	0	1	1	1	0	1	0	1	1	8
hsa-miR-150-5p	MIMAT0000451	KMT2A	4297	NM_005933	1	0	1	0	1	1	0	1	1	0	1	1	8
hsa-miR-150-5p	MIMAT0000451	MYB	4602	NM_001161657	1	0	1	0	1	1	1	1	0	0	1	1	8
hsa-miR-150-5p	MIMAT0000451	MYB	4602	NM_001161659	1	0	1	0	1	1	1	1	0	0	1	1	8
hsa-miR-150-5p	MIMAT0000451	MYB	4602	NM_001161660	1	0	1	0	1	1	1	1	0	0	1	1	8
hsa-miR-150-5p	MIMAT0000451	MYB	4602	NM_001130172	1	0	1	0	1	1	1	1	0	0	1	1	8
hsa-miR-150-5p	MIMAT0000451	MYB	4602	NM_001161658	1	0	1	0	1	1	1	1	0	0	1	1	8
hsa-miR-150-5p	MIMAT0000451	MYB	4602	NM_001161656	1	0	1	0	1	1	1	1	0	0	1	1	8
hsa-miR-150-5p	MIMAT0000451	MYH7	4625	NM_000257	1	0	1	0	0	1	1	0	1	1	1	1	8
hsa-miR-150-5p	MIMAT0000451	MYO5A	4644	NM_000259	1	0	1	0	1	1	0	0	1	1	1	1	8
hsa-miR-150-5p	MIMAT0000451	NID1	4811	NM_002508	1	0	1	0	1	1	0	0	1	1	1	1	8
hsa-miR-150-5p	MIMAT0000451	PFN2	5217	NM_002628	1	0	1	0	1	1	1	1	0	0	1	1	8
hsa-miR-150-5p	MIMAT0000451	PPM1B	5495	NM_177968	1	0	1	0	0	1	1	0	1	1	1	1	8
hsa-miR-150-5p	MIMAT0000451	PRKDC	5591	NM_006904	1	0	1	0	1	1	1	0	0	1	1	1	8
hsa-miR-150-5p	MIMAT0000451	PSMC1	5700	NM_002802	1	0	1	0	0	1	1	0	1	1	1	1	8
hsa-miR-150-5p	MIMAT0000451	PSMD11	5717	NM_002815	1	0	1	0	0	1	1	1	1	0	1	1	8
hsa-miR-150-5p	MIMAT0000451	SMARCC1	6599	NM_003074	1	0	1	0	0	1	1	0	1	1	1	1	8
hsa-miR-150-5p	MIMAT0000451	STX5	6811	NM_003164	1	0	1	0	0	1	1	1	1	0	1	1	8
hsa-miR-150-5p	MIMAT0000451	ZEB1	6935	NM_001174095	1	0	1	0	1	1	1	1	0	0	1	1	8
hsa-miR-150-5p	MIMAT0000451	ZEB1	6935	NM_001174093	1	0	1	0	1	1	1	1	0	0	1	1	8
hsa-miR-150-5p	MIMAT0000451	ZEB1	6935	NM_001174096	1	0	1	0	1	1	1	1	0	0	1	1	8
hsa-miR-150-5p	MIMAT0000451	ZEB1	6935	NM_001174094	1	0	1	0	1	1	1	1	0	0	1	1	8
hsa-miR-150-5p	MIMAT0000451	ZEB1	6935	NM_001128128	1	0	1	0	1	1	1	1	0	0	1	1	8
hsa-miR-150-5p	MIMAT0000451	MAP3K12	7786	NM_006301	1	0	1	0	0	1	1	1	1	0	1	1	8
hsa-miR-150-5p	MIMAT0000451	PPFIA3	8541	NM_003660	1	0	1	0	0	1	1	0	1	1	1	1	8
hsa-miR-150-5p	MIMAT0000451	CACNA1G	8913	NM_018896	1	0	1	0	0	1	1	1	0	1	1	1	8
hsa-miR-150-5p	MIMAT0000451	SMC3	9126	NM_005445	1	0	1	0	0	1	1	0	1	1	1	1	8
hsa-miR-150-5p	MIMAT0000451	ZW10	9183	NM_004724	1	0	1	0	1	1	1	0	1	0	1	1	8
hsa-miR-150-5p	MIMAT0000451	SV2B	9899	NM_014848	1	0	1	0	1	1	0	0	1	1	1	1	8
hsa-miR-150-5p	MIMAT0000451	KLHL21	9903	NM_014851	1	0	1	0	1	1	0	0	1	1	1	1	8
hsa-miR-150-5p	MIMAT0000451	TRIB1	10221	NM_025195	1	0	1	0	1	1	0	0	1	1	1	1	8
hsa-miR-150-5p	MIMAT0000451	TESK2	10420	NM_007170	1	0	1	0	0	1	1	1	1	0	1	1	8
hsa-miR-150-5p	MIMAT0000451	ZER1	10444	NM_006336	1	0	1	0	0	1	1	0	1	1	1	1	8
hsa-miR-150-5p	MIMAT0000451	IPO8	10526	NM_006390	1	0	1	0	1	1	1	0	1	0	1	1	8
hsa-miR-150-5p	MIMAT0000451	PPARGC1A	10891	NM_013261	1	0	1	0	1	1	0	1	1	0	1	1	8
hsa-miR-150-5p	MIMAT0000451	POLR3A	11128	NM_007055	1	0	1	0	0	1	1	0	1	1	1	1	8
hsa-miR-150-5p	MIMAT0000451	LMTK2	22853	NM_014916	1	0	1	0	1	1	0	0	1	1	1	1	8
hsa-miR-150-5p	MIMAT0000451	ZHX2	22882	NM_014943	1	0	1	0	1	1	0	1	1	0	1	1	8
hsa-miR-150-5p	MIMAT0000451	METAP1	23173	NM_015143	1	0	1	0	1	1	1	0	1	0	1	1	8
hsa-miR-150-5p	MIMAT0000451	CEP68	23177	NM_015147	1	0	1	0	1	1	0	0	1	1	1	1	8
hsa-miR-150-5p	MIMAT0000451	CLASP1	23332	NM_015282	1	0	1	0	0	1	1	0	1	1	1	1	8
hsa-miR-150-5p	MIMAT0000451	TGDS	23483	NM_014305	1	0	1	0	0	1	1	0	1	1	1	1	8
hsa-miR-150-5p	MIMAT0000451	KPNA6	23633	NM_012316	1	0	1	0	0	1	0	1	1	1	1	1	8
hsa-miR-150-5p	MIMAT0000451	IFIT5	24138	NM_012420	1	0	1	0	1	1	0	1	1	0	1	1	8
hsa-miR-150-5p	MIMAT0000451	CCDC69	26112	NM_015621	1	0	1	0	1	1	0	0	1	1	1	1	8
hsa-miR-150-5p	MIMAT0000451	KLHL3	26249	NM_017415	1	0	1	0	1	1	0	1	1	0	1	1	8
hsa-miR-150-5p	MIMAT0000451	WDR91	29062	NM_014149	1	0	1	0	0	1	1	0	1	1	1	1	8
hsa-miR-150-5p	MIMAT0000451	TNPO2	30000	NM_013433	1	0	1	0	0	1	1	1	1	0	1	1	8
hsa-miR-150-5p	MIMAT0000451	GOLGA7	51125	NM_001002296	1	0	1	0	1	1	1	0	0	1	1	1	8
hsa-miR-150-5p	MIMAT0000451	KCTD3	51133	NM_016121	1	0	1	0	1	1	1	0	1	0	1	1	8
hsa-miR-150-5p	MIMAT0000451	CCNJ	54619	NM_019084	1	0	1	0	1	1	1	0	1	0	1	1	8
hsa-miR-150-5p	MIMAT0000451	MBTD1	54799	NM_017643	1	0	1	0	1	1	0	1	1	0	1	1	8
hsa-miR-150-5p	MIMAT0000451	DCAF6	55827	NM_001017977	1	0	1	0	1	1	1	1	0	0	1	1	8
hsa-miR-150-5p	MIMAT0000451	DCAF6	55827	NM_018442	1	0	1	0	1	1	1	1	0	0	1	1	8
hsa-miR-150-5p	MIMAT0000451	DCAF6	55827	NM_001198957	1	0	1	0	1	1	1	1	0	0	1	1	8
hsa-miR-150-5p	MIMAT0000451	HDAC8	55869	NM_001166419	1	0	1	0	1	1	1	0	0	1	1	1	8
hsa-miR-150-5p	MIMAT0000451	SLC12A5	57468	NM_020708	1	0	1	0	0	1	1	0	1	1	1	1	8
hsa-miR-150-5p	MIMAT0000451	XPO5	57510	NM_020750	1	0	1	0	0	1	1	0	1	1	1	1	8
hsa-miR-150-5p	MIMAT0000451	SLAIN2	57606	NM_020846	1	0	1	0	1	1	1	0	1	0	1	1	8
hsa-miR-150-5p	MIMAT0000451	ZNF335	63925	NM_022095	1	0	1	0	0	1	1	1	1	0	1	1	8
hsa-miR-150-5p	MIMAT0000451	XPNPEP3	63929	NM_022098	1	0	1	0	1	1	0	0	1	1	1	1	8
hsa-miR-150-5p	MIMAT0000451	ARHGEF28	64283	NM_001080479	1	0	1	0	1	1	1	0	0	1	1	1	8
hsa-miR-150-5p	MIMAT0000451	ARAP3	64411	NM_022481	0	0	1	0	0	1	1	1	1	1	1	1	8
hsa-miR-150-5p	MIMAT0000451	KATNBL1	79768	NM_024713	0	0	1	0	1	1	1	0	1	1	1	1	8
hsa-miR-150-5p	MIMAT0000451	ZC3H14	79882	NM_024824	1	0	1	1	0	1	1	0	0	1	1	1	8
hsa-miR-150-5p	MIMAT0000451	GGNBP2	79893	NM_024835	1	0	1	0	0	1	1	1	1	0	1	1	8
hsa-miR-150-5p	MIMAT0000451	OPA3	80207	NM_025136	1	0	1	0	1	1	0	0	1	1	1	1	8
hsa-miR-150-5p	MIMAT0000451	NUBPL	80224	NM_025152	1	0	1	0	1	1	0	0	1	1	1	1	8
hsa-miR-150-5p	MIMAT0000451	KCNH6	81033	NM_030779	1	0	1	0	0	1	1	0	1	1	1	1	8
hsa-miR-150-5p	MIMAT0000451	NBPF3	84224	NM_032264	1	0	1	0	1	1	0	0	1	1	1	1	8
hsa-miR-150-5p	MIMAT0000451	MYPN	84665	NM_032578	1	0	1	0	1	1	1	0	1	0	1	1	8
hsa-miR-150-5p	MIMAT0000451	HN1L	90861	NM_144570	1	0	1	0	1	1	0	0	1	1	1	1	8
hsa-miR-150-5p	MIMAT0000451	CHMP4C	92421	NM_152284	1	0	1	0	1	1	0	0	1	1	1	1	8
hsa-miR-150-5p	MIMAT0000451	MBD6	114785	NM_052897	0	0	1	0	1	1	1	1	1	0	1	1	8
hsa-miR-150-5p	MIMAT0000451	IKBIP	121457	NM_201613	1	0	1	0	1	1	0	1	1	0	1	1	8
hsa-miR-150-5p	MIMAT0000451	SLC32A1	140679	NM_080552	1	0	1	0	0	1	1	0	1	1	1	1	8
hsa-miR-150-5p	MIMAT0000451	KANK4	163782	NM_181712	1	0	1	0	1	1	0	0	1	1	1	1	8
hsa-miR-150-5p	MIMAT0000451	IBA57	200205	NM_001010867	1	0	1	0	1	1	0	0	1	1	1	1	8
hsa-miR-150-5p	MIMAT0000451	PIKFYVE	200576	NM_015040	1	0	1	0	0	1	1	0	1	1	1	1	8
hsa-miR-150-5p	MIMAT0000451	FOXK1	221937	NM_001037165	1	0	1	0	1	1	0	0	1	1	1	1	8
hsa-miR-150-5p	MIMAT0000451	SPOPL	339745	NM_001001664	1	0	1	0	0	1	1	0	1	1	1	1	8
hsa-miR-150-5p	MIMAT0000451	SLC16A12	387700	NM_213606	1	0	1	0	1	1	0	0	1	1	1	1	8
hsa-miR-150-5p	MIMAT0000451	FLG2	388698	NM_001014342	1	0	1	0	1	1	0	0	1	1	1	1	8
hsa-miR-150-5p	MIMAT0000451	PPAPDC2	403313	NM_203453	1	0	1	0	1	1	0	0	1	1	1	1	8
hsa-miR-150-5p	MIMAT0000451	ABL2	27	NM_007314	1	1	1	0	0	1	0	0	0	1	1	1	7
hsa-miR-150-5p	MIMAT0000451	ACVR1B	91	NM_020328	0	1	1	0	0	1	0	1	0	1	1	1	7
hsa-miR-150-5p	MIMAT0000451	ADCYAP1R1	117	NM_001199635	1	1	1	0	0	1	0	0	0	1	1	1	7
hsa-miR-150-5p	MIMAT0000451	ADH6	130	XM_005262731	1	1	1	0	0	1	0	0	0	1	1	1	7
hsa-miR-150-5p	MIMAT0000451	ADRA2B	151	NM_000682	0	1	1	0	0	1	0	0	1	1	1	1	7
hsa-miR-150-5p	MIMAT0000451	AP1G1	164	XM_005255823	1	1	1	0	0	1	1	0	0	0	1	1	7
hsa-miR-150-5p	MIMAT0000451	AK4	205	NM_001005353	1	1	1	0	0	1	0	0	0	1	1	1	7
hsa-miR-150-5p	MIMAT0000451	ALCAM	214	NM_001627	1	1	0	0	0	1	0	1	1	0	1	1	7
hsa-miR-150-5p	MIMAT0000451	ALPP	250	NM_001632	1	1	1	0	0	1	0	0	1	0	1	1	7
hsa-miR-150-5p	MIMAT0000451	AMFR	267	XM_005255890	1	1	0	0	0	1	1	0	0	1	1	1	7
hsa-miR-150-5p	MIMAT0000451	APC	324	XM_005271975	0	1	1	0	0	1	1	0	0	1	1	1	7
hsa-miR-150-5p	MIMAT0000451	SHROOM2	357	NM_001649	1	1	0	0	0	1	0	0	1	1	1	1	7
hsa-miR-150-5p	MIMAT0000451	AQP3	360	NM_004925	1	1	0	0	0	1	0	0	1	1	1	1	7
hsa-miR-150-5p	MIMAT0000451	ARF1	375	NM_001024227	1	1	1	0	0	1	1	0	0	0	1	1	7
hsa-miR-150-5p	MIMAT0000451	ARL4D	379	NM_001661	1	1	0	0	0	1	0	0	1	1	1	1	7
hsa-miR-150-5p	MIMAT0000451	ASCL1	429	NM_004316	1	1	1	0	0	1	0	0	1	0	1	1	7
hsa-miR-150-5p	MIMAT0000451	ASTN1	460	NM_004319	1	1	0	0	0	1	0	0	1	1	1	1	7
hsa-miR-150-5p	MIMAT0000451	ATP1A2	477	NM_000702	1	1	1	0	0	1	0	0	1	0	1	1	7
hsa-miR-150-5p	MIMAT0000451	BCAT1	586	NM_005504	1	1	1	0	0	1	0	0	1	0	1	1	7
hsa-miR-150-5p	MIMAT0000451	BDNF	627	NM_170735	1	1	1	0	0	1	1	0	0	0	1	1	7
hsa-miR-150-5p	MIMAT0000451	BMP7	655	NM_001719	1	1	1	0	0	1	0	0	1	0	1	1	7
hsa-miR-150-5p	MIMAT0000451	BMPR1B	658	NM_001203	1	1	1	0	0	1	0	0	0	1	1	1	7
hsa-miR-150-5p	MIMAT0000451	BRCA1	672	NM_007300	1	1	1	0	0	1	0	0	0	1	1	1	7
hsa-miR-150-5p	MIMAT0000451	BRAF	673	XM_005250045	1	1	1	0	0	1	0	0	0	1	1	1	7
hsa-miR-150-5p	MIMAT0000451	MPPED2	744	NM_001145399	1	1	1	0	0	1	0	0	0	1	1	1	7
hsa-miR-150-5p	MIMAT0000451	CACNA1D	776	XM_005265448	1	1	1	0	0	1	1	0	0	0	1	1	7
hsa-miR-150-5p	MIMAT0000451	CALM3	808	NM_005184	1	1	0	0	0	1	0	1	1	0	1	1	7
hsa-miR-150-5p	MIMAT0000451	CAPZB	832	NM_001206540	1	1	1	0	0	1	1	0	0	0	1	1	7
hsa-miR-150-5p	MIMAT0000451	CHD2	1106	XM_005254836	1	1	1	0	0	1	0	0	0	1	1	1	7
hsa-miR-150-5p	MIMAT0000451	CHRM1	1128	NM_000738	1	1	0	0	0	1	0	0	1	1	1	1	7
hsa-miR-150-5p	MIMAT0000451	CHRNA2	1135	NM_000742	0	1	1	0	0	1	0	0	1	1	1	1	7
hsa-miR-150-5p	MIMAT0000451	CHRNB3	1142	NM_000749	1	1	0	0	0	1	0	0	1	1	1	1	7
hsa-miR-150-5p	MIMAT0000451	CISH	1154	XM_005264846	1	1	0	1	0	1	0	0	0	1	1	1	7
hsa-miR-150-5p	MIMAT0000451	CLCN7	1186	NM_001287	0	1	1	0	0	1	0	0	1	1	1	1	7
hsa-miR-150-5p	MIMAT0000451	COL5A1	1289	NM_000093	1	1	0	0	0	1	0	0	1	1	1	1	7
hsa-miR-150-5p	MIMAT0000451	CPM	1368	NM_001874	1	1	1	0	0	1	0	0	0	1	1	1	7
hsa-miR-150-5p	MIMAT0000451	CPT1A	1374	NM_001876	0	1	1	0	0	1	1	0	1	0	1	1	7
hsa-miR-150-5p	MIMAT0000451	CSPG4	1464	NM_001897	1	1	0	0	0	1	0	0	1	1	1	1	7
hsa-miR-150-5p	MIMAT0000451	CTNNB1	1499	XM_005264886	0	1	1	0	0	1	1	0	0	1	1	1	7
hsa-miR-150-5p	MIMAT0000451	CXADR	1525	NM_001338	0	1	1	0	0	1	0	0	1	1	1	1	7
hsa-miR-150-5p	MIMAT0000451	CYB561	1534	XM_005257090	1	1	1	0	0	1	0	0	0	1	1	1	7
hsa-miR-150-5p	MIMAT0000451	CYBB	1536	NM_000397	1	1	0	0	0	1	0	0	1	1	1	1	7
hsa-miR-150-5p	MIMAT0000451	CYLD	1540	XM_005255811	1	1	1	0	0	1	0	0	0	1	1	1	7
hsa-miR-150-5p	MIMAT0000451	CYP51A1	1595	NM_000786	0	1	1	0	0	1	0	0	1	1	1	1	7
hsa-miR-150-5p	MIMAT0000451	DCX	1641	NM_000555	1	1	1	0	0	1	0	0	0	1	1	1	7
hsa-miR-150-5p	MIMAT0000451	DRD2	1813	NM_000795	1	1	1	0	0	1	0	0	0	1	1	1	7
hsa-miR-150-5p	MIMAT0000451	DRP2	1821	NM_001939	1	1	0	0	0	1	0	0	1	1	1	1	7
hsa-miR-150-5p	MIMAT0000451	RCAN1	1827	NM_004414	1	1	1	0	0	1	0	0	0	1	1	1	7
hsa-miR-150-5p	MIMAT0000451	SLC26A2	1836	NM_000112	0	1	1	0	0	1	0	0	1	1	1	1	7
hsa-miR-150-5p	MIMAT0000451	DUSP3	1845	XM_005257117	1	1	1	0	0	1	0	0	0	1	1	1	7
hsa-miR-150-5p	MIMAT0000451	DUSP5	1847	NM_004419	1	1	0	0	0	1	0	0	1	1	1	1	7
hsa-miR-150-5p	MIMAT0000451	E2F3	1871	NM_001949	0	1	1	0	0	1	0	0	1	1	1	1	7
hsa-miR-150-5p	MIMAT0000451	EDA	1896	NM_001399	0	1	1	0	0	1	0	1	0	1	1	1	7
hsa-miR-150-5p	MIMAT0000451	S1PR3	1903	NM_005226	1	1	1	0	0	1	0	0	1	0	1	1	7
hsa-miR-150-5p	MIMAT0000451	PHC1	1911	NM_004426	1	1	0	0	0	1	0	0	1	1	1	1	7
hsa-miR-150-5p	MIMAT0000451	EGR1	1958	NM_001964	0	1	1	0	0	1	0	0	1	1	1	1	7
hsa-miR-150-5p	MIMAT0000451	EIF4B	1975	XM_005268709	1	1	1	0	0	1	0	0	0	1	1	1	7
hsa-miR-150-5p	MIMAT0000451	EIF4E	1977	NM_001130679	0	1	1	1	1	0	0	1	0	0	1	1	7
hsa-miR-150-5p	MIMAT0000451	ELAVL1	1994	NM_001419	0	1	1	0	0	1	0	0	1	1	1	1	7
hsa-miR-150-5p	MIMAT0000451	ELK4	2005	NM_001973	1	1	1	0	0	1	0	0	0	1	1	1	7
hsa-miR-150-5p	MIMAT0000451	MARK2	2011	NM_001039469	1	1	0	0	0	1	0	0	1	1	1	1	7
hsa-miR-150-5p	MIMAT0000451	ENG	2022	NM_000118	0	1	1	0	0	1	0	0	1	1	1	1	7
hsa-miR-150-5p	MIMAT0000451	EPHB2	2048	NM_004442	1	1	1	0	0	0	0	1	0	1	1	1	7
hsa-miR-150-5p	MIMAT0000451	ERCC1	2067	NM_001983	1	1	1	0	0	1	0	0	0	1	1	1	7
hsa-miR-150-5p	MIMAT0000451	ERG	2078	NM_001243428	0	1	1	0	0	1	1	0	0	1	1	1	7
hsa-miR-150-5p	MIMAT0000451	ESR1	2099	NM_001122742	1	1	1	0	0	1	0	0	0	1	1	1	7
hsa-miR-150-5p	MIMAT0000451	ETF1	2107	XM_005271922	1	1	1	0	0	1	1	0	0	0	1	1	7
hsa-miR-150-5p	MIMAT0000451	EZH1	2145	NM_001991	1	1	0	0	0	1	0	0	1	1	1	1	7
hsa-miR-150-5p	MIMAT0000451	FDXR	2232	NM_001258012	1	1	1	0	0	1	1	0	0	0	1	1	7
hsa-miR-150-5p	MIMAT0000451	FGFR1	2260	NM_001174064	1	1	1	0	0	1	0	0	0	1	1	1	7
hsa-miR-150-5p	MIMAT0000451	FUT8	2530	NM_178155	1	1	1	0	0	1	0	0	0	1	1	1	7
hsa-miR-150-5p	MIMAT0000451	GABRB3	2562	NM_001278631	1	1	1	0	0	1	0	0	0	1	1	1	7
hsa-miR-150-5p	MIMAT0000451	GABRD	2563	NM_000815	1	1	0	0	0	1	0	0	1	1	1	1	7
hsa-miR-150-5p	MIMAT0000451	GABRG2	2566	NM_198903	1	1	1	0	0	1	0	1	0	0	1	1	7
hsa-miR-150-5p	MIMAT0000451	GALNS	2588	XM_005256301	1	1	1	0	0	1	0	0	0	1	1	1	7
hsa-miR-150-5p	MIMAT0000451	GAS8	2622	XM_005256306	1	1	1	0	0	1	0	0	0	1	1	1	7
hsa-miR-150-5p	MIMAT0000451	GFRA2	2675	NM_001495	1	1	0	0	0	1	0	0	1	1	1	1	7
hsa-miR-150-5p	MIMAT0000451	GLE1	2733	XM_005251925	1	1	1	0	0	1	0	0	0	1	1	1	7
hsa-miR-150-5p	MIMAT0000451	GLRA1	2741	NM_001146040	1	1	0	0	0	1	1	1	0	0	1	1	7
hsa-miR-150-5p	MIMAT0000451	GLUD1	2746	NM_005271	0	1	1	0	0	1	1	0	1	0	1	1	7
hsa-miR-150-5p	MIMAT0000451	GRIA4	2893	NM_001077243	1	1	0	0	0	1	0	0	1	1	1	1	7
hsa-miR-150-5p	MIMAT0000451	GRIK3	2899	NM_000831	1	1	0	0	0	1	0	0	1	1	1	1	7
hsa-miR-150-5p	MIMAT0000451	CXCL3	2921	NM_002090	1	1	0	0	0	1	0	0	1	1	1	1	7
hsa-miR-150-5p	MIMAT0000451	HLA-DOA	3111	NM_002119	1	1	1	0	0	1	0	0	1	0	1	1	7
hsa-miR-150-5p	MIMAT0000451	HNRNPU	3192	NM_031844	1	1	1	0	0	1	0	1	0	0	1	1	7
hsa-miR-150-5p	MIMAT0000451	HOXC9	3225	NM_006897	0	1	1	0	0	1	1	0	1	0	1	1	7
hsa-miR-150-5p	MIMAT0000451	HES1	3280	NM_005524	1	1	0	0	0	1	1	0	1	0	1	1	7
hsa-miR-150-5p	MIMAT0000451	NDST1	3340	XM_005268435	1	1	0	0	0	1	1	0	0	1	1	1	7
hsa-miR-150-5p	MIMAT0000451	HUS1	3364	NM_004507	1	1	0	0	0	1	0	0	1	1	1	1	7
hsa-miR-150-5p	MIMAT0000451	TNC	3371	NM_002160	0	1	1	0	0	1	1	0	1	0	1	1	7
hsa-miR-150-5p	MIMAT0000451	IFIT2	3433	NM_001547	1	1	0	0	0	1	0	0	1	1	1	1	7
hsa-miR-150-5p	MIMAT0000451	IFNAR1	3454	NM_000629	0	1	1	0	0	1	0	0	1	1	1	1	7
hsa-miR-150-5p	MIMAT0000451	IHH	3549	NM_002181	1	1	0	0	0	1	0	1	1	0	1	1	7
hsa-miR-150-5p	MIMAT0000451	IL10RA	3587	NM_001558	1	1	0	0	0	1	0	0	1	1	1	1	7
hsa-miR-150-5p	MIMAT0000451	IRAK1	3654	NM_001569	0	1	1	0	1	1	0	0	0	1	1	1	7
hsa-miR-150-5p	MIMAT0000451	ITGA6	3655	NM_000210	0	1	1	0	0	1	1	0	0	1	1	1	7
hsa-miR-150-5p	MIMAT0000451	IRF6	3664	NM_006147	1	1	0	0	0	1	0	0	1	1	1	1	7
hsa-miR-150-5p	MIMAT0000451	ITPKB	3707	NM_002221	1	1	0	0	0	1	0	0	1	1	1	1	7
hsa-miR-150-5p	MIMAT0000451	JARID2	3720	NM_004973	0	1	1	0	0	1	1	0	1	0	1	1	7
hsa-miR-150-5p	MIMAT0000451	KCNA1	3736	NM_000217	1	1	1	0	0	1	0	0	1	0	1	1	7
hsa-miR-150-5p	MIMAT0000451	KCNA3	3738	XM_005270844	1	1	1	0	0	1	1	0	0	0	1	1	7
hsa-miR-150-5p	MIMAT0000451	KCNJ12	3768	NM_021012	1	1	1	0	0	1	0	0	1	0	1	1	7
hsa-miR-150-5p	MIMAT0000451	KPNA4	3840	NM_002268	0	1	1	0	0	1	1	0	0	1	1	1	7
hsa-miR-150-5p	MIMAT0000451	LAMC1	3915	NM_002293	1	1	0	0	0	1	0	0	1	1	1	1	7
hsa-miR-150-5p	MIMAT0000451	LGALS8	3964	NM_006499	1	1	1	0	0	1	0	0	0	1	1	1	7
hsa-miR-150-5p	MIMAT0000451	LRP5	4041	XM_005273994	1	1	0	0	0	1	1	0	0	1	1	1	7
hsa-miR-150-5p	MIMAT0000451	MAP1B	4131	NM_005909	0	1	1	0	0	1	1	0	1	0	1	1	7
hsa-miR-150-5p	MIMAT0000451	MAPT	4137	NM_001123066	1	1	1	0	0	1	0	0	0	1	1	1	7
hsa-miR-150-5p	MIMAT0000451	MBD1	4152	NM_015846	1	1	1	0	0	1	0	0	0	1	1	1	7
hsa-miR-150-5p	MIMAT0000451	ADAM11	4185	XM_005257373	1	1	1	0	0	1	0	0	0	1	1	1	7
hsa-miR-150-5p	MIMAT0000451	MDM2	4193	NM_002392	1	1	1	0	0	1	0	0	0	1	1	1	7
hsa-miR-150-5p	MIMAT0000451	MECP2	4204	XM_005274683	1	1	1	0	0	1	0	0	0	1	1	1	7
hsa-miR-150-5p	MIMAT0000451	MECP2	4204	XM_005277853	1	1	1	0	0	1	0	0	0	1	1	1	7
hsa-miR-150-5p	MIMAT0000451	MAP3K3	4215	XM_005257376	1	1	1	0	0	1	0	0	0	1	1	1	7
hsa-miR-150-5p	MIMAT0000451	MGAT3	4248	NM_002409	1	1	1	0	0	1	0	0	0	1	1	1	7
hsa-miR-150-5p	MIMAT0000451	MGAT5	4249	XM_005263666	1	1	1	0	0	1	0	0	0	1	1	1	7
hsa-miR-150-5p	MIMAT0000451	AFF1	4299	XM_005263009	1	1	1	0	0	1	0	0	0	1	1	1	7
hsa-miR-150-5p	MIMAT0000451	AFF1	4299	XM_005263010	1	1	1	0	0	1	0	0	0	1	1	1	7
hsa-miR-150-5p	MIMAT0000451	TRPM1	4308	NM_001252020	1	1	1	0	0	1	1	0	0	0	1	1	7
hsa-miR-150-5p	MIMAT0000451	MYO1B	4430	NM_001130158	1	1	1	0	1	1	0	0	0	0	1	1	7
hsa-miR-150-5p	MIMAT0000451	MUC4	4585	NM_018406	1	1	1	0	0	1	0	0	0	1	1	1	7
hsa-miR-150-5p	MIMAT0000451	MYCN	4613	NM_005378	1	1	1	0	0	1	0	0	1	0	1	1	7
hsa-miR-150-5p	MIMAT0000451	GADD45B	4616	NM_015675	1	1	1	0	0	1	0	0	1	0	1	1	7
hsa-miR-150-5p	MIMAT0000451	MYO1C	4641	NM_001080779	1	1	1	0	0	1	1	0	0	0	1	1	7
hsa-miR-150-5p	MIMAT0000451	MYO9A	4649	XM_005254404	1	1	1	0	0	1	0	0	0	1	1	1	7
hsa-miR-150-5p	MIMAT0000451	PPP1R12B	4660	XM_005245201	1	1	0	0	0	1	1	0	0	1	1	1	7
hsa-miR-150-5p	MIMAT0000451	MYT1	4661	NM_004535	1	1	0	0	0	1	1	0	1	0	1	1	7
hsa-miR-150-5p	MIMAT0000451	NAGA	4668	NM_000262	1	1	1	0	0	1	0	0	1	0	1	1	7
hsa-miR-150-5p	MIMAT0000451	NBL1	4681	NM_005380	1	1	1	0	0	1	0	0	0	1	1	1	7
hsa-miR-150-5p	MIMAT0000451	SEPT2	4735	NM_001008491	1	1	1	0	0	1	0	0	0	1	1	1	7
hsa-miR-150-5p	MIMAT0000451	NPR3	4883	NM_001204375	1	1	1	0	1	1	0	0	0	0	1	1	7
hsa-miR-150-5p	MIMAT0000451	SLC11A2	4891	NM_001174129	1	1	1	0	0	1	0	0	0	1	1	1	7
hsa-miR-150-5p	MIMAT0000451	OSBP	5007	NM_002556	1	1	0	0	0	1	0	0	1	1	1	1	7
hsa-miR-150-5p	MIMAT0000451	PAFAH2	5051	XM_005245874	1	1	1	0	0	1	0	0	0	1	1	1	7
hsa-miR-150-5p	MIMAT0000451	PAK1	5058	NM_001128620	1	1	0	0	0	1	1	0	0	1	1	1	7
hsa-miR-150-5p	MIMAT0000451	PAX5	5079	NM_016734	1	1	1	0	0	1	0	0	1	0	1	1	7
hsa-miR-150-5p	MIMAT0000451	PCCB	5096	XM_005247510	1	1	1	0	0	1	0	0	0	1	1	1	7
hsa-miR-150-5p	MIMAT0000451	SERPINA5	5104	NM_000624	1	1	0	0	0	1	0	0	1	1	1	1	7
hsa-miR-150-5p	MIMAT0000451	CHMP1A	5119	NM_002768	1	1	1	0	0	1	0	0	0	1	1	1	7
hsa-miR-150-5p	MIMAT0000451	PGM1	5236	NM_001172818	1	1	1	0	0	1	1	0	0	0	1	1	7
hsa-miR-150-5p	MIMAT0000451	PIGH	5283	NM_004569	1	1	0	0	0	1	0	0	1	1	1	1	7
hsa-miR-150-5p	MIMAT0000451	PIM1	5292	NM_002648	1	1	0	0	0	1	0	1	1	0	1	1	7
hsa-miR-150-5p	MIMAT0000451	PI4KB	5298	NM_001198773	1	1	0	0	0	1	1	0	0	1	1	1	7
hsa-miR-150-5p	MIMAT0000451	PITPNA	5306	NM_006224	1	1	0	0	0	1	0	0	1	1	1	1	7
hsa-miR-150-5p	MIMAT0000451	PLAG1	5324	NM_002655	1	1	1	0	0	1	0	0	1	0	1	1	7
hsa-miR-150-5p	MIMAT0000451	PLXNA1	5361	NM_032242	1	1	0	0	0	1	0	0	1	1	1	1	7
hsa-miR-150-5p	MIMAT0000451	SEPT5	5413	NM_001009939	1	1	1	0	0	1	0	0	0	1	1	1	7
hsa-miR-150-5p	MIMAT0000451	POU6F1	5463	NM_002702	1	1	1	1	0	0	0	0	1	0	1	1	7
hsa-miR-150-5p	MIMAT0000451	PPP2R4	5524	NM_178001	1	1	1	0	0	1	0	0	0	1	1	1	7
hsa-miR-150-5p	MIMAT0000451	PPT1	5538	NM_000310	1	1	0	0	0	1	0	0	1	1	1	1	7
hsa-miR-150-5p	MIMAT0000451	PRKAA2	5563	NM_006252	1	1	1	0	0	1	0	0	1	0	1	1	7
hsa-miR-150-5p	MIMAT0000451	PRKAR1A	5573	NM_212471	1	1	1	0	0	1	0	1	0	0	1	1	7
hsa-miR-150-5p	MIMAT0000451	PRKCB	5579	NM_002738	1	1	1	0	0	1	1	0	0	0	1	1	7
hsa-miR-150-5p	MIMAT0000451	PROX1	5629	NM_001270616	1	1	1	0	0	1	1	0	0	0	1	1	7
hsa-miR-150-5p	MIMAT0000451	PRPS1	5631	NM_002764	1	1	1	0	0	1	0	0	1	0	1	1	7
hsa-miR-150-5p	MIMAT0000451	PTAFR	5724	NM_001164723	1	1	1	0	0	1	0	0	0	1	1	1	7
hsa-miR-150-5p	MIMAT0000451	PTGIR	5739	NM_000960	1	1	1	0	0	1	0	0	1	0	1	1	7
hsa-miR-150-5p	MIMAT0000451	QSOX1	5768	XM_005245375	1	1	1	0	0	1	0	0	0	1	1	1	7
hsa-miR-150-5p	MIMAT0000451	PTPRB	5787	NM_001109754	1	1	1	0	0	1	0	0	0	1	1	1	7
hsa-miR-150-5p	MIMAT0000451	PTPRK	5796	XM_005267081	1	1	0	0	0	1	1	0	0	1	1	1	7
hsa-miR-150-5p	MIMAT0000451	RAP2B	5912	NM_002886	1	1	1	0	0	0	0	0	1	1	1	1	7
hsa-miR-150-5p	MIMAT0000451	UPF1	5976	NM_002911	1	1	1	0	0	1	0	0	1	0	1	1	7
hsa-miR-150-5p	MIMAT0000451	REST	5978	NM_005612	1	1	1	0	0	1	0	0	0	1	1	1	7
hsa-miR-150-5p	MIMAT0000451	ROCK1	6093	NM_005406	1	1	0	0	0	0	0	1	1	1	1	1	7
hsa-miR-150-5p	MIMAT0000451	RPL27A	6157	NM_000990	1	1	1	0	0	1	0	0	1	0	1	1	7
hsa-miR-150-5p	MIMAT0000451	RPS23	6228	NM_001025	1	1	1	0	0	1	0	0	1	0	1	1	7
hsa-miR-150-5p	MIMAT0000451	RSU1	6251	NM_012425	1	1	1	0	0	1	0	0	0	1	1	1	7
hsa-miR-150-5p	MIMAT0000451	RYR3	6263	NM_001036	1	1	0	0	0	1	0	0	1	1	1	1	7
hsa-miR-150-5p	MIMAT0000451	SCN5A	6331	NM_001099404	1	1	1	0	0	1	0	0	0	1	1	1	7
hsa-miR-150-5p	MIMAT0000451	SCN5A	6331	NM_198056	1	1	1	0	0	1	0	0	0	1	1	1	7
hsa-miR-150-5p	MIMAT0000451	SCN8A	6334	NM_014191	1	1	1	0	0	1	1	0	0	0	1	1	7
hsa-miR-150-5p	MIMAT0000451	SCP2	6342	NM_002979	1	1	1	0	0	1	1	0	0	0	1	1	7
hsa-miR-150-5p	MIMAT0000451	CCL5	6352	NM_001278736	1	1	1	0	0	1	0	0	0	1	1	1	7
hsa-miR-150-5p	MIMAT0000451	CX3CL1	6376	NM_002996	1	1	0	0	0	1	0	0	1	1	1	1	7
hsa-miR-150-5p	MIMAT0000451	SDC2	6383	NM_002998	1	1	1	0	0	1	0	0	1	0	1	1	7
hsa-miR-150-5p	MIMAT0000451	SH3BP2	6452	NM_001145855	1	1	1	0	0	1	0	0	0	1	1	1	7
hsa-miR-150-5p	MIMAT0000451	SHC1	6464	NM_001130040	1	1	1	0	0	1	0	0	0	1	1	1	7
hsa-miR-150-5p	MIMAT0000451	ST6GAL1	6480	XM_005247718	1	1	1	0	0	1	0	0	0	1	1	1	7
hsa-miR-150-5p	MIMAT0000451	SLC2A1	6513	NM_006516	1	1	1	0	0	1	0	0	1	0	1	1	7
hsa-miR-150-5p	MIMAT0000451	SLC6A2	6530	NM_001172501	1	1	1	0	0	1	0	0	0	1	1	1	7
hsa-miR-150-5p	MIMAT0000451	SLC8A3	6547	NM_183002	1	1	1	0	0	1	0	0	0	1	1	1	7
hsa-miR-150-5p	MIMAT0000451	SLC14A1	6563	NM_001146037	1	1	1	0	0	1	0	0	0	1	1	1	7
hsa-miR-150-5p	MIMAT0000451	SLC16A2	6567	NM_006517	1	1	1	0	0	1	0	0	1	0	1	1	7
hsa-miR-150-5p	MIMAT0000451	SLCO1A2	6579	NM_134431	1	1	0	0	0	1	0	0	1	1	1	1	7
hsa-miR-150-5p	MIMAT0000451	SMARCD1	6602	XM_005269107	1	1	1	0	0	1	0	0	0	1	1	1	7
hsa-miR-150-5p	MIMAT0000451	SNX1	6642	NM_003099	1	1	1	0	0	1	0	0	0	1	1	1	7
hsa-miR-150-5p	MIMAT0000451	SOAT1	6646	NM_003101	1	1	1	0	0	1	0	0	0	1	1	1	7
hsa-miR-150-5p	MIMAT0000451	SPARC	6678	NM_003118	1	1	1	0	0	1	0	0	1	0	1	1	7
hsa-miR-150-5p	MIMAT0000451	SPG7	6687	NM_003119	1	1	1	0	0	0	1	0	0	1	1	1	7
hsa-miR-150-5p	MIMAT0000451	SPN	6693	NM_001030288	1	1	1	0	0	1	0	0	0	1	1	1	7
hsa-miR-150-5p	MIMAT0000451	SRI	6717	NM_003130	1	1	1	0	0	1	0	0	0	1	1	1	7
hsa-miR-150-5p	MIMAT0000451	SREBF2	6721	NM_004599	1	1	0	0	0	1	0	0	1	1	1	1	7
hsa-miR-150-5p	MIMAT0000451	STAT3	6774	XM_005257614	1	1	1	0	0	1	0	0	0	1	1	1	7
hsa-miR-150-5p	MIMAT0000451	TBX15	6913	XM_005271161	1	1	1	1	0	1	0	0	0	0	1	1	7
hsa-miR-150-5p	MIMAT0000451	TCEB3	6924	NM_003198	1	1	1	0	0	1	0	0	0	1	1	1	7
hsa-miR-150-5p	MIMAT0000451	TDG	6996	NM_003211	1	1	1	0	0	1	0	0	1	0	1	1	7
hsa-miR-150-5p	MIMAT0000451	THBD	7056	NM_000361	1	1	1	0	0	1	0	0	1	0	1	1	7
hsa-miR-150-5p	MIMAT0000451	TIMP3	7078	NM_000362	1	1	0	0	0	1	0	0	1	1	1	1	7
hsa-miR-150-5p	MIMAT0000451	TK2	7084	NM_001271934	1	1	1	0	0	1	0	0	0	1	1	1	7
hsa-miR-150-5p	MIMAT0000451	TLR5	7100	XM_005273242	1	1	1	0	0	1	0	0	0	1	1	1	7
hsa-miR-150-5p	MIMAT0000451	TRAPPC10	7109	NM_003274	1	1	0	0	0	1	0	0	1	1	1	1	7
hsa-miR-150-5p	MIMAT0000451	TNFAIP2	7127	XM_005268036	1	1	1	0	0	1	0	0	0	1	1	1	7
hsa-miR-150-5p	MIMAT0000451	TOP3A	7156	NM_004618	1	1	1	0	0	1	0	0	1	0	1	1	7
hsa-miR-150-5p	MIMAT0000451	TP53	7157	NM_001126114	1	1	1	0	0	1	0	0	0	1	1	1	7
hsa-miR-150-5p	MIMAT0000451	TP53	7157	NM_001276696	1	1	1	0	0	1	0	0	0	1	1	1	7
hsa-miR-150-5p	MIMAT0000451	TPM4	7171	NM_003290	1	1	1	0	0	1	0	0	1	0	1	1	7
hsa-miR-150-5p	MIMAT0000451	TUB	7275	NM_003320	1	1	1	0	0	1	0	0	0	1	1	1	7
hsa-miR-150-5p	MIMAT0000451	SUMO1	7341	NM_003352	1	1	0	0	0	1	0	1	0	1	1	1	7
hsa-miR-150-5p	MIMAT0000451	UBTF	7343	NM_014233	1	1	0	0	0	1	1	0	0	1	1	1	7
hsa-miR-150-5p	MIMAT0000451	SLC35A2	7355	NM_001042498	1	1	1	0	0	1	0	0	1	0	1	1	7
hsa-miR-150-5p	MIMAT0000451	VDR	7421	NM_001017536	1	1	1	0	0	1	0	0	0	1	1	1	7
hsa-miR-150-5p	MIMAT0000451	CORO2A	7464	NM_003389	1	1	1	0	0	1	0	0	0	1	1	1	7
hsa-miR-150-5p	MIMAT0000451	YWHAG	7532	NM_012479	1	1	0	0	0	1	0	0	1	1	1	1	7
hsa-miR-150-5p	MIMAT0000451	ZNF189	7743	NM_197977	1	1	1	0	0	1	0	1	0	0	1	1	7
hsa-miR-150-5p	MIMAT0000451	ZNF213	7760	XM_005255561	1	1	1	0	0	1	0	0	0	1	1	1	7
hsa-miR-150-5p	MIMAT0000451	PTP4A1	7803	NM_003463	0	1	0	0	0	1	0	1	1	1	1	1	7
hsa-miR-150-5p	MIMAT0000451	BTG2	7832	NM_006763	1	1	0	0	0	1	0	0	1	1	1	1	7
hsa-miR-150-5p	MIMAT0000451	ALMS1	7840	NM_015120	1	1	1	0	0	1	0	0	1	0	1	1	7
hsa-miR-150-5p	MIMAT0000451	MAPKAPK3	7867	NM_001243926	1	1	1	0	0	1	0	0	0	1	1	1	7
hsa-miR-150-5p	MIMAT0000451	REEP5	7905	NM_005669	1	1	1	0	0	1	0	0	1	0	1	1	7
hsa-miR-150-5p	MIMAT0000451	KAT6A	7994	NM_001099412	1	1	1	0	0	1	0	0	0	1	1	1	7
hsa-miR-150-5p	MIMAT0000451	CSRP3	8048	NM_003476	1	1	0	0	0	1	0	0	1	1	1	1	7
hsa-miR-150-5p	MIMAT0000451	FZD8	8325	NM_031866	1	1	0	0	0	1	1	0	1	0	1	1	7
hsa-miR-150-5p	MIMAT0000451	GAS7	8522	NM_201433	1	1	1	0	0	1	0	0	0	1	1	1	7
hsa-miR-150-5p	MIMAT0000451	BCAS1	8537	NM_003657	0	1	1	0	0	1	0	0	1	1	1	1	7
hsa-miR-150-5p	MIMAT0000451	AGPS	8540	NM_003659	1	1	1	0	0	1	0	0	0	1	1	1	7
hsa-miR-150-5p	MIMAT0000451	LMO4	8543	NM_006769	1	1	0	0	0	1	0	1	1	0	1	1	7
hsa-miR-150-5p	MIMAT0000451	BLZF1	8548	NM_003666	0	1	1	0	0	1	0	0	1	1	1	1	7
hsa-miR-150-5p	MIMAT0000451	BHLHE40	8553	NM_003670	0	1	1	0	0	1	0	0	1	1	1	1	7
hsa-miR-150-5p	MIMAT0000451	CDK10	8558	NM_052988	1	1	1	0	0	1	0	0	0	1	1	1	7
hsa-miR-150-5p	MIMAT0000451	KLF7	8609	NM_003709	1	1	1	0	0	1	0	0	0	1	1	1	7
hsa-miR-150-5p	MIMAT0000451	SKAP1	8631	NM_003726	0	1	1	0	0	1	1	0	0	1	1	1	7
hsa-miR-150-5p	MIMAT0000451	RAB11A	8766	NM_004663	1	1	1	0	0	1	0	0	0	1	1	1	7
hsa-miR-150-5p	MIMAT0000451	SNAP23	8773	NM_003825	1	1	1	0	1	1	0	0	0	0	1	1	7
hsa-miR-150-5p	MIMAT0000451	NAPG	8774	NM_003826	0	1	1	0	0	1	1	0	0	1	1	1	7
hsa-miR-150-5p	MIMAT0000451	MTMR1	8776	XM_005274765	1	1	1	0	0	1	0	0	0	1	1	1	7
hsa-miR-150-5p	MIMAT0000451	MTMR1	8776	XM_005278205	1	1	1	0	0	1	0	0	0	1	1	1	7
hsa-miR-150-5p	MIMAT0000451	APLN	8862	NM_017413	1	1	0	0	0	1	0	0	1	1	1	1	7
hsa-miR-150-5p	MIMAT0000451	SGPL1	8879	NM_003901	1	1	0	0	0	1	0	0	1	1	1	1	7
hsa-miR-150-5p	MIMAT0000451	SKAP2	8935	NM_003930	1	1	1	0	0	1	0	0	1	0	1	1	7
hsa-miR-150-5p	MIMAT0000451	SPAG9	9043	NM_001130528	1	1	1	0	0	1	0	0	0	1	1	1	7
hsa-miR-150-5p	MIMAT0000451	CLDN12	9069	NM_001185072	1	1	0	0	0	1	0	1	0	1	1	1	7
hsa-miR-150-5p	MIMAT0000451	TBX19	9095	NM_005149	1	1	0	0	0	1	0	0	1	1	1	1	7
hsa-miR-150-5p	MIMAT0000451	TBX18	9096	NM_001080508	1	1	1	0	0	1	0	0	1	0	1	1	7
hsa-miR-150-5p	MIMAT0000451	MTMR4	9110	XM_005257784	0	1	1	0	0	1	1	0	0	1	1	1	7
hsa-miR-150-5p	MIMAT0000451	SEC22C	9117	XM_005265532	1	1	1	0	0	1	0	0	0	1	1	1	7
hsa-miR-150-5p	MIMAT0000451	RQCD1	9125	NM_001271634	1	1	1	0	0	1	1	0	0	0	1	1	7
hsa-miR-150-5p	MIMAT0000451	MAP3K13	9175	NM_004721	1	1	1	0	0	1	0	0	0	1	1	1	7
hsa-miR-150-5p	MIMAT0000451	ARHGEF2	9181	XM_005245594	1	1	0	0	0	1	1	0	0	1	1	1	7
hsa-miR-150-5p	MIMAT0000451	SLC33A1	9197	NM_004733	1	1	0	0	0	1	1	0	0	1	1	1	7
hsa-miR-150-5p	MIMAT0000451	XPR1	9213	NM_004736	1	1	1	0	0	1	0	0	0	1	1	1	7
hsa-miR-150-5p	MIMAT0000451	VAPB	9217	NM_004738	1	1	1	0	0	1	0	0	0	1	1	1	7
hsa-miR-150-5p	MIMAT0000451	VAPA	9218	NM_003574	1	1	1	0	1	1	0	0	0	0	1	1	7
hsa-miR-150-5p	MIMAT0000451	DLGAP2	9228	XM_005266038	1	1	1	0	0	1	0	0	0	1	1	1	7
hsa-miR-150-5p	MIMAT0000451	GCNT3	9245	NM_004751	1	1	0	0	0	1	0	0	1	1	1	1	7
hsa-miR-150-5p	MIMAT0000451	MAPKAPK2	9261	NM_004759	1	1	1	0	0	1	0	0	0	1	1	1	7
hsa-miR-150-5p	MIMAT0000451	CYTH1	9267	NM_004762	1	1	0	0	0	1	0	1	0	1	1	1	7
hsa-miR-150-5p	MIMAT0000451	NRXN2	9379	NM_015080	1	1	0	0	0	1	1	0	0	1	1	1	7
hsa-miR-150-5p	MIMAT0000451	MED26	9441	NM_004831	1	1	0	0	0	1	0	0	1	1	1	1	7
hsa-miR-150-5p	MIMAT0000451	CHST3	9469	NM_004273	0	1	1	0	0	1	0	0	1	1	1	1	7
hsa-miR-150-5p	MIMAT0000451	GOSR1	9527	NM_001007024	1	1	1	0	0	1	0	0	0	1	1	1	7
hsa-miR-150-5p	MIMAT0000451	CXCL14	9547	NM_004887	1	1	1	0	0	1	0	0	1	0	1	1	7
hsa-miR-150-5p	MIMAT0000451	H6PD	9563	XM_005263539	1	1	1	0	0	1	0	0	0	1	1	1	7
hsa-miR-150-5p	MIMAT0000451	GOSR2	9570	XM_005257846	1	1	1	0	0	1	0	0	0	1	1	1	7
hsa-miR-150-5p	MIMAT0000451	CLOCK	9575	NM_001267843	1	1	1	0	0	1	0	0	0	1	1	1	7
hsa-miR-150-5p	MIMAT0000451	IER2	9592	NM_004907	1	1	0	0	0	1	0	0	1	1	1	1	7
hsa-miR-150-5p	MIMAT0000451	MICAL2	9645	XM_005253244	1	1	1	0	0	1	0	0	0	1	1	1	7
hsa-miR-150-5p	MIMAT0000451	GCC2	9648	NM_181453	0	1	1	0	0	1	1	0	0	1	1	1	7
hsa-miR-150-5p	MIMAT0000451	EDEM1	9695	NM_014674	1	1	0	0	0	1	0	0	1	1	1	1	7
hsa-miR-150-5p	MIMAT0000451	KIAA0100	9703	NM_014680	0	1	1	0	0	1	0	0	1	1	1	1	7
hsa-miR-150-5p	MIMAT0000451	KIAA0226	9711	NM_001145642	1	1	1	0	0	1	0	0	0	1	1	1	7
hsa-miR-150-5p	MIMAT0000451	NOS1AP	9722	NM_001126060	1	1	0	1	0	1	0	0	0	1	1	1	7
hsa-miR-150-5p	MIMAT0000451	PHACTR2	9749	NM_001100164	1	1	1	0	0	1	0	0	0	1	1	1	7
hsa-miR-150-5p	MIMAT0000451	KIAA0195	9772	NM_014738	1	1	0	0	0	1	0	0	1	1	1	1	7
hsa-miR-150-5p	MIMAT0000451	PHYHIP	9796	NM_001099335	1	1	0	0	0	1	0	1	0	1	1	1	7
hsa-miR-150-5p	MIMAT0000451	TRIM66	9866	XM_005253270	1	1	1	0	0	1	0	0	0	1	1	1	7
hsa-miR-150-5p	MIMAT0000451	RHOBTB1	9886	NM_001242359	0	1	1	0	0	1	1	0	0	1	1	1	7
hsa-miR-150-5p	MIMAT0000451	TMCC2	9911	NM_014858	1	1	0	0	0	1	0	0	1	1	1	1	7
hsa-miR-150-5p	MIMAT0000451	ZBTB40	9923	NM_001083621	1	1	1	0	0	1	0	0	0	1	1	1	7
hsa-miR-150-5p	MIMAT0000451	HS3ST2	9956	NM_006043	1	1	0	0	0	1	0	0	1	1	1	1	7
hsa-miR-150-5p	MIMAT0000451	GNPDA1	10007	XM_005268350	1	1	1	0	0	1	0	0	0	1	1	1	7
hsa-miR-150-5p	MIMAT0000451	RANBP9	10048	NM_005493	1	1	1	0	0	1	0	0	1	0	1	1	7
hsa-miR-150-5p	MIMAT0000451	DNM1L	10059	NM_001278464	1	1	1	0	0	1	0	0	0	1	1	1	7
hsa-miR-150-5p	MIMAT0000451	COL4A3BP	10087	NM_001130105	1	1	1	0	0	1	0	1	0	0	1	1	7
hsa-miR-150-5p	MIMAT0000451	TSPAN5	10098	NM_005723	1	1	1	0	0	1	0	0	0	1	1	1	7
hsa-miR-150-5p	MIMAT0000451	CTDSP2	10106	NM_005730	0	1	1	0	0	1	0	0	1	1	1	1	7
hsa-miR-150-5p	MIMAT0000451	YAF2	10138	NM_001190980	1	1	1	0	0	1	0	0	0	1	1	1	7
hsa-miR-150-5p	MIMAT0000451	KLHL41	10324	NM_006063	0	1	1	0	0	1	0	0	1	1	1	1	7
hsa-miR-150-5p	MIMAT0000451	MRVI1	10335	XM_005252736	1	1	1	0	0	1	0	0	0	1	1	1	7
hsa-miR-150-5p	MIMAT0000451	LRRN2	10446	NM_006338	1	1	1	0	0	1	0	0	0	1	1	1	7
hsa-miR-150-5p	MIMAT0000451	PPIE	10450	NM_006112	1	1	1	0	0	1	1	0	0	0	1	1	7
hsa-miR-150-5p	MIMAT0000451	LEPREL2	10536	NM_014262	1	1	1	0	0	1	0	0	1	0	1	1	7
hsa-miR-150-5p	MIMAT0000451	ERN2	10595	NM_033266	1	1	1	0	0	1	0	0	1	0	1	1	7
hsa-miR-150-5p	MIMAT0000451	HEXIM1	10614	NM_006460	1	1	0	0	0	1	0	0	1	1	1	1	7
hsa-miR-150-5p	MIMAT0000451	CELF1	10658	XM_005252758	1	1	1	0	0	1	0	0	0	1	1	1	7
hsa-miR-150-5p	MIMAT0000451	SRSF10	10772	NM_054016	0	1	1	0	0	1	1	0	0	1	1	1	7
hsa-miR-150-5p	MIMAT0000451	SLC22A7	10864	NM_153320	1	1	1	0	0	1	0	0	0	1	1	1	7
hsa-miR-150-5p	MIMAT0000451	B3GNT1	11041	NM_006876	0	1	1	0	0	1	1	0	1	0	1	1	7
hsa-miR-150-5p	MIMAT0000451	ABHD2	11057	NM_007011	1	1	1	0	0	1	0	0	0	1	1	1	7
hsa-miR-150-5p	MIMAT0000451	C9orf9	11092	XM_005272164	1	1	1	0	0	1	0	0	0	1	1	1	7
hsa-miR-150-5p	MIMAT0000451	ADAMTS5	11096	NM_007038	0	1	1	0	1	1	0	0	1	0	1	1	7
hsa-miR-150-5p	MIMAT0000451	PRDM4	11108	NM_012406	1	1	0	0	0	1	0	0	1	1	1	1	7
hsa-miR-150-5p	MIMAT0000451	BTN3A2	11118	NM_001197247	1	1	1	0	0	1	0	0	0	1	1	1	7
hsa-miR-150-5p	MIMAT0000451	BTN2A1	11120	NM_078476	1	1	0	0	0	1	0	0	1	1	1	1	7
hsa-miR-150-5p	MIMAT0000451	PTPRT	11122	NM_133170	1	1	1	0	0	1	0	0	0	1	1	1	7
hsa-miR-150-5p	MIMAT0000451	ERLIN2	11160	XM_005273391	1	1	1	0	0	1	0	0	0	1	1	1	7
hsa-miR-150-5p	MIMAT0000451	PADI2	11240	NM_007365	1	1	0	0	0	1	0	0	1	1	1	1	7
hsa-miR-150-5p	MIMAT0000451	ZNF507	22847	NM_001136156	1	1	1	0	0	1	0	0	0	1	1	1	7
hsa-miR-150-5p	MIMAT0000451	ZHX2	22882	XM_005250837	1	1	1	0	0	1	0	0	0	1	1	1	7
hsa-miR-150-5p	MIMAT0000451	SEPHS2	22928	NM_012248	1	1	0	0	0	1	0	1	1	0	1	1	7
hsa-miR-150-5p	MIMAT0000451	SEPHS1	22929	NM_012247	0	1	1	0	0	1	1	1	0	0	1	1	7
hsa-miR-150-5p	MIMAT0000451	UNC13A	23025	XM_005259821	1	1	1	0	0	1	0	0	0	1	1	1	7
hsa-miR-150-5p	MIMAT0000451	ZHX3	23051	XM_005260343	1	1	1	0	0	1	0	0	0	1	1	1	7
hsa-miR-150-5p	MIMAT0000451	EMC1	23065	NM_015047	1	1	1	0	0	1	0	0	0	1	1	1	7
hsa-miR-150-5p	MIMAT0000451	PEG10	23089	NM_001184961	1	1	0	1	0	1	0	0	0	1	1	1	7
hsa-miR-150-5p	MIMAT0000451	PEG10	23089	NM_015068	1	1	0	1	0	1	0	0	0	1	1	1	7
hsa-miR-150-5p	MIMAT0000451	KIF1B	23095	XM_005263433	1	1	1	0	0	1	0	0	0	1	1	1	7
hsa-miR-150-5p	MIMAT0000451	IQSEC2	23096	NM_001111125	1	1	1	0	0	1	0	0	0	1	1	1	7
hsa-miR-150-5p	MIMAT0000451	RAP1GAP2	23108	XM_005256544	1	1	1	0	0	1	0	0	0	1	1	1	7
hsa-miR-150-5p	MIMAT0000451	TNRC6B	23112	XM_005261393	1	1	1	0	0	1	0	0	0	1	1	1	7
hsa-miR-150-5p	MIMAT0000451	NFASC	23114	XM_005244973	1	1	1	0	0	1	0	0	0	1	1	1	7
hsa-miR-150-5p	MIMAT0000451	KDM6B	23135	NM_001080424	1	1	0	0	0	1	1	0	1	0	1	1	7
hsa-miR-150-5p	MIMAT0000451	SLC35D1	23169	NM_015139	1	1	1	0	0	1	0	0	0	1	1	1	7
hsa-miR-150-5p	MIMAT0000451	METAP1	23173	XM_005262868	1	1	1	0	0	1	1	0	0	0	1	1	7
hsa-miR-150-5p	MIMAT0000451	FAM168A	23201	XM_005273852	1	1	1	0	0	1	0	0	0	1	1	1	7
hsa-miR-150-5p	MIMAT0000451	ARHGEF9	23229	NM_015185	1	1	1	0	0	1	0	0	1	0	1	1	7
hsa-miR-150-5p	MIMAT0000451	ANKRD12	23253	NM_001204056	1	1	1	0	0	1	0	0	0	1	1	1	7
hsa-miR-150-5p	MIMAT0000451	FBXW11	23291	NM_012300	1	1	1	0	0	1	0	1	0	0	1	1	7
hsa-miR-150-5p	MIMAT0000451	WSCD1	23302	XM_005256572	1	1	1	0	0	1	0	0	0	1	1	1	7
hsa-miR-150-5p	MIMAT0000451	U2SURP	23350	NM_001080415	1	1	0	0	0	1	0	0	1	1	1	1	7
hsa-miR-150-5p	MIMAT0000451	ANGEL1	23357	XM_005267478	1	1	1	0	0	1	0	0	0	1	1	1	7
hsa-miR-150-5p	MIMAT0000451	PSD3	23362	NM_015310	1	1	1	0	0	1	0	0	0	1	1	1	7
hsa-miR-150-5p	MIMAT0000451	LARP1	23367	NM_015315	1	1	1	0	0	1	1	0	0	0	1	1	7
hsa-miR-150-5p	MIMAT0000451	SLC35A3	23443	NM_012243	1	1	1	0	0	1	0	0	0	1	1	1	7
hsa-miR-150-5p	MIMAT0000451	CBX6	23466	XM_005261412	1	1	1	0	0	1	0	0	0	1	1	1	7
hsa-miR-150-5p	MIMAT0000451	CBX7	23492	NM_175709	1	1	0	0	0	1	0	0	1	1	1	1	7
hsa-miR-150-5p	MIMAT0000451	HEY2	23493	XM_005266879	1	1	1	0	0	1	1	0	0	0	1	1	7
hsa-miR-150-5p	MIMAT0000451	SLC39A14	23516	XM_005273463	1	1	1	0	0	1	0	0	0	1	1	1	7
hsa-miR-150-5p	MIMAT0000451	SLC39A14	23516	XM_005273464	1	1	1	0	0	1	0	0	0	1	1	1	7
hsa-miR-150-5p	MIMAT0000451	MMD	23531	NM_012329	0	1	1	0	0	1	1	0	1	0	1	1	7
hsa-miR-150-5p	MIMAT0000451	SMUG1	23583	NM_014311	1	1	1	0	0	1	0	0	1	0	1	1	7
hsa-miR-150-5p	MIMAT0000451	MAFF	23764	NM_001161572	1	1	1	0	0	1	0	0	0	1	1	1	7
hsa-miR-150-5p	MIMAT0000451	IFIT5	24138	XM_005269669	1	1	1	0	0	1	0	0	0	1	1	1	7
hsa-miR-150-5p	MIMAT0000451	FJX1	24147	NM_014344	1	1	0	0	0	1	0	1	1	0	1	1	7
hsa-miR-150-5p	MIMAT0000451	SUN2	25777	NM_001199579	1	1	1	0	0	1	0	0	0	1	1	1	7
hsa-miR-150-5p	MIMAT0000451	MTO1	25821	NM_001123226	1	1	0	0	0	1	1	0	0	1	1	1	7
hsa-miR-150-5p	MIMAT0000451	METTL7A	25840	NM_014033	1	1	1	0	0	1	0	0	1	0	1	1	7
hsa-miR-150-5p	MIMAT0000451	PARM1	25849	NM_015393	1	1	0	0	0	1	0	0	1	1	1	1	7
hsa-miR-150-5p	MIMAT0000451	SPEF1	25876	NM_015417	0	1	1	0	0	1	0	0	1	1	1	1	7
hsa-miR-150-5p	MIMAT0000451	ULK3	25989	NM_001099436	1	1	0	0	0	1	0	0	1	1	1	1	7
hsa-miR-150-5p	MIMAT0000451	IPCEF1	26034	NM_001130699	1	1	1	0	0	1	0	0	0	1	1	1	7
hsa-miR-150-5p	MIMAT0000451	CNTNAP2	26047	NM_014141	1	1	0	0	0	1	0	0	1	1	1	1	7
hsa-miR-150-5p	MIMAT0000451	PPP1R16B	26051	NM_015568	0	1	1	0	0	1	0	0	1	1	1	1	7
hsa-miR-150-5p	MIMAT0000451	RAB11FIP5	26056	XM_005264252	1	1	1	0	0	1	0	0	0	1	1	1	7
hsa-miR-150-5p	MIMAT0000451	SZRD1	26099	NM_001114600	1	1	1	0	0	1	0	0	0	1	1	1	7
hsa-miR-150-5p	MIMAT0000451	FBXL5	26234	NM_012161	1	1	1	0	0	1	1	0	0	0	1	1	7
hsa-miR-150-5p	MIMAT0000451	ARFGAP3	26286	NM_014570	1	1	0	0	0	1	0	0	1	1	1	1	7
hsa-miR-150-5p	MIMAT0000451	CNNM4	26504	NM_020184	1	1	1	0	0	1	0	0	1	0	1	1	7
hsa-miR-150-5p	MIMAT0000451	DAZAP1	26528	NM_170711	1	1	0	0	0	1	1	0	1	1	1	0	7
hsa-miR-150-5p	MIMAT0000451	NUFIP1	26747	NM_012345	1	1	0	0	0	1	0	0	1	1	1	1	7
hsa-miR-150-5p	MIMAT0000451	RANBP6	26953	NM_012416	0	1	1	0	0	1	1	0	1	0	1	1	7
hsa-miR-150-5p	MIMAT0000451	CNPPD1	27013	XM_005246463	1	1	1	0	0	1	0	0	0	1	1	1	7
hsa-miR-150-5p	MIMAT0000451	NPTN	27020	XM_005254304	1	1	1	0	0	1	1	0	0	0	1	1	7
hsa-miR-150-5p	MIMAT0000451	FOXP1	27086	NM_001244808	0	1	1	0	0	1	0	1	0	1	1	1	7
hsa-miR-150-5p	MIMAT0000451	CACNG4	27092	NM_014405	1	1	0	0	0	1	0	0	1	1	1	1	7
hsa-miR-150-5p	MIMAT0000451	R3HCC1L	27291	XM_005269703	1	1	1	0	0	1	0	0	0	1	1	1	7
hsa-miR-150-5p	MIMAT0000451	OSTM1	28962	NM_014028	0	1	1	0	0	1	0	0	1	1	1	1	7
hsa-miR-150-5p	MIMAT0000451	ACAD9	28976	NM_014049	1	1	0	0	0	1	1	0	1	0	1	1	7
hsa-miR-150-5p	MIMAT0000451	HIPK2	28996	NM_022740	1	1	0	0	0	1	0	0	1	1	1	1	7
hsa-miR-150-5p	MIMAT0000451	CCDC113	29070	NM_014157	1	1	0	0	0	1	0	0	1	1	1	1	7
hsa-miR-150-5p	MIMAT0000451	STXBP6	29091	XM_005267556	1	1	1	0	0	1	0	0	0	1	1	1	7
hsa-miR-150-5p	MIMAT0000451	RACGAP1	29127	NM_001126103	0	1	1	1	0	1	1	0	0	0	1	1	7
hsa-miR-150-5p	MIMAT0000451	TMOD2	29767	NM_014548	1	1	1	0	0	1	0	0	0	1	1	1	7
hsa-miR-150-5p	MIMAT0000451	IL19	29949	NM_013371	1	1	0	1	0	1	0	0	0	1	1	1	7
hsa-miR-150-5p	MIMAT0000451	KCNIP1	30820	NM_001278340	1	1	1	0	0	1	0	0	0	1	1	1	7
hsa-miR-150-5p	MIMAT0000451	CDON	50937	XM_005271584	1	1	1	0	0	1	0	0	0	1	1	1	7
hsa-miR-150-5p	MIMAT0000451	SIDT2	51092	XM_005271587	1	1	0	0	0	1	1	0	0	1	1	1	7
hsa-miR-150-5p	MIMAT0000451	SUV420H1	51111	XM_005274036	1	1	1	0	0	1	0	0	0	1	1	1	7
hsa-miR-150-5p	MIMAT0000451	RMDN1	51115	NM_016033	1	1	0	0	0	1	0	0	1	1	1	1	7
hsa-miR-150-5p	MIMAT0000451	COMMD2	51122	NM_016094	0	1	1	0	0	1	0	0	1	1	1	1	7
hsa-miR-150-5p	MIMAT0000451	CPA4	51200	NM_016352	1	1	0	0	0	1	0	0	1	1	1	1	7
hsa-miR-150-5p	MIMAT0000451	MRPL27	51264	NM_016504	1	1	1	0	0	1	0	0	0	1	1	1	7
hsa-miR-150-5p	MIMAT0000451	ZNF771	51333	NM_016643	1	1	0	0	0	1	0	0	1	1	1	1	7
hsa-miR-150-5p	MIMAT0000451	SNX7	51375	NM_015976	1	1	1	0	0	1	1	0	0	0	1	1	7
hsa-miR-150-5p	MIMAT0000451	ANKFY1	51479	NM_001257999	1	1	1	0	0	1	0	0	0	1	1	1	7
hsa-miR-150-5p	MIMAT0000451	HDAC7	51564	NM_015401	1	1	0	0	0	1	0	1	0	1	1	1	7
hsa-miR-150-5p	MIMAT0000451	ATP6V1H	51606	XM_005251258	1	1	1	0	0	1	1	0	0	0	1	1	7
hsa-miR-150-5p	MIMAT0000451	HMP19	51617	NM_015980	1	1	0	0	0	1	0	0	1	1	1	1	7
hsa-miR-150-5p	MIMAT0000451	RBMX2	51634	NM_016024	0	1	1	0	0	1	0	0	1	1	1	1	7
hsa-miR-150-5p	MIMAT0000451	ADAM22	53616	XM_005250444	1	1	1	0	0	1	0	0	0	1	1	1	7
hsa-miR-150-5p	MIMAT0000451	FGFRL1	53834	XM_005272281	1	1	1	0	0	1	0	0	0	1	1	1	7
hsa-miR-150-5p	MIMAT0000451	POLE3	54107	NM_017443	1	1	0	0	0	1	0	0	1	1	1	1	7
hsa-miR-150-5p	MIMAT0000451	SSH1	54434	XM_005268984	1	1	1	0	0	1	0	0	0	1	1	1	7
hsa-miR-150-5p	MIMAT0000451	NEURL1B	54492	NM_001142651	1	1	1	0	0	1	0	0	0	1	1	1	7
hsa-miR-150-5p	MIMAT0000451	RC3H2	54542	XM_005252056	1	1	1	0	0	1	0	0	0	1	1	1	7
hsa-miR-150-5p	MIMAT0000451	RBFOX1	54715	NM_018723	1	1	1	0	0	1	1	0	0	0	1	1	7
hsa-miR-150-5p	MIMAT0000451	TRPM4	54795	NM_017636	0	1	1	0	0	1	0	0	1	1	1	1	7
hsa-miR-150-5p	MIMAT0000451	SIDT1	54847	NM_017699	0	1	1	0	0	1	0	0	1	1	1	1	7
hsa-miR-150-5p	MIMAT0000451	TRMT12	55039	NM_017956	1	1	1	0	0	1	0	0	1	0	1	1	7
hsa-miR-150-5p	MIMAT0000451	XKR8	55113	NM_018053	0	1	1	0	0	1	0	0	1	1	1	1	7
hsa-miR-150-5p	MIMAT0000451	TRIM68	55128	NM_018073	0	1	1	0	0	1	0	0	1	1	1	1	7
hsa-miR-150-5p	MIMAT0000451	HAUS2	55142	NM_018097	0	1	1	0	0	1	0	0	1	1	1	1	7
hsa-miR-150-5p	MIMAT0000451	ARHGEF10L	55160	XM_005245921	1	1	0	0	0	1	1	0	0	1	1	1	7
hsa-miR-150-5p	MIMAT0000451	PRMT6	55170	NM_018137	1	1	0	0	0	1	0	0	1	1	1	1	7
hsa-miR-150-5p	MIMAT0000451	SETD5	55209	XM_005265299	1	1	1	0	0	1	0	0	0	1	1	1	7
hsa-miR-150-5p	MIMAT0000451	SMU1	55234	NM_018225	1	1	1	0	0	1	0	0	1	0	1	1	7
hsa-miR-150-5p	MIMAT0000451	UQCC1	55245	NM_018244	1	1	0	0	0	1	0	1	0	1	1	1	7
hsa-miR-150-5p	MIMAT0000451	SPTLC3	55304	NM_018327	1	1	1	0	0	1	0	0	1	0	1	1	7
hsa-miR-150-5p	MIMAT0000451	DRAM1	55332	NM_018370	1	1	1	0	0	1	0	0	1	0	1	1	7
hsa-miR-150-5p	MIMAT0000451	SOX6	55553	NM_017508	1	1	1	0	0	1	0	0	0	1	1	1	7
hsa-miR-150-5p	MIMAT0000451	CDC42BPG	55561	NM_017525	1	1	0	0	0	1	0	0	1	1	1	1	7
hsa-miR-150-5p	MIMAT0000451	UBE2Q1	55585	NM_017582	0	1	1	0	0	1	0	0	1	1	1	1	7
hsa-miR-150-5p	MIMAT0000451	POLR3B	55703	NM_018082	1	1	0	0	0	1	1	0	1	0	1	1	7
hsa-miR-150-5p	MIMAT0000451	SAYSD1	55776	XM_005249222	1	1	1	0	0	1	0	0	0	1	1	1	7
hsa-miR-150-5p	MIMAT0000451	ANKH	56172	NM_054027	0	1	1	0	0	1	0	0	1	1	1	1	7
hsa-miR-150-5p	MIMAT0000451	LMOD3	56203	NM_198271	1	1	0	0	0	1	0	0	1	1	1	1	7
hsa-miR-150-5p	MIMAT0000451	MEPCE	56257	XM_005250498	1	1	0	0	0	1	1	0	0	1	1	1	7
hsa-miR-150-5p	MIMAT0000451	PARD3	56288	NM_019619	0	1	1	0	1	1	1	0	0	0	1	1	7
hsa-miR-150-5p	MIMAT0000451	SAR1A	56681	NM_001142648	0	1	1	0	1	1	0	0	0	1	1	1	7
hsa-miR-150-5p	MIMAT0000451	JPH1	56704	NM_020647	1	1	0	0	0	1	0	0	1	1	1	1	7
hsa-miR-150-5p	MIMAT0000451	TM9SF3	56889	NM_020123	0	1	1	0	0	1	0	1	1	0	1	1	7
hsa-miR-150-5p	MIMAT0000451	DPYSL5	56896	NM_020134	1	1	1	0	0	1	0	0	0	1	1	1	7
hsa-miR-150-5p	MIMAT0000451	DHX33	56919	NM_020162	0	1	1	0	0	1	0	0	1	1	1	1	7
hsa-miR-150-5p	MIMAT0000451	LHX9	56956	XM_005245350	1	1	1	0	0	1	0	0	0	1	1	1	7
hsa-miR-150-5p	MIMAT0000451	OTUD7B	56957	NM_020205	0	1	1	0	1	0	0	0	1	1	1	1	7
hsa-miR-150-5p	MIMAT0000451	PCNP	57092	NM_020357	1	1	0	0	0	1	1	0	1	0	1	1	7
hsa-miR-150-5p	MIMAT0000451	JPH2	57158	NM_020433	1	1	1	0	0	1	0	0	1	0	1	1	7
hsa-miR-150-5p	MIMAT0000451	ATP8B2	57198	XM_005245355	0	1	1	0	0	1	1	0	0	1	1	1	7
hsa-miR-150-5p	MIMAT0000451	TTC7A	57217	NM_020458	1	1	0	0	0	1	0	0	1	1	1	1	7
hsa-miR-150-5p	MIMAT0000451	NLN	57486	NM_020726	1	1	1	0	0	1	0	0	0	1	1	1	7
hsa-miR-150-5p	MIMAT0000451	MTA3	57504	XM_005264459	1	1	1	0	0	1	0	0	0	1	1	1	7
hsa-miR-150-5p	MIMAT0000451	ARHGAP31	57514	NM_020754	0	1	1	0	0	1	0	0	1	1	1	1	7
hsa-miR-150-5p	MIMAT0000451	STARD9	57519	NM_020759	1	1	1	0	0	1	0	0	0	1	1	1	7
hsa-miR-150-5p	MIMAT0000451	ALPK3	57538	NM_020778	1	1	0	0	0	1	0	0	1	1	1	1	7
hsa-miR-150-5p	MIMAT0000451	ARHGAP20	57569	NM_001258415	1	1	1	0	0	1	0	0	0	1	1	1	7
hsa-miR-150-5p	MIMAT0000451	GPAM	57678	XM_005269998	1	1	1	0	0	1	0	0	0	1	1	1	7
hsa-miR-150-5p	MIMAT0000451	DDX55	57696	NM_020936	0	1	1	0	0	1	1	0	1	0	1	1	7
hsa-miR-150-5p	MIMAT0000451	PLEKHA1	59338	XM_005270017	1	1	1	0	0	1	0	0	0	1	1	1	7
hsa-miR-150-5p	MIMAT0000451	NYX	60506	NM_022567	1	1	0	0	0	1	0	0	1	1	1	1	7
hsa-miR-150-5p	MIMAT0000451	PDLIM2	64236	NM_176871	1	1	0	1	0	1	0	0	1	0	1	1	7
hsa-miR-150-5p	MIMAT0000451	ABCG8	64241	XM_005264483	1	1	0	0	0	1	1	0	0	1	1	1	7
hsa-miR-150-5p	MIMAT0000451	NSD1	64324	NM_022455	1	1	1	0	0	1	0	0	0	1	1	1	7
hsa-miR-150-5p	MIMAT0000451	XPO4	64328	NM_022459	1	1	0	0	0	1	0	0	1	1	1	1	7
hsa-miR-150-5p	MIMAT0000451	IKZF4	64375	NM_022465	0	1	1	0	0	1	0	0	1	1	1	1	7
hsa-miR-150-5p	MIMAT0000451	MRPS25	64432	XM_005265401	1	1	1	0	0	1	0	0	0	1	1	1	7
hsa-miR-150-5p	MIMAT0000451	UNKL	64718	XM_005255505	1	1	1	0	0	1	0	0	0	1	1	1	7
hsa-miR-150-5p	MIMAT0000451	EXO5	64789	NM_022774	1	1	1	0	0	1	0	0	1	0	1	1	7
hsa-miR-150-5p	MIMAT0000451	CEP85	64793	NM_022778	0	1	1	0	0	1	0	0	1	1	1	1	7
hsa-miR-150-5p	MIMAT0000451	ELOVL1	64834	NM_001256399	1	1	1	0	0	1	1	0	0	0	1	1	7
hsa-miR-150-5p	MIMAT0000451	LRRC19	64922	NM_022901	1	1	0	0	0	1	0	1	1	0	1	1	7
hsa-miR-150-5p	MIMAT0000451	SLC30A5	64924	NM_022902	1	1	1	0	1	1	0	0	0	0	1	1	7
hsa-miR-150-5p	MIMAT0000451	NDRG4	65009	NM_001130487	1	1	1	0	0	1	0	0	0	1	1	1	7
hsa-miR-150-5p	MIMAT0000451	RAPH1	65059	NM_213589	1	1	0	0	0	1	0	0	1	1	1	1	7
hsa-miR-150-5p	MIMAT0000451	FTO	79068	NM_001080432	1	1	1	0	1	0	0	0	1	0	1	1	7
hsa-miR-150-5p	MIMAT0000451	TTPAL	79183	XM_005260549	1	1	1	0	0	1	0	0	0	1	1	1	7
hsa-miR-150-5p	MIMAT0000451	ADIPOR2	79602	XM_005253790	1	1	1	0	0	1	0	0	0	1	1	1	7
hsa-miR-150-5p	MIMAT0000451	NAA16	79612	NM_024561	0	1	1	0	0	1	1	0	1	0	1	1	7
hsa-miR-150-5p	MIMAT0000451	AKIRIN1	79647	NM_024595	0	1	1	0	0	1	0	0	1	1	1	1	7
hsa-miR-150-5p	MIMAT0000451	NARG2	79664	NM_024611	1	1	1	0	0	1	0	0	0	1	1	1	7
hsa-miR-150-5p	MIMAT0000451	CXorf36	79742	NM_176819	1	1	1	0	0	1	0	0	0	1	1	1	7
hsa-miR-150-5p	MIMAT0000451	TXNDC15	79770	NM_024715	0	1	1	0	0	1	0	0	1	1	1	1	7
hsa-miR-150-5p	MIMAT0000451	C12orf49	79794	XM_005253937	1	1	1	0	0	1	0	0	0	1	1	1	7
hsa-miR-150-5p	MIMAT0000451	MOB3B	79817	NM_024761	1	1	0	0	0	1	0	0	1	1	1	1	7
hsa-miR-150-5p	MIMAT0000451	CLMP	79827	NM_024769	1	1	0	0	0	1	0	0	1	1	1	1	7
hsa-miR-150-5p	MIMAT0000451	NAA40	79829	XM_005274296	1	1	1	0	0	1	0	0	0	1	1	1	7
hsa-miR-150-5p	MIMAT0000451	THSD4	79875	NM_024817	1	1	0	0	0	1	0	0	1	1	1	1	7
hsa-miR-150-5p	MIMAT0000451	FAM110D	79927	NM_024869	1	1	0	0	0	1	0	0	1	1	1	1	7
hsa-miR-150-5p	MIMAT0000451	ERMP1	79956	NM_024896	1	1	0	0	0	1	0	0	1	1	1	1	7
hsa-miR-150-5p	MIMAT0000451	POF1B	79983	NM_024921	1	1	1	0	0	1	0	0	1	0	1	1	7
hsa-miR-150-5p	MIMAT0000451	ESRP2	80004	NM_024939	1	1	0	0	0	1	0	0	1	1	1	1	7
hsa-miR-150-5p	MIMAT0000451	CSRNP3	80034	NM_001172173	1	1	1	0	0	1	0	0	0	1	1	1	7
hsa-miR-150-5p	MIMAT0000451	NAA50	80218	NM_025146	1	1	1	0	0	1	0	0	1	0	1	1	7
hsa-miR-150-5p	MIMAT0000451	WDR26	80232	NM_025160	1	1	0	0	0	1	0	0	1	1	1	1	7
hsa-miR-150-5p	MIMAT0000451	CEP63	80254	NM_025180	1	1	1	0	0	1	0	0	0	1	1	1	7
hsa-miR-150-5p	MIMAT0000451	CPEB4	80315	NM_030627	0	1	1	0	0	1	1	0	1	0	1	1	7
hsa-miR-150-5p	MIMAT0000451	DNAJC5	80331	NM_025219	1	1	1	0	0	1	0	0	1	0	1	1	7
hsa-miR-150-5p	MIMAT0000451	C6orf25	80739	NM_138277	1	1	1	0	0	1	0	0	0	1	1	1	7
hsa-miR-150-5p	MIMAT0000451	ZFP91	80829	NM_053023	1	1	0	0	0	1	0	1	1	0	1	1	7
hsa-miR-150-5p	MIMAT0000451	SLC2A10	81031	NM_030777	0	1	1	0	0	1	0	0	1	1	1	1	7
hsa-miR-150-5p	MIMAT0000451	STMN4	81551	NM_030795	1	1	0	0	0	1	0	1	1	0	1	1	7
hsa-miR-150-5p	MIMAT0000451	FAM49A	81553	NM_030797	1	1	0	0	0	1	0	1	0	1	1	1	7
hsa-miR-150-5p	MIMAT0000451	LBH	81606	NM_030915	1	1	0	0	0	1	0	1	1	0	1	1	7
hsa-miR-150-5p	MIMAT0000451	SNX27	81609	XM_005245511	1	1	1	0	0	1	0	0	0	1	1	1	7
hsa-miR-150-5p	MIMAT0000451	VMP1	81671	XM_005257710	1	1	1	0	0	1	1	0	0	0	1	1	7
hsa-miR-150-5p	MIMAT0000451	DOCK8	81704	NM_203447	0	1	1	0	0	1	0	0	1	1	1	1	7
hsa-miR-150-5p	MIMAT0000451	VANGL1	81839	NM_138959	0	1	1	0	0	1	0	0	1	1	1	1	7
hsa-miR-150-5p	MIMAT0000451	LAS1L	81887	NM_031206	1	1	0	0	0	1	0	0	1	1	1	1	7
hsa-miR-150-5p	MIMAT0000451	PCDH11Y	83259	NM_032973	1	1	0	0	0	1	1	0	1	1	1	0	7
hsa-miR-150-5p	MIMAT0000451	CALN1	83698	NM_001017440	1	1	1	0	0	1	0	0	0	1	1	1	7
hsa-miR-150-5p	MIMAT0000451	ITCH	83737	NM_001257137	1	1	1	0	0	1	0	0	0	1	1	1	7
hsa-miR-150-5p	MIMAT0000451	SYT16	83851	XM_005268123	1	1	1	0	0	1	0	0	0	1	1	1	7
hsa-miR-150-5p	MIMAT0000451	MRO	83876	NM_031939	1	1	0	0	0	1	0	0	1	1	1	1	7
hsa-miR-150-5p	MIMAT0000451	MIXL1	83881	NM_031944	1	1	1	0	0	1	0	0	0	1	1	1	7
hsa-miR-150-5p	MIMAT0000451	SETD3	84193	XM_005268125	1	1	0	0	0	1	1	0	0	1	1	1	7
hsa-miR-150-5p	MIMAT0000451	POLDIP3	84271	NM_001278657	1	1	1	0	0	1	0	0	0	1	1	1	7
hsa-miR-150-5p	MIMAT0000451	AKT1S1	84335	NM_032375	1	1	1	0	0	1	0	0	0	1	1	1	7
hsa-miR-150-5p	MIMAT0000451	TMEM101	84336	XM_005257737	1	1	1	0	0	1	0	0	0	1	1	1	7
hsa-miR-150-5p	MIMAT0000451	LCOR	84458	NM_032440	1	1	0	0	0	1	0	0	1	1	1	1	7
hsa-miR-150-5p	MIMAT0000451	FAXC	84553	NM_032511	1	1	1	0	0	1	0	0	1	0	1	1	7
hsa-miR-150-5p	MIMAT0000451	SLITRK2	84631	XM_005262343	1	1	1	0	0	1	0	0	0	1	1	1	7
hsa-miR-150-5p	MIMAT0000451	SLITRK2	84631	XM_005278201	1	1	1	0	0	1	0	0	0	1	1	1	7
hsa-miR-150-5p	MIMAT0000451	GLIS2	84662	XM_005255642	1	1	1	0	0	1	0	0	0	1	1	1	7
hsa-miR-150-5p	MIMAT0000451	ZNF577	84765	NM_032679	1	1	1	0	0	1	0	0	1	0	1	1	7
hsa-miR-150-5p	MIMAT0000451	AIFM2	84883	XM_005270249	1	1	1	0	0	1	0	0	0	1	1	1	7
hsa-miR-150-5p	MIMAT0000451	LRP11	84918	NM_032832	1	1	1	0	0	1	0	0	1	0	1	1	7
hsa-miR-150-5p	MIMAT0000451	CGNL1	84952	NM_001252335	1	1	1	0	0	1	0	0	0	1	1	1	7
hsa-miR-150-5p	MIMAT0000451	USP45	85015	NM_001080481	0	1	1	0	0	1	0	0	1	1	1	1	7
hsa-miR-150-5p	MIMAT0000451	MYLK2	85366	NM_033118	1	1	0	0	0	1	0	0	1	1	1	1	7
hsa-miR-150-5p	MIMAT0000451	MICALL1	85377	NM_033386	1	1	0	0	0	1	0	0	1	1	1	1	7
hsa-miR-150-5p	MIMAT0000451	GTPBP10	85865	NM_033107	1	1	1	0	0	1	0	0	0	1	1	1	7
hsa-miR-150-5p	MIMAT0000451	NAV2	89797	NM_001244963	0	1	1	0	0	1	1	1	0	0	1	1	7
hsa-miR-150-5p	MIMAT0000451	KBTBD6	89890	NM_152903	0	1	1	0	0	1	0	0	1	1	1	1	7
hsa-miR-150-5p	MIMAT0000451	SAPCD2	89958	NM_178448	1	1	0	0	0	1	0	0	1	1	1	1	7
hsa-miR-150-5p	MIMAT0000451	BMF	90427	XM_005254758	1	1	1	0	0	1	0	0	0	1	1	1	7
hsa-miR-150-5p	MIMAT0000451	ZNF700	90592	NM_001271848	1	1	1	0	0	1	0	0	0	1	1	1	7
hsa-miR-150-5p	MIMAT0000451	BOD1	91272	NM_138369	1	1	0	0	0	1	0	0	1	1	1	1	7
hsa-miR-150-5p	MIMAT0000451	PLXNA4	91584	NM_020911	1	1	0	0	0	1	0	0	1	1	1	1	7
hsa-miR-150-5p	MIMAT0000451	SLFN11	91607	XM_005258067	1	1	1	0	0	1	0	0	0	1	1	1	7
hsa-miR-150-5p	MIMAT0000451	OXNAD1	92106	NM_138381	0	1	1	0	0	1	0	0	1	1	1	1	7
hsa-miR-150-5p	MIMAT0000451	UBTD2	92181	NM_152277	1	1	0	0	0	1	0	0	1	1	1	1	7
hsa-miR-150-5p	MIMAT0000451	RCSD1	92241	XM_005245605	1	1	1	0	0	1	0	0	0	1	1	1	7
hsa-miR-150-5p	MIMAT0000451	SPSB4	92369	NM_080862	1	1	0	0	0	1	0	0	1	1	1	1	7
hsa-miR-150-5p	MIMAT0000451	PGAP3	93210	NM_033419	1	1	0	0	0	1	0	0	1	1	1	1	7
hsa-miR-150-5p	MIMAT0000451	MYOCD	93649	XM_005256864	1	1	1	0	0	1	0	0	0	1	1	1	7
hsa-miR-150-5p	MIMAT0000451	TP53INP1	94241	NM_001135733	1	1	1	0	0	1	0	0	0	1	1	1	7
hsa-miR-150-5p	MIMAT0000451	STX1B	112755	NM_052874	1	1	1	0	0	1	0	0	0	1	1	1	7
hsa-miR-150-5p	MIMAT0000451	VPS26B	112936	NM_052875	1	1	0	0	0	1	0	0	1	1	1	1	7
hsa-miR-150-5p	MIMAT0000451	KTI12	112970	NM_138417	1	1	0	0	0	1	0	0	1	1	1	1	7
hsa-miR-150-5p	MIMAT0000451	CDCA5	113130	NM_080668	0	1	1	0	0	1	0	0	1	1	1	1	7
hsa-miR-150-5p	MIMAT0000451	TEX261	113419	NM_144582	1	1	0	0	0	1	0	0	1	1	1	1	7
hsa-miR-150-5p	MIMAT0000451	ADC	113451	NM_052998	1	1	0	0	0	1	1	0	1	0	1	1	7
hsa-miR-150-5p	MIMAT0000451	PALM2	114299	NM_053016	1	1	1	0	0	1	0	0	0	1	1	1	7
hsa-miR-150-5p	MIMAT0000451	BTBD9	114781	XM_005248841	1	1	1	0	0	1	0	0	0	1	1	1	7
hsa-miR-150-5p	MIMAT0000451	SLITRK1	114798	NM_052910	1	1	0	0	0	1	0	0	1	1	1	1	7
hsa-miR-150-5p	MIMAT0000451	KLHL29	114818	NM_052920	1	1	0	0	0	1	0	1	0	1	1	1	7
hsa-miR-150-5p	MIMAT0000451	KCTD12	115207	NM_138444	1	1	0	0	0	1	0	0	1	1	1	1	7
hsa-miR-150-5p	MIMAT0000451	HSPA12B	116835	NM_052970	1	1	0	0	0	1	0	0	1	1	1	1	7
hsa-miR-150-5p	MIMAT0000451	RAB3IP	117177	NM_175623	1	1	1	0	0	1	0	0	0	1	1	1	7
hsa-miR-150-5p	MIMAT0000451	RFFL	117584	NM_001017368	1	1	1	0	0	1	0	0	0	1	1	1	7
hsa-miR-150-5p	MIMAT0000451	ANTXR2	118429	NM_058172	1	1	0	0	0	1	0	0	1	1	1	1	7
hsa-miR-150-5p	MIMAT0000451	FOXN4	121643	NM_213596	1	1	0	0	0	1	0	0	1	1	1	1	7
hsa-miR-150-5p	MIMAT0000451	FRMD6	122786	XM_005267329	1	1	1	0	0	1	0	0	0	1	1	1	7
hsa-miR-150-5p	MIMAT0000451	USH1G	124590	NM_173477	1	1	0	0	0	1	0	0	1	1	1	1	7
hsa-miR-150-5p	MIMAT0000451	SEZ6	124925	NM_178860	1	1	1	0	0	1	0	0	0	1	1	1	7
hsa-miR-150-5p	MIMAT0000451	ZNF440	126070	NM_152357	1	1	1	0	0	1	0	0	1	0	1	1	7
hsa-miR-150-5p	MIMAT0000451	SHE	126669	NM_001010846	0	1	1	0	0	1	0	0	1	1	1	1	7
hsa-miR-150-5p	MIMAT0000451	SYT2	127833	NM_001136504	1	1	1	0	0	1	0	0	0	1	1	1	7
hsa-miR-150-5p	MIMAT0000451	IQGAP3	128239	NM_178229	1	1	0	0	0	1	1	0	1	1	1	0	7
hsa-miR-150-5p	MIMAT0000451	TBC1D20	128637	NM_144628	0	1	1	0	0	1	0	0	1	1	1	1	7
hsa-miR-150-5p	MIMAT0000451	NUDT16	131870	NM_152395	1	1	0	0	0	1	0	0	1	1	1	1	7
hsa-miR-150-5p	MIMAT0000451	ZNF474	133923	NM_207317	1	1	0	0	0	1	0	1	1	0	1	1	7
hsa-miR-150-5p	MIMAT0000451	MUC17	140453	NM_001040105	1	1	0	0	0	1	0	0	1	1	1	1	7
hsa-miR-150-5p	MIMAT0000451	SOGA1	140710	NM_080627	1	1	1	0	0	1	0	0	0	1	1	1	7
hsa-miR-150-5p	MIMAT0000451	TLDC2	140711	NM_080628	1	1	0	0	0	1	0	0	1	1	1	1	7
hsa-miR-150-5p	MIMAT0000451	SREK1	140890	NM_139168	1	1	1	0	0	1	0	0	0	1	1	1	7
hsa-miR-150-5p	MIMAT0000451	GLT1D1	144423	XM_005253553	1	1	1	0	0	1	0	0	0	1	1	1	7
hsa-miR-150-5p	MIMAT0000451	FAM109A	144717	NM_001177996	1	1	1	0	0	1	0	0	0	1	1	1	7
hsa-miR-150-5p	MIMAT0000451	CDAN1	146059	NM_138477	1	1	1	0	0	1	0	0	1	0	1	1	7
hsa-miR-150-5p	MIMAT0000451	IL34	146433	NM_152456	1	1	1	0	0	1	0	0	1	0	1	1	7
hsa-miR-150-5p	MIMAT0000451	WIPF2	147179	XM_005257083	1	1	1	1	0	1	0	0	0	0	1	1	7
hsa-miR-150-5p	MIMAT0000451	CBLN2	147381	NM_182511	0	1	1	0	0	1	0	0	1	1	1	1	7
hsa-miR-150-5p	MIMAT0000451	CNIH3	149111	NM_152495	1	1	0	0	0	1	0	0	1	1	1	1	7
hsa-miR-150-5p	MIMAT0000451	FBXO41	150726	NM_001080410	1	1	0	0	0	1	0	0	1	1	1	1	7
hsa-miR-150-5p	MIMAT0000451	FAM117B	150864	NM_173511	1	1	1	0	0	1	0	0	1	0	1	1	7
hsa-miR-150-5p	MIMAT0000451	GAREML	150946	NM_001191033	1	1	1	0	0	1	0	0	0	1	1	1	7
hsa-miR-150-5p	MIMAT0000451	FAM84A	151354	NM_145175	1	1	0	0	0	1	0	0	1	1	1	1	7
hsa-miR-150-5p	MIMAT0000451	ZMAT2	153527	XM_005268379	1	1	1	0	0	1	1	0	0	0	1	1	7
hsa-miR-150-5p	MIMAT0000451	AMOTL1	154810	XM_005273798	1	1	1	0	0	1	0	0	0	1	1	1	7
hsa-miR-150-5p	MIMAT0000451	RBM33	155435	XM_005249531	1	1	1	0	0	1	0	0	0	1	1	1	7
hsa-miR-150-5p	MIMAT0000451	TDRP	157695	NM_175075	1	1	1	0	0	1	0	0	1	0	1	1	7
hsa-miR-150-5p	MIMAT0000451	CAMSAP1	157922	XM_005263396	1	1	1	0	0	1	0	0	0	1	1	1	7
hsa-miR-150-5p	MIMAT0000451	CNST	163882	NM_152609	0	1	1	0	0	1	0	0	1	1	1	1	7
hsa-miR-150-5p	MIMAT0000451	FAM43B	163933	NM_207334	1	1	0	0	0	1	0	0	1	1	1	1	7
hsa-miR-150-5p	MIMAT0000451	CABP7	164633	NM_182527	0	1	1	0	0	1	0	0	1	1	1	1	7
hsa-miR-150-5p	MIMAT0000451	LONRF2	164832	NM_198461	1	1	0	0	0	1	0	0	1	1	1	1	7
hsa-miR-150-5p	MIMAT0000451	DCP2	167227	NM_152624	1	1	1	0	0	1	0	0	1	0	1	1	7
hsa-miR-150-5p	MIMAT0000451	BMPER	168667	NM_133468	1	1	0	0	0	1	0	0	1	1	1	1	7
hsa-miR-150-5p	MIMAT0000451	TMEM252	169693	NM_153237	1	1	0	0	0	1	0	0	1	1	1	1	7
hsa-miR-150-5p	MIMAT0000451	QSOX2	169714	NM_181701	0	1	1	0	0	1	0	0	1	1	1	1	7
hsa-miR-150-5p	MIMAT0000451	ADAMTS15	170689	NM_139055	1	1	1	0	0	1	0	0	0	1	1	1	7
hsa-miR-150-5p	MIMAT0000451	ZNF48	197407	NM_001214909	1	1	1	0	0	1	0	0	0	1	1	1	7
hsa-miR-150-5p	MIMAT0000451	CADM4	199731	NM_145296	1	1	0	0	0	0	1	1	1	1	1	0	7
hsa-miR-150-5p	MIMAT0000451	PLD6	201164	NM_178836	1	1	0	0	0	1	0	0	1	1	1	1	7
hsa-miR-150-5p	MIMAT0000451	SAMD14	201191	XM_005257131	1	1	1	0	0	1	0	0	0	1	1	1	7
hsa-miR-150-5p	MIMAT0000451	RAB12	201475	NM_001025300	1	1	0	0	0	1	0	1	1	0	1	1	7
hsa-miR-150-5p	MIMAT0000451	NAIF1	203245	NM_197956	0	1	1	0	0	1	0	0	1	1	1	1	7
hsa-miR-150-5p	MIMAT0000451	HIPK1	204851	XM_005270609	1	1	0	1	0	1	0	0	0	1	1	1	7
hsa-miR-150-5p	MIMAT0000451	HIPK1	204851	XM_005270610	1	1	0	1	0	1	0	0	0	1	1	1	7
hsa-miR-150-5p	MIMAT0000451	KIAA2018	205717	NM_001009899	1	1	0	0	0	1	0	0	1	1	1	1	7
hsa-miR-150-5p	MIMAT0000451	ENKUR	219670	NM_145010	0	1	1	0	0	1	0	0	1	1	1	1	7
hsa-miR-150-5p	MIMAT0000451	SPATA13	221178	XM_005266289	1	1	1	0	0	1	0	0	0	1	1	1	7
hsa-miR-150-5p	MIMAT0000451	C6orf223	221416	NM_001171992	1	1	1	0	0	1	0	0	0	1	1	1	7
hsa-miR-150-5p	MIMAT0000451	LRRC73	221424	NM_001012974	0	1	1	0	0	1	0	0	1	1	1	1	7
hsa-miR-150-5p	MIMAT0000451	KIF6	221458	NM_145027	0	1	1	0	0	1	0	0	1	1	1	1	7
hsa-miR-150-5p	MIMAT0000451	LEMD2	221496	NM_181336	0	1	1	0	0	1	0	0	1	1	1	1	7
hsa-miR-150-5p	MIMAT0000451	NYAP1	222950	XM_005250228	1	1	0	0	0	1	1	0	0	1	1	1	7
hsa-miR-150-5p	MIMAT0000451	FNDC5	252995	NM_001171941	1	1	0	0	0	1	0	1	0	1	1	1	7
hsa-miR-150-5p	MIMAT0000451	CALHM1	255022	NM_001001412	0	1	1	0	1	1	0	0	1	0	1	1	7
hsa-miR-150-5p	MIMAT0000451	NEGR1	257194	NM_173808	1	1	1	0	0	0	0	0	1	1	1	1	7
hsa-miR-150-5p	MIMAT0000451	KLHL34	257240	NM_153270	1	1	0	0	0	1	0	0	1	1	1	1	7
hsa-miR-150-5p	MIMAT0000451	C2orf72	257407	NM_001144994	1	1	1	0	1	1	0	0	0	0	1	1	7
hsa-miR-150-5p	MIMAT0000451	FAM133B	257415	NM_001040057	1	1	1	0	0	1	0	0	0	1	1	1	7
hsa-miR-150-5p	MIMAT0000451	KSR2	283455	NM_173598	1	1	1	0	0	1	0	0	1	0	1	1	7
hsa-miR-150-5p	MIMAT0000451	GPR137C	283554	XM_005267542	0	1	1	0	0	1	1	0	0	1	1	1	7
hsa-miR-150-5p	MIMAT0000451	PTRF	284119	XM_005257241	1	1	1	0	0	1	0	0	0	1	1	1	7
hsa-miR-150-5p	MIMAT0000451	ZADH2	284273	NM_175907	1	1	1	0	1	0	0	0	1	0	1	1	7
hsa-miR-150-5p	MIMAT0000451	CYB561D1	284613	NM_001134404	1	1	0	0	0	1	0	1	0	1	1	1	7
hsa-miR-150-5p	MIMAT0000451	C20orf197	284756	NM_173644	1	1	0	0	0	1	0	0	1	1	1	1	7
hsa-miR-150-5p	MIMAT0000451	C3orf70	285382	NM_001025266	1	1	1	0	0	1	0	0	1	0	1	1	7
hsa-miR-150-5p	MIMAT0000451	SREK1IP1	285672	NM_173829	1	1	1	0	0	1	0	0	1	0	1	1	7
hsa-miR-150-5p	MIMAT0000451	ZNF707	286075	XM_005250880	1	1	1	0	0	1	0	0	0	1	1	1	7
hsa-miR-150-5p	MIMAT0000451	ZNF707	286075	XM_005276809	1	1	1	0	0	1	0	0	0	1	1	1	7
hsa-miR-150-5p	MIMAT0000451	C9orf47	286223	NM_001001938	1	1	0	0	0	1	0	0	1	1	1	1	7
hsa-miR-150-5p	MIMAT0000451	KRT79	338785	NM_175834	0	1	1	0	0	1	0	0	1	1	1	1	7
hsa-miR-150-5p	MIMAT0000451	VSX2	338917	NM_182894	1	1	0	0	0	1	0	0	1	1	1	1	7
hsa-miR-150-5p	MIMAT0000451	RGAG4	340526	NM_001024455	0	1	1	0	0	1	0	0	1	1	1	1	7
hsa-miR-150-5p	MIMAT0000451	ATXN1L	342371	NM_001137675	1	1	1	0	1	1	0	0	0	0	1	1	7
hsa-miR-150-5p	MIMAT0000451	SOWAHD	347454	NM_001105576	1	1	1	0	0	1	0	0	1	0	1	1	7
hsa-miR-150-5p	MIMAT0000451	36892	348654	XM_005262612	1	1	0	1	0	1	0	0	0	1	1	1	7
hsa-miR-150-5p	MIMAT0000451	PEAR1	375033	NM_001080471	1	1	0	0	0	1	0	0	1	1	1	1	7
hsa-miR-150-5p	MIMAT0000451	KLHL30	377007	NM_198582	1	1	0	0	0	1	0	0	1	1	1	1	7
hsa-miR-150-5p	MIMAT0000451	NPSR1	387129	NM_207172	1	1	0	0	0	1	0	0	1	1	1	1	7
hsa-miR-150-5p	MIMAT0000451	C12orf68	387856	NM_001013635	0	1	1	0	0	1	1	0	1	0	1	1	7
hsa-miR-150-5p	MIMAT0000451	SP5	389058	XM_005246542	1	1	1	0	0	1	0	0	0	1	1	1	7
hsa-miR-150-5p	MIMAT0000451	LIN28B	389421	NM_001004317	1	1	0	0	0	1	0	0	1	1	1	1	7
hsa-miR-150-5p	MIMAT0000451	IYD	389434	NM_001164694	1	1	1	0	0	1	0	0	0	1	1	1	7
hsa-miR-150-5p	MIMAT0000451	GTF2IRD2B	389524	NM_001003795	1	1	1	0	0	1	0	0	1	0	1	1	7
hsa-miR-150-5p	MIMAT0000451	ZNF793	390927	NM_001013659	1	1	1	0	0	1	0	0	1	0	1	1	7
hsa-miR-150-5p	MIMAT0000451	GDF6	392255	NM_001001557	1	1	0	0	0	1	0	0	1	1	1	1	7
hsa-miR-150-5p	MIMAT0000451	ZNF772	400720	NM_001024596	1	1	0	1	0	1	0	0	1	0	1	1	7
hsa-miR-150-5p	MIMAT0000451	NCMAP	400746	NM_001010980	0	1	1	0	0	1	0	0	1	1	1	1	7
hsa-miR-150-5p	MIMAT0000451	C1orf226	400793	NM_001085375	1	1	0	0	0	1	0	0	1	1	1	1	7
hsa-miR-150-5p	MIMAT0000451	LDLRAD2	401944	NM_001013693	1	1	0	0	0	1	0	0	1	1	1	1	7
hsa-miR-150-5p	MIMAT0000451	HAPLN4	404037	NM_023002	1	1	0	0	0	1	0	0	1	1	1	1	7
hsa-miR-150-5p	MIMAT0000451	IQSEC3	440073	NM_001170738	1	1	1	0	0	1	0	0	0	1	1	1	7
hsa-miR-150-5p	MIMAT0000451	CCDC88C	440193	NM_001080414	1	1	0	0	0	1	0	0	1	1	1	1	7
hsa-miR-150-5p	MIMAT0000451	TSPAN11	441631	XM_005253378	1	1	1	0	0	1	0	0	0	1	1	1	7
hsa-miR-150-5p	MIMAT0000451	RNF165	494470	XM_005258281	1	1	1	0	0	1	0	0	0	1	1	1	7
hsa-miR-150-5p	MIMAT0000451	ZNF704	619279	XM_005251279	1	1	1	0	0	1	0	0	0	1	1	1	7
hsa-miR-150-5p	MIMAT0000451	NKX2-4	644524	NM_033176	1	1	1	0	1	0	0	0	1	0	1	1	7
hsa-miR-150-5p	MIMAT0000451	HRCT1	646962	NM_001039792	1	1	0	0	0	1	0	0	1	1	1	1	7
hsa-miR-150-5p	MIMAT0000451	C6orf132	647024	NM_001164446	1	1	1	0	0	1	0	0	0	1	1	1	7
hsa-miR-150-5p	MIMAT0000451	LGALS9C	654346	NM_001040078	1	1	0	0	0	1	0	0	1	1	1	1	7
hsa-miR-150-5p	MIMAT0000451	CCR2	729230	NM_001123041	1	1	1	0	0	1	0	0	0	1	1	1	7
hsa-miR-150-5p	MIMAT0000451	ACO1	48	NM_001278352	1	0	1	0	0	1	1	0	0	1	1	1	7
hsa-miR-150-5p	MIMAT0000451	ACO1	48	NM_002197	1	0	1	0	0	1	1	0	1	0	1	1	7
hsa-miR-150-5p	MIMAT0000451	ADCY1	107	NM_021116	1	0	1	0	0	1	0	0	1	1	1	1	7
hsa-miR-150-5p	MIMAT0000451	AKT2	208	NM_001626	1	0	1	0	0	1	0	0	1	1	1	1	7
hsa-miR-150-5p	MIMAT0000451	ALDH1B1	219	NM_000692	0	0	1	0	1	1	0	0	1	1	1	1	7
hsa-miR-150-5p	MIMAT0000451	ARAF	369	NM_001654	1	0	1	0	0	1	1	0	1	0	1	1	7
hsa-miR-150-5p	MIMAT0000451	ARF5	381	NM_001662	1	0	1	0	0	1	1	0	1	0	1	1	7
hsa-miR-150-5p	MIMAT0000451	ARL2	402	XM_005273992	1	0	1	0	0	1	1	0	0	1	1	1	7
hsa-miR-150-5p	MIMAT0000451	ARL2	402	NM_001667	1	0	1	0	0	1	1	0	1	0	1	1	7
hsa-miR-150-5p	MIMAT0000451	ARRB2	409	NM_001257329	1	0	1	0	0	1	1	1	0	0	1	1	7
hsa-miR-150-5p	MIMAT0000451	ARRB2	409	NM_199004	1	0	1	0	0	1	1	1	0	0	1	1	7
hsa-miR-150-5p	MIMAT0000451	ARRB2	409	NM_001257331	1	0	1	0	0	1	1	1	0	0	1	1	7
hsa-miR-150-5p	MIMAT0000451	ARRB2	409	NM_004313	1	0	1	0	0	1	1	1	0	0	1	1	7
hsa-miR-150-5p	MIMAT0000451	ARRB2	409	NM_001257330	1	0	1	0	0	1	1	1	0	0	1	1	7
hsa-miR-150-5p	MIMAT0000451	ATM	472	XM_005271562	1	0	1	0	0	1	1	0	0	1	1	1	7
hsa-miR-150-5p	MIMAT0000451	ATP2B4	493	NM_001001396	1	0	1	1	0	1	0	0	0	1	1	1	7
hsa-miR-150-5p	MIMAT0000451	KIF1A	547	NM_004321	1	0	1	0	1	1	0	0	1	0	1	1	7
hsa-miR-150-5p	MIMAT0000451	BGN	633	NM_001711	1	0	1	0	0	1	0	0	1	1	1	1	7
hsa-miR-150-5p	MIMAT0000451	BPHL	670	NM_004332	1	0	1	0	0	1	0	0	1	1	1	1	7
hsa-miR-150-5p	MIMAT0000451	CACNA1D	776	NM_001128839	1	0	1	0	1	1	1	0	0	0	1	1	7
hsa-miR-150-5p	MIMAT0000451	CACNA1D	776	NM_001128840	1	0	1	0	1	1	1	0	0	0	1	1	7
hsa-miR-150-5p	MIMAT0000451	CALCR	799	NM_001164738	1	0	1	0	0	1	1	1	0	0	1	1	7
hsa-miR-150-5p	MIMAT0000451	CAMK2B	816	NM_001220	1	0	1	0	0	1	1	0	0	1	1	1	7
hsa-miR-150-5p	MIMAT0000451	CAMK2G	818	NM_001222	1	0	1	0	1	1	1	0	0	0	1	1	7
hsa-miR-150-5p	MIMAT0000451	CAMK2G	818	NM_172173	1	0	1	0	1	1	1	0	0	0	1	1	7
hsa-miR-150-5p	MIMAT0000451	CAMK2G	818	NM_172170	1	0	1	0	1	1	1	0	0	0	1	1	7
hsa-miR-150-5p	MIMAT0000451	CAMK2G	818	NM_172169	1	0	1	0	1	1	1	0	0	0	1	1	7
hsa-miR-150-5p	MIMAT0000451	CAMK2G	818	NM_001204492	1	0	1	0	1	1	1	0	0	0	1	1	7
hsa-miR-150-5p	MIMAT0000451	CAMK2G	818	NM_172171	1	0	1	0	1	1	1	0	0	0	1	1	7
hsa-miR-150-5p	MIMAT0000451	CAST	831	NM_001042440	1	0	1	0	1	1	0	0	0	1	1	1	7
hsa-miR-150-5p	MIMAT0000451	CAPZB	832	NM_004930	1	0	1	0	0	1	1	0	1	0	1	1	7
hsa-miR-150-5p	MIMAT0000451	CBLB	868	XM_005247854	1	0	1	0	0	1	1	0	0	1	1	1	7
hsa-miR-150-5p	MIMAT0000451	CDKN1B	1027	NM_004064	1	0	1	0	0	1	1	0	1	0	1	1	7
hsa-miR-150-5p	MIMAT0000451	CTSC	1075	NM_148170	1	0	1	0	0	1	0	0	1	1	1	1	7
hsa-miR-150-5p	MIMAT0000451	CHD2	1106	NM_001271	1	0	1	0	0	1	0	1	1	0	1	1	7
hsa-miR-150-5p	MIMAT0000451	CHRNA3	1136	NM_000743	1	0	1	0	0	1	0	0	1	1	1	1	7
hsa-miR-150-5p	MIMAT0000451	CHRNA5	1138	NM_000745	1	0	1	0	0	1	0	0	1	1	1	1	7
hsa-miR-150-5p	MIMAT0000451	CCR1	1230	NM_001295	1	0	1	0	0	1	0	0	1	1	1	1	7
hsa-miR-150-5p	MIMAT0000451	CTH	1491	NM_153742	1	0	1	0	1	1	1	0	0	0	1	1	7
hsa-miR-150-5p	MIMAT0000451	CTH	1491	NM_001190463	1	0	1	0	1	1	1	0	0	0	1	1	7
hsa-miR-150-5p	MIMAT0000451	CYP8B1	1582	NM_004391	1	0	1	0	0	1	0	0	1	1	1	1	7
hsa-miR-150-5p	MIMAT0000451	DYNC1H1	1778	NM_001376	1	0	1	0	0	1	1	0	1	0	1	1	7
hsa-miR-150-5p	MIMAT0000451	TSC22D3	1831	NM_004089	1	0	1	0	0	1	1	1	0	0	1	1	7
hsa-miR-150-5p	MIMAT0000451	DUSP3	1845	NM_004090	1	0	1	0	0	1	0	1	1	0	1	1	7
hsa-miR-150-5p	MIMAT0000451	DYRK1A	1859	NM_130438	1	0	1	0	0	1	1	1	0	0	1	1	7
hsa-miR-150-5p	MIMAT0000451	DYRK1A	1859	NM_001396	1	0	1	0	0	1	1	1	0	0	1	1	7
hsa-miR-150-5p	MIMAT0000451	DYRK1A	1859	NM_101395	1	0	1	0	0	1	1	1	0	0	1	1	7
hsa-miR-150-5p	MIMAT0000451	ELK1	2002	NM_001257168	1	0	1	0	0	1	1	1	0	0	1	1	7
hsa-miR-150-5p	MIMAT0000451	ENSA	2029	NM_207043	1	0	1	0	1	1	0	0	0	1	1	1	7
hsa-miR-150-5p	MIMAT0000451	EP300	2033	NM_001429	0	0	1	0	0	1	1	0	1	1	1	1	7
hsa-miR-150-5p	MIMAT0000451	DMTN	2039	NM_001978	1	0	1	0	0	1	0	0	1	1	1	1	7
hsa-miR-150-5p	MIMAT0000451	EYA3	2140	NM_001990	1	0	1	0	0	1	0	1	0	1	1	1	7
hsa-miR-150-5p	MIMAT0000451	FANCC	2176	NM_000136	1	0	1	0	0	1	0	0	1	1	1	1	7
hsa-miR-150-5p	MIMAT0000451	ACSL4	2182	NM_004458	1	0	1	0	1	1	1	0	0	0	1	1	7
hsa-miR-150-5p	MIMAT0000451	FOXL1	2300	NM_005250	1	0	1	0	0	1	0	0	1	1	1	1	7
hsa-miR-150-5p	MIMAT0000451	GAA	2548	NM_000152	1	0	1	0	1	1	0	0	0	1	1	1	7
hsa-miR-150-5p	MIMAT0000451	GABRG2	2566	NM_198904	1	0	1	0	0	1	0	1	1	0	1	1	7
hsa-miR-150-5p	MIMAT0000451	GGCX	2677	NM_000821	1	0	1	0	0	1	1	0	1	0	1	1	7
hsa-miR-150-5p	MIMAT0000451	GLE1	2733	NM_001003722	1	0	1	0	1	1	0	0	1	0	1	1	7
hsa-miR-150-5p	MIMAT0000451	GOLGA2	2801	NM_004486	1	0	1	0	1	1	0	0	1	0	1	1	7
hsa-miR-150-5p	MIMAT0000451	GRIN2B	2904	NM_000834	1	0	1	0	1	0	0	0	1	1	1	1	7
hsa-miR-150-5p	MIMAT0000451	HOXA2	3199	NM_006735	0	0	1	0	1	1	1	0	1	0	1	1	7
hsa-miR-150-5p	MIMAT0000451	IRF8	3394	NM_002163	1	0	1	0	0	1	0	0	1	1	1	1	7
hsa-miR-150-5p	MIMAT0000451	IGF1	3479	NM_000618	1	0	1	0	0	1	0	1	1	0	1	1	7
hsa-miR-150-5p	MIMAT0000451	IGFBP4	3487	NM_001552	1	0	1	0	0	1	0	0	1	1	1	1	7
hsa-miR-150-5p	MIMAT0000451	IL2RB	3560	NM_000878	0	0	1	0	1	1	0	0	1	1	1	1	7
hsa-miR-150-5p	MIMAT0000451	IL11	3589	NM_000641	1	0	1	0	0	1	0	0	1	1	1	1	7
hsa-miR-150-5p	MIMAT0000451	IMPG1	3617	NM_001563	1	0	1	0	0	1	0	0	1	1	1	1	7
hsa-miR-150-5p	MIMAT0000451	ITGAX	3687	NM_000887	1	0	1	0	1	1	0	0	1	0	1	1	7
hsa-miR-150-5p	MIMAT0000451	KCNJ2	3759	NM_000891	1	0	1	0	0	1	1	0	1	0	1	1	7
hsa-miR-150-5p	MIMAT0000451	KCNN3	3782	NM_170782	1	0	1	0	0	1	1	1	0	0	1	1	7
hsa-miR-150-5p	MIMAT0000451	KCNN3	3782	NM_002249	1	0	1	0	0	1	1	1	0	0	1	1	7
hsa-miR-150-5p	MIMAT0000451	KIF11	3832	NM_004523	1	0	1	0	0	1	1	0	1	0	1	1	7
hsa-miR-150-5p	MIMAT0000451	IPO5	3843	XM_005254051	1	0	1	0	0	1	1	0	0	1	1	1	7
hsa-miR-150-5p	MIMAT0000451	LPP	4026	NM_005578	1	0	1	0	1	1	0	0	1	0	1	1	7
hsa-miR-150-5p	MIMAT0000451	LSS	4047	NM_001145437	1	0	1	0	0	1	1	0	0	1	1	1	7
hsa-miR-150-5p	MIMAT0000451	LSS	4047	NM_002340	1	0	1	0	0	1	1	0	1	0	1	1	7
hsa-miR-150-5p	MIMAT0000451	MXD1	4084	NM_002357	1	0	1	0	0	1	0	0	1	1	1	1	7
hsa-miR-150-5p	MIMAT0000451	SMAD4	4089	NM_005359	1	0	1	0	0	1	0	1	0	1	1	1	7
hsa-miR-150-5p	MIMAT0000451	MGAT2	4247	NM_002408	1	0	1	0	0	1	1	0	1	0	1	1	7
hsa-miR-150-5p	MIMAT0000451	AFF1	4299	NM_005935	1	0	1	0	1	1	0	0	1	0	1	1	7
hsa-miR-150-5p	MIMAT0000451	MLLT6	4302	XM_005257379	1	0	1	0	0	1	1	0	0	1	1	1	7
hsa-miR-150-5p	MIMAT0000451	MLLT6	4302	NM_005937	1	0	1	0	0	1	1	0	1	0	1	1	7
hsa-miR-150-5p	MIMAT0000451	TRPM1	4308	NM_002420	1	0	1	0	0	1	1	0	1	0	1	1	7
hsa-miR-150-5p	MIMAT0000451	MMP13	4322	NM_002427	1	0	1	0	1	1	0	0	1	0	1	1	7
hsa-miR-150-5p	MIMAT0000451	MYO1B	4430	NM_012223	1	0	1	0	1	1	0	0	1	0	1	1	7
hsa-miR-150-5p	MIMAT0000451	NCAM1	4684	NM_001076682	1	0	1	0	0	1	1	0	1	0	1	1	7
hsa-miR-150-5p	MIMAT0000451	NCBP1	4686	NM_002486	1	0	1	0	0	1	0	0	1	1	1	1	7
hsa-miR-150-5p	MIMAT0000451	NEK2	4751	NM_002497	1	0	1	0	1	1	0	0	1	0	1	1	7
hsa-miR-150-5p	MIMAT0000451	NFATC3	4775	XM_005255973	1	0	1	0	0	1	1	0	0	1	1	1	7
hsa-miR-150-5p	MIMAT0000451	NFATC3	4775	NM_004555	1	0	1	0	0	1	1	0	1	0	1	1	7
hsa-miR-150-5p	MIMAT0000451	NFIX	4784	NM_001271043	1	0	1	0	0	1	1	0	0	1	1	1	7
hsa-miR-150-5p	MIMAT0000451	NFIX	4784	NM_002501	1	0	1	0	0	1	1	0	1	0	1	1	7
hsa-miR-150-5p	MIMAT0000451	NFX1	4799	NM_147134	1	0	1	0	0	1	1	0	1	0	1	1	7
hsa-miR-150-5p	MIMAT0000451	NIT1	4817	NM_001185092	1	0	1	0	0	1	1	0	0	1	1	1	7
hsa-miR-150-5p	MIMAT0000451	NPHS1	4868	NM_004646	1	0	1	0	0	1	0	0	1	1	1	1	7
hsa-miR-150-5p	MIMAT0000451	NPR3	4883	NM_000908	1	0	1	0	1	1	0	0	1	0	1	1	7
hsa-miR-150-5p	MIMAT0000451	NRCAM	4897	NM_001037132	1	0	1	0	1	1	1	0	0	0	1	1	7
hsa-miR-150-5p	MIMAT0000451	NRCAM	4897	NM_001193584	1	0	1	0	1	1	1	0	0	0	1	1	7
hsa-miR-150-5p	MIMAT0000451	NRCAM	4897	NM_005010	1	0	1	0	1	1	1	0	0	0	1	1	7
hsa-miR-150-5p	MIMAT0000451	NRCAM	4897	NM_001193583	1	0	1	0	1	1	1	0	0	0	1	1	7
hsa-miR-150-5p	MIMAT0000451	NRCAM	4897	NM_001193582	1	0	1	0	1	1	1	0	0	0	1	1	7
hsa-miR-150-5p	MIMAT0000451	NTRK2	4915	XM_005252001	1	0	1	0	0	1	1	0	0	1	1	1	7
hsa-miR-150-5p	MIMAT0000451	NTRK2	4915	NM_001018064	1	0	1	0	0	1	1	1	0	0	1	1	7
hsa-miR-150-5p	MIMAT0000451	NTRK2	4915	NM_006180	1	0	1	0	0	1	1	1	0	0	1	1	7
hsa-miR-150-5p	MIMAT0000451	OGDH	4967	NM_001003941	1	0	1	0	0	1	1	0	1	0	1	1	7
hsa-miR-150-5p	MIMAT0000451	PEBP1	5037	NM_002567	1	0	1	0	0	1	0	0	1	1	1	1	7
hsa-miR-150-5p	MIMAT0000451	PDCD1	5133	NM_005018	1	0	1	0	0	1	0	0	1	1	1	1	7
hsa-miR-150-5p	MIMAT0000451	PDK4	5166	NM_002612	1	0	1	0	0	1	0	0	1	1	1	1	7
hsa-miR-150-5p	MIMAT0000451	ENPP1	5167	NM_006208	1	0	1	0	0	1	1	0	0	1	1	1	7
hsa-miR-150-5p	MIMAT0000451	SLC26A4	5172	NM_000441	1	0	1	0	0	1	0	0	1	1	1	1	7
hsa-miR-150-5p	MIMAT0000451	ATP8B1	5205	NM_005603	1	0	1	0	0	1	0	0	1	1	1	1	7
hsa-miR-150-5p	MIMAT0000451	PFKFB2	5208	NM_006212	1	0	1	0	0	1	0	0	1	1	1	1	7
hsa-miR-150-5p	MIMAT0000451	CDK14	5218	NM_012395	1	0	1	0	1	1	0	0	1	0	1	1	7
hsa-miR-150-5p	MIMAT0000451	PGM1	5236	NM_002633	1	0	1	0	0	1	1	0	1	0	1	1	7
hsa-miR-150-5p	MIMAT0000451	PIK3R2	5296	NM_005027	1	0	1	0	0	1	0	0	1	1	1	1	7
hsa-miR-150-5p	MIMAT0000451	PKD2	5311	NM_000297	1	0	1	0	0	1	1	0	1	0	1	1	7
hsa-miR-150-5p	MIMAT0000451	POLH	5429	NM_006502	1	0	1	0	1	1	0	0	1	0	1	1	7
hsa-miR-150-5p	MIMAT0000451	POLR2L	5441	NM_021128	1	0	1	0	0	1	0	0	1	1	1	1	7
hsa-miR-150-5p	MIMAT0000451	POU2AF1	5450	NM_006235	1	0	1	0	1	1	0	0	1	0	1	1	7
hsa-miR-150-5p	MIMAT0000451	POU2F1	5451	NM_001198786	1	0	1	0	1	1	0	1	0	0	1	1	7
hsa-miR-150-5p	MIMAT0000451	POU2F1	5451	NM_002697	1	0	1	0	1	1	0	1	0	0	1	1	7
hsa-miR-150-5p	MIMAT0000451	PKN2	5586	NM_006256	1	0	1	0	0	1	1	0	1	0	1	1	7
hsa-miR-150-5p	MIMAT0000451	PRKDC	5591	NM_001081640	1	0	1	0	1	1	1	0	0	0	1	1	7
hsa-miR-150-5p	MIMAT0000451	PROX1	5629	NM_002763	1	0	1	0	0	1	1	0	1	0	1	1	7
hsa-miR-150-5p	MIMAT0000451	MASP1	5648	NM_001879	1	0	1	0	0	1	0	0	1	1	1	1	7
hsa-miR-150-5p	MIMAT0000451	HTRA1	5654	NM_002775	1	0	1	0	0	1	1	0	1	0	1	1	7
hsa-miR-150-5p	MIMAT0000451	PTK6	5753	NM_005975	1	0	1	0	0	1	0	0	1	1	1	1	7
hsa-miR-150-5p	MIMAT0000451	PTMS	5763	NM_002824	1	0	1	0	0	1	1	0	1	0	1	1	7
hsa-miR-150-5p	MIMAT0000451	PTPRS	5802	NM_002850	1	0	1	0	0	1	1	0	0	1	1	1	7
hsa-miR-150-5p	MIMAT0000451	RAD23B	5887	NM_001244724	1	0	1	0	0	1	1	1	0	0	1	1	7
hsa-miR-150-5p	MIMAT0000451	RAD23B	5887	NM_001244713	1	0	1	0	0	1	1	1	0	0	1	1	7
hsa-miR-150-5p	MIMAT0000451	RAP1GAP	5909	NM_002885	1	0	1	0	0	1	1	0	1	0	1	1	7
hsa-miR-150-5p	MIMAT0000451	RBL1	5933	NM_002895	1	0	1	0	0	1	0	0	1	1	1	1	7
hsa-miR-150-5p	MIMAT0000451	RGS3	5998	NM_144488	1	0	1	0	0	1	1	0	0	1	1	1	7
hsa-miR-150-5p	MIMAT0000451	RGS3	5998	NM_017790	1	0	1	0	0	1	1	0	1	0	1	1	7
hsa-miR-150-5p	MIMAT0000451	RPL28	6158	NM_001136134	1	0	1	0	1	1	0	0	0	1	1	1	7
hsa-miR-150-5p	MIMAT0000451	RPL28	6158	NM_000991	1	0	1	0	1	1	0	0	1	0	1	1	7
hsa-miR-150-5p	MIMAT0000451	RPS6KA3	6197	NM_004586	1	0	1	0	0	1	1	0	1	0	1	1	7
hsa-miR-150-5p	MIMAT0000451	ATXN7	6314	NM_000333	1	0	1	0	0	1	0	0	1	1	1	1	7
hsa-miR-150-5p	MIMAT0000451	SCN4B	6330	NM_174934	1	0	1	0	0	1	0	0	1	1	1	1	7
hsa-miR-150-5p	MIMAT0000451	SRL	6345	NM_001098814	1	0	1	0	0	1	0	0	1	1	1	1	7
hsa-miR-150-5p	MIMAT0000451	ST3GAL1	6482	XM_005251023	1	0	1	1	0	1	0	0	0	1	1	1	7
hsa-miR-150-5p	MIMAT0000451	SLA	6503	NM_001045556	1	0	1	0	1	1	0	0	0	1	1	1	7
hsa-miR-150-5p	MIMAT0000451	SLC6A6	6533	NM_003043	1	0	1	0	0	1	0	0	1	1	1	1	7
hsa-miR-150-5p	MIMAT0000451	SLC6A12	6539	NM_003044	1	0	1	0	0	1	0	0	1	1	1	1	7
hsa-miR-150-5p	MIMAT0000451	SLC8A1	6546	NM_021097	1	0	1	0	1	1	0	0	1	0	1	1	7
hsa-miR-150-5p	MIMAT0000451	SLC9A2	6549	NM_003048	1	0	1	0	0	1	0	0	1	1	1	1	7
hsa-miR-150-5p	MIMAT0000451	SLC20A2	6575	NM_001257180	1	0	1	0	0	1	1	0	0	1	1	1	7
hsa-miR-150-5p	MIMAT0000451	SLC20A2	6575	NM_006749	1	0	1	0	0	1	1	0	1	0	1	1	7
hsa-miR-150-5p	MIMAT0000451	SMARCC2	6601	NM_139067	1	0	1	0	1	1	0	1	0	0	1	1	7
hsa-miR-150-5p	MIMAT0000451	SMARCC2	6601	NM_001130420	1	0	1	0	1	1	0	1	0	0	1	1	7
hsa-miR-150-5p	MIMAT0000451	SMARCD1	6602	NM_139071	1	0	1	0	1	1	0	1	0	0	1	1	7
hsa-miR-150-5p	MIMAT0000451	SMARCD1	6602	NM_003076	1	0	1	0	1	1	0	1	0	0	1	1	7
hsa-miR-150-5p	MIMAT0000451	SNTB2	6645	NM_006750	1	0	1	0	0	1	0	0	1	1	1	1	7
hsa-miR-150-5p	MIMAT0000451	AKR1D1	6718	NM_005989	1	0	1	0	1	1	0	0	1	0	1	1	7
hsa-miR-150-5p	MIMAT0000451	SSR1	6745	NM_003144	1	0	1	0	0	1	0	0	1	1	1	1	7
hsa-miR-150-5p	MIMAT0000451	STAT4	6775	NM_003151	1	0	1	0	0	1	1	0	1	0	1	1	7
hsa-miR-150-5p	MIMAT0000451	STIM1	6786	NM_001277961	1	0	1	0	0	1	1	0	0	1	1	1	7
hsa-miR-150-5p	MIMAT0000451	STIM1	6786	NM_003156	1	0	1	0	0	1	1	0	1	0	1	1	7
hsa-miR-150-5p	MIMAT0000451	STX3	6809	NM_004177	1	0	1	0	0	1	0	0	1	1	1	1	7
hsa-miR-150-5p	MIMAT0000451	MED22	6837	NM_181491	1	0	1	0	0	1	0	0	1	1	1	1	7
hsa-miR-150-5p	MIMAT0000451	SYP	6855	NM_003179	1	0	1	0	0	1	0	0	1	1	1	1	7
hsa-miR-150-5p	MIMAT0000451	SYPL1	6856	NM_006754	1	0	1	0	0	1	1	0	0	1	1	1	7
hsa-miR-150-5p	MIMAT0000451	TACR2	6865	NM_001057	1	0	1	0	0	1	0	0	1	1	1	1	7
hsa-miR-150-5p	MIMAT0000451	CNTN2	6900	NM_005076	1	0	1	0	0	1	0	0	1	1	1	1	7
hsa-miR-150-5p	MIMAT0000451	TCEB2	6923	NM_007108	1	0	1	0	0	1	0	0	1	1	1	1	7
hsa-miR-150-5p	MIMAT0000451	NR2F2	7026	NM_001145156	1	0	1	0	1	1	0	1	0	0	1	1	7
hsa-miR-150-5p	MIMAT0000451	NR2F2	7026	NM_001145155	1	0	1	0	1	1	0	1	0	0	1	1	7
hsa-miR-150-5p	MIMAT0000451	NR2F2	7026	NM_001145157	1	0	1	0	1	1	0	1	0	0	1	1	7
hsa-miR-150-5p	MIMAT0000451	THRB	7068	NM_000461	1	0	1	0	1	1	0	0	1	0	1	1	7
hsa-miR-150-5p	MIMAT0000451	TNNI1	7135	NM_003281	1	0	1	0	0	1	0	0	1	1	1	1	7
hsa-miR-150-5p	MIMAT0000451	HSP90B1	7184	NM_003299	1	0	1	0	0	1	1	0	1	0	1	1	7
hsa-miR-150-5p	MIMAT0000451	TTC1	7265	NM_003314	1	0	1	0	0	1	1	0	1	0	1	1	7
hsa-miR-150-5p	MIMAT0000451	TUFT1	7286	NM_020127	1	0	1	0	1	1	0	0	1	0	1	1	7
hsa-miR-150-5p	MIMAT0000451	UBE2B	7320	NM_003337	1	0	1	0	0	1	1	0	1	0	1	1	7
hsa-miR-150-5p	MIMAT0000451	UCP3	7352	NM_003356	1	0	1	0	0	1	0	0	1	1	1	1	7
hsa-miR-150-5p	MIMAT0000451	VAV2	7410	NM_003371	1	0	1	0	1	1	0	0	1	0	1	1	7
hsa-miR-150-5p	MIMAT0000451	VEGFA	7422	NM_001025366	1	0	1	0	0	1	1	1	0	0	1	1	7
hsa-miR-150-5p	MIMAT0000451	VEGFA	7422	NM_001171623	1	0	1	0	0	1	1	1	0	0	1	1	7
hsa-miR-150-5p	MIMAT0000451	VEGFA	7422	NM_001171622	1	0	1	0	0	1	1	1	0	0	1	1	7
hsa-miR-150-5p	MIMAT0000451	VEGFA	7422	NM_001171630	1	0	1	0	0	1	1	1	0	0	1	1	7
hsa-miR-150-5p	MIMAT0000451	VEGFA	7422	NM_001025370	1	0	1	0	0	1	1	1	0	0	1	1	7
hsa-miR-150-5p	MIMAT0000451	VEGFA	7422	NM_001171628	1	0	1	0	0	1	1	1	0	0	1	1	7
hsa-miR-150-5p	MIMAT0000451	VEGFA	7422	NM_001033756	1	0	1	0	0	1	1	1	0	0	1	1	7
hsa-miR-150-5p	MIMAT0000451	VEGFA	7422	NM_001171629	1	0	1	0	0	1	1	1	0	0	1	1	7
hsa-miR-150-5p	MIMAT0000451	VEGFA	7422	NM_001204384	1	0	1	0	0	1	1	1	0	0	1	1	7
hsa-miR-150-5p	MIMAT0000451	VEGFA	7422	NM_001204385	1	0	1	0	0	1	1	1	0	0	1	1	7
hsa-miR-150-5p	MIMAT0000451	VEGFA	7422	NM_001025369	1	0	1	0	0	1	1	1	0	0	1	1	7
hsa-miR-150-5p	MIMAT0000451	VEGFA	7422	NM_001171627	1	0	1	0	0	1	1	1	0	0	1	1	7
hsa-miR-150-5p	MIMAT0000451	VEGFA	7422	NM_001025368	1	0	1	0	0	1	1	1	0	0	1	1	7
hsa-miR-150-5p	MIMAT0000451	VEGFA	7422	NM_001171626	1	0	1	0	0	1	1	1	0	0	1	1	7
hsa-miR-150-5p	MIMAT0000451	VEGFA	7422	NM_001025367	1	0	1	0	0	1	1	1	0	0	1	1	7
hsa-miR-150-5p	MIMAT0000451	VEGFA	7422	NM_001171625	1	0	1	0	0	1	1	1	0	0	1	1	7
hsa-miR-150-5p	MIMAT0000451	VEGFA	7422	NM_001171624	1	0	1	0	0	1	1	1	0	0	1	1	7
hsa-miR-150-5p	MIMAT0000451	VEGFA	7422	NM_003376	1	0	1	0	0	1	1	1	0	0	1	1	7
hsa-miR-150-5p	MIMAT0000451	EIF4H	7458	NM_022170	1	0	1	0	0	1	0	1	0	1	1	1	7
hsa-miR-150-5p	MIMAT0000451	WHSC1	7468	XM_005248004	1	0	1	1	0	1	0	0	0	1	1	1	7
hsa-miR-150-5p	MIMAT0000451	WNT7B	7477	NM_058238	1	0	1	0	0	1	0	0	1	1	1	1	7
hsa-miR-150-5p	MIMAT0000451	XDH	7498	NM_000379	1	0	1	0	0	1	1	0	1	0	1	1	7
hsa-miR-150-5p	MIMAT0000451	XK	7504	NM_021083	1	0	1	0	0	1	0	0	1	1	1	1	7
hsa-miR-150-5p	MIMAT0000451	XPNPEP2	7512	NM_003399	1	0	1	0	0	1	0	0	1	1	1	1	7
hsa-miR-150-5p	MIMAT0000451	ZNF708	7562	NM_021269	1	0	1	0	0	1	0	0	1	1	1	1	7
hsa-miR-150-5p	MIMAT0000451	ZNF28	7576	NM_006969	1	0	1	0	0	1	0	0	1	1	1	1	7
hsa-miR-150-5p	MIMAT0000451	ZNF37A	7587	NM_001007094	1	0	1	0	1	1	0	0	0	1	1	1	7
hsa-miR-150-5p	MIMAT0000451	ZNF135	7694	NM_003436	1	0	1	0	0	1	0	0	1	1	1	1	7
hsa-miR-150-5p	MIMAT0000451	ZNF136	7695	NM_003437	1	0	1	0	0	1	0	0	1	1	1	1	7
hsa-miR-150-5p	MIMAT0000451	VEZF1	7716	NM_007146	1	0	1	0	1	0	0	1	1	0	1	1	7
hsa-miR-150-5p	MIMAT0000451	MAP3K12	7786	XM_005269139	1	0	1	0	0	1	1	0	0	1	1	1	7
hsa-miR-150-5p	MIMAT0000451	MAP3K12	7786	NM_001193511	1	0	1	0	0	1	1	1	0	0	1	1	7
hsa-miR-150-5p	MIMAT0000451	MAFK	7975	NM_002360	1	0	1	0	0	1	0	0	1	1	1	1	7
hsa-miR-150-5p	MIMAT0000451	CUBN	8029	NM_001081	0	0	1	0	0	1	1	0	1	1	1	1	7
hsa-miR-150-5p	MIMAT0000451	RND2	8153	NM_005440	1	0	1	0	0	1	0	0	1	1	1	1	7
hsa-miR-150-5p	MIMAT0000451	BAP1	8314	NM_004656	1	0	1	0	0	1	0	0	1	1	1	1	7
hsa-miR-150-5p	MIMAT0000451	ATRN	8455	NM_139321	1	0	1	0	0	1	0	0	1	1	1	1	7
hsa-miR-150-5p	MIMAT0000451	PKP4	8502	NM_001005476	1	0	1	0	1	1	0	1	0	0	1	1	7
hsa-miR-150-5p	MIMAT0000451	USO1	8615	NM_003715	1	0	1	0	0	1	1	0	1	0	1	1	7
hsa-miR-150-5p	MIMAT0000451	DDX3Y	8653	NM_004660	1	0	1	0	0	1	1	0	1	0	1	1	7
hsa-miR-150-5p	MIMAT0000451	EIF3J	8669	NM_003758	0	0	1	0	0	1	1	0	1	1	1	1	7
hsa-miR-150-5p	MIMAT0000451	CDS2	8760	NM_003818	1	0	1	0	0	1	0	0	1	1	1	1	7
hsa-miR-150-5p	MIMAT0000451	RIOK3	8780	NM_003831	1	0	1	0	0	1	0	0	1	1	1	1	7
hsa-miR-150-5p	MIMAT0000451	NRP1	8829	NM_003873	1	0	1	0	0	1	1	0	1	0	1	1	7
hsa-miR-150-5p	MIMAT0000451	SYNGAP1	8831	NM_006772	1	0	1	0	0	1	0	1	1	0	1	1	7
hsa-miR-150-5p	MIMAT0000451	CD84	8832	NM_003874	1	0	1	0	1	1	0	0	1	0	1	1	7
hsa-miR-150-5p	MIMAT0000451	CFLAR	8837	NM_001202519	1	0	1	0	1	1	0	0	0	1	1	1	7
hsa-miR-150-5p	MIMAT0000451	CFLAR	8837	NM_003879	1	0	1	0	1	1	0	0	1	0	1	1	7
hsa-miR-150-5p	MIMAT0000451	CACNA1G	8913	NM_198376	1	0	1	0	0	1	1	1	0	0	1	1	7
hsa-miR-150-5p	MIMAT0000451	CACNA1G	8913	NM_001256334	1	0	1	0	0	1	1	1	0	0	1	1	7
hsa-miR-150-5p	MIMAT0000451	CACNA1G	8913	NM_001256333	1	0	1	0	0	1	1	1	0	0	1	1	7
hsa-miR-150-5p	MIMAT0000451	CACNA1G	8913	NM_001256332	1	0	1	0	0	1	1	1	0	0	1	1	7
hsa-miR-150-5p	MIMAT0000451	CACNA1G	8913	NM_001256331	1	0	1	0	0	1	1	1	0	0	1	1	7
hsa-miR-150-5p	MIMAT0000451	CACNA1G	8913	NM_001256330	1	0	1	0	0	1	1	1	0	0	1	1	7
hsa-miR-150-5p	MIMAT0000451	CACNA1G	8913	NM_198388	1	0	1	0	0	1	1	1	0	0	1	1	7
hsa-miR-150-5p	MIMAT0000451	CACNA1G	8913	NM_001256361	1	0	1	0	0	1	1	1	0	0	1	1	7
hsa-miR-150-5p	MIMAT0000451	CACNA1G	8913	NM_001256360	1	0	1	0	0	1	1	1	0	0	1	1	7
hsa-miR-150-5p	MIMAT0000451	CACNA1G	8913	NM_001256329	1	0	1	0	0	1	1	1	0	0	1	1	7
hsa-miR-150-5p	MIMAT0000451	CACNA1G	8913	NM_198387	1	0	1	0	0	1	1	1	0	0	1	1	7
hsa-miR-150-5p	MIMAT0000451	CACNA1G	8913	NM_001256359	1	0	1	0	0	1	1	1	0	0	1	1	7
hsa-miR-150-5p	MIMAT0000451	CACNA1G	8913	NM_001256328	1	0	1	0	0	1	1	1	0	0	1	1	7
hsa-miR-150-5p	MIMAT0000451	CACNA1G	8913	NM_198382	1	0	1	0	0	1	1	1	0	0	1	1	7
hsa-miR-150-5p	MIMAT0000451	CACNA1G	8913	NM_198386	1	0	1	0	0	1	1	1	0	0	1	1	7
hsa-miR-150-5p	MIMAT0000451	CACNA1G	8913	NM_198378	1	0	1	0	0	1	1	1	0	0	1	1	7
hsa-miR-150-5p	MIMAT0000451	CACNA1G	8913	NM_001256327	1	0	1	0	0	1	1	1	0	0	1	1	7
hsa-miR-150-5p	MIMAT0000451	CACNA1G	8913	NM_198384	1	0	1	0	0	1	1	1	0	0	1	1	7
hsa-miR-150-5p	MIMAT0000451	CACNA1G	8913	NM_001256326	1	0	1	0	0	1	1	1	0	0	1	1	7
hsa-miR-150-5p	MIMAT0000451	CACNA1G	8913	NM_001256325	1	0	1	0	0	1	1	1	0	0	1	1	7
hsa-miR-150-5p	MIMAT0000451	CACNA1G	8913	NM_198379	1	0	1	0	0	1	1	1	0	0	1	1	7
hsa-miR-150-5p	MIMAT0000451	CACNA1G	8913	NM_198383	1	0	1	0	0	1	1	1	0	0	1	1	7
hsa-miR-150-5p	MIMAT0000451	CACNA1G	8913	NM_001256324	1	0	1	0	0	1	1	1	0	0	1	1	7
hsa-miR-150-5p	MIMAT0000451	CACNA1G	8913	NM_198380	1	0	1	0	0	1	1	1	0	0	1	1	7
hsa-miR-150-5p	MIMAT0000451	CACNA1G	8913	NM_198385	1	0	1	0	0	1	1	1	0	0	1	1	7
hsa-miR-150-5p	MIMAT0000451	CACNA1G	8913	NM_198396	1	0	1	0	0	1	1	1	0	0	1	1	7
hsa-miR-150-5p	MIMAT0000451	CACNA1G	8913	NM_198377	1	0	1	0	0	1	1	1	0	0	1	1	7
hsa-miR-150-5p	MIMAT0000451	FUBP3	8939	NM_003934	1	0	1	0	0	1	1	0	1	0	1	1	7
hsa-miR-150-5p	MIMAT0000451	PSTPIP2	9050	NM_024430	1	0	1	0	0	1	0	0	1	1	1	1	7
hsa-miR-150-5p	MIMAT0000451	TMSB4Y	9087	NM_004202	1	0	1	0	1	1	0	0	1	0	1	1	7
hsa-miR-150-5p	MIMAT0000451	NEURL	9148	NM_004210	1	0	1	0	0	1	0	0	1	1	1	1	7
hsa-miR-150-5p	MIMAT0000451	DLG5	9231	NM_004747	0	0	1	0	0	1	1	0	1	1	1	1	7
hsa-miR-150-5p	MIMAT0000451	CYTH3	9265	NM_004227	1	0	1	0	0	1	0	0	1	1	1	1	7
hsa-miR-150-5p	MIMAT0000451	ZFYVE9	9372	NM_004799	1	0	1	0	0	1	1	0	0	1	1	1	7
hsa-miR-150-5p	MIMAT0000451	EIF2AK3	9451	NM_004836	0	0	1	0	0	1	1	0	1	1	1	1	7
hsa-miR-150-5p	MIMAT0000451	RPH3AL	9501	NM_006987	1	0	1	0	0	1	0	0	1	1	1	1	7
hsa-miR-150-5p	MIMAT0000451	IGDCC3	9543	NM_004884	1	0	1	0	0	1	0	0	1	1	1	1	7
hsa-miR-150-5p	MIMAT0000451	FEZ2	9637	NM_001042548	1	0	1	0	1	1	0	0	0	1	1	1	7
hsa-miR-150-5p	MIMAT0000451	TRAM2	9697	NM_012288	1	0	1	0	0	1	0	0	1	1	1	1	7
hsa-miR-150-5p	MIMAT0000451	ULK2	9706	NM_014683	1	0	1	0	1	1	1	0	0	0	1	1	7
hsa-miR-150-5p	MIMAT0000451	ULK2	9706	NM_001142610	1	0	1	0	1	1	1	0	0	0	1	1	7
hsa-miR-150-5p	MIMAT0000451	KIAA0355	9710	NM_014686	1	0	1	0	0	1	1	0	1	0	1	1	7
hsa-miR-150-5p	MIMAT0000451	ECE2	9718	NM_014693	1	0	1	0	0	1	1	0	0	1	1	1	7
hsa-miR-150-5p	MIMAT0000451	MLEC	9761	NM_014730	1	0	1	0	0	1	0	0	1	1	1	1	7
hsa-miR-150-5p	MIMAT0000451	PHF16	9767	NM_001077445	1	0	1	0	1	1	1	0	0	0	1	1	7
hsa-miR-150-5p	MIMAT0000451	GINS1	9837	NM_021067	1	0	1	0	1	1	0	0	1	0	1	1	7
hsa-miR-150-5p	MIMAT0000451	TRIM66	9866	NM_014818	1	0	1	0	1	1	0	1	0	0	1	1	7
hsa-miR-150-5p	MIMAT0000451	POM121	9883	NM_172020	1	0	1	0	0	1	0	1	1	0	1	1	7
hsa-miR-150-5p	MIMAT0000451	DGCR2	9993	NM_005137	1	0	1	0	0	1	0	0	1	1	1	1	7
hsa-miR-150-5p	MIMAT0000451	AKT3	10000	NM_005465	1	0	1	0	0	1	0	1	1	0	1	1	7
hsa-miR-150-5p	MIMAT0000451	HCN4	10021	NM_005477	1	0	1	0	0	1	0	0	1	1	1	1	7
hsa-miR-150-5p	MIMAT0000451	MAMLD1	10046	NM_005491	1	0	1	0	1	1	0	0	1	0	1	1	7
hsa-miR-150-5p	MIMAT0000451	SAE1	10055	NM_005500	1	0	1	0	0	1	0	0	1	1	1	1	7
hsa-miR-150-5p	MIMAT0000451	USH1C	10083	NM_153676	1	0	1	0	0	1	1	0	0	1	1	1	7
hsa-miR-150-5p	MIMAT0000451	OLIG2	10215	NM_005806	1	0	1	0	1	1	0	0	1	0	1	1	7
hsa-miR-150-5p	MIMAT0000451	STX6	10228	NM_005819	1	0	1	0	0	1	0	0	1	1	1	1	7
hsa-miR-150-5p	MIMAT0000451	IKZF1	10320	NM_006060	1	0	1	0	0	1	0	0	1	1	1	1	7
hsa-miR-150-5p	MIMAT0000451	B3GNT3	10331	NM_014256	1	0	1	0	0	1	0	0	1	1	1	1	7
hsa-miR-150-5p	MIMAT0000451	SCML2	10389	NM_006089	1	0	1	0	0	1	0	0	1	1	1	1	7
hsa-miR-150-5p	MIMAT0000451	ARIH2	10425	NM_006321	1	0	1	0	0	1	1	0	1	0	1	1	7
hsa-miR-150-5p	MIMAT0000451	COG5	10466	NM_001161520	1	0	1	0	0	1	1	0	0	1	1	1	7
hsa-miR-150-5p	MIMAT0000451	IPO8	10526	NM_001190995	1	0	1	0	1	1	1	0	0	0	1	1	7
hsa-miR-150-5p	MIMAT0000451	GLRX3	10539	NM_006541	0	0	1	0	1	1	1	0	1	0	1	1	7
hsa-miR-150-5p	MIMAT0000451	YKT6	10652	NM_006555	1	0	1	0	0	1	0	0	1	1	1	1	7
hsa-miR-150-5p	MIMAT0000451	RASSF8	11228	NM_007211	1	0	1	0	1	1	0	0	1	0	1	1	7
hsa-miR-150-5p	MIMAT0000451	MGAT4A	11320	NM_012214	1	0	1	0	0	1	0	0	1	1	1	1	7
hsa-miR-150-5p	MIMAT0000451	STK38	11329	NM_007271	1	0	1	0	0	1	0	0	1	1	1	1	7
hsa-miR-150-5p	MIMAT0000451	ATF5	22809	NM_012068	0	0	1	0	1	1	0	0	1	1	1	1	7
hsa-miR-150-5p	MIMAT0000451	RASA3	22821	NM_007368	0	0	1	0	1	1	1	0	1	0	1	1	7
hsa-miR-150-5p	MIMAT0000451	ARHGEF15	22899	NM_173728	1	0	1	0	0	1	0	0	1	1	1	1	7
hsa-miR-150-5p	MIMAT0000451	FAIM2	23017	NM_012306	1	0	1	0	0	1	0	0	1	1	1	1	7
hsa-miR-150-5p	MIMAT0000451	TMCC1	23023	NM_001128224	1	0	1	0	1	1	0	1	0	0	1	1	7
hsa-miR-150-5p	MIMAT0000451	TNRC6B	23112	NM_001024843	1	0	1	0	1	1	0	1	0	0	1	1	7
hsa-miR-150-5p	MIMAT0000451	TNRC6B	23112	NM_015088	1	0	1	0	1	1	0	1	0	0	1	1	7
hsa-miR-150-5p	MIMAT0000451	TNRC6B	23112	NM_001162501	1	0	1	0	1	1	0	1	0	0	1	1	7
hsa-miR-150-5p	MIMAT0000451	NFASC	23114	NM_015090	1	0	1	0	0	1	0	1	1	0	1	1	7
hsa-miR-150-5p	MIMAT0000451	PHF8	23133	NM_001184896	1	0	1	0	0	1	1	1	0	0	1	1	7
hsa-miR-150-5p	MIMAT0000451	N4BP3	23138	NM_015111	1	0	1	0	0	1	0	0	1	1	1	1	7
hsa-miR-150-5p	MIMAT0000451	TTLL12	23170	NM_015140	1	0	1	0	0	1	0	0	1	1	1	1	7
hsa-miR-150-5p	MIMAT0000451	PHLDB1	23187	XM_005271470	1	0	1	0	0	1	1	0	0	1	1	1	7
hsa-miR-150-5p	MIMAT0000451	PHLDB1	23187	XM_005277683	1	0	1	0	0	1	1	0	0	1	1	1	7
hsa-miR-150-5p	MIMAT0000451	PHLDB1	23187	NM_015157	1	0	1	0	0	1	1	0	1	0	1	1	7
hsa-miR-150-5p	MIMAT0000451	ZFR2	23217	NM_015174	0	0	1	0	1	1	0	0	1	1	1	1	7
hsa-miR-150-5p	MIMAT0000451	KAZN	23254	NM_201628	1	0	1	0	0	1	1	0	1	0	1	1	7
hsa-miR-150-5p	MIMAT0000451	DNAJC16	23341	NM_015291	1	0	1	0	0	1	0	0	1	1	1	1	7
hsa-miR-150-5p	MIMAT0000451	EXOSC2	23404	NM_014285	1	0	1	0	0	1	0	0	1	1	1	1	7
hsa-miR-150-5p	MIMAT0000451	NPTXR	23467	NM_014293	1	0	1	0	0	1	0	0	1	1	1	1	7
hsa-miR-150-5p	MIMAT0000451	CBX5	23468	NM_001127322	1	0	1	0	0	1	1	0	0	1	1	1	7
hsa-miR-150-5p	MIMAT0000451	HEY2	23493	NM_012259	1	0	1	0	0	1	1	0	1	0	1	1	7
hsa-miR-150-5p	MIMAT0000451	PATZ1	23598	NM_032051	1	0	1	0	0	1	1	0	1	0	1	1	7
hsa-miR-150-5p	MIMAT0000451	ARFIP2	23647	NM_012402	1	0	1	0	0	1	0	1	1	0	1	1	7
hsa-miR-150-5p	MIMAT0000451	SLC7A11	23657	NM_014331	1	0	1	0	1	1	0	0	1	0	1	1	7
hsa-miR-150-5p	MIMAT0000451	SHPK	23729	NM_013276	1	0	1	0	0	1	0	0	1	1	1	1	7
hsa-miR-150-5p	MIMAT0000451	KIF4A	24137	NM_012310	1	0	1	0	0	1	1	0	1	0	1	1	7
hsa-miR-150-5p	MIMAT0000451	TECPR1	25851	NM_015395	1	0	1	0	0	1	0	0	1	1	1	1	7
hsa-miR-150-5p	MIMAT0000451	AHCTF1	25909	NM_015446	1	0	1	0	0	1	1	0	1	0	1	1	7
hsa-miR-150-5p	MIMAT0000451	GLCE	26035	NM_015554	1	0	1	0	1	1	0	0	1	0	1	1	7
hsa-miR-150-5p	MIMAT0000451	GMEB2	26205	NM_012384	1	0	1	0	0	1	0	0	1	1	1	1	7
hsa-miR-150-5p	MIMAT0000451	RANBP6	26953	NM_001243203	1	0	1	0	0	1	1	1	0	0	1	1	7
hsa-miR-150-5p	MIMAT0000451	TAF5L	27097	NM_014409	1	0	1	0	0	1	1	0	1	0	1	1	7
hsa-miR-150-5p	MIMAT0000451	PDCD4	27250	NM_001199492	1	0	1	0	1	1	1	0	0	0	1	1	7
hsa-miR-150-5p	MIMAT0000451	PDCD4	27250	NM_014456	1	0	1	0	1	1	1	0	0	0	1	1	7
hsa-miR-150-5p	MIMAT0000451	TNRC6A	27327	NM_014494	0	0	1	0	1	1	0	1	1	0	1	1	7
hsa-miR-150-5p	MIMAT0000451	KLF15	28999	NM_014079	1	0	1	0	0	1	0	0	1	1	1	1	7
hsa-miR-150-5p	MIMAT0000451	RBM15B	29890	NM_013286	1	0	1	0	0	1	0	0	1	1	1	1	7
hsa-miR-150-5p	MIMAT0000451	HILPDA	29923	NM_001098786	1	0	1	0	1	1	0	1	0	0	1	1	7
hsa-miR-150-5p	MIMAT0000451	PADI1	29943	NM_013358	1	0	1	0	0	1	0	0	1	1	1	1	7
hsa-miR-150-5p	MIMAT0000451	PNMA3	29944	NM_013364	1	0	1	0	0	1	0	0	1	1	1	1	7
hsa-miR-150-5p	MIMAT0000451	TNPO2	30000	XM_005259880	1	0	1	0	0	1	1	0	0	1	1	1	7
hsa-miR-150-5p	MIMAT0000451	TNPO2	30000	NM_001136196	1	0	1	0	0	1	1	1	0	0	1	1	7
hsa-miR-150-5p	MIMAT0000451	TNPO2	30000	NM_001136195	1	0	1	0	0	1	1	1	0	0	1	1	7
hsa-miR-150-5p	MIMAT0000451	HUNK	30811	NM_014586	1	0	1	0	0	1	0	0	1	1	1	1	7
hsa-miR-150-5p	MIMAT0000451	KCNIP1	30820	NM_001034838	1	0	1	0	1	1	0	1	0	0	1	1	7
hsa-miR-150-5p	MIMAT0000451	KCNIP1	30820	NM_014592	1	0	1	0	1	1	0	1	0	0	1	1	7
hsa-miR-150-5p	MIMAT0000451	KCNIP1	30820	NM_001034837	1	0	1	0	1	1	0	1	0	0	1	1	7
hsa-miR-150-5p	MIMAT0000451	DUOX2	50506	NM_014080	1	0	1	0	1	1	0	0	1	0	1	1	7
hsa-miR-150-5p	MIMAT0000451	FAM135B	51059	NM_015912	1	0	1	0	0	1	0	0	1	1	1	1	7
hsa-miR-150-5p	MIMAT0000451	FCF1	51077	NM_015962	1	0	1	0	0	1	0	0	1	1	1	1	7
hsa-miR-150-5p	MIMAT0000451	GOLGA7	51125	NM_016099	1	0	1	0	1	1	1	0	0	0	1	1	7
hsa-miR-150-5p	MIMAT0000451	GOLGA7	51125	NM_001174124	1	0	1	0	1	1	1	0	0	0	1	1	7
hsa-miR-150-5p	MIMAT0000451	KCTD3	51133	XM_005273158	1	0	1	0	0	1	1	0	0	1	1	1	7
hsa-miR-150-5p	MIMAT0000451	MRTO4	51154	NM_016183	1	0	1	0	0	1	0	0	1	1	1	1	7
hsa-miR-150-5p	MIMAT0000451	DNAJC27	51277	NM_016544	1	0	1	0	0	1	0	0	1	1	1	1	7
hsa-miR-150-5p	MIMAT0000451	TLR7	51284	NM_016562	1	0	1	0	0	1	0	0	1	1	1	1	7
hsa-miR-150-5p	MIMAT0000451	FAM53C	51307	NM_016605	1	0	1	0	0	1	1	0	1	0	1	1	7
hsa-miR-150-5p	MIMAT0000451	COMMD10	51397	NM_016144	1	0	1	0	0	1	0	0	1	1	1	1	7
hsa-miR-150-5p	MIMAT0000451	PCYOX1	51449	NM_016297	1	0	1	0	0	1	0	0	1	1	1	1	7
hsa-miR-150-5p	MIMAT0000451	PEX5L	51555	NM_016559	1	0	1	0	0	1	0	0	1	1	1	1	7
hsa-miR-150-5p	MIMAT0000451	ATP6V1H	51606	NM_213620	1	0	1	0	1	1	1	0	0	0	1	1	7
hsa-miR-150-5p	MIMAT0000451	ATP6V1H	51606	NM_213619	1	0	1	0	1	1	1	0	0	0	1	1	7
hsa-miR-150-5p	MIMAT0000451	ATP6V1H	51606	NM_015941	1	0	1	0	1	1	1	0	0	0	1	1	7
hsa-miR-150-5p	MIMAT0000451	CCNJ	54619	NM_001134376	1	0	1	0	1	1	1	0	0	0	1	1	7
hsa-miR-150-5p	MIMAT0000451	ALKBH4	54784	NM_017621	1	0	1	0	0	1	0	0	1	1	1	1	7
hsa-miR-150-5p	MIMAT0000451	KCTD9	54793	NM_017634	1	0	1	0	0	1	1	0	1	0	1	1	7
hsa-miR-150-5p	MIMAT0000451	AHI1	54806	NM_001134832	1	0	1	0	1	1	1	0	0	0	1	1	7
hsa-miR-150-5p	MIMAT0000451	FAM46C	54855	NM_017709	1	0	1	0	1	1	0	0	1	0	1	1	7
hsa-miR-150-5p	MIMAT0000451	CNTLN	54875	NM_001114395	1	0	1	0	1	1	1	0	0	0	1	1	7
hsa-miR-150-5p	MIMAT0000451	RASIP1	54922	NM_017805	1	0	1	0	1	1	0	0	1	0	1	1	7
hsa-miR-150-5p	MIMAT0000451	TRNAU1AP	54952	NM_017846	1	0	1	0	0	1	0	0	1	1	1	1	7
hsa-miR-150-5p	MIMAT0000451	VPS13D	55187	NM_015378	1	0	1	0	0	1	1	0	0	1	1	1	7
hsa-miR-150-5p	MIMAT0000451	ATAD3A	55210	NM_018188	0	0	1	0	0	1	1	0	1	1	1	1	7
hsa-miR-150-5p	MIMAT0000451	TMEM40	55287	NM_018306	1	0	1	0	0	1	0	0	1	1	1	1	7
hsa-miR-150-5p	MIMAT0000451	SLC39A9	55334	NM_018375	1	0	1	0	0	1	0	0	1	1	1	1	7
hsa-miR-150-5p	MIMAT0000451	SLC22A15	55356	NM_018420	1	0	1	0	0	1	0	0	1	1	1	1	7
hsa-miR-150-5p	MIMAT0000451	ZNF331	55422	NM_018555	1	0	1	0	1	1	0	0	0	1	1	1	7
hsa-miR-150-5p	MIMAT0000451	TMEM55A	55529	NM_018710	0	0	1	0	1	1	1	0	1	0	1	1	7
hsa-miR-150-5p	MIMAT0000451	ASAP3	55616	NM_017707	1	0	1	0	0	1	0	0	1	1	1	1	7
hsa-miR-150-5p	MIMAT0000451	SLC48A1	55652	NM_017842	1	0	1	0	0	1	0	0	1	1	1	1	7
hsa-miR-150-5p	MIMAT0000451	FRMD4A	55691	XM_005252489	1	0	1	0	0	1	1	0	0	1	1	1	7
hsa-miR-150-5p	MIMAT0000451	FRMD4A	55691	NM_018027	1	0	1	0	0	1	1	0	1	0	1	1	7
hsa-miR-150-5p	MIMAT0000451	WDR11	55717	NM_018117	1	0	1	0	0	1	1	0	1	0	1	1	7
hsa-miR-150-5p	MIMAT0000451	TSR1	55720	NM_018128	0	0	1	1	0	1	0	0	1	1	1	1	7
hsa-miR-150-5p	MIMAT0000451	NUP133	55746	NM_018230	0	0	1	0	1	1	1	0	1	0	1	1	7
hsa-miR-150-5p	MIMAT0000451	SEPT11	55752	NM_018243	1	0	1	0	0	1	0	0	1	1	1	1	7
hsa-miR-150-5p	MIMAT0000451	SAYSD1	55776	NM_018322	1	0	1	0	1	1	0	0	1	0	1	1	7
hsa-miR-150-5p	MIMAT0000451	TEX2	55852	NM_018469	1	0	1	0	0	1	1	0	1	0	1	1	7
hsa-miR-150-5p	MIMAT0000451	HDAC8	55869	NM_001166448	1	0	1	0	1	1	1	0	0	0	1	1	7
hsa-miR-150-5p	MIMAT0000451	ZC3HAV1	56829	NM_020119	1	0	1	0	1	1	0	0	1	0	1	1	7
hsa-miR-150-5p	MIMAT0000451	GRIPAP1	56850	NM_020137	1	0	1	0	0	1	1	0	1	0	1	1	7
hsa-miR-150-5p	MIMAT0000451	UGGT1	56886	NM_020120	1	0	1	0	0	1	1	0	0	1	1	1	7
hsa-miR-150-5p	MIMAT0000451	CAMK1D	57118	NM_153498	0	0	1	0	0	1	1	0	1	1	1	1	7
hsa-miR-150-5p	MIMAT0000451	KIAA1244	57221	NM_020340	0	0	1	0	0	1	1	0	1	1	1	1	7
hsa-miR-150-5p	MIMAT0000451	CYP20A1	57404	NM_177538	1	0	1	1	1	0	0	0	1	0	1	1	7
hsa-miR-150-5p	MIMAT0000451	TMEM181	57583	NM_020823	1	0	1	0	0	1	0	0	1	1	1	1	7
hsa-miR-150-5p	MIMAT0000451	ZBTB4	57659	NM_001128833	0	0	1	0	1	1	1	1	0	0	1	1	7
hsa-miR-150-5p	MIMAT0000451	GPR107	57720	NM_001136557	1	0	1	0	1	1	0	0	0	1	1	1	7
hsa-miR-150-5p	MIMAT0000451	GPR107	57720	NM_020960	1	0	1	0	1	1	0	0	1	0	1	1	7
hsa-miR-150-5p	MIMAT0000451	ALX4	60529	NM_021926	1	0	1	0	0	1	0	0	1	1	1	1	7
hsa-miR-150-5p	MIMAT0000451	PERP	64065	NM_022121	1	0	1	0	1	1	0	0	1	0	1	1	7
hsa-miR-150-5p	MIMAT0000451	C10orf54	64115	NM_022153	1	0	1	0	0	1	0	0	1	1	1	1	7
hsa-miR-150-5p	MIMAT0000451	XYLT2	64132	NM_022167	1	0	1	0	0	1	1	0	1	0	1	1	7
hsa-miR-150-5p	MIMAT0000451	ARHGEF28	64283	NM_001244364	1	0	1	0	1	1	1	0	0	0	1	1	7
hsa-miR-150-5p	MIMAT0000451	ARHGEF28	64283	NM_001177693	1	0	1	0	1	1	1	0	0	0	1	1	7
hsa-miR-150-5p	MIMAT0000451	NOM1	64434	NM_138400	1	0	1	0	0	1	0	0	1	1	1	1	7
hsa-miR-150-5p	MIMAT0000451	EBF2	64641	NM_022659	1	0	1	0	0	1	0	0	1	1	1	1	7
hsa-miR-150-5p	MIMAT0000451	ELOVL1	64834	NM_022821	1	0	1	0	0	1	1	0	1	0	1	1	7
hsa-miR-150-5p	MIMAT0000451	SOWAHC	65124	NM_023016	1	0	1	0	1	1	0	0	1	0	1	1	7
hsa-miR-150-5p	MIMAT0000451	PYCRL	65263	NM_023078	1	0	1	0	0	1	0	0	1	1	1	1	7
hsa-miR-150-5p	MIMAT0000451	ATG9A	79065	XM_005246845	1	0	1	0	0	1	1	0	0	1	1	1	7
hsa-miR-150-5p	MIMAT0000451	ADIPOR2	79602	NM_024551	1	0	1	0	1	1	0	0	1	0	1	1	7
hsa-miR-150-5p	MIMAT0000451	SCRN3	79634	NM_024583	1	0	1	0	1	1	0	0	1	0	1	1	7
hsa-miR-150-5p	MIMAT0000451	PLEKHF2	79666	NM_024613	1	0	1	0	0	0	1	0	1	1	1	1	7
hsa-miR-150-5p	MIMAT0000451	ZNF329	79673	NM_024620	1	0	1	0	0	1	0	0	1	1	1	1	7
hsa-miR-150-5p	MIMAT0000451	AAGAB	79719	NM_024666	1	0	1	0	1	1	0	0	1	0	1	1	7
hsa-miR-150-5p	MIMAT0000451	SNX22	79856	NM_024798	1	0	1	0	0	1	0	0	1	1	1	1	7
hsa-miR-150-5p	MIMAT0000451	CPSF7	79869	NM_001142565	1	0	1	0	1	1	1	0	0	0	1	1	7
hsa-miR-150-5p	MIMAT0000451	CPSF7	79869	NM_001136040	1	0	1	0	1	1	1	0	0	0	1	1	7
hsa-miR-150-5p	MIMAT0000451	ADM2	79924	NM_024866	1	0	1	0	0	1	0	0	1	1	1	1	7
hsa-miR-150-5p	MIMAT0000451	SYNPO2L	79933	NM_024875	1	0	1	0	1	1	0	0	1	0	1	1	7
hsa-miR-150-5p	MIMAT0000451	SCD5	79966	NM_024906	1	0	1	0	1	1	0	0	1	0	1	1	7
hsa-miR-150-5p	MIMAT0000451	ATAT1	79969	NM_001254952	1	0	1	0	0	1	1	1	0	0	1	1	7
hsa-miR-150-5p	MIMAT0000451	ATAT1	79969	NM_024909	1	0	1	0	0	1	1	1	0	0	1	1	7
hsa-miR-150-5p	MIMAT0000451	TRIM46	80128	NM_025058	1	0	1	0	0	1	1	0	1	0	1	1	7
hsa-miR-150-5p	MIMAT0000451	RAB11FIP1	80223	NM_001002814	1	0	1	0	0	1	0	0	1	1	1	1	7
hsa-miR-150-5p	MIMAT0000451	ORAI2	80228	NM_032831	1	0	1	0	1	1	0	0	1	0	1	1	7
hsa-miR-150-5p	MIMAT0000451	ITPKC	80271	NM_025194	1	0	1	0	0	1	0	0	1	1	1	1	7
hsa-miR-150-5p	MIMAT0000451	LIMD2	80774	NM_030576	0	0	1	1	0	1	0	0	1	1	1	1	7
hsa-miR-150-5p	MIMAT0000451	CYB5B	80777	NM_030579	0	0	1	0	1	1	0	0	1	1	1	1	7
hsa-miR-150-5p	MIMAT0000451	APOL6	80830	NM_030641	1	0	1	0	1	1	0	0	1	0	1	1	7
hsa-miR-150-5p	MIMAT0000451	GUCD1	83606	NM_031444	1	0	1	0	0	1	0	0	1	1	1	1	7
hsa-miR-150-5p	MIMAT0000451	SLC35G5	83650	NM_054028	1	0	1	0	0	1	1	0	1	0	1	1	7
hsa-miR-150-5p	MIMAT0000451	ATAD3B	83858	NM_031921	1	0	1	0	0	1	1	0	1	0	1	1	7
hsa-miR-150-5p	MIMAT0000451	ING5	84289	NM_032329	1	0	1	0	0	1	0	0	1	1	1	1	7
hsa-miR-150-5p	MIMAT0000451	RAB11FIP4	84440	NM_032932	1	0	1	0	0	1	0	0	1	1	1	1	7
hsa-miR-150-5p	MIMAT0000451	SLITRK2	84631	NM_032539	1	0	1	0	1	1	0	0	1	0	1	1	7
hsa-miR-150-5p	MIMAT0000451	GLYR1	84656	NM_032569	1	0	1	0	0	1	1	0	1	0	1	1	7
hsa-miR-150-5p	MIMAT0000451	FAM126A	84668	NM_032581	1	0	1	0	1	1	0	0	0	1	1	1	7
hsa-miR-150-5p	MIMAT0000451	AIFM2	84883	NM_032797	1	0	1	0	1	1	0	0	1	0	1	1	7
hsa-miR-150-5p	MIMAT0000451	NFATC2IP	84901	NM_032815	1	0	1	0	0	1	0	0	1	1	1	1	7
hsa-miR-150-5p	MIMAT0000451	ATCAY	85300	NM_033064	1	0	1	0	0	1	0	0	1	1	1	1	7
hsa-miR-150-5p	MIMAT0000451	SCIN	85477	NM_001112706	1	0	1	1	0	1	1	0	0	0	1	1	7
hsa-miR-150-5p	MIMAT0000451	SCIN	85477	NM_033128	1	0	1	0	0	1	1	0	1	0	1	1	7
hsa-miR-150-5p	MIMAT0000451	GALP	85569	NM_033106	1	0	1	0	1	1	0	0	1	0	1	1	7
hsa-miR-150-5p	MIMAT0000451	LYRM7	90624	NM_181705	1	0	1	0	0	1	0	0	1	1	1	1	7
hsa-miR-150-5p	MIMAT0000451	NAF1	92345	NM_138386	1	0	1	0	1	1	0	0	1	0	1	1	7
hsa-miR-150-5p	MIMAT0000451	MARCH9	92979	NM_138396	1	0	1	0	0	1	0	0	1	1	1	1	7
hsa-miR-150-5p	MIMAT0000451	PIGM	93183	NM_145167	1	0	1	0	0	1	0	0	1	1	1	1	7
hsa-miR-150-5p	MIMAT0000451	ORMDL3	94103	NM_139280	1	0	1	0	0	1	0	0	1	1	1	1	7
hsa-miR-150-5p	MIMAT0000451	PRRT2	112476	NM_145239	1	0	1	0	0	1	0	1	1	0	1	1	7
hsa-miR-150-5p	MIMAT0000451	RPUSD1	113000	NM_058192	1	0	1	0	0	1	0	0	1	1	1	1	7
hsa-miR-150-5p	MIMAT0000451	SLC46A1	113235	NM_080669	1	0	1	0	0	1	0	0	1	1	1	1	7
hsa-miR-150-5p	MIMAT0000451	ARL11	115761	NM_138450	1	0	1	0	0	1	0	0	1	1	1	1	7
hsa-miR-150-5p	MIMAT0000451	ZNF526	116115	NM_133444	1	0	1	0	0	1	0	0	1	1	1	1	7
hsa-miR-150-5p	MIMAT0000451	FAM210B	116151	NM_080821	1	0	1	0	0	1	0	0	1	1	1	1	7
hsa-miR-150-5p	MIMAT0000451	AGAP2	116986	XM_005268624	1	0	1	0	0	1	1	0	0	1	1	1	7
hsa-miR-150-5p	MIMAT0000451	AGAP2	116986	NM_014770	1	0	1	0	0	1	1	0	1	0	1	1	7
hsa-miR-150-5p	MIMAT0000451	OLFM3	118427	NM_058170	0	0	1	0	0	1	1	0	1	1	1	1	7
hsa-miR-150-5p	MIMAT0000451	FOPNL	123811	NM_144600	1	0	1	0	1	1	0	0	1	0	1	1	7
hsa-miR-150-5p	MIMAT0000451	CD300LB	124599	NM_174892	1	0	1	0	0	1	0	0	1	1	1	1	7
hsa-miR-150-5p	MIMAT0000451	B3GALT6	126792	NM_080605	1	0	1	0	0	1	0	0	1	1	1	1	7
hsa-miR-150-5p	MIMAT0000451	TSHZ2	128553	NM_173485	1	0	1	0	1	1	1	0	0	0	1	1	7
hsa-miR-150-5p	MIMAT0000451	TSHZ2	128553	NM_001193421	1	0	1	0	1	1	1	0	0	0	1	1	7
hsa-miR-150-5p	MIMAT0000451	BBS5	129880	NM_152384	1	0	1	0	0	1	0	0	1	1	1	1	7
hsa-miR-150-5p	MIMAT0000451	C5orf58	133874	NM_001102609	1	0	1	0	1	1	0	0	1	0	1	1	7
hsa-miR-150-5p	MIMAT0000451	WDR36	134430	NM_139281	1	0	1	0	0	1	0	0	1	1	1	1	7
hsa-miR-150-5p	MIMAT0000451	AMER1	139285	NM_152424	1	0	1	0	0	1	0	0	1	1	1	1	7
hsa-miR-150-5p	MIMAT0000451	KDELC2	143888	NM_153705	0	0	1	0	1	1	0	0	1	1	1	1	7
hsa-miR-150-5p	MIMAT0000451	GLT1D1	144423	NM_144669	1	0	1	0	1	1	0	0	1	0	1	1	7
hsa-miR-150-5p	MIMAT0000451	PTGR2	145482	NM_152444	1	0	1	0	0	1	0	0	1	1	1	1	7
hsa-miR-150-5p	MIMAT0000451	SLC35G3	146861	NM_152462	1	0	1	0	0	1	0	0	1	1	1	1	7
hsa-miR-150-5p	MIMAT0000451	ZNF582	147948	NM_144690	1	0	1	0	1	1	0	0	1	0	1	1	7
hsa-miR-150-5p	MIMAT0000451	LSM14B	149986	NM_144703	1	0	1	0	0	1	0	0	1	1	1	1	7
hsa-miR-150-5p	MIMAT0000451	NFAM1	150372	NM_145912	1	0	1	0	0	1	0	0	1	1	1	1	7
hsa-miR-150-5p	MIMAT0000451	SMYD1	150572	NM_198274	1	0	1	0	0	1	0	0	1	1	1	1	7
hsa-miR-150-5p	MIMAT0000451	METTL21A	151194	NM_001127395	1	0	1	1	0	1	0	0	0	1	1	1	7
hsa-miR-150-5p	MIMAT0000451	ZMAT2	153527	NM_144723	1	0	1	0	0	1	1	0	1	0	1	1	7
hsa-miR-150-5p	MIMAT0000451	RUNDC3B	154661	NM_138290	1	0	1	0	1	1	1	0	0	0	1	1	7
hsa-miR-150-5p	MIMAT0000451	RUNDC3B	154661	NM_001134406	1	0	1	0	1	1	1	0	0	0	1	1	7
hsa-miR-150-5p	MIMAT0000451	RUNDC3B	154661	NM_001134405	1	0	1	0	1	1	1	0	0	0	1	1	7
hsa-miR-150-5p	MIMAT0000451	FAM84B	157638	NM_174911	1	0	1	0	0	1	0	0	1	1	1	1	7
hsa-miR-150-5p	MIMAT0000451	CLVS1	157807	NM_173519	1	0	1	0	1	1	0	0	1	0	1	1	7
hsa-miR-150-5p	MIMAT0000451	CAMSAP1	157922	NM_015447	1	0	1	0	1	1	0	0	1	0	1	1	7
hsa-miR-150-5p	MIMAT0000451	ADAD2	161931	NM_139174	1	0	1	0	0	1	0	0	1	1	1	1	7
hsa-miR-150-5p	MIMAT0000451	OLIG3	167826	NM_175747	0	0	1	0	0	1	1	0	1	1	1	1	7
hsa-miR-150-5p	MIMAT0000451	FBXO45	200933	NM_001105573	1	0	1	0	0	1	0	0	1	1	1	1	7
hsa-miR-150-5p	MIMAT0000451	TRIM65	201292	NM_173547	1	0	1	0	0	1	0	0	1	1	1	1	7
hsa-miR-150-5p	MIMAT0000451	C3orf58	205428	NM_001134470	1	0	1	0	1	1	1	0	0	0	1	1	7
hsa-miR-150-5p	MIMAT0000451	ZNF25	219749	NM_145011	1	0	1	0	1	1	0	0	1	0	1	1	7
hsa-miR-150-5p	MIMAT0000451	CDHR3	222256	NM_152750	1	0	1	0	0	1	0	0	1	1	1	1	7
hsa-miR-150-5p	MIMAT0000451	EBF3	253738	NM_001005463	1	0	1	0	0	1	1	0	1	0	1	1	7
hsa-miR-150-5p	MIMAT0000451	MCOLN2	255231	NM_153259	1	0	1	0	0	1	0	0	1	1	1	1	7
hsa-miR-150-5p	MIMAT0000451	PTF1A	256297	NM_178161	1	0	1	0	0	1	0	0	1	1	1	1	7
hsa-miR-150-5p	MIMAT0000451	MAMDC2	256691	NM_153267	1	0	1	0	0	1	1	0	1	0	1	1	7
hsa-miR-150-5p	MIMAT0000451	CYP4X1	260293	NM_178033	1	0	1	0	1	1	0	0	1	0	1	1	7
hsa-miR-150-5p	MIMAT0000451	PGM2L1	283209	NM_173582	1	0	1	0	0	1	0	0	1	1	1	1	7
hsa-miR-150-5p	MIMAT0000451	PGP	283871	NM_001042371	1	0	1	0	0	1	0	0	1	1	1	1	7
hsa-miR-150-5p	MIMAT0000451	FADS6	283985	NM_178128	1	0	1	0	0	1	0	0	1	1	1	1	7
hsa-miR-150-5p	MIMAT0000451	ZNF776	284309	NM_173632	1	0	1	0	0	1	0	0	1	1	1	1	7
hsa-miR-150-5p	MIMAT0000451	EPHA6	285220	NM_173655	1	0	1	0	1	1	0	0	1	0	1	1	7
hsa-miR-150-5p	MIMAT0000451	CYP27C1	339761	NM_001001665	1	0	1	0	0	1	0	0	1	1	1	1	7
hsa-miR-150-5p	MIMAT0000451	TMPRSS11A	339967	NM_182606	1	0	1	0	1	1	0	0	1	0	1	1	7
hsa-miR-150-5p	MIMAT0000451	MYLK4	340156	NM_001012418	1	0	1	0	0	1	0	0	1	1	1	1	7
hsa-miR-150-5p	MIMAT0000451	TNFAIP8L3	388121	NM_207381	1	0	1	0	0	1	0	0	1	1	1	1	7
hsa-miR-150-5p	MIMAT0000451	SP5	389058	NM_001003845	1	0	1	0	1	1	0	0	1	0	1	1	7
hsa-miR-150-5p	MIMAT0000451	MUC21	394263	NM_001010909	1	0	1	1	0	1	0	0	0	1	1	1	7
hsa-miR-150-5p	MIMAT0000451	C9orf139	401563	NM_207511	1	0	1	1	0	1	0	0	1	0	1	1	7
hsa-miR-150-5p	MIMAT0000451	CTXN1	404217	NM_206833	1	0	1	0	0	1	0	0	1	1	1	1	7
hsa-miR-150-5p	MIMAT0000451	C10orf55	414236	NM_001001791	1	0	1	0	0	1	0	0	1	1	1	1	7
hsa-miR-150-5p	MIMAT0000451	COA5	493753	NM_001008215	1	0	1	0	0	1	0	0	1	1	1	1	7
hsa-miR-150-5p	MIMAT0000451	TRIM72	493829	NM_001008274	1	0	1	0	0	1	0	0	1	1	1	1	7
hsa-miR-150-5p	MIMAT0000451	RNF165	494470	NM_152470	1	0	1	0	0	1	0	1	1	0	1	1	7
hsa-miR-150-5p	MIMAT0000451	PSAPL1	768239	NM_001085382	1	0	1	0	0	1	0	0	1	1	1	1	7
hsa-miR-150-5p	MIMAT0000451	POM121C	100101267	NM_001099415	1	0	1	0	0	1	0	1	1	0	1	1	7
hsa-miR-150-5p	MIMAT0000451	TMEM170B	100113407	NM_001100829	1	0	1	0	0	1	0	0	1	1	1	1	7
hsa-miR-150-5p	MIMAT0000451	APBB2	323	NM_004307	1	0	0	1	0	1	1	0	0	1	1	1	7
hsa-miR-150-5p	MIMAT0000451	ARSB	411	NM_000046	1	0	0	1	0	1	0	0	1	1	1	1	7
hsa-miR-150-5p	MIMAT0000451	GLRA1	2741	NM_000171	1	0	0	0	0	1	1	1	1	0	1	1	7
hsa-miR-150-5p	MIMAT0000451	GNG7	2788	NM_052847	1	0	0	0	0	1	0	1	1	1	1	1	7
hsa-miR-150-5p	MIMAT0000451	HOXA11	3207	NM_005523	1	0	0	0	0	1	1	0	1	1	1	1	7
hsa-miR-150-5p	MIMAT0000451	NDST1	3340	NM_001543	1	0	0	0	0	1	1	1	1	0	1	1	7
hsa-miR-150-5p	MIMAT0000451	INPP5A	3632	NM_005539	1	0	0	0	0	1	1	1	1	0	1	1	7
hsa-miR-150-5p	MIMAT0000451	LRP1	4035	NM_002332	1	0	0	0	0	1	1	0	1	1	1	1	7
hsa-miR-150-5p	MIMAT0000451	ITSN1	6453	NM_001001132	1	0	0	0	0	1	1	1	1	0	1	1	7
hsa-miR-150-5p	MIMAT0000451	HMGA2	8091	NM_003483	1	0	0	0	0	1	0	1	1	1	1	1	7
hsa-miR-150-5p	MIMAT0000451	EIF4G3	8672	NM_003760	1	0	0	0	0	1	1	1	1	0	1	1	7
hsa-miR-150-5p	MIMAT0000451	TUBGCP3	10426	NM_006322	1	0	0	0	0	1	1	0	1	1	1	1	7
hsa-miR-150-5p	MIMAT0000451	SLC27A4	10999	NM_005094	1	0	0	0	0	1	1	0	1	1	1	1	7
hsa-miR-150-5p	MIMAT0000451	ARHGEF12	23365	NM_015313	1	0	0	0	0	1	0	1	1	1	1	1	7
hsa-miR-150-5p	MIMAT0000451	ALS2	57679	NM_020919	1	0	0	0	0	1	1	0	1	1	1	1	7
hsa-miR-150-5p	MIMAT0000451	FBRS	64319	NM_001105079	1	0	0	0	0	1	1	0	1	1	1	1	7
hsa-miR-150-5p	MIMAT0000451	GID4	79018	NM_024052	1	0	0	0	0	1	0	1	1	1	1	1	7
hsa-miR-150-5p	MIMAT0000451	ANKRD27	84079	NM_032139	1	0	0	0	0	1	1	0	1	1	1	1	7
hsa-miR-150-5p	MIMAT0000451	CHMP4B	128866	NM_176812	1	0	0	0	0	1	1	0	1	1	1	1	7
hsa-miR-150-5p	MIMAT0000451	ACACB	32	XM_005253876	1	1	0	0	0	1	0	0	0	1	1	1	6
hsa-miR-150-5p	MIMAT0000451	ADARB1	104	NM_015833	1	1	1	0	0	1	0	0	0	0	1	1	6
hsa-miR-150-5p	MIMAT0000451	ADCY6	112	NM_015270	0	1	1	0	0	1	0	0	0	1	1	1	6
hsa-miR-150-5p	MIMAT0000451	ADD1	118	XM_005247936	0	1	1	0	0	1	0	0	0	1	1	1	6
hsa-miR-150-5p	MIMAT0000451	ADORA1	134	XM_005244901	1	1	0	0	0	1	0	0	0	1	1	1	6
hsa-miR-150-5p	MIMAT0000451	AES	166	NM_198969	1	1	1	0	0	1	0	0	0	0	1	1	6
hsa-miR-150-5p	MIMAT0000451	ANXA4	307	NM_001153	1	1	0	0	0	1	0	0	1	0	1	1	6
hsa-miR-150-5p	MIMAT0000451	XIAP	331	NM_001167	0	1	1	0	0	1	0	0	1	0	1	1	6
hsa-miR-150-5p	MIMAT0000451	ATP2B1	490	XM_005268919	1	1	0	0	0	1	0	0	0	1	1	1	6
hsa-miR-150-5p	MIMAT0000451	ATP2B3	492	XM_005274692	1	1	0	0	0	1	0	0	0	1	1	1	6
hsa-miR-150-5p	MIMAT0000451	ATP2B3	492	XM_005277859	1	1	0	0	0	1	0	0	0	1	1	1	6
hsa-miR-150-5p	MIMAT0000451	BLMH	642	NM_000386	0	1	0	0	0	1	1	0	1	1	1	0	6
hsa-miR-150-5p	MIMAT0000451	BPGM	669	NM_199186	1	1	0	0	0	1	0	0	0	1	1	1	6
hsa-miR-150-5p	MIMAT0000451	LDLRAD4	753	NM_001003674	1	1	0	0	0	1	0	0	0	1	1	1	6
hsa-miR-150-5p	MIMAT0000451	CACNA1E	777	XM_005245477	1	1	0	0	0	1	0	0	0	1	1	1	6
hsa-miR-150-5p	MIMAT0000451	CAMLG	819	NM_001745	0	1	1	0	0	1	0	0	1	0	1	1	6
hsa-miR-150-5p	MIMAT0000451	CCNT1	904	NM_001240	1	1	1	0	0	1	0	0	0	0	1	1	6
hsa-miR-150-5p	MIMAT0000451	CDK2	1017	NM_001798	1	1	0	0	0	1	0	0	0	1	1	1	6
hsa-miR-150-5p	MIMAT0000451	CDSN	1041	NM_001264	1	1	0	0	0	1	0	0	1	0	1	1	6
hsa-miR-150-5p	MIMAT0000451	CD52	1043	NM_001803	0	1	1	0	0	1	0	0	1	0	1	1	6
hsa-miR-150-5p	MIMAT0000451	CHKA	1119	NM_001277	1	1	0	0	0	1	0	0	0	1	1	1	6
hsa-miR-150-5p	MIMAT0000451	CCR5	1234	NM_000579	1	1	1	0	0	1	0	0	0	0	1	1	6
hsa-miR-150-5p	MIMAT0000451	CNGA3	1261	NM_001298	0	1	1	0	0	1	0	0	0	1	1	1	6
hsa-miR-150-5p	MIMAT0000451	COL5A1	1289	NM_001278074	1	1	0	0	0	1	0	0	0	1	1	1	6
hsa-miR-150-5p	MIMAT0000451	COL8A1	1295	XM_005247098	1	1	0	0	0	1	0	0	0	1	1	1	6
hsa-miR-150-5p	MIMAT0000451	COL8A2	1296	XM_005270477	1	1	0	0	0	1	0	0	0	1	1	1	6
hsa-miR-150-5p	MIMAT0000451	CSF1	1435	NM_000757	1	1	0	0	0	1	0	0	0	1	1	1	6
hsa-miR-150-5p	MIMAT0000451	CSNK1A1	1452	XM_005268376	1	1	1	0	0	1	0	0	0	0	1	1	6
hsa-miR-150-5p	MIMAT0000451	CYP1A1	1543	XM_005254186	1	1	1	0	0	1	0	0	0	0	1	1	6
hsa-miR-150-5p	MIMAT0000451	DDB1	1642	NM_001923	0	1	0	0	0	1	1	0	1	1	1	0	6
hsa-miR-150-5p	MIMAT0000451	DKC1	1736	NM_001363	1	1	0	0	0	1	0	0	1	0	1	1	6
hsa-miR-150-5p	MIMAT0000451	DLX6	1750	NM_005222	0	1	1	0	0	1	0	0	1	0	1	1	6
hsa-miR-150-5p	MIMAT0000451	E2F1	1869	NM_005225	1	1	0	0	0	1	0	0	1	0	1	1	6
hsa-miR-150-5p	MIMAT0000451	EBF1	1879	NM_024007	1	1	0	0	0	1	0	1	1	0	1	0	6
hsa-miR-150-5p	MIMAT0000451	EGF	1950	NM_001963	0	1	0	0	0	1	0	0	1	1	1	1	6
hsa-miR-150-5p	MIMAT0000451	EMP2	2013	NM_001424	0	1	1	0	0	1	0	0	1	0	1	1	6
hsa-miR-150-5p	MIMAT0000451	EYA4	2070	XM_005266854	1	1	0	0	0	1	1	0	0	0	1	1	6
hsa-miR-150-5p	MIMAT0000451	ESRRG	2104	NM_001243509	0	1	1	0	0	1	0	0	0	1	1	1	6
hsa-miR-150-5p	MIMAT0000451	FANCD2	2177	XM_005264946	0	1	1	0	0	1	1	0	0	0	1	1	6
hsa-miR-150-5p	MIMAT0000451	FBN1	2200	NM_000138	0	1	0	0	0	1	1	0	1	1	1	0	6
hsa-miR-150-5p	MIMAT0000451	FGF1	2246	NM_000800	1	1	1	0	0	1	0	0	0	0	1	1	6
hsa-miR-150-5p	MIMAT0000451	FGF7	2252	NM_002009	1	1	1	0	0	0	0	0	1	0	1	1	6
hsa-miR-150-5p	MIMAT0000451	FGF9	2254	NM_002010	1	1	0	0	0	1	0	0	0	1	1	1	6
hsa-miR-150-5p	MIMAT0000451	FOXF2	2295	NM_001452	1	1	0	0	0	1	0	0	1	0	1	1	6
hsa-miR-150-5p	MIMAT0000451	FOXO3	2309	NM_001455	0	1	1	0	0	1	0	0	0	1	1	1	6
hsa-miR-150-5p	MIMAT0000451	KDSR	2531	NM_002035	0	1	1	0	0	1	0	0	1	0	1	1	6
hsa-miR-150-5p	MIMAT0000451	NR6A1	2649	NM_033334	0	1	1	0	0	1	0	0	0	1	1	1	6
hsa-miR-150-5p	MIMAT0000451	GFRA1	2674	NM_005264	1	1	0	0	0	1	0	0	0	1	1	1	6
hsa-miR-150-5p	MIMAT0000451	GOLGA2	2801	XM_005251930	1	1	1	0	0	1	0	0	0	0	1	1	6
hsa-miR-150-5p	MIMAT0000451	GPR26	2849	NM_153442	1	1	1	0	0	0	0	0	1	0	1	1	6
hsa-miR-150-5p	MIMAT0000451	GRM5	2915	XM_005273956	1	1	0	0	0	1	0	0	0	1	1	1	6
hsa-miR-150-5p	MIMAT0000451	GSK3A	2931	NM_019884	0	1	0	0	0	1	1	0	1	1	1	0	6
hsa-miR-150-5p	MIMAT0000451	GTF2A1	2957	NM_001278940	1	1	1	0	0	1	0	0	0	0	1	1	6
hsa-miR-150-5p	MIMAT0000451	GTF3C2	2976	XM_005264272	0	1	1	0	0	1	1	0	0	0	1	1	6
hsa-miR-150-5p	MIMAT0000451	HSD17B10	3028	NM_004493	0	1	1	0	0	1	1	0	0	0	1	1	6
hsa-miR-150-5p	MIMAT0000451	HCFC1	3054	XM_005274664	0	1	1	0	0	1	1	0	0	0	1	1	6
hsa-miR-150-5p	MIMAT0000451	HCFC1	3054	XM_005277841	0	1	1	0	0	1	1	0	0	0	1	1	6
hsa-miR-150-5p	MIMAT0000451	HTR7	3363	NM_019859	1	1	0	0	0	1	0	0	0	1	1	1	6
hsa-miR-150-5p	MIMAT0000451	IARS	3376	NM_013417	0	1	1	0	0	1	1	0	0	0	1	1	6
hsa-miR-150-5p	MIMAT0000451	IKBKB	3551	NM_001556	1	1	0	0	0	1	0	0	1	0	1	1	6
hsa-miR-150-5p	MIMAT0000451	IL6R	3570	NM_000565	1	1	1	0	0	1	0	0	0	0	1	1	6
hsa-miR-150-5p	MIMAT0000451	ILK	3611	NM_001014795	1	1	0	0	0	1	1	0	0	1	1	0	6
hsa-miR-150-5p	MIMAT0000451	INPP5A	3632	XM_005252681	1	1	0	0	0	1	1	0	0	0	1	1	6
hsa-miR-150-5p	MIMAT0000451	KCNB1	3745	NM_004975	1	1	1	0	0	0	0	0	1	0	1	1	6
hsa-miR-150-5p	MIMAT0000451	KCNC2	3747	NM_001260497	0	1	1	0	0	1	1	0	0	0	1	1	6
hsa-miR-150-5p	MIMAT0000451	LCN2	3934	NM_005564	1	1	0	0	0	1	0	0	1	0	1	1	6
hsa-miR-150-5p	MIMAT0000451	LIFR	3977	NM_001127671	0	1	1	0	0	1	0	0	0	1	1	1	6
hsa-miR-150-5p	MIMAT0000451	LMO7	4008	NM_005358	1	1	0	0	0	1	0	0	1	0	1	1	6
hsa-miR-150-5p	MIMAT0000451	LPP	4026	XM_005247445	1	1	1	0	0	1	0	0	0	0	1	1	6
hsa-miR-150-5p	MIMAT0000451	SMAD3	4088	XM_005254383	0	1	1	0	0	1	0	0	0	1	1	1	6
hsa-miR-150-5p	MIMAT0000451	SMAD9	4093	NM_001127217	1	1	1	0	0	1	0	0	0	0	1	1	6
hsa-miR-150-5p	MIMAT0000451	MAT1A	4143	XM_005269842	1	1	0	0	0	1	0	0	0	1	1	1	6
hsa-miR-150-5p	MIMAT0000451	MAX	4149	NM_145113	1	1	0	0	0	1	0	0	0	1	1	1	6
hsa-miR-150-5p	MIMAT0000451	MCC	4163	NM_001085377	0	1	1	0	0	1	0	0	0	1	1	1	6
hsa-miR-150-5p	MIMAT0000451	MEOX1	4222	NM_004527	1	1	0	0	0	1	0	0	0	1	1	1	6
hsa-miR-150-5p	MIMAT0000451	MAP3K9	4293	NM_033141	1	1	1	0	0	0	0	0	1	0	1	1	6
hsa-miR-150-5p	MIMAT0000451	MMP16	4325	NM_005941	1	1	0	0	0	0	0	1	1	0	1	1	6
hsa-miR-150-5p	MIMAT0000451	MMP19	4327	NM_002429	1	1	1	0	0	0	0	0	1	0	1	1	6
hsa-miR-150-5p	MIMAT0000451	MN1	4330	NM_002430	1	1	0	0	0	1	0	0	1	0	1	1	6
hsa-miR-150-5p	MIMAT0000451	MTR	4548	NM_000254	1	1	0	0	0	1	0	0	0	1	1	1	6
hsa-miR-150-5p	MIMAT0000451	NEFM	4741	XM_005273507	1	1	0	0	0	1	1	0	0	0	1	1	6
hsa-miR-150-5p	MIMAT0000451	NFE2L1	4779	NM_003204	0	1	0	0	0	1	1	0	1	1	1	0	6
hsa-miR-150-5p	MIMAT0000451	NHS	4810	XM_005274539	1	1	0	0	0	1	0	0	0	1	1	1	6
hsa-miR-150-5p	MIMAT0000451	NTRK3	4916	NM_001007156	1	1	0	0	0	1	0	0	1	1	1	0	6
hsa-miR-150-5p	MIMAT0000451	OAZ2	4947	NM_002537	1	1	0	0	0	1	1	0	1	0	1	0	6
hsa-miR-150-5p	MIMAT0000451	PAFAH1B2	5049	NM_002572	1	1	0	0	0	1	0	0	0	1	1	1	6
hsa-miR-150-5p	MIMAT0000451	PAX7	5081	NM_001135254	1	1	1	0	0	1	0	0	0	0	1	1	6
hsa-miR-150-5p	MIMAT0000451	PDE7A	5150	NM_001242318	1	1	1	0	0	0	0	1	0	0	1	1	6
hsa-miR-150-5p	MIMAT0000451	PDE1B	5153	NM_000924	1	1	0	0	0	1	1	0	1	0	1	0	6
hsa-miR-150-5p	MIMAT0000451	PDGFB	5155	NM_002608	1	1	0	0	0	1	0	0	0	1	1	1	6
hsa-miR-150-5p	MIMAT0000451	PDGFRB	5159	NM_002609	1	1	0	0	0	1	0	0	1	0	1	1	6
hsa-miR-150-5p	MIMAT0000451	PDHA1	5160	NM_001173454	1	1	1	0	0	1	0	0	0	0	1	1	6
hsa-miR-150-5p	MIMAT0000451	CDK14	5218	XM_005250439	1	1	1	0	0	1	0	0	0	0	1	1	6
hsa-miR-150-5p	MIMAT0000451	PGR	5241	NM_000926	1	1	0	0	0	1	0	0	0	1	1	1	6
hsa-miR-150-5p	MIMAT0000451	PHKG2	5261	NM_000294	1	1	1	0	0	1	0	0	0	0	1	1	6
hsa-miR-150-5p	MIMAT0000451	PIM1	5292	NM_001243186	1	1	0	0	0	1	0	1	0	0	1	1	6
hsa-miR-150-5p	MIMAT0000451	PODXL	5420	NM_001018111	1	1	0	0	0	1	0	0	0	1	1	1	6
hsa-miR-150-5p	MIMAT0000451	POLE	5426	NM_006231	0	1	0	0	0	1	1	0	1	1	1	0	6
hsa-miR-150-5p	MIMAT0000451	PPM1A	5494	XM_005267777	1	1	1	0	0	1	0	0	0	0	1	1	6
hsa-miR-150-5p	MIMAT0000451	PPP1R2	5504	NM_006241	1	1	0	0	0	1	0	0	1	0	1	1	6
hsa-miR-150-5p	MIMAT0000451	PPP2R1A	5518	NM_014225	1	1	1	0	0	0	0	0	1	0	1	1	6
hsa-miR-150-5p	MIMAT0000451	NPY4R	5540	NM_005972	1	1	0	0	0	1	0	0	1	0	1	1	6
hsa-miR-150-5p	MIMAT0000451	PRKAB1	5564	NM_006253	1	1	0	0	0	1	0	0	1	0	1	1	6
hsa-miR-150-5p	MIMAT0000451	PRKAB2	5565	NM_005399	1	1	0	0	0	1	0	0	1	1	1	0	6
hsa-miR-150-5p	MIMAT0000451	MAPK9	5601	XM_005265940	1	1	1	0	0	1	0	0	0	0	1	1	6
hsa-miR-150-5p	MIMAT0000451	MAPK13	5603	NM_002754	1	1	1	0	0	0	0	0	1	0	1	1	6
hsa-miR-150-5p	MIMAT0000451	PTPN9	5780	NM_002833	1	1	0	0	0	1	1	0	1	0	1	0	6
hsa-miR-150-5p	MIMAT0000451	PTPRN2	5799	XM_005249553	1	1	1	0	0	1	0	0	0	0	1	1	6
hsa-miR-150-5p	MIMAT0000451	PYGM	5837	NM_005609	1	1	1	0	0	1	0	0	0	0	1	1	6
hsa-miR-150-5p	MIMAT0000451	RAP2A	5911	NM_021033	1	1	1	0	0	0	0	0	1	0	1	1	6
hsa-miR-150-5p	MIMAT0000451	RFC2	5982	NM_001278791	1	1	1	0	0	1	0	0	0	0	1	1	6
hsa-miR-150-5p	MIMAT0000451	RNF5	6048	NM_006913	1	1	0	0	0	1	0	0	0	1	1	1	6
hsa-miR-150-5p	MIMAT0000451	RORB	6096	XM_005252129	1	1	1	0	0	1	0	0	0	0	1	1	6
hsa-miR-150-5p	MIMAT0000451	RRM2	6241	NM_001165931	1	1	1	0	0	1	0	0	0	0	1	1	6
hsa-miR-150-5p	MIMAT0000451	CXCL12	6387	NM_000609	1	1	0	0	0	1	0	0	1	0	1	1	6
hsa-miR-150-5p	MIMAT0000451	MAP2K4	6416	NM_001281435	1	1	0	0	0	1	0	0	0	1	1	1	6
hsa-miR-150-5p	MIMAT0000451	SET	6418	NM_003011	1	1	0	0	0	1	0	0	1	0	1	1	6
hsa-miR-150-5p	MIMAT0000451	SGSH	6448	NM_000199	1	1	0	0	0	1	0	0	1	0	1	1	6
hsa-miR-150-5p	MIMAT0000451	ITSN1	6453	NM_003024	0	1	0	0	0	1	1	0	1	1	1	0	6
hsa-miR-150-5p	MIMAT0000451	SIAH2	6478	NM_005067	1	1	0	0	0	1	0	0	1	1	1	0	6
hsa-miR-150-5p	MIMAT0000451	SLC6A3	6531	NM_001044	1	1	0	0	0	1	0	0	1	0	1	1	6
hsa-miR-150-5p	MIMAT0000451	SLC6A4	6532	NM_001045	1	1	1	0	0	1	0	0	0	0	1	1	6
hsa-miR-150-5p	MIMAT0000451	SLC7A2	6542	NM_001008539	1	1	1	0	0	1	0	0	0	0	1	1	6
hsa-miR-150-5p	MIMAT0000451	SLC10A2	6555	NM_000452	1	1	0	0	0	1	0	0	1	0	1	1	6
hsa-miR-150-5p	MIMAT0000451	FSCN1	6624	NM_003088	1	1	0	0	0	1	0	0	1	1	1	0	6
hsa-miR-150-5p	MIMAT0000451	SNRPD3	6634	NM_004175	1	1	1	0	0	0	0	0	1	0	1	1	6
hsa-miR-150-5p	MIMAT0000451	SOX2	6657	NM_003106	0	1	0	0	0	1	1	0	1	1	1	0	6
hsa-miR-150-5p	MIMAT0000451	SPOCK1	6695	NM_004598	1	1	0	0	0	1	0	0	1	0	1	1	6
hsa-miR-150-5p	MIMAT0000451	STAT6	6778	NM_001178078	1	1	1	0	0	1	0	0	0	0	1	1	6
hsa-miR-150-5p	MIMAT0000451	STK10	6793	NM_005990	1	1	0	0	0	1	0	0	1	1	1	0	6
hsa-miR-150-5p	MIMAT0000451	STRN	6801	NM_003162	1	1	1	0	0	1	0	0	0	0	1	1	6
hsa-miR-150-5p	MIMAT0000451	STYX	6815	NM_145251	1	1	0	0	0	1	0	0	1	0	1	1	6
hsa-miR-150-5p	MIMAT0000451	SULT1A3	6818	NM_177552	1	1	1	0	0	1	0	0	0	0	1	1	6
hsa-miR-150-5p	MIMAT0000451	SYN1	6853	NM_006950	1	1	1	0	0	1	0	0	0	0	1	1	6
hsa-miR-150-5p	MIMAT0000451	TAP2	6891	NM_000544	0	1	1	0	0	1	0	0	0	1	1	1	6
hsa-miR-150-5p	MIMAT0000451	TCF12	6938	XM_005254613	1	1	0	0	0	1	0	0	0	1	1	1	6
hsa-miR-150-5p	MIMAT0000451	MLX	6945	NM_170607	1	1	0	1	0	1	0	0	0	0	1	1	6
hsa-miR-150-5p	MIMAT0000451	TEAD3	7005	XM_005249342	1	1	0	0	0	1	0	0	0	1	1	1	6
hsa-miR-150-5p	MIMAT0000451	TFAP2C	7022	NM_003222	1	1	0	0	0	1	0	0	1	0	1	1	6
hsa-miR-150-5p	MIMAT0000451	TFAP4	7023	NM_003223	1	1	0	0	0	1	0	0	1	1	1	0	6
hsa-miR-150-5p	MIMAT0000451	TLE3	7090	NM_005078	1	1	0	0	0	1	0	0	0	1	1	1	6
hsa-miR-150-5p	MIMAT0000451	NR2E1	7101	NM_003269	0	1	0	0	0	1	1	0	1	1	1	0	6
hsa-miR-150-5p	MIMAT0000451	TSPYL1	7259	NM_003309	1	1	1	0	0	0	0	0	1	0	1	1	6
hsa-miR-150-5p	MIMAT0000451	WIPF1	7456	NM_001077269	1	1	0	0	0	1	0	0	0	1	1	1	6
hsa-miR-150-5p	MIMAT0000451	ZFX	7543	NM_001178085	1	1	0	0	0	1	0	1	0	0	1	1	6
hsa-miR-150-5p	MIMAT0000451	ZKSCAN8	7745	NM_001278119	1	1	1	0	0	1	0	0	0	0	1	1	6
hsa-miR-150-5p	MIMAT0000451	LUZP1	7798	XM_005245991	1	1	1	0	0	1	0	0	0	0	1	1	6
hsa-miR-150-5p	MIMAT0000451	PAX8	7849	XM_005263758	1	1	0	0	0	1	0	0	0	1	1	1	6
hsa-miR-150-5p	MIMAT0000451	USP7	7874	NM_003470	1	1	0	0	0	1	0	0	1	1	1	0	6
hsa-miR-150-5p	MIMAT0000451	ALDH5A1	7915	NM_170740	1	1	1	0	0	1	0	0	0	0	1	1	6
hsa-miR-150-5p	MIMAT0000451	USP5	8078	NM_001098536	1	1	0	0	0	1	1	0	0	0	1	1	6
hsa-miR-150-5p	MIMAT0000451	GAN	8139	NM_022041	1	1	1	0	0	0	0	0	1	0	1	1	6
hsa-miR-150-5p	MIMAT0000451	ELL	8178	NM_006532	1	1	0	0	0	1	0	0	1	1	1	0	6
hsa-miR-150-5p	MIMAT0000451	EPX	8288	NM_000502	0	1	1	0	0	1	0	0	0	1	1	1	6
hsa-miR-150-5p	MIMAT0000451	ANXA9	8416	NM_003568	1	1	0	0	0	1	0	0	1	0	1	1	6
hsa-miR-150-5p	MIMAT0000451	STK24	8428	NM_001032296	1	1	0	0	0	1	0	0	0	1	1	1	6
hsa-miR-150-5p	MIMAT0000451	RAD54L	8438	NM_003579	1	1	0	0	0	1	0	0	1	0	1	1	6
hsa-miR-150-5p	MIMAT0000451	DUSP11	8446	XM_005264604	1	1	1	0	0	1	0	0	0	0	1	1	6
hsa-miR-150-5p	MIMAT0000451	RGS5	8490	NM_001254749	1	1	1	0	0	1	0	0	0	0	1	1	6
hsa-miR-150-5p	MIMAT0000451	DENR	8562	NM_003677	1	1	1	0	0	0	0	0	1	0	1	1	6
hsa-miR-150-5p	MIMAT0000451	KMO	8564	NM_003679	1	1	0	0	0	1	0	0	1	1	1	0	6
hsa-miR-150-5p	MIMAT0000451	TNFSF11	8600	NM_033012	1	1	0	0	0	1	0	0	0	1	1	1	6
hsa-miR-150-5p	MIMAT0000451	STC2	8614	NM_003714	1	1	0	0	0	1	0	0	1	1	1	0	6
hsa-miR-150-5p	MIMAT0000451	PEA15	8682	XM_005245562	1	1	0	0	0	1	0	0	0	1	1	1	6
hsa-miR-150-5p	MIMAT0000451	BANF1	8815	NM_003860	0	1	1	0	0	1	0	0	1	0	1	1	6
hsa-miR-150-5p	MIMAT0000451	BTRC	8945	NM_033637	1	1	0	0	0	1	0	0	0	1	1	1	6
hsa-miR-150-5p	MIMAT0000451	LIMD1	8994	NM_014240	1	1	1	0	0	0	0	0	1	0	1	1	6
hsa-miR-150-5p	MIMAT0000451	RNF8	9025	NM_003958	1	1	0	0	0	1	0	0	0	1	1	1	6
hsa-miR-150-5p	MIMAT0000451	PRC1	9055	NM_003981	0	1	1	0	0	1	0	0	0	1	1	1	6
hsa-miR-150-5p	MIMAT0000451	SLC7A6	9057	NM_001076785	0	1	1	0	0	1	0	0	0	1	1	1	6
hsa-miR-150-5p	MIMAT0000451	PIAS2	9063	XM_005258380	1	1	1	0	0	1	0	0	0	0	1	1	6
hsa-miR-150-5p	MIMAT0000451	UNC119	9094	NM_054035	0	1	1	0	0	1	0	0	0	1	1	1	6
hsa-miR-150-5p	MIMAT0000451	KCNQ4	9132	NM_004700	0	1	1	0	0	1	0	1	0	0	1	1	6
hsa-miR-150-5p	MIMAT0000451	SLC28A2	9153	NM_004212	0	1	1	0	0	1	0	0	1	0	1	1	6
hsa-miR-150-5p	MIMAT0000451	CD83	9308	NM_004233	1	1	0	0	0	1	0	0	0	1	1	1	6
hsa-miR-150-5p	MIMAT0000451	EFTUD2	9343	NM_001258353	0	1	1	0	0	1	0	0	0	1	1	1	6
hsa-miR-150-5p	MIMAT0000451	RAB9A	9367	NM_004251	1	1	0	0	0	0	0	1	1	0	1	1	6
hsa-miR-150-5p	MIMAT0000451	GRAP2	9402	XM_005261836	1	1	1	1	0	0	0	0	0	0	1	1	6
hsa-miR-150-5p	MIMAT0000451	HOMER1	9456	NM_004272	1	1	0	0	0	0	0	1	1	0	1	1	6
hsa-miR-150-5p	MIMAT0000451	PICK1	9463	NM_012407	1	1	0	0	0	1	1	1	0	0	1	0	6
hsa-miR-150-5p	MIMAT0000451	EIF4E2	9470	XM_005246976	1	1	0	0	0	1	1	0	0	0	1	1	6
hsa-miR-150-5p	MIMAT0000451	ADAMTS4	9507	NM_005099	1	1	0	0	0	0	0	0	1	1	1	1	6
hsa-miR-150-5p	MIMAT0000451	ADAMTS2	9509	NM_014244	1	1	0	0	0	1	0	0	0	1	1	1	6
hsa-miR-150-5p	MIMAT0000451	TP53I11	9537	NM_001258320	1	1	0	0	0	1	0	0	0	1	1	1	6
hsa-miR-150-5p	MIMAT0000451	RAB36	9609	NM_004914	1	1	0	0	0	1	0	0	1	1	1	0	6
hsa-miR-150-5p	MIMAT0000451	TRAF4	9618	NM_004295	0	1	0	0	0	1	1	0	1	1	1	0	6
hsa-miR-150-5p	MIMAT0000451	HS2ST1	9653	NM_012262	1	1	0	0	0	1	0	0	1	0	1	1	6
hsa-miR-150-5p	MIMAT0000451	WSCD2	9671	XM_005269240	1	1	0	0	0	1	0	0	0	1	1	1	6
hsa-miR-150-5p	MIMAT0000451	KIAA0040	9674	NM_001162893	1	1	1	0	0	1	0	0	0	0	1	1	6
hsa-miR-150-5p	MIMAT0000451	CTIF	9811	NM_001142397	1	1	0	0	0	1	0	0	0	1	1	1	6
hsa-miR-150-5p	MIMAT0000451	GIT2	9815	NM_057169	0	1	1	0	0	1	0	0	0	1	1	1	6
hsa-miR-150-5p	MIMAT0000451	TESPA1	9840	XM_005269243	1	1	0	0	0	1	0	0	0	1	1	1	6
hsa-miR-150-5p	MIMAT0000451	TLK1	9874	NM_012290	0	1	1	0	0	1	0	0	1	0	1	1	6
hsa-miR-150-5p	MIMAT0000451	POM121	9883	NM_001257190	1	1	1	0	0	1	0	0	0	0	1	1	6
hsa-miR-150-5p	MIMAT0000451	SMG7	9887	XM_005245647	1	1	0	0	0	1	0	0	0	1	1	1	6
hsa-miR-150-5p	MIMAT0000451	SRGAP3	9901	NM_014850	1	1	0	0	0	1	0	0	0	1	1	1	6
hsa-miR-150-5p	MIMAT0000451	PAN2	9924	NM_001127460	1	1	1	0	0	1	0	0	0	0	1	1	6
hsa-miR-150-5p	MIMAT0000451	LPGAT1	9926	XM_005273364	1	1	0	0	0	1	0	0	0	1	1	1	6
hsa-miR-150-5p	MIMAT0000451	OXSR1	9943	XM_005265638	0	1	1	0	0	1	0	0	0	1	1	1	6
hsa-miR-150-5p	MIMAT0000451	AMMECR1	9949	NM_001171689	0	1	1	0	0	1	0	0	0	1	1	1	6
hsa-miR-150-5p	MIMAT0000451	AKT3	10000	XM_005272995	1	1	1	0	0	1	0	0	0	0	1	1	6
hsa-miR-150-5p	MIMAT0000451	TOM1	10043	NM_001135732	1	1	0	0	0	1	0	0	0	1	1	1	6
hsa-miR-150-5p	MIMAT0000451	C4orf6	10141	NM_005750	1	1	0	0	0	1	0	0	1	0	1	1	6
hsa-miR-150-5p	MIMAT0000451	FAM13A	10144	NM_014883	1	1	0	0	0	1	0	0	0	1	1	1	6
hsa-miR-150-5p	MIMAT0000451	ABI2	10152	XM_005246217	1	1	1	0	0	1	0	0	0	0	1	1	6
hsa-miR-150-5p	MIMAT0000451	RASA4	10156	NM_006989	1	1	0	0	0	1	0	0	0	1	1	1	6
hsa-miR-150-5p	MIMAT0000451	SLC25A15	10166	NM_014252	1	1	1	0	1	0	0	0	0	0	1	1	6
hsa-miR-150-5p	MIMAT0000451	AP3S2	10239	NM_005829	0	1	1	0	0	1	0	0	0	1	1	1	6
hsa-miR-150-5p	MIMAT0000451	DENND4A	10260	NM_001144823	1	1	1	0	0	1	0	0	0	0	1	1	6
hsa-miR-150-5p	MIMAT0000451	EFS	10278	NM_005864	0	1	1	0	0	1	0	0	0	1	1	1	6
hsa-miR-150-5p	MIMAT0000451	TLR6	10333	NM_006068	1	1	0	0	0	1	0	0	0	1	1	1	6
hsa-miR-150-5p	MIMAT0000451	BTN2A2	10385	NM_001197237	1	1	0	0	0	1	0	0	0	1	1	1	6
hsa-miR-150-5p	MIMAT0000451	FAM3C	10447	NM_014888	1	1	0	0	0	1	0	0	0	1	1	1	6
hsa-miR-150-5p	MIMAT0000451	UBE2E3	10477	NM_006357	1	1	0	0	0	1	0	1	0	0	1	1	6
hsa-miR-150-5p	MIMAT0000451	SYNCRIP	10492	NM_001159677	1	1	1	0	0	1	0	0	0	0	1	1	6
hsa-miR-150-5p	MIMAT0000451	VAT1	10493	NM_006373	1	1	0	0	0	1	0	0	1	1	1	0	6
hsa-miR-150-5p	MIMAT0000451	SORBS1	10580	XM_005269403	0	1	1	0	0	1	0	0	0	1	1	1	6
hsa-miR-150-5p	MIMAT0000451	TGOLN2	10618	NM_001206840	1	1	1	0	0	1	0	0	0	0	1	1	6
hsa-miR-150-5p	MIMAT0000451	PDPN	10630	NM_006474	1	1	0	0	0	1	0	0	0	1	1	1	6
hsa-miR-150-5p	MIMAT0000451	CD226	10666	XM_005266642	0	1	1	0	0	1	0	0	0	1	1	1	6
hsa-miR-150-5p	MIMAT0000451	FAM189B	10712	NM_006589	1	1	0	0	0	1	0	0	0	1	1	1	6
hsa-miR-150-5p	MIMAT0000451	CHL1	10752	NM_006614	1	1	0	0	0	1	0	0	1	0	1	1	6
hsa-miR-150-5p	MIMAT0000451	GPR83	10888	NM_016540	1	1	0	0	0	1	0	0	1	1	1	0	6
hsa-miR-150-5p	MIMAT0000451	PPARGC1A	10891	XM_005248133	1	1	1	0	0	1	0	0	0	0	1	1	6
hsa-miR-150-5p	MIMAT0000451	DHRS4	10901	NM_021004	1	1	0	0	0	1	0	0	1	0	1	1	6
hsa-miR-150-5p	MIMAT0000451	BLCAP	10904	NM_001167820	1	1	0	0	0	1	0	0	0	1	1	1	6
hsa-miR-150-5p	MIMAT0000451	METAP2	10988	NM_006838	0	1	1	0	0	1	0	0	1	0	1	1	6
hsa-miR-150-5p	MIMAT0000451	DSTN	11034	XM_005260653	1	1	0	0	0	1	0	0	0	1	1	1	6
hsa-miR-150-5p	MIMAT0000451	LDB3	11155	XM_005269464	0	1	1	0	0	1	0	0	0	1	1	1	6
hsa-miR-150-5p	MIMAT0000451	AKAP10	11216	NM_007202	1	1	0	0	0	1	0	0	1	0	1	1	6
hsa-miR-150-5p	MIMAT0000451	DUSP10	11221	XM_005273026	0	1	1	0	0	1	1	0	0	0	1	1	6
hsa-miR-150-5p	MIMAT0000451	HPS5	11234	NM_181507	1	1	1	0	0	1	0	0	0	0	1	1	6
hsa-miR-150-5p	MIMAT0000451	SYNRG	11276	XM_005256980	0	1	1	0	0	1	0	0	0	1	1	1	6
hsa-miR-150-5p	MIMAT0000451	ATG14	22863	NM_014924	0	1	1	0	0	1	0	0	1	0	1	1	6
hsa-miR-150-5p	MIMAT0000451	ANKRD6	22881	NM_001242811	0	1	1	0	1	1	0	0	0	0	1	1	6
hsa-miR-150-5p	MIMAT0000451	ABLIM3	22885	NM_014945	1	1	0	0	0	1	0	0	1	0	1	1	6
hsa-miR-150-5p	MIMAT0000451	BAHD1	22893	XM_005254229	1	1	0	0	0	1	0	0	0	1	1	1	6
hsa-miR-150-5p	MIMAT0000451	RPH3A	22895	NM_001143854	1	1	0	0	0	1	0	0	0	1	1	1	6
hsa-miR-150-5p	MIMAT0000451	CD93	22918	NM_012072	1	1	0	0	0	1	0	0	1	0	1	1	6
hsa-miR-150-5p	MIMAT0000451	WDFY3	23001	NM_014991	1	1	0	0	0	1	0	0	0	1	1	1	6
hsa-miR-150-5p	MIMAT0000451	KLHDC10	23008	NM_014997	1	1	0	0	0	1	0	0	1	0	1	1	6
hsa-miR-150-5p	MIMAT0000451	SAMD4A	23034	XM_005267432	1	1	0	0	0	1	0	0	0	1	1	1	6
hsa-miR-150-5p	MIMAT0000451	SMG1	23049	XM_005255183	1	1	1	0	0	1	0	0	0	0	1	1	6
hsa-miR-150-5p	MIMAT0000451	HIC2	23119	XM_005261395	1	1	0	0	0	1	0	0	0	1	1	1	6
hsa-miR-150-5p	MIMAT0000451	GPATCH8	23131	NM_001002909	0	1	1	0	0	0	0	1	1	0	1	1	6
hsa-miR-150-5p	MIMAT0000451	RTF1	23168	NM_015138	0	1	1	0	0	1	0	0	1	0	1	1	6
hsa-miR-150-5p	MIMAT0000451	KIAA0556	23247	XM_005255201	1	1	0	0	0	1	0	0	0	1	1	1	6
hsa-miR-150-5p	MIMAT0000451	RPRD2	23248	XM_005245031	1	1	1	0	0	1	0	0	0	0	1	1	6
hsa-miR-150-5p	MIMAT0000451	KIF13B	23303	NM_015254	1	1	0	0	0	1	0	0	1	0	1	1	6
hsa-miR-150-5p	MIMAT0000451	ACSL6	23305	XM_005271939	1	1	1	0	0	1	0	0	0	0	1	1	6
hsa-miR-150-5p	MIMAT0000451	TMEM194A	23306	NM_001130963	0	1	1	0	1	1	0	0	0	0	1	1	6
hsa-miR-150-5p	MIMAT0000451	SLC9A8	23315	NM_001260491	1	1	0	0	0	1	0	0	0	1	1	1	6
hsa-miR-150-5p	MIMAT0000451	SZT2	23334	NM_015284	1	1	0	0	0	1	0	0	1	1	1	0	6
hsa-miR-150-5p	MIMAT0000451	DOCK9	23348	NM_001130048	0	1	0	0	0	1	1	1	0	1	1	0	6
hsa-miR-150-5p	MIMAT0000451	SUN1	23353	XM_005249680	0	1	1	0	0	1	0	0	0	1	1	1	6
hsa-miR-150-5p	MIMAT0000451	ZNF629	23361	XM_005255222	0	1	1	0	0	1	0	0	0	1	1	1	6
hsa-miR-150-5p	MIMAT0000451	TENC1	23371	NM_015319	1	1	0	0	0	1	1	0	0	0	1	1	6
hsa-miR-150-5p	MIMAT0000451	ZDHHC17	23390	NM_015336	1	1	0	0	0	1	0	0	1	0	1	1	6
hsa-miR-150-5p	MIMAT0000451	NCS1	23413	NM_014286	0	1	1	0	0	1	0	0	1	0	1	1	6
hsa-miR-150-5p	MIMAT0000451	AP4E1	23431	NM_001252127	1	1	0	0	0	1	0	0	0	1	1	1	6
hsa-miR-150-5p	MIMAT0000451	HARS2	23438	NM_012208	0	1	0	0	0	1	0	0	1	1	1	1	6
hsa-miR-150-5p	MIMAT0000451	ANGPTL2	23452	NM_012098	1	1	0	0	0	1	0	0	1	1	1	0	6
hsa-miR-150-5p	MIMAT0000451	ABCB9	23457	NM_019625	0	1	1	0	0	1	0	0	0	1	1	1	6
hsa-miR-150-5p	MIMAT0000451	PHF3	23469	XM_005248701	0	1	1	0	0	1	0	0	0	1	1	1	6
hsa-miR-150-5p	MIMAT0000451	RBFOX2	23543	XM_005261428	1	1	0	0	0	1	0	0	0	1	1	1	6
hsa-miR-150-5p	MIMAT0000451	CORO1C	23603	NM_001276471	0	1	1	0	0	1	0	0	0	1	1	1	6
hsa-miR-150-5p	MIMAT0000451	PITPNB	23760	NM_012399	0	1	1	0	0	1	0	0	1	0	1	1	6
hsa-miR-150-5p	MIMAT0000451	PISD	23761	XM_005261457	1	1	1	0	0	1	0	0	0	0	1	1	6
hsa-miR-150-5p	MIMAT0000451	BRD1	23774	XM_005261470	0	1	1	0	0	1	1	0	0	0	1	1	6
hsa-miR-150-5p	MIMAT0000451	DSTYK	25778	NM_015375	1	1	1	0	0	1	0	0	0	0	1	1	6
hsa-miR-150-5p	MIMAT0000451	LMOD1	25802	NM_012134	1	1	0	0	0	1	0	0	1	0	1	1	6
hsa-miR-150-5p	MIMAT0000451	IBTK	25998	NM_015525	1	1	0	0	0	1	0	0	1	0	1	1	6
hsa-miR-150-5p	MIMAT0000451	TENM4	26011	XM_005273900	1	1	0	0	0	1	0	0	0	1	1	1	6
hsa-miR-150-5p	MIMAT0000451	L3MBTL1	26013	XM_005260388	1	1	1	0	0	1	0	0	0	0	1	1	6
hsa-miR-150-5p	MIMAT0000451	ERC2	26059	XM_005265036	1	1	0	0	0	1	0	0	0	1	1	1	6
hsa-miR-150-5p	MIMAT0000451	PTPN20B	26095	XM_005270314	1	1	0	0	0	1	0	0	0	1	1	1	6
[truncated: 40,465 more rows]

## Sheet: Predicted miRWalk CDS
miRNA	MIMATid	Gene	EntrezID	RefseqID	miRWalk	Microt4	miRanda	PITA	RNA22	RNAhybrid	Targetscan	SUM
hsa-miR-150-5p	MIMAT0000451	PARP1	142	NM_001618	1	1	1	0	1	1	1	6
hsa-miR-150-5p	MIMAT0000451	AFP	174	NM_001134	1	1	1	0	1	1	1	6
hsa-miR-150-5p	MIMAT0000451	AGL	178	NM_000028	1	1	1	0	1	1	1	6
hsa-miR-150-5p	MIMAT0000451	APC	324	XM_005271975	1	1	1	0	1	1	1	6
hsa-miR-150-5p	MIMAT0000451	SHROOM2	357	NM_001649	1	1	1	0	1	1	1	6
hsa-miR-150-5p	MIMAT0000451	AQP2	359	NM_000486	1	1	1	0	1	1	1	6
hsa-miR-150-5p	MIMAT0000451	AR	367	NM_000044	1	1	1	0	1	1	1	6
hsa-miR-150-5p	MIMAT0000451	ASTN1	460	NM_004319	1	1	1	0	1	1	1	6
hsa-miR-150-5p	MIMAT0000451	ATM	472	XM_005271562	1	1	1	0	1	1	1	6
hsa-miR-150-5p	MIMAT0000451	ATP7A	538	XM_005262147	1	1	1	0	1	1	1	6
hsa-miR-150-5p	MIMAT0000451	ATP7A	538	XM_005277809	1	1	1	0	1	1	1	6
hsa-miR-150-5p	MIMAT0000451	BAI3	577	XM_005248752	1	1	1	0	1	1	1	6
hsa-miR-150-5p	MIMAT0000451	BMPR2	659	NM_001204	1	1	1	0	1	1	1	6
hsa-miR-150-5p	MIMAT0000451	DST	667	XM_005249310	1	1	1	0	1	1	1	6
hsa-miR-150-5p	MIMAT0000451	C5	727	NM_001735	1	1	1	0	1	1	1	6
hsa-miR-150-5p	MIMAT0000451	CACNA1A	773	NM_023035	1	1	1	0	1	1	1	6
hsa-miR-150-5p	MIMAT0000451	CAD	790	NM_004341	1	1	1	0	1	1	1	6
hsa-miR-150-5p	MIMAT0000451	CCNT2	905	XM_005263831	1	1	1	0	1	1	1	6
hsa-miR-150-5p	MIMAT0000451	CCT6A	908	NM_001762	1	1	1	0	1	1	1	6
hsa-miR-150-5p	MIMAT0000451	CD5	921	NM_014207	1	1	1	0	1	1	1	6
hsa-miR-150-5p	MIMAT0000451	CDKN1A	1026	NM_001220778	1	1	1	0	1	1	1	6
hsa-miR-150-5p	MIMAT0000451	CENPE	1062	NM_001813	1	1	1	0	1	1	1	6
hsa-miR-150-5p	MIMAT0000451	CHD4	1108	NM_001273	1	1	1	0	1	1	1	6
hsa-miR-150-5p	MIMAT0000451	CHRNA3	1136	NM_000743	1	1	1	0	1	1	1	6
hsa-miR-150-5p	MIMAT0000451	COL4A1	1282	NM_001845	1	1	1	0	1	1	1	6
hsa-miR-150-5p	MIMAT0000451	COL9A1	1297	NM_001851	1	1	1	0	1	1	1	6
hsa-miR-150-5p	MIMAT0000451	COL11A1	1301	NM_080629	1	1	1	0	1	1	1	6
hsa-miR-150-5p	MIMAT0000451	COL12A1	1303	NM_004370	1	1	1	0	1	1	1	6
hsa-miR-150-5p	MIMAT0000451	COL17A1	1308	NM_000494	1	1	1	0	1	1	1	6
hsa-miR-150-5p	MIMAT0000451	CP	1356	NM_000096	1	1	1	0	1	1	1	6
hsa-miR-150-5p	MIMAT0000451	CPT1A	1374	NM_001876	1	1	1	0	1	1	1	6
hsa-miR-150-5p	MIMAT0000451	CSF1	1435	NM_000757	1	1	1	0	1	1	1	6
hsa-miR-150-5p	MIMAT0000451	CSPG4	1464	NM_001897	1	1	1	0	1	1	1	6
hsa-miR-150-5p	MIMAT0000451	CTNND1	1500	NM_001085458	1	1	1	0	1	1	1	6
hsa-miR-150-5p	MIMAT0000451	BRINP1	1620	NM_014618	1	1	1	0	1	1	1	6
hsa-miR-150-5p	MIMAT0000451	TIMM8A	1678	NM_004085	1	1	1	0	1	1	1	6
hsa-miR-150-5p	MIMAT0000451	DLG1	1739	XM_005269289	1	1	1	0	1	1	1	6
hsa-miR-150-5p	MIMAT0000451	SARDH	1757	NM_007101	1	1	1	0	1	1	1	6
hsa-miR-150-5p	MIMAT0000451	DNAH5	1767	NM_001369	1	1	1	0	1	1	1	6
hsa-miR-150-5p	MIMAT0000451	DNAH8	1769	NM_001206927	1	1	1	0	1	1	1	6
hsa-miR-150-5p	MIMAT0000451	DYNC1H1	1778	NM_001376	1	1	1	0	1	1	1	6
hsa-miR-150-5p	MIMAT0000451	DPH2	1802	NM_001384	1	1	1	0	1	1	1	6
hsa-miR-150-5p	MIMAT0000451	DSG1	1828	NM_001942	1	1	1	0	1	1	1	6
hsa-miR-150-5p	MIMAT0000451	DSG2	1829	NM_001943	1	1	1	0	1	1	1	6
hsa-miR-150-5p	MIMAT0000451	CELSR2	1952	NM_001408	1	1	1	0	1	1	1	6
hsa-miR-150-5p	MIMAT0000451	MEGF8	1954	NM_001271938	1	1	1	0	1	1	1	6
hsa-miR-150-5p	MIMAT0000451	EGFR	1956	XM_005271746	1	1	1	0	1	1	1	6
hsa-miR-150-5p	MIMAT0000451	EHHADH	1962	NM_001166415	1	1	1	0	1	1	1	6
hsa-miR-150-5p	MIMAT0000451	ELAVL2	1993	XM_005251394	1	1	1	0	1	1	1	6
hsa-miR-150-5p	MIMAT0000451	ELF1	1997	XM_005266277	1	1	1	0	1	1	1	6
hsa-miR-150-5p	MIMAT0000451	EPAS1	2034	NM_001430	1	1	1	0	1	1	1	6
hsa-miR-150-5p	MIMAT0000451	EPHA7	2045	NM_004440	1	1	1	0	1	1	1	6
hsa-miR-150-5p	MIMAT0000451	EPHB1	2047	NM_004441	1	1	1	0	1	1	1	6
hsa-miR-150-5p	MIMAT0000451	ETV6	2120	NM_001987	1	1	1	0	1	1	1	6
hsa-miR-150-5p	MIMAT0000451	EYA1	2138	NM_000503	1	1	1	0	1	1	1	6
hsa-miR-150-5p	MIMAT0000451	F11	2160	NM_000128	1	1	1	0	1	1	1	6
hsa-miR-150-5p	MIMAT0000451	FBN2	2201	NM_001999	1	1	1	0	1	1	1	6
hsa-miR-150-5p	MIMAT0000451	FGR	2268	NM_001042747	1	1	1	0	1	1	1	6
hsa-miR-150-5p	MIMAT0000451	FUCA1	2517	XM_005245821	1	1	1	0	1	1	1	6
hsa-miR-150-5p	MIMAT0000451	GAD2	2572	NM_000818	1	1	1	0	1	1	1	6
hsa-miR-150-5p	MIMAT0000451	GRIA1	2890	NM_001258020	1	1	1	0	1	1	1	6
hsa-miR-150-5p	MIMAT0000451	GRIN2A	2903	NM_001134407	1	1	1	0	1	1	1	6
hsa-miR-150-5p	MIMAT0000451	GRM1	2911	XM_005266950	1	1	1	0	1	1	1	6
hsa-miR-150-5p	MIMAT0000451	GUCY2C	2984	NM_004963	1	1	1	0	1	1	1	6
hsa-miR-150-5p	MIMAT0000451	HK1	3098	NM_033500	1	1	1	0	1	1	1	6
hsa-miR-150-5p	MIMAT0000451	IGSF3	3321	XM_005270793	1	1	1	0	1	1	1	6
hsa-miR-150-5p	MIMAT0000451	TNC	3371	NM_002160	1	1	1	0	1	1	1	6
hsa-miR-150-5p	MIMAT0000451	IGF2R	3482	NM_000876	1	1	1	0	1	1	1	6
hsa-miR-150-5p	MIMAT0000451	IGSF1	3547	NM_001170961	1	1	1	0	1	1	1	6
hsa-miR-150-5p	MIMAT0000451	ING2	3622	XM_005262982	1	1	1	0	1	1	1	6
hsa-miR-150-5p	MIMAT0000451	ITGA2	3673	NM_002203	1	1	1	0	1	1	1	6
hsa-miR-150-5p	MIMAT0000451	ITGAL	3683	NM_002209	1	1	1	0	1	1	1	6
hsa-miR-150-5p	MIMAT0000451	ITGAV	3685	XM_005246536	1	1	1	0	1	1	1	6
hsa-miR-150-5p	MIMAT0000451	ITGAX	3687	NM_000887	1	1	1	0	1	1	1	6
hsa-miR-150-5p	MIMAT0000451	ITK	3702	NM_005546	1	1	1	0	1	1	1	6
hsa-miR-150-5p	MIMAT0000451	LAMB1	3912	XM_005250339	1	1	1	0	1	1	1	6
hsa-miR-150-5p	MIMAT0000451	LIPC	3990	XM_005254373	1	1	1	0	1	1	1	6
hsa-miR-150-5p	MIMAT0000451	LRP2	4036	NM_004525	1	1	1	0	1	1	1	6
hsa-miR-150-5p	MIMAT0000451	CAPRIN1	4076	NM_005898	1	1	1	0	1	1	1	6
hsa-miR-150-5p	MIMAT0000451	MCC	4163	NM_001085377	1	1	1	0	1	1	1	6
hsa-miR-150-5p	MIMAT0000451	MCM3	4172	NM_002388	1	1	1	0	1	1	1	6
hsa-miR-150-5p	MIMAT0000451	MAP3K4	4216	NM_005922	1	1	1	0	1	1	1	6
hsa-miR-150-5p	MIMAT0000451	MLLT4	4301	XM_005266993	1	1	1	0	1	1	1	6
hsa-miR-150-5p	MIMAT0000451	MSH3	4437	NM_002439	1	1	1	0	1	1	1	6
hsa-miR-150-5p	MIMAT0000451	NEB	4703	NM_001271208	1	1	1	0	1	1	1	6
hsa-miR-150-5p	MIMAT0000451	NEDD4	4734	NM_198400	1	1	1	0	1	1	1	6
hsa-miR-150-5p	MIMAT0000451	NHS	4810	XM_005274539	1	1	1	0	1	1	1	6
hsa-miR-150-5p	MIMAT0000451	DDR2	4921	XM_005245221	1	1	1	0	1	1	1	6
hsa-miR-150-5p	MIMAT0000451	OCA2	4948	NM_000275	1	1	1	0	1	1	1	6
hsa-miR-150-5p	MIMAT0000451	OPA1	4976	NM_130837	1	1	1	0	1	1	1	6
hsa-miR-150-5p	MIMAT0000451	PCCA	5095	NM_000282	1	1	1	0	1	1	1	6
hsa-miR-150-5p	MIMAT0000451	PFKFB2	5208	NM_006212	1	1	1	0	1	1	1	6
hsa-miR-150-5p	MIMAT0000451	PIGA	5277	NM_002641	1	1	1	0	1	1	1	6
hsa-miR-150-5p	MIMAT0000451	PKHD1	5314	NM_138694	1	1	1	0	1	1	1	6
hsa-miR-150-5p	MIMAT0000451	PPP1R3A	5506	NM_002711	1	1	1	0	1	1	1	6
hsa-miR-150-5p	MIMAT0000451	PRKCI	5584	NM_002740	1	1	1	0	1	1	1	6
hsa-miR-150-5p	MIMAT0000451	PROP1	5626	NM_006261	1	1	1	0	1	1	1	6
hsa-miR-150-5p	MIMAT0000451	RELN	5649	NM_005045	1	1	1	0	1	1	1	6
hsa-miR-150-5p	MIMAT0000451	PTGER3	5733	NM_198715	1	1	1	0	1	1	1	6
hsa-miR-150-5p	MIMAT0000451	PTPN13	5783	NM_080685	1	1	1	0	1	1	1	6
hsa-miR-150-5p	MIMAT0000451	PTPRD	5789	XM_005251529	1	1	1	0	1	1	1	6
hsa-miR-150-5p	MIMAT0000451	PTPRM	5797	NM_001105244	1	1	1	0	1	1	1	6
hsa-miR-150-5p	MIMAT0000451	PEX5	5830	NM_001131025	1	1	1	0	1	1	1	6
hsa-miR-150-5p	MIMAT0000451	PYGL	5836	NM_002863	1	1	1	0	1	1	1	6
hsa-miR-150-5p	MIMAT0000451	RABGGTB	5876	NM_004582	1	1	1	0	1	1	1	6
hsa-miR-150-5p	MIMAT0000451	RB1	5925	NM_000321	1	1	1	0	1	1	1	6
hsa-miR-150-5p	MIMAT0000451	KDM5A	5927	NM_001042603	1	1	1	0	1	1	1	6
hsa-miR-150-5p	MIMAT0000451	RFC1	5981	NM_001204747	1	1	1	0	1	1	1	6
hsa-miR-150-5p	MIMAT0000451	TRIM27	5987	NM_006510	1	1	1	0	1	1	1	6
hsa-miR-150-5p	MIMAT0000451	RNASEL	6041	NM_021133	1	1	1	0	1	1	1	6
hsa-miR-150-5p	MIMAT0000451	ROS1	6098	NM_002944	1	1	1	0	1	1	1	6
hsa-miR-150-5p	MIMAT0000451	RRAD	6236	NM_001128850	1	1	1	0	1	1	1	6
hsa-miR-150-5p	MIMAT0000451	SCD	6319	NM_005063	1	1	1	0	1	1	1	6
hsa-miR-150-5p	MIMAT0000451	SCN1A	6323	NM_001202435	1	1	1	0	1	1	1	6
hsa-miR-150-5p	MIMAT0000451	SCN2A	6326	NM_021007	1	1	1	0	1	1	1	6
hsa-miR-150-5p	MIMAT0000451	SCN4A	6329	XM_005257566	1	1	1	0	1	1	1	6
hsa-miR-150-5p	MIMAT0000451	SCN5A	6331	NM_001099404	1	1	1	0	1	1	1	6
hsa-miR-150-5p	MIMAT0000451	SCN5A	6331	NM_198056	1	1	1	0	1	1	1	6
hsa-miR-150-5p	MIMAT0000451	SCN9A	6335	NM_002977	1	1	1	0	1	1	1	6
hsa-miR-150-5p	MIMAT0000451	SLC5A3	6526	NM_006933	1	1	1	0	1	1	1	6
hsa-miR-150-5p	MIMAT0000451	SLC6A2	6530	NM_001172501	1	1	1	0	1	1	1	6
hsa-miR-150-5p	MIMAT0000451	SLC6A8	6535	NM_005629	1	1	1	0	1	1	1	6
hsa-miR-150-5p	MIMAT0000451	SPTA1	6708	NM_003126	1	1	1	0	1	1	1	6
hsa-miR-150-5p	MIMAT0000451	SPTBN1	6711	NM_003128	1	1	1	0	1	1	1	6
hsa-miR-150-5p	MIMAT0000451	SSFA2	6744	NM_001130445	1	1	1	0	1	1	1	6
hsa-miR-150-5p	MIMAT0000451	STAT1	6772	NM_007315	1	1	1	0	1	1	1	6
hsa-miR-150-5p	MIMAT0000451	STAT5B	6777	NM_012448	1	1	1	0	1	1	1	6
hsa-miR-150-5p	MIMAT0000451	ABCC8	6833	NM_000352	1	1	1	0	1	1	1	6
hsa-miR-150-5p	MIMAT0000451	TAF4B	6875	NM_005640	1	1	1	0	1	1	1	6
hsa-miR-150-5p	MIMAT0000451	TEP1	7011	NM_007110	1	1	1	0	1	1	1	6
hsa-miR-150-5p	MIMAT0000451	TG	7038	NM_003235	1	1	1	0	1	1	1	6
hsa-miR-150-5p	MIMAT0000451	THPO	7066	XM_005247737	1	1	1	0	1	1	1	6
hsa-miR-150-5p	MIMAT0000451	TIE1	7075	NM_005424	1	1	1	0	1	1	1	6
hsa-miR-150-5p	MIMAT0000451	TLN1	7094	NM_006289	1	1	1	0	1	1	1	6
hsa-miR-150-5p	MIMAT0000451	TOP2B	7155	XM_005265427	1	1	1	0	1	1	1	6
hsa-miR-150-5p	MIMAT0000451	TRPC1	7220	NM_001251845	1	1	1	0	1	1	1	6
hsa-miR-150-5p	MIMAT0000451	TYMS	7298	NM_001071	1	1	1	0	1	1	1	6
hsa-miR-150-5p	MIMAT0000451	UBE3A	7337	XM_005268267	1	1	1	0	1	1	1	6
hsa-miR-150-5p	MIMAT0000451	USH2A	7399	NM_206933	1	1	1	0	1	1	1	6
hsa-miR-150-5p	MIMAT0000451	WIPF1	7456	NM_001077269	1	1	1	0	1	1	1	6
hsa-miR-150-5p	MIMAT0000451	WHSC1	7468	XM_005248004	1	1	1	0	1	1	1	6
hsa-miR-150-5p	MIMAT0000451	XPNPEP2	7512	NM_003399	1	1	1	0	1	1	1	6
hsa-miR-150-5p	MIMAT0000451	XRCC4	7518	NM_022550	1	1	1	0	1	1	1	6
hsa-miR-150-5p	MIMAT0000451	ZSCAN20	7579	XM_005271171	1	1	1	0	1	1	1	6
hsa-miR-150-5p	MIMAT0000451	ZNF33B	7582	XM_005271825	1	1	1	0	1	1	1	6
hsa-miR-150-5p	MIMAT0000451	ZNF75D	7626	XM_005262469	1	1	1	0	1	1	1	6
hsa-miR-150-5p	MIMAT0000451	ZNF75D	7626	XM_005278149	1	1	1	0	1	1	1	6
hsa-miR-150-5p	MIMAT0000451	ZMYM2	7750	NM_003453	1	1	1	0	1	1	1	6
hsa-miR-150-5p	MIMAT0000451	ZNF202	7753	XM_005271660	1	1	1	0	1	1	1	6
hsa-miR-150-5p	MIMAT0000451	ARHGEF5	7984	NM_005435	1	1	1	0	1	1	1	6
hsa-miR-150-5p	MIMAT0000451	ADAM12	8038	XM_005270188	1	1	1	0	1	1	1	6
hsa-miR-150-5p	MIMAT0000451	USP9Y	8287	NM_004654	1	1	1	0	1	1	1	6
hsa-miR-150-5p	MIMAT0000451	TRRAP	8295	NM_001244580	1	1	1	0	1	1	1	6
hsa-miR-150-5p	MIMAT0000451	GAS7	8522	NM_201433	1	1	1	0	1	1	1	6
hsa-miR-150-5p	MIMAT0000451	DGKE	8526	NM_003647	1	1	1	0	1	1	1	6
hsa-miR-150-5p	MIMAT0000451	PPFIA3	8541	NM_003660	1	1	1	0	1	1	1	6
hsa-miR-150-5p	MIMAT0000451	CASK	8573	XM_005272685	1	1	1	0	1	1	1	6
hsa-miR-150-5p	MIMAT0000451	MYOM1	8736	NM_003803	1	1	1	0	1	1	1	6
hsa-miR-150-5p	MIMAT0000451	KAT2B	8850	NM_003884	1	1	1	0	1	1	1	6
hsa-miR-150-5p	MIMAT0000451	PER2	8864	NM_022817	1	1	1	0	1	1	1	6
hsa-miR-150-5p	MIMAT0000451	HERC1	8925	NM_003922	1	1	1	0	1	1	1	6
hsa-miR-150-5p	MIMAT0000451	TBX19	9095	NM_005149	1	1	1	0	1	1	1	6
hsa-miR-150-5p	MIMAT0000451	CCNB2	9133	NM_004701	1	1	1	0	1	1	1	6
hsa-miR-150-5p	MIMAT0000451	HGS	9146	NM_004712	1	1	1	0	1	1	1	6
hsa-miR-150-5p	MIMAT0000451	PNMA1	9240	NM_006029	1	1	1	0	1	1	1	6
hsa-miR-150-5p	MIMAT0000451	MED14	9282	XM_005272700	1	1	1	0	1	1	1	6
hsa-miR-150-5p	MIMAT0000451	LIPG	9388	XM_005258390	1	1	1	0	1	1	1	6
hsa-miR-150-5p	MIMAT0000451	SNRNP40	9410	XM_005271348	1	1	1	0	1	1	1	6
hsa-miR-150-5p	MIMAT0000451	ROCK2	9475	XM_005246190	1	1	1	0	1	1	1	6
hsa-miR-150-5p	MIMAT0000451	SLC25A27	9481	XM_005249484	1	1	1	0	1	1	1	6
hsa-miR-150-5p	MIMAT0000451	ADAMTS3	9508	NM_014243	1	1	1	0	1	1	1	6
hsa-miR-150-5p	MIMAT0000451	CHD1L	9557	NM_004284	1	1	1	0	1	1	1	6
hsa-miR-150-5p	MIMAT0000451	GABBR2	9568	NM_005458	1	1	1	0	1	1	1	6
hsa-miR-150-5p	MIMAT0000451	NFE2L3	9603	NM_004289	1	1	1	0	1	1	1	6
hsa-miR-150-5p	MIMAT0000451	ARHGEF10	9639	XM_005266040	1	1	1	0	1	1	1	6
hsa-miR-150-5p	MIMAT0000451	TTLL4	9654	NM_014640	1	1	1	0	1	1	1	6
hsa-miR-150-5p	MIMAT0000451	GPRASP1	9737	NM_001184727	1	1	1	0	1	1	1	6
hsa-miR-150-5p	MIMAT0000451	FAM115A	9747	NM_001206938	1	1	1	0	1	1	1	6
hsa-miR-150-5p	MIMAT0000451	KIAA0586	9786	NM_001244189	1	1	1	0	1	1	1	6
hsa-miR-150-5p	MIMAT0000451	NUPL1	9818	XM_005266601	1	1	1	0	1	1	1	6
hsa-miR-150-5p	MIMAT0000451	OSBPL2	9885	XM_005260624	1	1	1	0	1	1	1	6
hsa-miR-150-5p	MIMAT0000451	NUP153	9972	NM_001278209	1	1	1	0	1	1	1	6
hsa-miR-150-5p	MIMAT0000451	THOC1	9984	NM_005131	1	1	1	0	1	1	1	6
hsa-miR-150-5p	MIMAT0000451	PARP2	10038	NM_005484	1	1	1	0	1	1	1	6
hsa-miR-150-5p	MIMAT0000451	HHLA1	10086	NM_001145095	1	1	1	0	1	1	1	6
hsa-miR-150-5p	MIMAT0000451	TSFM	10102	NM_001172696	1	1	1	0	1	1	1	6
hsa-miR-150-5p	MIMAT0000451	TRIM10	10107	NM_006778	1	1	1	0	1	1	1	6
hsa-miR-150-5p	MIMAT0000451	RASGRP1	10125	NM_005739	1	1	1	0	1	1	1	6
hsa-miR-150-5p	MIMAT0000451	SLC25A13	10165	NM_001160210	1	1	1	0	1	1	1	6
hsa-miR-150-5p	MIMAT0000451	CALCOCO2	10241	NM_001261390	1	1	1	0	1	1	1	6
hsa-miR-150-5p	MIMAT0000451	DENND4A	10260	NM_001144823	1	1	1	0	1	1	1	6
hsa-miR-150-5p	MIMAT0000451	ZMPSTE24	10269	NM_005857	1	1	1	0	1	1	1	6
hsa-miR-150-5p	MIMAT0000451	38777	10299	NM_005885	1	1	1	0	1	1	1	6
hsa-miR-150-5p	MIMAT0000451	SMYD5	10322	XM_005264082	1	1	1	0	1	1	1	6
hsa-miR-150-5p	MIMAT0000451	TUBB4A	10382	NM_006087	1	1	1	0	1	1	1	6
hsa-miR-150-5p	MIMAT0000451	YAP1	10413	XM_005271378	1	1	1	0	1	1	1	6
hsa-miR-150-5p	MIMAT0000451	LYPLA1	10434	NM_006330	1	1	1	0	1	1	1	6
hsa-miR-150-5p	MIMAT0000451	SEC23A	10484	XM_005267262	1	1	1	0	1	1	1	6
hsa-miR-150-5p	MIMAT0000451	UNC13B	10497	XM_005251344	1	1	1	0	1	1	1	6
hsa-miR-150-5p	MIMAT0000451	SLC34A2	10568	XM_005248129	1	1	1	0	1	1	1	6
hsa-miR-150-5p	MIMAT0000451	PRPF8	10594	NM_006445	1	1	1	0	1	1	1	6
hsa-miR-150-5p	MIMAT0000451	ARID3B	10620	XM_005254129	1	1	1	0	1	1	1	6
hsa-miR-150-5p	MIMAT0000451	POLQ	10721	NM_199420	1	1	1	0	1	1	1	6
hsa-miR-150-5p	MIMAT0000451	PHTF1	10745	XM_005270383	1	1	1	0	1	1	1	6
hsa-miR-150-5p	MIMAT0000451	RNPS1	10921	XM_005255049	1	1	1	0	1	1	1	6
hsa-miR-150-5p	MIMAT0000451	METAP2	10988	NM_006838	1	1	1	0	1	1	1	6
hsa-miR-150-5p	MIMAT0000451	CPSF6	11052	XM_005268588	1	1	1	0	1	1	1	6
hsa-miR-150-5p	MIMAT0000451	WWP1	11059	NM_007013	1	1	1	0	1	1	1	6
hsa-miR-150-5p	MIMAT0000451	WWP2	11060	NM_007014	1	1	1	0	1	1	1	6
hsa-miR-150-5p	MIMAT0000451	TOPBP1	11073	NM_007027	1	1	1	0	1	1	1	6
hsa-miR-150-5p	MIMAT0000451	HSF2BP	11077	NM_007031	1	1	1	0	1	1	1	6
hsa-miR-150-5p	MIMAT0000451	CHEK2	11200	NM_001005735	1	1	1	0	1	1	1	6
hsa-miR-150-5p	MIMAT0000451	AKAP13	11214	XM_005254839	1	1	1	0	1	1	1	6
hsa-miR-150-5p	MIMAT0000451	DUSP12	11266	XM_005244862	1	1	1	0	1	1	1	6
hsa-miR-150-5p	MIMAT0000451	COG2	22796	NM_007357	1	1	1	0	1	1	1	6
hsa-miR-150-5p	MIMAT0000451	LMTK2	22853	NM_014916	1	1	1	0	1	1	1	6
hsa-miR-150-5p	MIMAT0000451	PLA2R1	22925	NM_007366	1	1	1	0	1	1	1	6
hsa-miR-150-5p	MIMAT0000451	NT5C2	22978	XM_005269637	1	1	1	0	1	1	1	6
hsa-miR-150-5p	MIMAT0000451	WDFY3	23001	NM_014991	1	1	1	0	1	1	1	6
hsa-miR-150-5p	MIMAT0000451	KLHDC10	23008	NM_014997	1	1	1	0	1	1	1	6
hsa-miR-150-5p	MIMAT0000451	STK38L	23012	NM_015000	1	1	1	0	1	1	1	6
hsa-miR-150-5p	MIMAT0000451	PDXDC1	23042	XM_005255174	1	1	1	0	1	1	1	6
hsa-miR-150-5p	MIMAT0000451	ZNF609	23060	NM_015042	1	1	1	0	1	1	1	6
hsa-miR-150-5p	MIMAT0000451	WAPAL	23063	NM_015045	1	1	1	0	1	1	1	6
hsa-miR-150-5p	MIMAT0000451	EMC1	23065	NM_015047	1	1	1	0	1	1	1	6
hsa-miR-150-5p	MIMAT0000451	ERC1	23085	NM_178040	1	1	1	0	1	1	1	6
hsa-miR-150-5p	MIMAT0000451	FAM179B	23116	XM_005267451	1	1	1	0	1	1	1	6
hsa-miR-150-5p	MIMAT0000451	RAD54L2	23132	NM_015106	1	1	1	0	1	1	1	6
hsa-miR-150-5p	MIMAT0000451	ZZEF1	23140	XM_005256561	1	1	1	0	1	1	1	6
hsa-miR-150-5p	MIMAT0000451	RTF1	23168	NM_015138	1	1	1	0	1	1	1	6
hsa-miR-150-5p	MIMAT0000451	LPIN1	23175	NM_001261428	1	1	1	0	1	1	1	6
hsa-miR-150-5p	MIMAT0000451	CEP68	23177	NM_015147	1	1	1	0	1	1	1	6
hsa-miR-150-5p	MIMAT0000451	DIP2A	23181	NM_015151	1	1	1	0	1	1	1	6
hsa-miR-150-5p	MIMAT0000451	MDN1	23195	NM_014611	1	1	1	0	1	1	1	6
hsa-miR-150-5p	MIMAT0000451	PSME4	23198	NM_014614	1	1	1	0	1	1	1	6
hsa-miR-150-5p	MIMAT0000451	MGA	23269	XM_005254243	1	1	1	0	1	1	1	6
hsa-miR-150-5p	MIMAT0000451	NCAPD3	23310	NM_015261	1	1	1	0	1	1	1	6
hsa-miR-150-5p	MIMAT0000451	SATB2	23314	NM_001172509	1	1	1	0	1	1	1	6
hsa-miR-150-5p	MIMAT0000451	CLASP1	23332	NM_015282	1	1	1	0	1	1	1	6
hsa-miR-150-5p	MIMAT0000451	WDR7	23335	NM_015285	1	1	1	0	1	1	1	6
hsa-miR-150-5p	MIMAT0000451	VPS39	23339	XM_005254259	1	1	1	0	1	1	1	6
hsa-miR-150-5p	MIMAT0000451	FNBP4	23360	XM_005252833	1	1	1	0	1	1	1	6
hsa-miR-150-5p	MIMAT0000451	PSD3	23362	NM_015310	1	1	1	0	1	1	1	6
hsa-miR-150-5p	MIMAT0000451	ARHGEF12	23365	NM_015313	1	1	1	0	1	1	1	6
hsa-miR-150-5p	MIMAT0000451	MED13L	23389	XM_005253861	1	1	1	0	1	1	1	6
hsa-miR-150-5p	MIMAT0000451	MACF1	23499	XM_005270694	1	1	1	0	1	1	1	6
hsa-miR-150-5p	MIMAT0000451	KAT6B	23522	NM_012330	1	1	1	0	1	1	1	6
hsa-miR-150-5p	MIMAT0000451	TNPO3	23534	NM_012470	1	1	1	0	1	1	1	6
hsa-miR-150-5p	MIMAT0000451	APOL2	23780	XM_005261475	1	1	1	0	1	1	1	6
hsa-miR-150-5p	MIMAT0000451	MXRA5	25878	XM_005274485	1	1	1	0	1	1	1	6
hsa-miR-150-5p	MIMAT0000451	ZNF473	25888	XM_005258717	1	1	1	0	1	1	1	6
hsa-miR-150-5p	MIMAT0000451	RTTN	25914	NM_173630	1	1	1	0	1	1	1	6
hsa-miR-150-5p	MIMAT0000451	HEATR5A	25938	XM_005267504	1	1	1	0	1	1	1	6
hsa-miR-150-5p	MIMAT0000451	TENM4	26011	XM_005273900	1	1	1	0	1	1	1	6
hsa-miR-150-5p	MIMAT0000451	L3MBTL1	26013	XM_005260388	1	1	1	0	1	1	1	6
hsa-miR-150-5p	MIMAT0000451	LRIG1	26018	XM_005264724	1	1	1	0	1	1	1	6
hsa-miR-150-5p	MIMAT0000451	SIPA1L1	26037	XM_005267516	1	1	1	0	1	1	1	6
hsa-miR-150-5p	MIMAT0000451	SETBP1	26040	XM_005258243	1	1	1	0	1	1	1	6
hsa-miR-150-5p	MIMAT0000451	ANKRD17	26057	XM_005265667	1	1	1	0	1	1	1	6
hsa-miR-150-5p	MIMAT0000451	TANC2	26115	XM_005257201	1	1	1	0	1	1	1	6
hsa-miR-150-5p	MIMAT0000451	RGS22	26166	NM_015668	1	1	1	0	1	1	1	6
hsa-miR-150-5p	MIMAT0000451	FBXL3	26224	XM_005266335	1	1	1	0	1	1	1	6
hsa-miR-150-5p	MIMAT0000451	PHGDH	26227	NM_006623	1	1	1	0	1	1	1	6
hsa-miR-150-5p	MIMAT0000451	FBXO25	26260	NM_183421	1	1	1	0	1	1	1	6
hsa-miR-150-5p	MIMAT0000451	OSTF1	26578	NM_012383	1	1	1	0	1	1	1	6
hsa-miR-150-5p	MIMAT0000451	ZBTB32	27033	XM_005258737	1	1	1	0	1	1	1	6
hsa-miR-150-5p	MIMAT0000451	TRAPPC3	27095	NM_001270896	1	1	1	0	1	1	1	6
hsa-miR-150-5p	MIMAT0000451	INVS	27130	NM_014425	1	1	1	0	1	1	1	6
hsa-miR-150-5p	MIMAT0000451	SLC27A6	28965	NM_001017372	1	1	1	0	1	1	1	6
hsa-miR-150-5p	MIMAT0000451	SETD2	29072	NM_014159	1	1	1	0	1	1	1	6
hsa-miR-150-5p	MIMAT0000451	DROSHA	29102	NM_013235	1	1	1	0	1	1	1	6
hsa-miR-150-5p	MIMAT0000451	UBN1	29855	XM_005255281	1	1	1	0	1	1	1	6
hsa-miR-150-5p	MIMAT0000451	FTSJ2	29960	XM_005249728	1	1	1	0	1	1	1	6
hsa-miR-150-5p	MIMAT0000451	PLCE1	51196	NM_016341	1	1	1	0	1	1	1	6
hsa-miR-150-5p	MIMAT0000451	C6orf203	51250	NM_001142470	1	1	1	0	1	1	1	6
hsa-miR-150-5p	MIMAT0000451	CLEC1A	51267	NM_016511	1	1	1	0	1	1	1	6
hsa-miR-150-5p	MIMAT0000451	PCDH12	51294	NM_016580	1	1	1	0	1	1	1	6
hsa-miR-150-5p	MIMAT0000451	CDC40	51362	NM_015891	1	1	1	0	1	1	1	6
hsa-miR-150-5p	MIMAT0000451	UBR5	51366	NM_015902	1	1	1	0	1	1	1	6
hsa-miR-150-5p	MIMAT0000451	ZAK	51776	NM_133646	1	1	1	0	1	1	1	6
hsa-miR-150-5p	MIMAT0000451	PUS7	54517	XM_005250462	1	1	1	0	1	1	1	6
hsa-miR-150-5p	MIMAT0000451	MTMR12	54545	XM_005248313	1	1	1	0	1	1	1	6
hsa-miR-150-5p	MIMAT0000451	SDK2	54549	NM_001144952	1	1	1	0	1	1	1	6
hsa-miR-150-5p	MIMAT0000451	DCHS2	54798	NM_017639	1	1	1	0	1	1	1	6
hsa-miR-150-5p	MIMAT0000451	VPS13C	54832	NM_001018088	1	1	1	0	1	1	1	6
hsa-miR-150-5p	MIMAT0000451	SYTL2	54843	XM_005274057	1	1	1	0	1	1	1	6
hsa-miR-150-5p	MIMAT0000451	ZCCHC2	54877	NM_017742	1	1	1	0	1	1	1	6
hsa-miR-150-5p	MIMAT0000451	CCDC40	55036	NM_017950	1	1	1	0	1	1	1	6
hsa-miR-150-5p	MIMAT0000451	KIF26B	55083	NM_018012	1	1	1	0	1	1	1	6
hsa-miR-150-5p	MIMAT0000451	RFWD3	55159	XM_005256021	1	1	1	0	1	1	1	6
hsa-miR-150-5p	MIMAT0000451	EXD2	55218	NM_001193362	1	1	1	0	1	1	1	6
hsa-miR-150-5p	MIMAT0000451	GALNT10	55568	NM_198321	1	1	1	0	1	1	1	6
hsa-miR-150-5p	MIMAT0000451	STAB2	55576	NM_017564	1	1	1	0	1	1	1	6
hsa-miR-150-5p	MIMAT0000451	KIF27	55582	NM_017576	1	1	1	0	1	1	1	6
hsa-miR-150-5p	MIMAT0000451	DDX60	55601	NM_017631	1	1	1	0	1	1	1	6
hsa-miR-150-5p	MIMAT0000451	SLC30A6	55676	NM_001193513	1	1	1	0	1	1	1	6
hsa-miR-150-5p	MIMAT0000451	MBD5	55777	XM_005263711	1	1	1	0	1	1	1	6
hsa-miR-150-5p	MIMAT0000451	LRIF1	55791	XM_005271029	1	1	1	0	1	1	1	6
hsa-miR-150-5p	MIMAT0000451	CENPJ	55835	NM_018451	1	1	1	0	1	1	1	6
hsa-miR-150-5p	MIMAT0000451	ASH1L	55870	NM_018489	1	1	1	0	1	1	1	6
hsa-miR-150-5p	MIMAT0000451	PARD3	56288	NM_019619	1	1	1	0	1	1	1	6
hsa-miR-150-5p	MIMAT0000451	FMN2	56776	NM_020066	1	1	1	0	1	1	1	6
hsa-miR-150-5p	MIMAT0000451	CCDC47	57003	NM_020198	1	1	1	0	1	1	1	6
hsa-miR-150-5p	MIMAT0000451	ADAMTSL3	57188	NM_207517	1	1	1	0	1	1	1	6
hsa-miR-150-5p	MIMAT0000451	ATP8B2	57198	XM_005245355	1	1	1	0	1	1	1	6
hsa-miR-150-5p	MIMAT0000451	KIAA1244	57221	NM_020340	1	1	1	0	1	1	1	6
hsa-miR-150-5p	MIMAT0000451	SLC4A10	57282	NM_001178016	1	1	1	0	1	1	1	6
hsa-miR-150-5p	MIMAT0000451	LRTM1	57408	XM_005265337	1	1	1	0	1	1	1	6
hsa-miR-150-5p	MIMAT0000451	AS3MT	57412	NM_020682	1	1	1	0	1	1	1	6
hsa-miR-150-5p	MIMAT0000451	SLC24A3	57419	NM_020689	1	1	1	0	1	1	1	6
hsa-miR-150-5p	MIMAT0000451	BIRC6	57448	XM_005264449	1	1	1	0	1	1	1	6
hsa-miR-150-5p	MIMAT0000451	DSCAML1	57453	NM_020693	1	1	1	0	1	1	1	6
hsa-miR-150-5p	MIMAT0000451	STRIP2	57464	NM_020704	1	1	1	0	1	1	1	6
hsa-miR-150-5p	MIMAT0000451	HEG1	57493	XM_005247666	1	1	1	0	1	1	1	6
hsa-miR-150-5p	MIMAT0000451	XPO5	57510	NM_020750	1	1	1	0	1	1	1	6
hsa-miR-150-5p	MIMAT0000451	GPR158	57512	NM_020752	1	1	1	0	1	1	1	6
hsa-miR-150-5p	MIMAT0000451	STARD9	57519	NM_020759	1	1	1	0	1	1	1	6
hsa-miR-150-5p	MIMAT0000451	SORCS2	57537	NM_020777	1	1	1	0	1	1	1	6
hsa-miR-150-5p	MIMAT0000451	IFT80	57560	XM_005247675	1	1	1	0	1	1	1	6
hsa-miR-150-5p	MIMAT0000451	ZNF687	57592	XM_005245366	1	1	1	0	1	1	1	6
hsa-miR-150-5p	MIMAT0000451	KLHL1	57626	NM_020866	1	1	1	0	1	1	1	6
hsa-miR-150-5p	MIMAT0000451	DPP10	57628	NM_001178036	1	1	1	0	1	1	1	6
hsa-miR-150-5p	MIMAT0000451	ZBTB4	57659	NM_020899	1	1	1	0	1	1	1	6
hsa-miR-150-5p	MIMAT0000451	RNF213	57674	NM_001256071	1	1	1	0	1	1	1	6
hsa-miR-150-5p	MIMAT0000451	METTL14	57721	XM_005263166	1	1	1	0	1	1	1	6
hsa-miR-150-5p	MIMAT0000451	IGDCC4	57722	NM_020962	1	1	1	0	1	1	1	6
hsa-miR-150-5p	MIMAT0000451	SPTBN4	57731	XM_005259112	1	1	1	0	1	1	1	6
hsa-miR-150-5p	MIMAT0000451	HIVEP3	59269	NM_024503	1	1	1	0	1	1	1	6
hsa-miR-150-5p	MIMAT0000451	NAA35	60560	XM_005252126	1	1	1	0	1	1	1	6
hsa-miR-150-5p	MIMAT0000451	HEATR6	63897	XM_005257570	1	1	1	0	1	1	1	6
hsa-miR-150-5p	MIMAT0000451	NPVF	64111	NM_022150	1	1	1	0	1	1	1	6
hsa-miR-150-5p	MIMAT0000451	XYLT1	64131	NM_022166	1	1	1	0	1	1	1	6
hsa-miR-150-5p	MIMAT0000451	ANAPC1	64682	NM_022662	1	1	1	0	1	1	1	6
hsa-miR-150-5p	MIMAT0000451	CERK	64781	NM_022766	1	1	1	0	1	1	1	6
hsa-miR-150-5p	MIMAT0000451	YTHDC2	64848	NM_022828	1	1	1	0	1	1	1	6
hsa-miR-150-5p	MIMAT0000451	TRPM8	79054	NM_024080	1	1	1	0	1	1	1	6
hsa-miR-150-5p	MIMAT0000451	DERL1	79139	NM_024295	1	1	1	0	1	1	1	6
hsa-miR-150-5p	MIMAT0000451	MFSD11	79157	NM_001242532	1	1	1	0	1	1	1	6
hsa-miR-150-5p	MIMAT0000451	GLB1L	79411	XM_005246850	1	1	1	0	1	1	1	6
hsa-miR-150-5p	MIMAT0000451	C10orf76	79591	NM_024541	1	1	1	0	1	1	1	6
hsa-miR-150-5p	MIMAT0000451	DHX40	79665	NM_024612	1	1	1	0	1	1	1	6
hsa-miR-150-5p	MIMAT0000451	WDR59	79726	XM_005256146	1	1	1	0	1	1	1	6
hsa-miR-150-5p	MIMAT0000451	ADGB	79747	NM_024694	1	1	1	0	1	1	1	6
hsa-miR-150-5p	MIMAT0000451	ZFHX4	79776	NM_024721	1	1	1	0	1	1	1	6
hsa-miR-150-5p	MIMAT0000451	CARF	79800	NM_024744	1	1	1	0	1	1	1	6
hsa-miR-150-5p	MIMAT0000451	ZNF552	79818	XM_005259267	1	1	1	0	1	1	1	6
hsa-miR-150-5p	MIMAT0000451	DHDDS	79947	NM_024887	1	1	1	0	1	1	1	6
hsa-miR-150-5p	MIMAT0000451	ERMP1	79956	NM_024896	1	1	1	0	1	1	1	6
hsa-miR-150-5p	MIMAT0000451	SVEP1	79987	NM_153366	1	1	1	0	1	1	1	6
hsa-miR-150-5p	MIMAT0000451	PLEKHH3	79990	NM_024927	1	1	1	0	1	1	1	6
hsa-miR-150-5p	MIMAT0000451	PCNXL2	80003	NM_014801	1	1	1	0	1	1	1	6
hsa-miR-150-5p	MIMAT0000451	VCPIP1	80124	NM_025054	1	1	1	0	1	1	1	6
hsa-miR-150-5p	MIMAT0000451	MYO19	80179	NM_001163735	1	1	1	0	1	1	1	6
hsa-miR-150-5p	MIMAT0000451	CHD9	80205	XM_005256169	1	1	1	0	1	1	1	6
hsa-miR-150-5p	MIMAT0000451	PLEKHO2	80301	NM_025201	1	1	1	0	1	1	1	6
hsa-miR-150-5p	MIMAT0000451	KLHL15	80311	NM_030624	1	1	1	0	1	1	1	6
hsa-miR-150-5p	MIMAT0000451	ITIH5	80760	NM_030569	1	1	1	0	1	1	1	6
hsa-miR-150-5p	MIMAT0000451	ASXL3	80816	XM_005258356	1	1	1	0	1	1	1	6
hsa-miR-150-5p	MIMAT0000451	FCRL4	83417	NM_031282	1	1	1	0	1	1	1	6
hsa-miR-150-5p	MIMAT0000451	TEX101	83639	NM_031451	1	1	1	0	1	1	1	6
hsa-miR-150-5p	MIMAT0000451	CRISPLD2	83716	XM_005256190	1	1	1	0	1	1	1	6
hsa-miR-150-5p	MIMAT0000451	ITCH	83737	NM_001257137	1	1	1	0	1	1	1	6
hsa-miR-150-5p	MIMAT0000451	FSD1L	83856	XM_005252254	1	1	1	0	1	1	1	6
hsa-miR-150-5p	MIMAT0000451	ZNF394	84124	NM_032164	1	1	1	0	1	1	1	6
hsa-miR-150-5p	MIMAT0000451	ZMYND15	84225	XM_005256815	1	1	1	0	1	1	1	6
hsa-miR-150-5p	MIMAT0000451	GFM2	84340	NM_001281302	1	1	1	0	1	1	1	6
hsa-miR-150-5p	MIMAT0000451	LCOR	84458	NM_032440	1	1	1	0	1	1	1	6
hsa-miR-150-5p	MIMAT0000451	ZNF559	84527	NM_001202409	1	1	1	0	1	1	1	6
hsa-miR-150-5p	MIMAT0000451	MCHR2	84539	NM_001040179	1	1	1	0	1	1	1	6
hsa-miR-150-5p	MIMAT0000451	KRBA1	84626	NM_032534	1	1	1	0	1	1	1	6
hsa-miR-150-5p	MIMAT0000451	CARD6	84674	NM_032587	1	1	1	0	1	1	1	6
hsa-miR-150-5p	MIMAT0000451	GPR128	84873	NM_032787	1	1	1	0	1	1	1	6
hsa-miR-150-5p	MIMAT0000451	ZNF514	84874	XM_005264033	1	1	1	0	1	1	1	6
hsa-miR-150-5p	MIMAT0000451	TMEM209	84928	XM_005250655	1	1	1	0	1	1	1	6
hsa-miR-150-5p	MIMAT0000451	WDR73	84942	NM_032856	1	1	1	0	1	1	1	6
hsa-miR-150-5p	MIMAT0000451	TANC1	85461	NM_033394	1	1	1	0	1	1	1	6
hsa-miR-150-5p	MIMAT0000451	UMODL1	89766	NM_001199527	1	1	1	0	1	1	1	6
hsa-miR-150-5p	MIMAT0000451	NAV1	89796	XM_005245572	1	1	1	0	1	1	1	6
hsa-miR-150-5p	MIMAT0000451	MCU	90550	NM_001270680	1	1	1	0	1	1	1	6
hsa-miR-150-5p	MIMAT0000451	ZNF251	90987	XM_005272353	1	1	1	0	1	1	1	6
hsa-miR-150-5p	MIMAT0000451	L3MBTL4	91133	XM_005258168	1	1	1	0	1	1	1	6
hsa-miR-150-5p	MIMAT0000451	ZNF502	91392	NM_033210	1	1	1	0	1	1	1	6
hsa-miR-150-5p	MIMAT0000451	ZNF764	92595	NM_033410	1	1	1	0	1	1	1	6
hsa-miR-150-5p	MIMAT0000451	FAM114A1	92689	NM_138389	1	1	1	0	1	1	1	6
hsa-miR-150-5p	MIMAT0000451	HNRNPLL	92906	XM_005264641	1	1	1	0	1	1	1	6
hsa-miR-150-5p	MIMAT0000451	PKHD1L1	93035	NM_177531	1	1	1	0	1	1	1	6
hsa-miR-150-5p	MIMAT0000451	IGSF8	93185	NM_052868	1	1	1	0	1	1	1	6
hsa-miR-150-5p	MIMAT0000451	IGSF8	93185	XM_005245614	1	1	1	0	1	1	1	6
hsa-miR-150-5p	MIMAT0000451	CYP2U1	113612	XM_005262717	1	1	1	0	1	1	1	6
hsa-miR-150-5p	MIMAT0000451	EFHC1	114327	NM_018100	1	1	1	0	1	1	1	6
hsa-miR-150-5p	MIMAT0000451	MBD6	114785	XM_005268619	1	1	1	0	1	1	1	6
hsa-miR-150-5p	MIMAT0000451	ALPK2	115701	NM_052947	1	1	1	0	1	1	1	6
hsa-miR-150-5p	MIMAT0000451	CATSPER2	117155	NM_172095	1	1	1	0	1	1	1	6
hsa-miR-150-5p	MIMAT0000451	C10orf71	118461	XM_005269476	1	1	1	0	1	1	1	6
hsa-miR-150-5p	MIMAT0000451	FRA10AC1	118924	NM_145246	1	1	1	0	1	1	1	6
hsa-miR-150-5p	MIMAT0000451	FAT3	120114	XM_005273759	1	1	1	0	1	1	1	6
hsa-miR-150-5p	MIMAT0000451	OR2D3	120775	NM_001004684	1	1	1	0	1	1	1	6
hsa-miR-150-5p	MIMAT0000451	TMEM132D	121256	NM_133448	1	1	1	0	1	1	1	6
hsa-miR-150-5p	MIMAT0000451	EFCAB13	124989	NM_152347	1	1	1	0	1	1	1	6
hsa-miR-150-5p	MIMAT0000451	DNAH14	127602	NM_001373	1	1	1	0	1	1	1	6
hsa-miR-150-5p	MIMAT0000451	MDH1B	130752	NM_001039845	1	1	1	0	1	1	1	6
hsa-miR-150-5p	MIMAT0000451	DNAJC21	134218	NM_194283	1	1	1	0	1	1	1	6
hsa-miR-150-5p	MIMAT0000451	ZNF786	136051	NM_152411	1	1	1	0	1	1	1	6
hsa-miR-150-5p	MIMAT0000451	SRCRB4D	136853	NM_080744	1	1	1	0	1	1	1	6
hsa-miR-150-5p	MIMAT0000451	UNC5D	137970	XM_005273404	1	1	1	0	1	1	1	6
hsa-miR-150-5p	MIMAT0000451	TAF1L	138474	NM_153809	1	1	1	0	1	1	1	6
hsa-miR-150-5p	MIMAT0000451	CPNE8	144402	NM_153634	1	1	1	0	1	1	1	6
hsa-miR-150-5p	MIMAT0000451	ZNF583	147949	NM_152478	1	1	1	0	1	1	1	6
hsa-miR-150-5p	MIMAT0000451	ADIG	149685	NM_001018082	1	1	1	0	1	1	1	6
hsa-miR-150-5p	MIMAT0000451	SIK1	150094	NM_173354	1	1	1	0	1	1	1	6
hsa-miR-150-5p	MIMAT0000451	TRMT44	152992	NM_152544	1	1	1	0	1	1	1	6
hsa-miR-150-5p	MIMAT0000451	CLEC12A	160364	NM_138337	1	1	1	0	1	1	1	6
hsa-miR-150-5p	MIMAT0000451	TMTC3	160418	NM_181783	1	1	1	0	1	1	1	6
hsa-miR-150-5p	MIMAT0000451	STRC	161497	XM_005254193	1	1	1	0	1	1	1	6
hsa-miR-150-5p	MIMAT0000451	FNDC7	163479	NM_001144937	1	1	1	0	1	1	1	6
hsa-miR-150-5p	MIMAT0000451	BMPER	168667	NM_133468	1	1	1	0	1	1	1	6
hsa-miR-150-5p	MIMAT0000451	NLRP7	199713	XM_005277097	1	1	1	0	1	1	1	6
hsa-miR-150-5p	MIMAT0000451	PIKFYVE	200576	NM_015040	1	1	1	0	1	1	1	6
hsa-miR-150-5p	MIMAT0000451	FAM153B	202134	NM_001265615	1	1	1	0	1	1	1	6
hsa-miR-150-5p	MIMAT0000451	NLRP11	204801	NM_145007	1	1	1	0	1	1	1	6
hsa-miR-150-5p	MIMAT0000451	HIPK1	204851	XM_005270609	1	1	1	0	1	1	1	6
hsa-miR-150-5p	MIMAT0000451	HIPK1	204851	XM_005270610	1	1	1	0	1	1	1	6
hsa-miR-150-5p	MIMAT0000451	KIAA2018	205717	NM_001009899	1	1	1	0	1	1	1	6
hsa-miR-150-5p	MIMAT0000451	VWCE	220001	NM_152718	1	1	1	0	1	1	1	6
hsa-miR-150-5p	MIMAT0000451	CCDC83	220047	NM_173556	1	1	1	0	1	1	1	6
hsa-miR-150-5p	MIMAT0000451	AK9	221264	XM_005266859	1	1	1	0	1	1	1	6
hsa-miR-150-5p	MIMAT0000451	KIF6	221458	NM_145027	1	1	1	0	1	1	1	6
hsa-miR-150-5p	MIMAT0000451	ATXN7L1	222255	XM_005250220	1	1	1	0	1	1	1	6
hsa-miR-150-5p	MIMAT0000451	HS3ST5	222537	XM_005266862	1	1	1	0	1	1	1	6
hsa-miR-150-5p	MIMAT0000451	CCDC129	223075	NM_001257967	1	1	1	0	1	1	1	6
hsa-miR-150-5p	MIMAT0000451	PRR14L	253143	XM_005261480	1	1	1	0	1	1	1	6
hsa-miR-150-5p	MIMAT0000451	OR4C3	256144	NM_001004702	1	1	1	0	1	1	1	6
hsa-miR-150-5p	MIMAT0000451	KLHL34	257240	NM_153270	1	1	1	0	1	1	1	6
hsa-miR-150-5p	MIMAT0000451	RBM20	282996	NM_001134363	1	1	1	0	1	1	1	6
hsa-miR-150-5p	MIMAT0000451	HECTD4	283450	XM_005253871	1	1	1	0	1	1	1	6
hsa-miR-150-5p	MIMAT0000451	FAM153A	285596	NM_173663	1	1	1	0	1	1	1	6
hsa-miR-150-5p	MIMAT0000451	DCBLD1	285761	XM_005266941	1	1	1	0	1	1	1	6
hsa-miR-150-5p	MIMAT0000451	CHDC2	286464	XM_005274492	1	1	1	0	1	1	1	6
hsa-miR-150-5p	MIMAT0000451	RFESD	317671	NM_001131065	1	1	1	0	1	1	1	6
hsa-miR-150-5p	MIMAT0000451	DDX51	317781	NM_175066	1	1	1	0	1	1	1	6
hsa-miR-150-5p	MIMAT0000451	CCDC144NL	339184	NM_001004306	1	1	1	0	1	1	1	6
hsa-miR-150-5p	MIMAT0000451	GADL1	339896	NM_207359	1	1	1	0	1	1	1	6
hsa-miR-150-5p	MIMAT0000451	TGM6	343641	NM_198994	1	1	1	0	1	1	1	6
hsa-miR-150-5p	MIMAT0000451	ECT2L	345930	NM_001077706	1	1	1	0	1	1	1	6
hsa-miR-150-5p	MIMAT0000451	ITIH6	347365	NM_198510	1	1	1	0	1	1	1	6
hsa-miR-150-5p	MIMAT0000451	ANKDD1A	348094	NM_182703	1	1	1	0	1	1	1	6
hsa-miR-150-5p	MIMAT0000451	MAST4	375449	NM_001164664	1	1	1	0	1	1	1	6
hsa-miR-150-5p	MIMAT0000451	ILDR2	387597	NM_199351	1	1	1	0	1	1	1	6
hsa-miR-150-5p	MIMAT0000451	SKIDA1	387640	NM_207371	1	1	1	0	1	1	1	6
hsa-miR-150-5p	MIMAT0000451	TMEM81	388730	NM_203376	1	1	1	0	1	1	1	6
hsa-miR-150-5p	MIMAT0000451	C2orf80	389073	XM_005246546	1	1	1	0	1	1	1	6
hsa-miR-150-5p	MIMAT0000451	PAPL	390928	NM_001004318	1	1	1	0	1	1	1	6
hsa-miR-150-5p	MIMAT0000451	PRAMEF17	391004	NM_001099851	1	1	1	0	1	1	1	6
hsa-miR-150-5p	MIMAT0000451	GPR179	440435	NM_001004334	1	1	1	0	1	1	1	6
hsa-miR-150-5p	MIMAT0000451	RFPL4B	442247	NM_001013734	1	1	1	0	1	1	1	6
hsa-miR-150-5p	MIMAT0000451	RAD21L1	642636	XM_005260794	1	1	1	0	1	1	1	6
hsa-miR-150-5p	MIMAT0000451	PRAMEF16	654348	NM_001045480	1	1	1	0	1	1	1	6
hsa-miR-150-5p	MIMAT0000451	FER1L6	654463	NM_001039112	1	1	1	0	1	1	1	6
hsa-miR-150-5p	MIMAT0000451	A2M	2	NM_000014	1	0	1	0	1	1	1	5
hsa-miR-150-5p	MIMAT0000451	AARS	16	XM_005255813	1	1	0	0	1	1	1	5
hsa-miR-150-5p	MIMAT0000451	ABL2	27	NM_007314	0	1	1	0	1	1	1	5
hsa-miR-150-5p	MIMAT0000451	ACADL	33	XM_005246517	1	1	0	0	1	1	1	5
hsa-miR-150-5p	MIMAT0000451	ACADVL	37	NM_001270448	1	0	1	0	1	1	1	5
hsa-miR-150-5p	MIMAT0000451	ACO1	48	NM_001278352	1	1	1	0	0	1	1	5
hsa-miR-150-5p	MIMAT0000451	ACVR1B	91	NM_020328	1	1	1	0	0	1	1	5
hsa-miR-150-5p	MIMAT0000451	ADD2	119	XM_005264128	1	1	0	0	1	1	1	5
hsa-miR-150-5p	MIMAT0000451	ADD2	119	XM_005278321	1	1	0	0	1	1	1	5
hsa-miR-150-5p	MIMAT0000451	ADH5	128	NM_000671	1	0	1	0	1	1	1	5
hsa-miR-150-5p	MIMAT0000451	ACAN	176	NM_013227	1	0	1	0	1	1	1	5
hsa-miR-150-5p	MIMAT0000451	AIM1	202	XM_005266839	1	0	1	0	1	1	1	5
hsa-miR-150-5p	MIMAT0000451	ALB	213	NM_000477	1	0	1	0	1	1	1	5
hsa-miR-150-5p	MIMAT0000451	ABCD1	215	NM_000033	1	0	1	0	1	1	1	5
hsa-miR-150-5p	MIMAT0000451	ALDH2	217	NM_000690	1	0	1	0	1	1	1	5
hsa-miR-150-5p	MIMAT0000451	ABCD2	225	NM_005164	1	1	1	0	0	1	1	5
hsa-miR-150-5p	MIMAT0000451	ALK	238	NM_004304	1	1	0	0	1	1	1	5
hsa-miR-150-5p	MIMAT0000451	ALOX12B	242	NM_001139	1	0	1	0	1	1	1	5
hsa-miR-150-5p	MIMAT0000451	AMHR2	269	NM_020547	1	1	0	0	1	1	1	5
hsa-miR-150-5p	MIMAT0000451	AMY1A	276	NM_004038	1	0	1	0	1	1	1	5
hsa-miR-150-5p	MIMAT0000451	AMY1B	277	NM_001008218	1	0	1	0	1	1	1	5
hsa-miR-150-5p	MIMAT0000451	AMY2A	279	NM_000699	1	0	1	0	1	1	1	5
hsa-miR-150-5p	MIMAT0000451	AMY2B	280	XM_005270764	1	0	1	0	1	1	1	5
hsa-miR-150-5p	MIMAT0000451	ANK3	288	XM_005269710	1	0	1	0	1	1	1	5
hsa-miR-150-5p	MIMAT0000451	APAF1	317	NM_181861	1	0	1	0	1	1	1	5
hsa-miR-150-5p	MIMAT0000451	BIRC5	332	NM_001012271	1	0	1	0	1	1	1	5
hsa-miR-150-5p	MIMAT0000451	APOB	338	NM_000384	1	0	1	0	1	1	1	5
hsa-miR-150-5p	MIMAT0000451	AQP9	366	NM_020980	1	1	1	0	0	1	1	5
hsa-miR-150-5p	MIMAT0000451	ARRB1	408	NM_004041	1	1	1	0	0	1	1	5
hsa-miR-150-5p	MIMAT0000451	ASL	435	NM_001024943	1	1	1	0	0	1	1	5
hsa-miR-150-5p	MIMAT0000451	ATOH1	474	NM_005172	1	0	1	0	1	1	1	5
hsa-miR-150-5p	MIMAT0000451	ATP2A3	489	NM_174953	1	1	0	0	1	1	1	5
hsa-miR-150-5p	MIMAT0000451	ALDH7A1	501	NM_001182	1	0	1	0	1	1	1	5
hsa-miR-150-5p	MIMAT0000451	ALDH7A1	501	NM_001201377	1	0	1	0	1	1	1	5
hsa-miR-150-5p	MIMAT0000451	ATP5G2	517	NM_001002031	1	0	1	0	1	1	1	5
hsa-miR-150-5p	MIMAT0000451	ATRX	546	XM_005262155	1	1	1	0	0	1	1	5
hsa-miR-150-5p	MIMAT0000451	ATRX	546	XM_005277815	1	1	1	0	0	1	1	5
hsa-miR-150-5p	MIMAT0000451	AXL	558	NM_021913	1	1	0	0	1	1	1	5
hsa-miR-150-5p	MIMAT0000451	BACH1	571	XM_005261014	1	0	1	0	1	1	1	5
hsa-miR-150-5p	MIMAT0000451	BBS2	583	NM_031885	1	0	1	0	1	1	1	5
hsa-miR-150-5p	MIMAT0000451	BBS4	585	NM_033028	1	0	1	0	1	1	1	5
hsa-miR-150-5p	MIMAT0000451	BDKRB2	624	XM_005267980	0	1	1	0	1	1	1	5
hsa-miR-150-5p	MIMAT0000451	BHMT	635	NM_001713	1	1	0	0	1	1	1	5
hsa-miR-150-5p	MIMAT0000451	BMPR1A	657	XM_005270064	1	1	1	0	0	1	1	5
hsa-miR-150-5p	MIMAT0000451	BRAF	673	XM_005250045	1	0	1	0	1	1	1	5
hsa-miR-150-5p	MIMAT0000451	BRCA2	675	NM_000059	1	1	0	0	1	1	1	5
hsa-miR-150-5p	MIMAT0000451	BTD	686	XM_005265417	1	1	0	0	1	1	1	5
hsa-miR-150-5p	MIMAT0000451	C1QBP	708	NM_001212	1	0	1	0	1	1	1	5
hsa-miR-150-5p	MIMAT0000451	C1S	716	NM_201442	1	0	1	0	1	1	1	5
hsa-miR-150-5p	MIMAT0000451	CA5A	763	XM_005256134	1	0	1	0	1	1	1	5
hsa-miR-150-5p	MIMAT0000451	CA8	767	NM_004056	1	1	1	0	0	1	1	5
hsa-miR-150-5p	MIMAT0000451	CA9	768	NM_001216	1	0	1	0	1	1	1	5
hsa-miR-150-5p	MIMAT0000451	CACNA1F	778	NM_005183	1	0	1	0	1	1	1	5
hsa-miR-150-5p	MIMAT0000451	CACNB1	782	NM_000723	1	1	0	0	1	1	1	5
hsa-miR-150-5p	MIMAT0000451	CASP2	835	NM_032982	1	0	1	0	1	1	1	5
hsa-miR-150-5p	MIMAT0000451	RUNX1T1	862	NM_001198625	1	1	0	0	1	1	1	5
hsa-miR-150-5p	MIMAT0000451	KRIT1	889	NM_194455	1	1	1	0	0	1	1	5
hsa-miR-150-5p	MIMAT0000451	CCNA2	890	NM_001237	1	1	1	0	0	1	1	5
hsa-miR-150-5p	MIMAT0000451	CCNT1	904	NM_001240	0	1	1	0	1	1	1	5
hsa-miR-150-5p	MIMAT0000451	CD3D	915	NM_000732	1	0	1	0	1	1	1	5
hsa-miR-150-5p	MIMAT0000451	CD22	933	XM_005259418	1	1	0	0	1	1	1	5
hsa-miR-150-5p	MIMAT0000451	ENTPD1	953	NM_001776	0	1	1	0	1	1	1	5
hsa-miR-150-5p	MIMAT0000451	CD40LG	959	NM_000074	1	1	1	0	0	1	1	5
hsa-miR-150-5p	MIMAT0000451	LRBA	987	XM_005263373	1	0	1	0	1	1	1	5
hsa-miR-150-5p	MIMAT0000451	CDK7	1022	NM_001799	1	0	1	0	1	1	1	5
hsa-miR-150-5p	MIMAT0000451	CENPF	1063	NM_016343	1	1	1	0	0	1	1	5
hsa-miR-150-5p	MIMAT0000451	CFL2	1073	NM_138638	1	0	1	0	1	1	1	5
hsa-miR-150-5p	MIMAT0000451	CFTR	1080	NM_000492	1	1	0	0	1	1	1	5
hsa-miR-150-5p	MIMAT0000451	CHD1	1105	XM_005271866	1	0	1	0	1	1	1	5
hsa-miR-150-5p	MIMAT0000451	CHD2	1106	XM_005254836	1	1	0	0	1	1	1	5
hsa-miR-150-5p	MIMAT0000451	CHRNA1	1134	NM_001039523	1	0	1	0	1	1	1	5
hsa-miR-150-5p	MIMAT0000451	CHRNA2	1135	NM_000742	1	1	0	0	1	1	1	5
hsa-miR-150-5p	MIMAT0000451	CHRNB1	1140	NM_000747	1	1	0	0	1	1	1	5
hsa-miR-150-5p	MIMAT0000451	CNGB1	1258	NM_001297	1	0	1	0	1	1	1	5
hsa-miR-150-5p	MIMAT0000451	COL2A1	1280	NM_001844	1	0	1	0	1	1	1	5
hsa-miR-150-5p	MIMAT0000451	COL4A4	1286	NM_000092	1	1	0	0	1	1	1	5
hsa-miR-150-5p	MIMAT0000451	COL5A2	1290	NM_000393	1	0	1	0	1	1	1	5
hsa-miR-150-5p	MIMAT0000451	COL7A1	1294	NM_000094	1	0	1	0	1	1	1	5
hsa-miR-150-5p	MIMAT0000451	COL16A1	1307	NM_001856	1	0	1	0	1	1	1	5
hsa-miR-150-5p	MIMAT0000451	COL19A1	1310	NM_001858	1	1	1	0	0	1	1	5
hsa-miR-150-5p	MIMAT0000451	COPA	1314	NM_001098398	1	1	0	0	1	1	1	5
hsa-miR-150-5p	MIMAT0000451	CR1	1378	NM_000651	1	1	0	0	1	1	1	5
hsa-miR-150-5p	MIMAT0000451	CR2	1380	NM_001006658	1	1	0	0	1	1	1	5
hsa-miR-150-5p	MIMAT0000451	CRABP1	1381	NM_004378	1	1	1	0	0	1	1	5
hsa-miR-150-5p	MIMAT0000451	CRP	1401	NM_000567	1	1	0	0	1	1	1	5
hsa-miR-150-5p	MIMAT0000451	CRYAB	1410	NM_001885	1	0	1	0	1	1	1	5
hsa-miR-150-5p	MIMAT0000451	CSF2RB	1439	XM_005261340	0	1	1	0	1	1	1	5
hsa-miR-150-5p	MIMAT0000451	VCAN	1462	NM_004385	1	0	1	0	1	1	1	5
hsa-miR-150-5p	MIMAT0000451	NCAN	1463	NM_004386	1	1	0	0	1	1	1	5
hsa-miR-150-5p	MIMAT0000451	CTH	1491	NM_001902	0	1	1	0	1	1	1	5
hsa-miR-150-5p	MIMAT0000451	CTNNA2	1496	NM_004389	1	1	0	0	1	1	1	5
hsa-miR-150-5p	MIMAT0000451	CTSL	1514	NM_001912	1	1	0	0	1	1	1	5
hsa-miR-150-5p	MIMAT0000451	CTSS	1520	NM_004079	1	1	0	0	1	1	1	5
hsa-miR-150-5p	MIMAT0000451	CYP21A2	1589	NM_000500	1	0	1	0	1	1	1	5
hsa-miR-150-5p	MIMAT0000451	CYP24A1	1591	XM_005260304	1	1	1	0	0	1	1	5
hsa-miR-150-5p	MIMAT0000451	DAO	1610	NM_001917	1	0	1	0	1	1	1	5
hsa-miR-150-5p	MIMAT0000451	DARS	1615	NM_001349	1	1	0	0	1	1	1	5
hsa-miR-150-5p	MIMAT0000451	DCTN1	1639	NM_004082	1	1	0	0	1	1	1	5
hsa-miR-150-5p	MIMAT0000451	DDB1	1642	NM_001923	1	1	1	0	0	1	1	5
hsa-miR-150-5p	MIMAT0000451	DHX8	1659	XM_005257113	1	1	0	0	1	1	1	5
hsa-miR-150-5p	MIMAT0000451	DIO1	1733	NM_000792	1	0	1	0	1	1	1	5
hsa-miR-150-5p	MIMAT0000451	DKC1	1736	NM_001363	1	1	1	0	0	1	1	5
hsa-miR-150-5p	MIMAT0000451	DLST	1743	NM_001933	1	1	0	0	1	1	1	5
hsa-miR-150-5p	MIMAT0000451	DMD	1756	NM_004010	1	0	1	0	1	1	1	5
hsa-miR-150-5p	MIMAT0000451	DNAH9	1770	NM_001372	1	0	1	0	1	1	1	5
hsa-miR-150-5p	MIMAT0000451	DOCK1	1793	NM_001380	1	0	1	0	1	1	1	5
hsa-miR-150-5p	MIMAT0000451	DPYD	1806	NM_000110	1	1	0	0	1	1	1	5
hsa-miR-150-5p	MIMAT0000451	DRD5	1816	NM_000798	1	0	1	0	1	1	1	5
hsa-miR-150-5p	MIMAT0000451	DRG2	1819	XM_005256499	1	0	1	0	1	1	1	5
hsa-miR-150-5p	MIMAT0000451	DRP2	1821	NM_001939	1	1	1	0	0	1	1	5
hsa-miR-150-5p	MIMAT0000451	DSCAM	1826	NM_001389	1	1	0	0	1	1	1	5
hsa-miR-150-5p	MIMAT0000451	DTNA	1837	NM_032975	1	0	1	0	1	1	1	5
hsa-miR-150-5p	MIMAT0000451	DTX1	1840	XM_005253855	1	1	0	0	1	1	1	5
hsa-miR-150-5p	MIMAT0000451	PHC1	1911	NM_004426	1	0	1	0	1	1	1	5
hsa-miR-150-5p	MIMAT0000451	EGF	1950	NM_001963	0	1	1	0	1	1	1	5
hsa-miR-150-5p	MIMAT0000451	EGF	1950	XM_005262796	0	1	1	0	1	1	1	5
hsa-miR-150-5p	MIMAT0000451	EIF4A2	1974	NM_001967	1	0	1	0	1	1	1	5
hsa-miR-150-5p	MIMAT0000451	EIF4G1	1981	NM_182917	1	0	1	0	1	1	1	5
hsa-miR-150-5p	MIMAT0000451	ELF4	2000	NM_001421	1	0	1	0	1	1	1	5
hsa-miR-150-5p	MIMAT0000451	EP300	2033	NM_001429	1	0	1	0	1	1	1	5
hsa-miR-150-5p	MIMAT0000451	EPHA3	2042	NM_005233	1	1	1	0	0	1	1	5
hsa-miR-150-5p	MIMAT0000451	EPHA5	2044	NM_004439	1	1	0	0	1	1	1	5
hsa-miR-150-5p	MIMAT0000451	EPS8	2059	NM_004447	1	0	1	0	1	1	1	5
hsa-miR-150-5p	MIMAT0000451	EPS15	2060	XM_005270617	0	1	1	0	1	1	1	5
hsa-miR-150-5p	MIMAT0000451	ERBB2	2064	XM_005257139	1	0	1	0	1	1	1	5
hsa-miR-150-5p	MIMAT0000451	ERCC6	2074	NM_000124	1	0	1	0	1	1	1	5
hsa-miR-150-5p	MIMAT0000451	EXTL3	2137	NM_001440	1	1	0	0	1	1	1	5
hsa-miR-150-5p	MIMAT0000451	EZH2	2146	NM_004456	1	1	0	0	1	1	1	5
hsa-miR-150-5p	MIMAT0000451	F7	2155	NM_000131	1	1	0	0	1	1	1	5
hsa-miR-150-5p	MIMAT0000451	FAH	2184	NM_000137	1	0	1	0	1	1	1	5
hsa-miR-150-5p	MIMAT0000451	PTK2B	2185	NM_173174	1	1	0	0	1	1	1	5
hsa-miR-150-5p	MIMAT0000451	FAP	2191	NM_004460	1	0	1	0	1	1	1	5
hsa-miR-150-5p	MIMAT0000451	FAT1	2195	XM_005262834	1	0	1	0	1	1	1	5
hsa-miR-150-5p	MIMAT0000451	FBN1	2200	NM_000138	1	0	1	0	1	1	1	5
hsa-miR-150-5p	MIMAT0000451	FCGR3B	2215	NM_001244753	1	1	1	0	0	1	1	5
hsa-miR-150-5p	MIMAT0000451	FCGRT	2217	NM_001136019	1	1	1	0	0	1	1	5
hsa-miR-150-5p	MIMAT0000451	FER	2241	XM_005271923	1	1	1	0	0	1	1	5
hsa-miR-150-5p	MIMAT0000451	FGA	2243	NM_000508	1	0	1	0	1	1	1	5
hsa-miR-150-5p	MIMAT0000451	FGF2	2247	XM_005262836	0	1	1	0	1	1	1	5
hsa-miR-150-5p	MIMAT0000451	FGFR3	2261	NM_001163213	1	1	0	0	1	1	1	5
hsa-miR-150-5p	MIMAT0000451	FGFR2	2263	NM_022970	1	1	0	0	1	1	1	5
hsa-miR-150-5p	MIMAT0000451	FKBP4	2288	NM_002014	1	1	1	0	0	1	1	5
hsa-miR-150-5p	MIMAT0000451	FKBP5	2289	NM_001145777	1	1	0	0	1	1	1	5
hsa-miR-150-5p	MIMAT0000451	FLG	2312	NM_002016	1	0	1	0	1	1	1	5
hsa-miR-150-5p	MIMAT0000451	FLT4	2324	NM_182925	1	1	0	0	1	1	1	5
hsa-miR-150-5p	MIMAT0000451	FN1	2335	NM_212482	1	1	0	0	1	1	1	5
hsa-miR-150-5p	MIMAT0000451	FUT4	2526	NM_002033	1	1	1	0	0	1	1	5
hsa-miR-150-5p	MIMAT0000451	XRCC6	2547	NM_001469	1	0	1	0	1	1	1	5
hsa-miR-150-5p	MIMAT0000451	GAA	2548	NM_000152	1	1	0	0	1	1	1	5
hsa-miR-150-5p	MIMAT0000451	GAB1	2549	XM_005262881	1	1	0	0	1	1	1	5
hsa-miR-150-5p	MIMAT0000451	GABRA1	2554	NM_001127644	1	0	1	0	1	1	1	5
hsa-miR-150-5p	MIMAT0000451	GABRA6	2559	NM_000811	1	0	1	0	1	1	1	5
hsa-miR-150-5p	MIMAT0000451	GABRB2	2561	NM_021911	1	0	1	0	1	1	1	5
hsa-miR-150-5p	MIMAT0000451	GALNT1	2589	NM_020474	1	1	1	0	0	1	1	5
hsa-miR-150-5p	MIMAT0000451	GAMT	2593	NM_138924	1	1	0	0	1	1	1	5
hsa-miR-150-5p	MIMAT0000451	GANC	2595	NM_198141	1	0	1	0	1	1	1	5
hsa-miR-150-5p	MIMAT0000451	LRRC32	2615	XM_005273901	1	0	1	0	1	1	1	5
hsa-miR-150-5p	MIMAT0000451	GCNT1	2650	NM_001097634	1	1	0	0	1	1	1	5
hsa-miR-150-5p	MIMAT0000451	GGT1	2678	XM_005261552	1	0	1	0	1	1	1	5
hsa-miR-150-5p	MIMAT0000451	GGT7	2686	NM_178026	1	1	0	0	1	1	1	5
hsa-miR-150-5p	MIMAT0000451	GK2	2712	NM_033214	1	0	1	0	1	1	1	5
hsa-miR-150-5p	MIMAT0000451	GLB1	2720	NM_000404	1	0	1	0	1	1	1	5
hsa-miR-150-5p	MIMAT0000451	GLDC	2731	NM_000170	1	1	0	0	1	1	1	5
hsa-miR-150-5p	MIMAT0000451	GLRA1	2741	NM_001146040	1	1	1	0	0	1	1	5
hsa-miR-150-5p	MIMAT0000451	GLUL	2752	NM_002065	1	1	0	0	1	1	1	5
hsa-miR-150-5p	MIMAT0000451	GNAS	2778	NM_001077490	1	0	1	0	1	1	1	5
hsa-miR-150-5p	MIMAT0000451	GNAS	2778	NM_080425	1	0	1	0	1	1	1	5
hsa-miR-150-5p	MIMAT0000451	GOLGA2	2801	XM_005251930	1	1	0	0	1	1	1	5
hsa-miR-150-5p	MIMAT0000451	GOLGB1	2804	XM_005247372	1	0	1	0	1	1	1	5
hsa-miR-150-5p	MIMAT0000451	GPLD1	2822	NM_001503	1	1	1	0	0	1	1	5
hsa-miR-150-5p	MIMAT0000451	GRK5	2869	NM_005308	1	1	0	0	1	1	1	5
hsa-miR-150-5p	MIMAT0000451	GRIA3	2892	NM_000828	1	1	0	0	1	1	1	5
hsa-miR-150-5p	MIMAT0000451	GRIA3	2892	NM_007325	1	1	0	0	1	1	1	5
hsa-miR-150-5p	MIMAT0000451	GRIK2	2898	NM_001166247	1	1	0	0	1	1	1	5
hsa-miR-150-5p	MIMAT0000451	GRIN2B	2904	NM_000834	1	1	1	0	0	1	1	5
hsa-miR-150-5p	MIMAT0000451	GTF2F1	2962	NM_002096	1	1	0	0	1	1	1	5
hsa-miR-150-5p	MIMAT0000451	GUCY1B3	2983	NM_000857	1	1	1	0	0	1	1	5
hsa-miR-150-5p	MIMAT0000451	GYS1	2997	NM_002103	1	0	1	0	1	1	1	5
hsa-miR-150-5p	MIMAT0000451	GYS2	2998	XM_005253352	1	0	1	0	1	1	1	5
hsa-miR-150-5p	MIMAT0000451	HBG2	3048	NM_000184	1	0	1	0	1	1	1	5
hsa-miR-150-5p	MIMAT0000451	HCFC1	3054	XM_005274664	1	1	0	0	1	1	1	5
hsa-miR-150-5p	MIMAT0000451	HCFC1	3054	XM_005277841	1	1	0	0	1	1	1	5
hsa-miR-150-5p	MIMAT0000451	HCK	3055	NM_001172132	1	0	1	0	1	1	1	5
hsa-miR-150-5p	MIMAT0000451	HTT	3064	NM_002111	1	0	1	0	1	1	1	5
hsa-miR-150-5p	MIMAT0000451	HDGF	3068	NM_004494	1	1	0	0	1	1	1	5
hsa-miR-150-5p	MIMAT0000451	HIVEP2	3097	XM_005266957	1	0	1	0	1	1	1	5
hsa-miR-150-5p	MIMAT0000451	HLA-F	3134	NM_001098479	1	0	1	0	1	1	1	5
hsa-miR-150-5p	MIMAT0000451	HSBP1	3281	NM_001537	1	1	1	0	0	1	1	5
hsa-miR-150-5p	MIMAT0000451	HSF4	3299	NM_001040667	1	0	1	0	1	1	1	5
hsa-miR-150-5p	MIMAT0000451	DNAJB2	3300	NM_006736	1	0	1	0	1	1	1	5
hsa-miR-150-5p	MIMAT0000451	HSPA4	3308	NM_002154	1	1	1	0	0	1	1	5
hsa-miR-150-5p	MIMAT0000451	HSPD1	3329	XM_005246519	1	0	1	0	1	1	1	5
hsa-miR-150-5p	MIMAT0000451	ICA1	3382	XM_005249734	1	1	1	0	0	1	1	5
hsa-miR-150-5p	MIMAT0000451	ICAM4	3386	NM_022377	1	1	1	0	0	1	1	5
hsa-miR-150-5p	MIMAT0000451	IGF1R	3480	NM_000875	1	1	0	0	1	1	1	5
hsa-miR-150-5p	MIMAT0000451	IL9R	3581	NM_176786	1	0	1	0	1	1	1	5
hsa-miR-150-5p	MIMAT0000451	INPP4A	3631	NM_001134224	1	1	0	0	1	1	1	5
hsa-miR-150-5p	MIMAT0000451	INSRR	3645	NM_014215	1	1	1	0	1	0	1	5
hsa-miR-150-5p	MIMAT0000451	IRAK1	3654	NM_001569	1	1	0	0	1	1	1	5
hsa-miR-150-5p	MIMAT0000451	IREB2	3658	NM_004136	1	1	1	0	0	1	1	5
hsa-miR-150-5p	MIMAT0000451	ITGA1	3672	NM_181501	1	1	1	0	0	1	1	5
hsa-miR-150-5p	MIMAT0000451	ITGA7	3679	XM_005268841	1	0	1	0	1	1	1	5
hsa-miR-150-5p	MIMAT0000451	ITGB5	3693	XM_005247436	1	0	1	0	1	1	1	5
hsa-miR-150-5p	MIMAT0000451	ITPKB	3707	NM_002221	1	1	0	0	1	1	1	5
hsa-miR-150-5p	MIMAT0000451	ITPR2	3709	NM_002223	1	0	1	0	1	1	1	5
hsa-miR-150-5p	MIMAT0000451	JAK1	3716	NM_002227	1	0	1	0	1	1	1	5
hsa-miR-150-5p	MIMAT0000451	KCNA4	3739	NM_002233	1	0	1	0	1	1	1	5
hsa-miR-150-5p	MIMAT0000451	KCNJ3	3760	NM_002239	1	1	1	0	0	1	1	5
hsa-miR-150-5p	MIMAT0000451	IPO5	3843	XM_005254051	1	1	0	0	1	1	1	5
hsa-miR-150-5p	MIMAT0000451	KRT3	3850	NM_057088	1	0	1	0	1	1	1	5
hsa-miR-150-5p	MIMAT0000451	KRT82	3888	NM_033033	1	0	1	0	1	1	1	5
hsa-miR-150-5p	MIMAT0000451	L1CAM	3897	NM_001278116	1	1	1	0	0	1	1	5
hsa-miR-150-5p	MIMAT0000451	LAD1	3898	NM_005558	1	0	1	0	1	1	1	5
hsa-miR-150-5p	MIMAT0000451	LAMA2	3908	XM_005266981	1	1	0	0	1	1	1	5
hsa-miR-150-5p	MIMAT0000451	LAMA3	3909	NM_198129	1	0	1	0	1	1	1	5
hsa-miR-150-5p	MIMAT0000451	LAMA4	3910	NM_001105206	1	1	1	0	0	1	1	5
hsa-miR-150-5p	MIMAT0000451	LAMB2	3913	NM_002292	1	0	1	0	1	1	1	5
hsa-miR-150-5p	MIMAT0000451	LAMB3	3914	NM_001017402	1	0	1	0	1	1	1	5
hsa-miR-150-5p	MIMAT0000451	LAMC2	3918	NM_005562	1	0	1	0	1	1	1	5
hsa-miR-150-5p	MIMAT0000451	LCT	3938	NM_002299	1	1	0	0	1	1	1	5
hsa-miR-150-5p	MIMAT0000451	LIMK2	3985	NM_016733	1	1	0	0	1	1	1	5
hsa-miR-150-5p	MIMAT0000451	LIMS1	3987	XM_005263951	1	1	0	0	1	1	1	5
hsa-miR-150-5p	MIMAT0000451	LLGL1	3996	NM_004140	1	1	0	0	1	1	1	5
hsa-miR-150-5p	MIMAT0000451	LNPEP	4012	NM_005575	1	1	0	0	1	1	1	5
hsa-miR-150-5p	MIMAT0000451	LOXL1	4016	NM_005576	1	1	0	0	1	1	1	5
hsa-miR-150-5p	MIMAT0000451	LOXL2	4017	NM_002318	1	0	1	0	1	1	1	5
hsa-miR-150-5p	MIMAT0000451	LRP4	4038	NM_002334	1	1	0	0	1	1	1	5
hsa-miR-150-5p	MIMAT0000451	LTF	4057	NM_002343	1	1	1	0	0	1	1	5
hsa-miR-150-5p	MIMAT0000451	EPCAM	4072	NM_002354	1	0	1	0	1	1	1	5
hsa-miR-150-5p	MIMAT0000451	MAGEA8	4107	NM_001166400	1	0	1	0	1	1	1	5
hsa-miR-150-5p	MIMAT0000451	MAGEA11	4110	XM_005262337	1	0	1	0	1	1	1	5
hsa-miR-150-5p	MIMAT0000451	MAGEA11	4110	XM_005278183	1	0	1	0	1	1	1	5
hsa-miR-150-5p	MIMAT0000451	MAGEB2	4113	NM_002364	1	0	1	0	1	1	1	5
hsa-miR-150-5p	MIMAT0000451	MAP1A	4130	XM_005254385	1	1	0	0	1	1	1	5
hsa-miR-150-5p	MIMAT0000451	MARS	4141	NM_004990	1	0	1	0	1	1	1	5
hsa-miR-150-5p	MIMAT0000451	MATN2	4147	NM_002380	1	0	1	0	1	1	1	5
hsa-miR-150-5p	MIMAT0000451	MDM4	4194	NM_002393	0	1	1	0	1	1	1	5
hsa-miR-150-5p	MIMAT0000451	ME1	4199	NM_002395	1	0	1	0	1	1	1	5
hsa-miR-150-5p	MIMAT0000451	MEF2C	4208	NM_002397	1	0	1	0	1	1	1	5
hsa-miR-150-5p	MIMAT0000451	MAP3K1	4214	NM_005921	1	0	1	0	1	1	1	5
hsa-miR-150-5p	MIMAT0000451	MAP3K5	4217	NM_005923	1	1	0	0	1	1	1	5
hsa-miR-150-5p	MIMAT0000451	MEOX1	4222	NM_004527	1	1	1	0	0	1	1	5
hsa-miR-150-5p	MIMAT0000451	ATXN3	4287	NM_004993	0	1	1	0	1	1	1	5
hsa-miR-150-5p	MIMAT0000451	MKI67	4288	NM_002417	1	1	0	0	1	1	1	5
hsa-miR-150-5p	MIMAT0000451	KMT2A	4297	NM_001197104	0	1	1	0	1	1	1	5
hsa-miR-150-5p	MIMAT0000451	ALDH6A1	4329	NM_001278594	1	1	0	0	1	1	1	5
hsa-miR-150-5p	MIMAT0000451	MSR1	4481	NM_138715	1	1	1	0	0	1	1	5
hsa-miR-150-5p	MIMAT0000451	MSRA	4482	NM_001199729	1	1	0	0	1	1	1	5
hsa-miR-150-5p	MIMAT0000451	MTHFD1	4522	NM_005956	1	1	0	0	1	1	1	5
hsa-miR-150-5p	MIMAT0000451	MUSK	4593	XM_005251994	1	1	0	0	1	1	1	5
hsa-miR-150-5p	MIMAT0000451	MUT	4594	NM_000255	1	1	0	0	1	1	1	5
hsa-miR-150-5p	MIMAT0000451	MYBPC2	4606	NM_004533	1	0	1	0	1	1	1	5
hsa-miR-150-5p	MIMAT0000451	MYBPC3	4607	NM_000256	1	1	0	0	1	1	1	5
hsa-miR-150-5p	MIMAT0000451	GADD45B	4616	NM_015675	1	1	0	0	1	1	1	5
hsa-miR-150-5p	MIMAT0000451	MYO1E	4643	NM_004998	1	0	1	0	1	1	1	5
hsa-miR-150-5p	MIMAT0000451	MYO5B	4645	NM_001080467	1	1	0	0	1	1	1	5
hsa-miR-150-5p	MIMAT0000451	MYO7A	4647	XM_005274011	1	0	1	0	1	1	1	5
hsa-miR-150-5p	MIMAT0000451	MYOC	4653	NM_000261	1	1	0	0	1	1	1	5
hsa-miR-150-5p	MIMAT0000451	NCAM1	4684	NM_001242607	1	0	1	0	1	1	1	5
hsa-miR-150-5p	MIMAT0000451	NEK3	4752	NM_152720	1	1	1	0	0	1	1	5
hsa-miR-150-5p	MIMAT0000451	NF1	4763	NM_001042492	1	0	1	0	1	1	1	5
hsa-miR-150-5p	MIMAT0000451	NFATC1	4772	NM_001278669	1	1	0	0	1	1	1	5
hsa-miR-150-5p	MIMAT0000451	NFATC2	4773	NM_012340	1	1	1	0	0	1	1	5
hsa-miR-150-5p	MIMAT0000451	NFATC4	4776	NM_001136022	1	0	1	0	1	1	1	5
hsa-miR-150-5p	MIMAT0000451	NFE2L2	4780	NM_006164	1	0	1	0	1	1	1	5
hsa-miR-150-5p	MIMAT0000451	NFIL3	4783	XM_005252000	1	1	0	0	1	1	1	5
hsa-miR-150-5p	MIMAT0000451	TONSL	4796	NM_013432	1	1	0	0	1	1	1	5
hsa-miR-150-5p	MIMAT0000451	NID1	4811	NM_002508	1	1	1	0	0	1	1	5
hsa-miR-150-5p	MIMAT0000451	NME1	4830	NM_198175	1	1	0	0	1	1	1	5
hsa-miR-150-5p	MIMAT0000451	NOS2	4843	NM_000625	1	0	1	0	1	1	1	5
hsa-miR-150-5p	MIMAT0000451	NPAT	4863	NM_002519	1	1	0	0	1	1	1	5
hsa-miR-150-5p	MIMAT0000451	NRD1	4898	NM_002525	1	0	1	0	1	1	1	5
hsa-miR-150-5p	MIMAT0000451	NUP98	4928	XM_005252950	1	0	1	0	1	1	1	5
hsa-miR-150-5p	MIMAT0000451	OCRL	4952	NM_000276	1	1	1	0	0	1	1	5
hsa-miR-150-5p	MIMAT0000451	OXCT1	5019	NM_000436	1	1	0	0	1	1	1	5
hsa-miR-150-5p	MIMAT0000451	PAK1	5058	NM_001128620	1	1	0	0	1	1	1	5
hsa-miR-150-5p	MIMAT0000451	CNTN3	5067	XM_005264757	1	1	1	0	0	1	1	5
hsa-miR-150-5p	MIMAT0000451	REG3A	5068	NM_138938	1	0	1	0	1	1	1	5
hsa-miR-150-5p	MIMAT0000451	PARK2	5071	NM_004562	1	1	0	0	1	1	1	5
hsa-miR-150-5p	MIMAT0000451	PCDH1	5097	XM_005268452	1	0	1	0	1	1	1	5
hsa-miR-150-5p	MIMAT0000451	PCNT	5116	XM_005261128	1	0	1	0	1	1	1	5
hsa-miR-150-5p	MIMAT0000451	PCSK5	5125	NM_001190482	0	1	1	0	1	1	1	5
hsa-miR-150-5p	MIMAT0000451	PDE6G	5148	NM_002602	1	0	1	0	1	1	1	5
hsa-miR-150-5p	MIMAT0000451	PDGFRA	5156	NM_006206	1	1	0	0	1	1	1	5
hsa-miR-150-5p	MIMAT0000451	ENPP3	5169	NM_005021	1	0	1	0	1	1	1	5
hsa-miR-150-5p	MIMAT0000451	PEX1	5189	NM_000466	1	0	1	0	1	1	1	5
hsa-miR-150-5p	MIMAT0000451	PFAS	5198	NM_012393	1	0	1	0	1	1	1	5
hsa-miR-150-5p	MIMAT0000451	PHEX	5251	NM_000444	1	1	0	0	1	1	1	5
hsa-miR-150-5p	MIMAT0000451	PHF1	5252	NM_024165	1	0	1	0	1	1	1	5
hsa-miR-150-5p	MIMAT0000451	PIGF	5281	XM_005264369	1	1	0	0	1	1	1	5
hsa-miR-150-5p	MIMAT0000451	PIK3C2A	5286	XM_005252978	1	1	0	0	1	1	1	5
hsa-miR-150-5p	MIMAT0000451	PIK3C2B	5287	XM_005245260	1	1	0	0	1	1	1	5
hsa-miR-150-5p	MIMAT0000451	PIK3CA	5290	NM_006218	1	1	1	0	0	1	1	5
hsa-miR-150-5p	MIMAT0000451	PIK3CG	5294	NM_002649	1	1	1	0	0	1	1	5
hsa-miR-150-5p	MIMAT0000451	PIN1	5300	NM_006221	1	1	0	0	1	1	1	5
hsa-miR-150-5p	MIMAT0000451	PKP2	5318	NM_004572	1	0	1	0	1	1	1	5
hsa-miR-150-5p	MIMAT0000451	PLEC	5339	NM_201380	1	0	1	0	1	1	1	5
hsa-miR-150-5p	MIMAT0000451	PLOD2	5352	NM_182943	1	1	0	0	1	1	1	5
hsa-miR-150-5p	MIMAT0000451	PLS1	5357	NM_001172312	1	0	1	0	1	1	1	5
hsa-miR-150-5p	MIMAT0000451	PLTP	5360	XM_005260439	1	0	1	0	1	1	1	5
hsa-miR-150-5p	MIMAT0000451	PLXNB3	5365	XM_005274694	1	0	1	0	1	1	1	5
hsa-miR-150-5p	MIMAT0000451	POLA1	5422	XM_005274552	1	1	0	0	1	1	1	5
hsa-miR-150-5p	MIMAT0000451	POLE	5426	NM_006231	1	0	1	0	1	1	1	5
hsa-miR-150-5p	MIMAT0000451	POLR2A	5430	NM_000937	1	0	1	0	1	1	1	5
hsa-miR-150-5p	MIMAT0000451	PRIM1	5557	NM_000946	1	0	1	0	1	1	1	5
hsa-miR-150-5p	MIMAT0000451	PRKCB	5579	NM_002738	0	1	1	0	1	1	1	5
hsa-miR-150-5p	MIMAT0000451	PRKD1	5587	NM_002742	1	1	0	0	1	1	1	5
hsa-miR-150-5p	MIMAT0000451	PRKG2	5593	NM_006259	1	1	1	0	0	1	1	5
hsa-miR-150-5p	MIMAT0000451	MAPK10	5602	XM_005263133	1	1	0	0	1	1	1	5
hsa-miR-150-5p	MIMAT0000451	MAPK10	5602	XM_005263134	1	1	0	0	1	1	1	5
hsa-miR-150-5p	MIMAT0000451	MAP2K1	5604	NM_002755	1	1	1	0	0	1	1	5
hsa-miR-150-5p	MIMAT0000451	MAP2K5	5607	NM_145160	1	0	1	0	1	1	1	5
hsa-miR-150-5p	MIMAT0000451	PRLR	5618	NM_000949	1	1	0	0	1	1	1	5
hsa-miR-150-5p	MIMAT0000451	PRPS1	5631	NM_002764	1	1	0	0	1	1	1	5
hsa-miR-150-5p	MIMAT0000451	PSEN1	5663	XM_005267867	1	1	1	0	0	1	1	5
hsa-miR-150-5p	MIMAT0000451	PTPN1	5770	NM_002827	1	1	1	0	0	1	1	5
hsa-miR-150-5p	MIMAT0000451	PTPN4	5775	NM_002830	1	1	0	0	1	1	1	5
hsa-miR-150-5p	MIMAT0000451	PTPRB	5787	NM_001109754	1	1	0	0	1	1	1	5
hsa-miR-150-5p	MIMAT0000451	PTPRJ	5795	NM_002843	1	0	1	0	1	1	1	5
hsa-miR-150-5p	MIMAT0000451	PTPRS	5802	NM_002850	1	1	0	0	1	1	1	5
hsa-miR-150-5p	MIMAT0000451	PWP2	5822	NM_005049	1	0	1	0	1	1	1	5
hsa-miR-150-5p	MIMAT0000451	PXN	5829	XM_005253910	1	0	1	0	1	1	1	5
hsa-miR-150-5p	MIMAT0000451	PYGM	5837	NM_005609	1	1	0	0	1	1	1	5
hsa-miR-150-5p	MIMAT0000451	PZP	5858	NM_002864	1	0	1	0	1	1	1	5
hsa-miR-150-5p	MIMAT0000451	RAB5B	5869	NM_002868	1	1	0	0	1	1	1	5
hsa-miR-150-5p	MIMAT0000451	RAB27A	5873	XM_005254575	1	1	1	0	0	1	1	5
hsa-miR-150-5p	MIMAT0000451	RAG1	5896	NM_000448	1	1	0	0	1	1	1	5
hsa-miR-150-5p	MIMAT0000451	RBBP8	5932	NM_002894	1	0	1	0	1	1	1	5
hsa-miR-150-5p	MIMAT0000451	RBL1	5933	NM_002895	0	1	1	0	1	1	1	5
hsa-miR-150-5p	MIMAT0000451	REL	5966	NM_002908	1	1	0	0	1	1	1	5
hsa-miR-150-5p	MIMAT0000451	REN	5972	NM_000537	1	0	1	0	1	1	1	5
hsa-miR-150-5p	MIMAT0000451	RET	5979	NM_020975	1	1	0	0	1	1	1	5
hsa-miR-150-5p	MIMAT0000451	RFC3	5983	NM_002915	1	0	1	0	1	1	1	5
hsa-miR-150-5p	MIMAT0000451	RFX5	5993	XM_005245408	1	1	0	0	1	1	1	5
hsa-miR-150-5p	MIMAT0000451	RGS4	5999	NM_001102445	1	0	1	0	1	1	1	5
hsa-miR-150-5p	MIMAT0000451	RGS7	6000	NM_002924	1	0	1	0	1	1	1	5
hsa-miR-150-5p	MIMAT0000451	RGS12	6002	NM_002926	1	0	1	0	1	1	1	5
hsa-miR-150-5p	MIMAT0000451	RLF	6018	NM_012421	1	0	1	0	1	1	1	5
hsa-miR-150-5p	MIMAT0000451	ABCE1	6059	NM_002940	1	1	0	0	1	1	1	5
hsa-miR-150-5p	MIMAT0000451	RORB	6096	XM_005252129	0	1	1	0	1	1	1	5
hsa-miR-150-5p	MIMAT0000451	RPN1	6184	NM_002950	1	1	0	0	1	1	1	5
hsa-miR-150-5p	MIMAT0000451	RPS6KB1	6198	NM_001272044	1	1	1	0	0	1	1	5
hsa-miR-150-5p	MIMAT0000451	RRBP1	6238	XM_005260784	1	0	1	0	1	1	1	5
hsa-miR-150-5p	MIMAT0000451	RYR3	6263	NM_001036	1	1	0	0	1	1	1	5
hsa-miR-150-5p	MIMAT0000451	VPS52	6293	NM_022553	1	0	1	0	1	1	1	5
hsa-miR-150-5p	MIMAT0000451	SARS	6301	NM_006513	1	1	0	0	1	1	1	5
hsa-miR-150-5p	MIMAT0000451	SATB1	6304	NM_001195470	1	1	1	0	0	1	1	5
hsa-miR-150-5p	MIMAT0000451	SFPQ	6421	XM_005271111	1	1	0	0	1	1	1	5
hsa-miR-150-5p	MIMAT0000451	SRSF5	6430	XM_005268001	1	1	0	0	1	1	1	5
hsa-miR-150-5p	MIMAT0000451	SHC1	6464	NM_001130040	0	1	1	0	1	1	1	5
hsa-miR-150-5p	MIMAT0000451	ST3GAL1	6482	XM_005251023	1	1	0	0	1	1	1	5
hsa-miR-150-5p	MIMAT0000451	ST3GAL2	6483	NM_006927	1	1	0	0	1	1	1	5
hsa-miR-150-5p	MIMAT0000451	ST3GAL4	6484	NM_006278	1	1	0	0	1	1	1	5
hsa-miR-150-5p	MIMAT0000451	SKIV2L	6499	NM_006929	1	0	1	0	1	1	1	5
hsa-miR-150-5p	MIMAT0000451	SLC1A2	6506	NM_004171	1	1	0	0	1	1	1	5
hsa-miR-150-5p	MIMAT0000451	SLC1A3	6507	NM_004172	1	1	0	0	1	1	1	5
hsa-miR-150-5p	MIMAT0000451	SLC4A1	6521	NM_000342	1	1	0	0	1	1	1	5
hsa-miR-150-5p	MIMAT0000451	SLC8A1	6546	XM_005264512	1	1	0	0	1	1	1	5
hsa-miR-150-5p	MIMAT0000451	SLC9A5	6553	NM_004594	1	1	1	0	0	1	1	5
hsa-miR-150-5p	MIMAT0000451	SLC18A2	6571	NM_003054	1	0	1	0	1	1	1	5
hsa-miR-150-5p	MIMAT0000451	SLC20A1	6574	NM_005415	1	1	0	0	1	1	1	5
hsa-miR-150-5p	MIMAT0000451	SMARCC1	6599	NM_003074	1	1	1	0	0	1	1	5
hsa-miR-150-5p	MIMAT0000451	SMPD1	6609	NM_000543	1	0	1	0	1	1	1	5
hsa-miR-150-5p	MIMAT0000451	CAPN15	6650	XM_005255516	1	1	0	0	1	1	1	5
hsa-miR-150-5p	MIMAT0000451	SORL1	6653	NM_003105	0	1	1	0	1	1	1	5
hsa-miR-150-5p	MIMAT0000451	SPTAN1	6709	XM_005252145	1	0	1	0	1	1	1	5
hsa-miR-150-5p	MIMAT0000451	SPTBN2	6712	XM_005274192	1	0	1	0	1	1	1	5
hsa-miR-150-5p	MIMAT0000451	SQLE	6713	NM_003129	1	1	1	0	0	1	1	5
hsa-miR-150-5p	MIMAT0000451	AKR1D1	6718	NM_005989	0	1	1	0	1	1	1	5
hsa-miR-150-5p	MIMAT0000451	SUOX	6821	NM_000456	1	1	0	0	1	1	1	5
hsa-miR-150-5p	MIMAT0000451	SUV39H1	6839	NM_003173	1	1	0	0	1	1	1	5
hsa-miR-150-5p	MIMAT0000451	SVIL	6840	XM_005252573	1	0	1	0	1	1	1	5
hsa-miR-150-5p	MIMAT0000451	TAF1	6872	XM_005262295	1	0	1	0	1	1	1	5
hsa-miR-150-5p	MIMAT0000451	MAP3K7	6885	NM_145331	1	1	1	0	0	1	1	5
hsa-miR-150-5p	MIMAT0000451	TARBP2	6895	XM_005269120	1	0	1	0	1	1	1	5
hsa-miR-150-5p	MIMAT0000451	TBX15	6913	XM_005271161	1	1	0	0	1	1	1	5
hsa-miR-150-5p	MIMAT0000451	TCF12	6938	XM_005254613	1	1	1	0	0	1	1	5
hsa-miR-150-5p	MIMAT0000451	TCF20	6942	XM_005261722	1	0	1	0	1	1	1	5
hsa-miR-150-5p	MIMAT0000451	TCN1	6947	NM_001062	1	1	1	0	0	1	1	5
hsa-miR-150-5p	MIMAT0000451	TFAP2B	7021	NM_003221	1	1	0	0	1	1	1	5
hsa-miR-150-5p	MIMAT0000451	TGFB3	7043	XM_005268028	1	1	1	0	0	1	1	5
hsa-miR-150-5p	MIMAT0000451	TGFBI	7045	NM_000358	1	0	1	0	1	1	1	5
hsa-miR-150-5p	MIMAT0000451	TGFBR2	7048	NM_001024847	1	1	0	0	1	1	1	5
hsa-miR-150-5p	MIMAT0000451	TIAM1	7074	XM_005261037	1	1	1	0	0	1	1	5
hsa-miR-150-5p	MIMAT0000451	TLL2	7093	NM_012465	1	1	0	0	1	1	1	5
hsa-miR-150-5p	MIMAT0000451	TLR4	7099	NM_003266	1	1	0	0	1	1	1	5
hsa-miR-150-5p	MIMAT0000451	GPR137B	7107	NM_003272	1	1	1	0	0	1	1	5
hsa-miR-150-5p	MIMAT0000451	TRAPPC10	7109	NM_003274	1	0	1	0	1	1	1	5
hsa-miR-150-5p	MIMAT0000451	TMF1	7110	NM_007114	1	1	0	0	1	1	1	5
hsa-miR-150-5p	MIMAT0000451	TMPO	7112	NM_001032283	1	1	0	0	1	1	1	5
hsa-miR-150-5p	MIMAT0000451	TOP2A	7153	NM_001067	1	0	1	0	1	1	1	5
hsa-miR-150-5p	MIMAT0000451	TPP2	7174	XM_005254070	1	1	0	0	1	1	1	5
hsa-miR-150-5p	MIMAT0000451	TPR	7175	NM_003292	1	0	1	0	1	1	1	5
hsa-miR-150-5p	MIMAT0000451	TRAF2	7186	XM_005266098	1	0	1	0	1	1	1	5
hsa-miR-150-5p	MIMAT0000451	TRAF3	7187	NM_145725	1	1	1	0	0	1	1	5
hsa-miR-150-5p	MIMAT0000451	TRIO	7204	NM_007118	1	1	0	0	1	1	1	5
hsa-miR-150-5p	MIMAT0000451	TRPC6	7225	NM_004621	1	1	1	0	0	1	1	5
hsa-miR-150-5p	MIMAT0000451	TRPM2	7226	NM_003307	1	1	0	0	1	1	1	5
hsa-miR-150-5p	MIMAT0000451	TSG101	7251	XM_005253108	1	1	1	0	0	1	1	5
hsa-miR-150-5p	MIMAT0000451	TTF1	7270	NM_007344	0	1	1	0	1	1	1	5
hsa-miR-150-5p	MIMAT0000451	TTN	7273	NM_001267550	1	0	1	0	1	1	1	5
hsa-miR-150-5p	MIMAT0000451	UGT8	7368	NM_001128174	1	1	0	0	1	1	1	5
hsa-miR-150-5p	MIMAT0000451	COL14A1	7373	NM_021110	1	0	1	0	1	1	1	5
hsa-miR-150-5p	MIMAT0000451	UTRN	7402	XM_005267129	1	0	1	0	1	1	1	5
hsa-miR-150-5p	MIMAT0000451	VARS	7407	NM_006295	1	1	0	0	1	1	1	5
hsa-miR-150-5p	MIMAT0000451	VDAC3	7419	NM_001135694	1	0	1	0	1	1	1	5
hsa-miR-150-5p	MIMAT0000451	VRK1	7443	NM_003384	1	1	1	0	0	1	1	5
hsa-miR-150-5p	MIMAT0000451	CLIP2	7461	NM_003388	1	1	0	0	1	1	1	5
hsa-miR-150-5p	MIMAT0000451	NELFA	7469	NM_005663	1	0	1	0	1	1	1	5
hsa-miR-150-5p	MIMAT0000451	ZNF3	7551	NM_001278284	1	1	0	0	1	1	1	5
hsa-miR-150-5p	MIMAT0000451	ZNF33A	7581	NM_001278171	0	1	1	0	1	1	1	5
hsa-miR-150-5p	MIMAT0000451	ZNF221	7638	NM_013359	1	1	0	0	1	1	1	5
hsa-miR-150-5p	MIMAT0000451	ZNF222	7673	XM_005259208	1	0	1	0	1	1	1	5
hsa-miR-150-5p	MIMAT0000451	ZNF132	7691	NM_003433	1	1	0	0	1	1	1	5
hsa-miR-150-5p	MIMAT0000451	ZNF184	7738	XM_005249379	1	1	0	0	1	1	1	5
hsa-miR-150-5p	MIMAT0000451	SLC30A2	7780	XM_005245990	1	1	1	0	0	1	1	5
hsa-miR-150-5p	MIMAT0000451	SLC30A4	7782	NM_013309	1	1	1	0	0	1	1	5
hsa-miR-150-5p	MIMAT0000451	PTP4A1	7803	NM_003463	1	1	1	0	0	1	1	5
hsa-miR-150-5p	MIMAT0000451	EVI5	7813	NM_005665	1	1	0	0	1	1	1	5
hsa-miR-150-5p	MIMAT0000451	PXDN	7837	NM_012293	1	0	1	0	1	1	1	5
hsa-miR-150-5p	MIMAT0000451	ALMS1	7840	NM_015120	1	1	1	0	0	1	1	5
hsa-miR-150-5p	MIMAT0000451	MOGS	7841	NM_006302	1	0	1	0	1	1	1	5
hsa-miR-150-5p	MIMAT0000451	BRPF1	7862	XM_005265449	1	0	1	0	1	1	1	5
hsa-miR-150-5p	MIMAT0000451	PRRC2A	7916	NM_004638	1	0	1	0	1	1	1	5
hsa-miR-150-5p	MIMAT0000451	GPANK1	7918	NM_001199237	1	0	1	0	1	1	1	5
hsa-miR-150-5p	MIMAT0000451	KAT6A	7994	NM_001099412	0	1	1	0	1	1	1	5
hsa-miR-150-5p	MIMAT0000451	NUP214	8021	NM_005085	1	0	1	0	1	1	1	5
hsa-miR-150-5p	MIMAT0000451	CUBN	8029	NM_001081	1	1	0	0	1	1	1	5
hsa-miR-150-5p	MIMAT0000451	PDHX	8050	NM_003477	1	0	1	0	1	1	1	5
hsa-miR-150-5p	MIMAT0000451	CUL5	8065	NM_003478	1	1	1	0	0	1	1	5
hsa-miR-150-5p	MIMAT0000451	KMT2D	8085	XM_005269162	1	1	0	0	1	1	1	5
hsa-miR-150-5p	MIMAT0000451	AAAS	8086	NM_015665	1	0	1	0	1	1	1	5
hsa-miR-150-5p	MIMAT0000451	DPF3	8110	NM_001280544	1	0	1	0	1	1	1	5
hsa-miR-150-5p	MIMAT0000451	GAN	8139	NM_022041	1	1	1	0	0	1	1	5
hsa-miR-150-5p	MIMAT0000451	ZNF239	8187	XM_005271826	1	0	1	0	1	1	1	5
hsa-miR-150-5p	MIMAT0000451	CDC45	8318	XM_005261285	1	0	1	0	1	1	1	5
hsa-miR-150-5p	MIMAT0000451	HYAL3	8372	NM_003549	1	0	1	0	1	1	1	5
hsa-miR-150-5p	MIMAT0000451	PLA2G10	8399	NM_003561	1	0	1	0	1	1	1	5
hsa-miR-150-5p	MIMAT0000451	SPOP	8405	NM_001007226	1	1	0	0	1	1	1	5
hsa-miR-150-5p	MIMAT0000451	LTBP4	8425	NM_001042544	1	0	1	0	1	1	1	5
hsa-miR-150-5p	MIMAT0000451	RECK	8434	XM_005251613	1	1	0	0	1	1	1	5
hsa-miR-150-5p	MIMAT0000451	SORBS2	8470	XM_005263296	1	0	1	0	1	1	1	5
hsa-miR-150-5p	MIMAT0000451	HIRIP3	8479	NM_003609	0	1	1	0	1	1	1	5
hsa-miR-150-5p	MIMAT0000451	PPFIA4	8497	XM_005245553	1	1	0	0	1	1	1	5
hsa-miR-150-5p	MIMAT0000451	ENC1	8507	NM_001256574	1	1	0	0	1	1	1	5
hsa-miR-150-5p	MIMAT0000451	NDST2	8509	NM_003635	1	1	1	0	0	1	1	5
hsa-miR-150-5p	MIMAT0000451	ITGA10	8515	XM_005277436	1	1	0	0	1	1	1	5
hsa-miR-150-5p	MIMAT0000451	ITGA8	8516	XM_005252633	1	1	1	0	0	1	1	5
hsa-miR-150-5p	MIMAT0000451	LGR5	8549	NM_003667	1	1	1	0	0	1	1	5
hsa-miR-150-5p	MIMAT0000451	BHLHE40	8553	NM_003670	1	1	0	0	1	1	1	5
hsa-miR-150-5p	MIMAT0000451	THOC5	8563	NM_001002878	1	1	0	0	1	1	1	5
hsa-miR-150-5p	MIMAT0000451	KMO	8564	NM_003679	1	1	0	0	1	1	1	5
hsa-miR-150-5p	MIMAT0000451	CDK13	8621	NM_003718	0	1	1	0	1	1	1	5
hsa-miR-150-5p	MIMAT0000451	DCHS1	8642	XM_005253207	1	0	1	0	1	1	1	5
hsa-miR-150-5p	MIMAT0000451	PTCH2	8643	XM_005271300	1	0	1	0	1	1	1	5
hsa-miR-150-5p	MIMAT0000451	ABCB11	8647	NM_003742	1	0	1	0	1	1	1	5
hsa-miR-150-5p	MIMAT0000451	EIF3B	8662	NM_001037283	1	1	0	0	1	1	1	5
hsa-miR-150-5p	MIMAT0000451	GALNT4	8693	NM_003774	1	1	1	0	0	1	1	5
hsa-miR-150-5p	MIMAT0000451	B3GALT4	8705	NM_003782	1	1	0	0	1	1	1	5
hsa-miR-150-5p	MIMAT0000451	MBTPS1	8720	NM_003791	1	1	1	0	0	1	1	5
hsa-miR-150-5p	MIMAT0000451	TNFSF14	8740	XM_005259670	1	1	0	0	1	1	1	5
hsa-miR-150-5p	MIMAT0000451	ADAM23	8745	NM_003812	1	1	1	0	0	1	1	5
hsa-miR-150-5p	MIMAT0000451	TNFRSF10A	8797	NM_003844	1	1	1	0	0	1	1	5
hsa-miR-150-5p	MIMAT0000451	DPM1	8813	XM_005260600	1	1	1	0	0	1	1	5
hsa-miR-150-5p	MIMAT0000451	INPP4B	8821	NM_003866	1	1	0	0	1	1	1	5
hsa-miR-150-5p	MIMAT0000451	LDB1	8861	XM_005270262	1	0	1	0	1	1	1	5
hsa-miR-150-5p	MIMAT0000451	VNN2	8875	NM_004665	1	0	1	0	1	1	1	5
hsa-miR-150-5p	MIMAT0000451	VNN1	8876	NM_004666	1	1	1	0	0	1	1	5
hsa-miR-150-5p	MIMAT0000451	EIF2B4	8890	XM_005264632	1	0	1	0	1	1	1	5
hsa-miR-150-5p	MIMAT0000451	AP1S2	8905	NM_001272071	1	1	1	0	0	1	1	5
hsa-miR-150-5p	MIMAT0000451	CACNA1G	8913	NM_018896	1	1	0	0	1	1	1	5
hsa-miR-150-5p	MIMAT0000451	TIMELESS	8914	NM_003920	1	0	1	0	1	1	1	5
hsa-miR-150-5p	MIMAT0000451	BSN	8927	NM_003458	1	1	0	0	1	1	1	5
hsa-miR-150-5p	MIMAT0000451	MBD2	8932	NM_003927	1	1	0	0	1	1	1	5
hsa-miR-150-5p	MIMAT0000451	STBD1	8987	NM_003943	1	1	1	0	0	1	1	5
hsa-miR-150-5p	MIMAT0000451	HAP1	9001	NM_177977	1	1	0	0	1	1	1	5
hsa-miR-150-5p	MIMAT0000451	BAZ1B	9031	NM_032408	1	1	0	0	1	1	1	5
hsa-miR-150-5p	MIMAT0000451	SPAG9	9043	NM_001130528	0	1	1	0	1	1	1	5
hsa-miR-150-5p	MIMAT0000451	NFS1	9054	NM_021100	1	1	0	0	1	1	1	5
hsa-miR-150-5p	MIMAT0000451	PRC1	9055	NM_003981	1	1	0	0	1	1	1	5
hsa-miR-150-5p	MIMAT0000451	UNC119	9094	NM_054035	1	1	0	0	1	1	1	5
hsa-miR-150-5p	MIMAT0000451	USP6	9098	NM_004505	1	1	0	0	1	1	1	5
hsa-miR-150-5p	MIMAT0000451	RRP9	9136	NM_004704	1	0	1	0	1	1	1	5
hsa-miR-150-5p	MIMAT0000451	MAP3K13	9175	NM_004721	0	1	1	0	1	1	1	5
hsa-miR-150-5p	MIMAT0000451	DEDD	9191	XM_005245598	1	1	1	0	0	1	1	5
hsa-miR-150-5p	MIMAT0000451	DLGAP2	9228	XM_005266038	0	1	1	0	1	1	1	5
hsa-miR-150-5p	MIMAT0000451	DLG5	9231	NM_004747	1	1	0	0	1	1	1	5
hsa-miR-150-5p	MIMAT0000451	AIMP1	9255	NM_004757	1	1	1	0	0	1	1	5
hsa-miR-150-5p	MIMAT0000451	COPB2	9276	NM_004766	1	1	1	0	0	1	1	5
hsa-miR-150-5p	MIMAT0000451	SOCS6	9306	NM_004232	1	0	1	0	1	1	1	5
hsa-miR-150-5p	MIMAT0000451	MMP20	9313	NM_004771	1	1	0	0	1	1	1	5
hsa-miR-150-5p	MIMAT0000451	GTF3C5	9328	XM_005272234	1	0	1	0	1	1	1	5
hsa-miR-150-5p	MIMAT0000451	EFTUD2	9343	NM_001258353	1	1	0	0	1	1	1	5
hsa-miR-150-5p	MIMAT0000451	CER1	9350	NM_005454	1	0	1	0	1	1	1	5
hsa-miR-150-5p	MIMAT0000451	SLIT2	9353	XM_005248211	1	0	1	0	1	1	1	5
hsa-miR-150-5p	MIMAT0000451	SLC22A14	9389	XM_005265585	1	0	1	0	1	1	1	5
hsa-miR-150-5p	MIMAT0000451	GRAP2	9402	XM_005261836	1	1	1	0	0	1	1	5
hsa-miR-150-5p	MIMAT0000451	TJP2	9414	XM_005252314	1	0	1	0	1	1	1	5
hsa-miR-150-5p	MIMAT0000451	QKI	9444	NM_206855	1	1	1	0	0	1	1	5
hsa-miR-150-5p	MIMAT0000451	HOMER1	9456	NM_004272	1	1	1	0	0	1	1	5
hsa-miR-150-5p	MIMAT0000451	IL27RA	9466	NM_004843	1	1	0	0	1	1	1	5
hsa-miR-150-5p	MIMAT0000451	EIF4E2	9470	XM_005246976	1	1	0	0	1	1	1	5
hsa-miR-150-5p	MIMAT0000451	AKAP6	9472	NM_004274	1	0	1	0	1	1	1	5
hsa-miR-150-5p	MIMAT0000451	SLC4A7	9497	XM_005265592	1	1	1	0	0	1	1	5
hsa-miR-150-5p	MIMAT0000451	VPS4B	9525	NM_004869	1	1	1	0	0	1	1	5
hsa-miR-150-5p	MIMAT0000451	CIR1	9541	NM_004882	1	1	0	0	1	1	1	5
hsa-miR-150-5p	MIMAT0000451	IGDCC3	9543	NM_004884	1	0	1	0	1	1	1	5
hsa-miR-150-5p	MIMAT0000451	BCAR1	9564	XM_005256258	1	0	1	0	1	1	1	5
hsa-miR-150-5p	MIMAT0000451	GTPBP1	9567	NM_004286	1	1	0	0	1	1	1	5
hsa-miR-150-5p	MIMAT0000451	NR1D1	9572	NM_021724	1	0	1	0	1	1	1	5
hsa-miR-150-5p	MIMAT0000451	SPAG6	9576	NM_001253854	1	0	1	0	1	1	1	5
hsa-miR-150-5p	MIMAT0000451	SNCAIP	9627	XM_005272137	1	0	1	0	1	1	1	5
hsa-miR-150-5p	MIMAT0000451	IQCB1	9657	NM_001023570	1	0	1	0	1	1	1	5
hsa-miR-150-5p	MIMAT0000451	PDE4DIP	9659	XM_005277442	1	0	1	0	1	1	1	5
hsa-miR-150-5p	MIMAT0000451	DZIP3	9666	NM_014648	1	0	1	0	1	1	1	5
hsa-miR-150-5p	MIMAT0000451	PPIP5K1	9677	XM_005254801	1	1	0	0	1	1	1	5
hsa-miR-150-5p	MIMAT0000451	UBE3C	9690	NM_014671	1	1	0	0	1	1	1	5
hsa-miR-150-5p	MIMAT0000451	RIMS2	9699	XM_005251108	1	1	1	0	0	1	1	5
hsa-miR-150-5p	MIMAT0000451	ZNF646	9726	XM_005255710	1	0	1	0	1	1	1	5
hsa-miR-150-5p	MIMAT0000451	VPRBP	9730	XM_005276754	1	1	1	0	0	1	1	5
hsa-miR-150-5p	MIMAT0000451	CEP104	9731	NM_014704	1	0	1	0	1	1	1	5
hsa-miR-150-5p	MIMAT0000451	DOCK4	9732	XM_005250724	1	0	1	0	1	1	1	5
hsa-miR-150-5p	MIMAT0000451	USP34	9736	NM_014709	1	0	1	0	1	1	1	5
hsa-miR-150-5p	MIMAT0000451	CCP110	9738	XM_005255720	1	1	0	0	1	1	1	5
hsa-miR-150-5p	MIMAT0000451	SLK	9748	XM_005270301	1	1	1	0	0	1	1	5
hsa-miR-150-5p	MIMAT0000451	FAM65B	9750	XM_005249500	1	1	0	0	1	1	1	5
hsa-miR-150-5p	MIMAT0000451	FRMPD4	9758	NM_014728	1	1	0	0	1	1	1	5
hsa-miR-150-5p	MIMAT0000451	EIF4A3	9775	NM_014740	1	0	1	0	1	1	1	5
hsa-miR-150-5p	MIMAT0000451	KIAA0232	9778	NM_014743	1	0	1	0	1	1	1	5
hsa-miR-150-5p	MIMAT0000451	MTSS1	9788	XM_005251111	1	0	1	0	1	1	1	5
hsa-miR-150-5p	MIMAT0000451	CUL7	9820	NM_001168370	1	0	1	0	1	1	1	5
hsa-miR-150-5p	MIMAT0000451	ARMCX2	9823	NM_177949	1	0	1	0	1	1	1	5
hsa-miR-150-5p	MIMAT0000451	ARHGEF11	9826	XM_005245629	1	1	0	0	1	1	1	5
hsa-miR-150-5p	MIMAT0000451	DNAJC6	9829	NM_001256864	1	0	1	0	1	1	1	5
hsa-miR-150-5p	MIMAT0000451	MELK	9833	XM_005251633	1	0	1	0	1	1	1	5
hsa-miR-150-5p	MIMAT0000451	PLEKHM1	9842	NM_014798	1	0	1	0	1	1	1	5
hsa-miR-150-5p	MIMAT0000451	MAGI2	9863	XM_005250725	1	1	0	0	1	1	1	5
hsa-miR-150-5p	MIMAT0000451	SETDB1	9869	XM_005245641	1	0	1	0	1	1	1	5
hsa-miR-150-5p	MIMAT0000451	SEC24D	9871	NM_014822	1	0	1	0	1	1	1	5
hsa-miR-150-5p	MIMAT0000451	URB1	9875	NM_014825	1	1	0	0	1	1	1	5
hsa-miR-150-5p	MIMAT0000451	TRANK1	9881	NM_014831	1	1	0	0	1	1	1	5
hsa-miR-150-5p	MIMAT0000451	LRRC37A	9884	XM_005257878	1	0	1	0	1	1	1	5
hsa-miR-150-5p	MIMAT0000451	SNAP91	9892	NM_001256717	1	0	1	0	1	1	1	5
hsa-miR-150-5p	MIMAT0000451	TELO2	9894	NM_016111	1	0	1	0	1	1	1	5
hsa-miR-150-5p	MIMAT0000451	KIAA0196	9897	NM_014846	1	0	1	0	1	1	1	5
hsa-miR-150-5p	MIMAT0000451	MRC2	9902	NM_006039	1	1	0	0	1	1	1	5
hsa-miR-150-5p	MIMAT0000451	ARHGAP44	9912	NM_014859	1	1	0	0	1	1	1	5
hsa-miR-150-5p	MIMAT0000451	ARNT2	9915	XM_005254811	1	1	1	0	0	1	1	5
hsa-miR-150-5p	MIMAT0000451	RNF10	9921	XM_005254013	1	0	1	0	1	1	1	5
hsa-miR-150-5p	MIMAT0000451	KIF14	9928	NM_014875	1	1	1	0	0	1	1	5
hsa-miR-150-5p	MIMAT0000451	CD302	9936	NM_014880	1	1	1	0	0	1	1	5
hsa-miR-150-5p	MIMAT0000451	DLEC1	9940	XM_005265630	1	0	1	0	1	1	1	5
hsa-miR-150-5p	MIMAT0000451	CRYZL1	9946	NM_145858	1	1	1	0	0	1	1	5
hsa-miR-150-5p	MIMAT0000451	SLC23A1	9963	XM_005272148	1	0	1	0	1	1	1	5
hsa-miR-150-5p	MIMAT0000451	MED13	9969	NM_005121	1	1	1	0	0	1	1	5
hsa-miR-150-5p	MIMAT0000451	DOPEY2	9980	NM_005128	1	1	1	0	0	1	1	5
hsa-miR-150-5p	MIMAT0000451	NAALAD2	10003	XM_005273701	1	0	1	0	1	1	1	5
hsa-miR-150-5p	MIMAT0000451	ZBTB33	10009	NM_001184742	1	1	1	0	0	1	1	5
hsa-miR-150-5p	MIMAT0000451	HDAC6	10013	XM_005272564	1	0	1	0	1	1	1	5
hsa-miR-150-5p	MIMAT0000451	HDAC6	10013	XM_005278010	1	0	1	0	1	1	1	5
hsa-miR-150-5p	MIMAT0000451	GNE	10020	NM_005476	0	1	1	0	1	1	1	5
hsa-miR-150-5p	MIMAT0000451	HMGXB4	10042	NM_001003681	1	0	1	0	1	1	1	5
hsa-miR-150-5p	MIMAT0000451	SH2D3C	10044	NM_170600	1	0	1	0	1	1	1	5
hsa-miR-150-5p	MIMAT0000451	RANBP9	10048	NM_005493	1	1	1	0	0	1	1	5
hsa-miR-150-5p	MIMAT0000451	GJC1	10052	NM_005497	1	1	1	0	0	1	1	5
hsa-miR-150-5p	MIMAT0000451	HUWE1	10075	NM_031407	1	0	1	0	1	1	1	5
hsa-miR-150-5p	MIMAT0000451	ZNF263	10127	NM_005741	1	0	1	0	1	1	1	5
hsa-miR-150-5p	MIMAT0000451	RBM12	10137	NM_006047	1	1	1	0	0	1	1	5
hsa-miR-150-5p	MIMAT0000451	WASF2	10163	NM_006990	1	1	0	0	1	1	1	5
hsa-miR-150-5p	MIMAT0000451	ZNF197	10168	XM_005264783	1	0	1	0	1	1	1	5
hsa-miR-150-5p	MIMAT0000451	DHRS9	10170	NM_005771	1	0	1	0	1	1	1	5
hsa-miR-150-5p	MIMAT0000451	PRMT3	10196	NM_005788	1	0	1	0	1	1	1	5
hsa-miR-150-5p	MIMAT0000451	CALCRL	10203	NM_005795	1	0	1	0	1	1	1	5
hsa-miR-150-5p	MIMAT0000451	INADL	10207	NM_176877	1	1	0	0	1	1	1	5
hsa-miR-150-5p	MIMAT0000451	TNIP1	10318	NM_001252385	1	1	1	0	0	1	1	5
hsa-miR-150-5p	MIMAT0000451	ABCA7	10347	NM_019112	1	0	1	0	1	1	1	5
hsa-miR-150-5p	MIMAT0000451	ABCA9	10350	XM_005256935	1	1	0	0	1	1	1	5
hsa-miR-150-5p	MIMAT0000451	IRF9	10379	NM_006084	1	0	1	0	1	1	1	5
hsa-miR-150-5p	MIMAT0000451	TUBB4B	10383	NM_006088	1	0	1	0	1	1	1	5
hsa-miR-150-5p	MIMAT0000451	SYCP2	10388	XM_005260247	1	1	1	0	0	1	1	5
hsa-miR-150-5p	MIMAT0000451	ST3GAL6	10402	NM_006100	1	0	1	0	1	1	1	5
hsa-miR-150-5p	MIMAT0000451	N4BP2L2	10443	XM_005266218	1	0	1	0	1	1	1	5
hsa-miR-150-5p	MIMAT0000451	FST	10468	XM_005248403	1	0	1	0	1	1	1	5
hsa-miR-150-5p	MIMAT0000451	ZBTB18	10472	NM_006352	1	1	0	0	1	1	1	5
hsa-miR-150-5p	MIMAT0000451	DDX17	10521	NM_001098504	1	1	0	0	1	1	1	5
hsa-miR-150-5p	MIMAT0000451	NOP56	10528	NM_006392	1	0	1	0	1	1	1	5
hsa-miR-150-5p	MIMAT0000451	ARFGEF1	10565	XM_005251136	1	1	0	0	1	1	1	5
hsa-miR-150-5p	MIMAT0000451	TACC2	10579	XM_005269389	1	0	1	0	1	1	1	5
hsa-miR-150-5p	MIMAT0000451	SORBS1	10580	XM_005269403	1	1	0	0	1	1	1	5
hsa-miR-150-5p	MIMAT0000451	POMT1	10585	NM_001136113	1	0	1	0	1	1	1	5
hsa-miR-150-5p	MIMAT0000451	SMC2	10592	NM_001042550	1	1	0	0	1	1	1	5
hsa-miR-150-5p	MIMAT0000451	PAIP1	10605	NM_006451	1	1	0	0	1	1	1	5
hsa-miR-150-5p	MIMAT0000451	IVNS1ABP	10625	XM_005244843	1	1	0	0	1	1	1	5
hsa-miR-150-5p	MIMAT0000451	PNMA2	10687	XM_005273377	1	0	1	0	1	1	1	5
hsa-miR-150-5p	MIMAT0000451	RBBP9	10741	NM_006606	1	1	0	0	1	1	1	5
hsa-miR-150-5p	MIMAT0000451	NES	10763	NM_006617	1	0	1	0	1	1	1	5
hsa-miR-150-5p	MIMAT0000451	KDM5B	10765	NM_006618	0	1	1	0	1	1	1	5
hsa-miR-150-5p	MIMAT0000451	40057	10801	NM_006640	1	0	1	0	1	1	1	5
hsa-miR-150-5p	MIMAT0000451	SDCCAG3	10807	NM_001039707	1	1	0	0	1	1	1	5
hsa-miR-150-5p	MIMAT0000451	SRCAP	10847	XM_005255045	1	1	0	0	1	1	1	5
hsa-miR-150-5p	MIMAT0000451	WDR3	10885	NM_006784	1	1	1	0	0	1	1	5
hsa-miR-150-5p	MIMAT0000451	MTMR11	10903	NM_001145862	1	1	0	0	1	1	1	5
hsa-miR-150-5p	MIMAT0000451	GCN1L1	10985	NM_006836	1	0	1	0	1	1	1	5
hsa-miR-150-5p	MIMAT0000451	ILVBL	10994	XM_005259717	1	0	1	0	1	1	1	5
hsa-miR-150-5p	MIMAT0000451	LIAS	11019	NM_006859	1	1	1	0	0	1	1	5
hsa-miR-150-5p	MIMAT0000451	IFT27	11020	NM_001177701	1	1	0	0	1	1	1	5
hsa-miR-150-5p	MIMAT0000451	RAPGEF4	11069	NM_007023	1	1	0	0	1	1	1	5
hsa-miR-150-5p	MIMAT0000451	ADAMTS5	11096	NM_007038	1	1	0	0	1	1	1	5
hsa-miR-150-5p	MIMAT0000451	CIT	11113	NM_001206999	1	1	0	0	1	1	1	5
hsa-miR-150-5p	MIMAT0000451	POLR3A	11128	NM_007055	1	1	1	0	0	1	1	5
hsa-miR-150-5p	MIMAT0000451	PWP1	11137	NM_007062	1	1	1	0	0	1	1	5
hsa-miR-150-5p	MIMAT0000451	ERLIN2	11160	XM_005273391	1	0	1	0	1	1	1	5
hsa-miR-150-5p	MIMAT0000451	ADAMTS7	11173	NM_014272	1	0	1	0	1	1	1	5
hsa-miR-150-5p	MIMAT0000451	BAZ2A	11176	NM_013449	1	1	0	0	1	1	1	5
hsa-miR-150-5p	MIMAT0000451	DDX20	11218	NM_007204	1	0	1	0	1	1	1	5
hsa-miR-150-5p	MIMAT0000451	GALNT6	11226	XM_005268607	0	1	1	0	1	1	1	5
hsa-miR-150-5p	MIMAT0000451	RASSF8	11228	NM_001164746	1	1	1	0	0	1	1	5
hsa-miR-150-5p	MIMAT0000451	NXPH4	11247	NM_007224	1	0	1	0	1	1	1	5
hsa-miR-150-5p	MIMAT0000451	KLHL2	11275	NM_007246	1	0	1	0	1	1	1	5
hsa-miR-150-5p	MIMAT0000451	SYNRG	11276	XM_005256980	1	1	0	0	1	1	1	5
hsa-miR-150-5p	MIMAT0000451	LAMB4	22798	NM_007356	1	0	1	0	1	1	1	5
hsa-miR-150-5p	MIMAT0000451	ITGA11	22801	XM_005254227	0	1	1	0	1	1	1	5
hsa-miR-150-5p	MIMAT0000451	KIAA1009	22832	XM_005248676	1	1	1	0	0	1	1	5
hsa-miR-150-5p	MIMAT0000451	LPHN1	22859	XM_005259819	1	1	1	0	0	1	1	5
hsa-miR-150-5p	MIMAT0000451	NLRP1	22861	NM_033004	1	0	1	0	1	1	1	5
hsa-miR-150-5p	MIMAT0000451	FNDC3A	22862	NM_001278438	1	0	1	0	1	1	1	5
hsa-miR-150-5p	MIMAT0000451	ATG14	22863	NM_014924	1	1	0	0	1	1	1	5
hsa-miR-150-5p	MIMAT0000451	SEC31A	22872	XM_005262840	1	0	1	0	1	1	1	5
hsa-miR-150-5p	MIMAT0000451	MLXIP	22877	NM_014938	1	1	1	0	0	1	1	5
hsa-miR-150-5p	MIMAT0000451	WDR37	22884	XM_005252417	1	1	0	0	1	1	1	5
hsa-miR-150-5p	MIMAT0000451	UBOX5	22888	NM_014948	1	1	1	0	0	1	1	5
hsa-miR-150-5p	MIMAT0000451	ARHGEF15	22899	NM_173728	0	1	1	0	1	1	1	5
hsa-miR-150-5p	MIMAT0000451	RUFY3	22902	XM_005265656	1	0	1	0	1	1	1	5
hsa-miR-150-5p	MIMAT0000451	BTBD3	22903	NM_014962	1	0	1	0	1	1	1	5
hsa-miR-150-5p	MIMAT0000451	KIFAP3	22920	NM_001204517	1	1	1	0	0	1	1	5
hsa-miR-150-5p	MIMAT0000451	ATF6	22926	NM_007348	0	1	1	0	1	1	1	5
hsa-miR-150-5p	MIMAT0000451	SHANK2	22941	NM_012309	1	0	1	0	1	1	1	5
hsa-miR-150-5p	MIMAT0000451	SLC4A1AP	22950	NM_018158	1	0	1	0	1	1	1	5
hsa-miR-150-5p	MIMAT0000451	TCF25	22980	XM_005256300	1	0	1	0	1	1	1	5
hsa-miR-150-5p	MIMAT0000451	NINL	22981	XM_005260678	1	0	1	0	1	1	1	5
hsa-miR-150-5p	MIMAT0000451	PCNX	22990	NM_014982	1	1	0	0	1	1	1	5
hsa-miR-150-5p	MIMAT0000451	CEP152	22995	NM_001194998	1	1	0	0	1	1	1	5
hsa-miR-150-5p	MIMAT0000451	PALLD	23022	XM_005262863	1	0	1	0	1	1	1	5
hsa-miR-150-5p	MIMAT0000451	TMCC1	23023	NM_001017395	0	1	1	0	1	1	1	5
hsa-miR-150-5p	MIMAT0000451	PDZD2	23037	XM_005248269	1	0	1	0	1	1	1	5
hsa-miR-150-5p	MIMAT0000451	MON2	23041	NM_001278472	1	0	1	0	1	1	1	5
hsa-miR-150-5p	MIMAT0000451	FNBP1	23048	XM_005251817	1	1	0	0	1	1	1	5
hsa-miR-150-5p	MIMAT0000451	SMG1	23049	XM_005255183	1	1	1	0	0	1	1	5
hsa-miR-150-5p	MIMAT0000451	NMNAT2	23057	NM_015039	1	1	1	0	0	1	1	5
hsa-miR-150-5p	MIMAT0000451	GGA2	23062	NM_015044	1	1	1	0	0	1	1	5
hsa-miR-150-5p	MIMAT0000451	AVL9	23080	XM_005249668	1	0	1	0	1	1	1	5
hsa-miR-150-5p	MIMAT0000451	PPRC1	23082	NM_015062	1	1	1	0	0	1	1	5
hsa-miR-150-5p	MIMAT0000451	EXPH5	23086	NM_015065	1	0	1	0	1	1	1	5
hsa-miR-150-5p	MIMAT0000451	ARHGAP26	23092	XM_005268398	1	1	0	0	1	1	1	5
hsa-miR-150-5p	MIMAT0000451	KIF1B	23095	XM_005263433	1	1	0	0	1	1	1	5
hsa-miR-150-5p	MIMAT0000451	NFASC	23114	XM_005244973	0	1	1	0	1	1	1	5
hsa-miR-150-5p	MIMAT0000451	PHF8	23133	NM_015107	0	1	1	0	1	1	1	5
hsa-miR-150-5p	MIMAT0000451	KDM6B	23135	NM_001080424	1	1	0	0	1	1	1	5
hsa-miR-150-5p	MIMAT0000451	38961	23157	NM_145799	1	1	0	0	1	1	1	5
hsa-miR-150-5p	MIMAT0000451	MPRIP	23164	XM_005256563	1	0	1	0	1	1	1	5
hsa-miR-150-5p	MIMAT0000451	PASK	23178	NM_001252124	1	1	0	0	1	1	1	5
hsa-miR-150-5p	MIMAT0000451	GSE1	23199	XM_005255859	1	0	1	0	1	1	1	5
hsa-miR-150-5p	MIMAT0000451	RRS1	23212	NM_015169	1	0	1	0	1	1	1	5
hsa-miR-150-5p	MIMAT0000451	RHOBTB2	23221	NM_015178	1	1	0	0	1	1	1	5
hsa-miR-150-5p	MIMAT0000451	SYNE2	23224	XM_005267454	1	0	1	0	1	1	1	5
hsa-miR-150-5p	MIMAT0000451	ANKRD28	23243	NM_001195098	1	0	1	0	1	1	1	5
hsa-miR-150-5p	MIMAT0000451	ASTN2	23245	XM_005251844	1	0	1	0	1	1	1	5
hsa-miR-150-5p	MIMAT0000451	DENND5A	23258	XM_005252832	1	0	1	0	1	1	1	5
hsa-miR-150-5p	MIMAT0000451	DDHD2	23259	XM_005273455	1	0	1	0	1	1	1	5
hsa-miR-150-5p	MIMAT0000451	FAM208A	23272	NM_001112736	1	1	1	0	0	1	1	5
hsa-miR-150-5p	MIMAT0000451	KIAA1033	23325	NM_015275	1	0	1	0	1	1	1	5
hsa-miR-150-5p	MIMAT0000451	TBC1D30	23329	NM_015279	1	0	1	0	1	1	1	5
hsa-miR-150-5p	MIMAT0000451	DPY19L1	23333	NM_015283	1	1	1	0	0	1	1	5
hsa-miR-150-5p	MIMAT0000451	DNAJC16	23341	NM_015291	0	1	1	0	1	1	1	5
hsa-miR-150-5p	MIMAT0000451	SYNE1	23345	NM_182961	1	0	1	0	1	1	1	5
hsa-miR-150-5p	MIMAT0000451	KHNYN	23351	NM_015299	0	1	1	0	1	1	1	5
hsa-miR-150-5p	MIMAT0000451	UBR4	23352	XM_005245798	1	0	1	0	1	1	1	5
hsa-miR-150-5p	MIMAT0000451	USP24	23358	NM_015306	1	1	1	0	0	1	1	5
hsa-miR-150-5p	MIMAT0000451	OBSL1	23363	XM_005246418	1	1	0	0	1	1	1	5
hsa-miR-150-5p	MIMAT0000451	KIAA0947	23379	NM_015325	1	0	1	0	1	1	1	5
hsa-miR-150-5p	MIMAT0000451	SMG5	23381	NM_015327	1	1	0	0	1	1	1	5
hsa-miR-150-5p	MIMAT0000451	KIAA0368	23392	NM_001080398	1	0	1	0	1	1	1	5
hsa-miR-150-5p	MIMAT0000451	LARS2	23395	NM_015340	1	1	0	0	1	1	1	5
hsa-miR-150-5p	MIMAT0000451	DICER1	23405	NM_177438	1	1	0	0	1	1	1	5
hsa-miR-150-5p	MIMAT0000451	KCNH4	23415	NM_012285	1	0	1	0	1	1	1	5
hsa-miR-150-5p	MIMAT0000451	CRB1	23418	NM_001257965	1	1	0	0	1	1	1	5
hsa-miR-150-5p	MIMAT0000451	GRIP1	23426	XM_005268754	1	1	0	0	1	1	1	5
hsa-miR-150-5p	MIMAT0000451	HARS2	23438	NM_012208	1	0	1	0	1	1	1	5
hsa-miR-150-5p	MIMAT0000451	ABCB9	23457	NM_019625	1	1	0	0	1	1	1	5
hsa-miR-150-5p	MIMAT0000451	ABCA5	23461	NM_018672	1	1	0	0	1	1	1	5
hsa-miR-150-5p	MIMAT0000451	TGDS	23483	NM_014305	1	0	1	0	1	1	1	5
hsa-miR-150-5p	MIMAT0000451	TMEM131	23505	XM_005263909	1	0	1	0	1	1	1	5
hsa-miR-150-5p	MIMAT0000451	NUP188	23511	NM_015354	1	0	1	0	1	1	1	5
hsa-miR-150-5p	MIMAT0000451	PSD4	23550	NM_012455	1	0	1	0	1	1	1	5
hsa-miR-150-5p	MIMAT0000451	GTPBP4	23560	NM_012341	1	1	0	0	1	1	1	5
hsa-miR-150-5p	MIMAT0000451	ACOT9	23597	XM_005274471	1	1	1	0	0	1	1	5
hsa-miR-150-5p	MIMAT0000451	CD2AP	23607	NM_012120	1	1	0	0	1	1	1	5
hsa-miR-150-5p	MIMAT0000451	PPP1R15A	23645	NM_014330	1	0	1	0	1	1	1	5
hsa-miR-150-5p	MIMAT0000451	ZKSCAN5	23660	XM_005250243	1	0	1	0	1	1	1	5
hsa-miR-150-5p	MIMAT0000451	BHMT2	23743	NM_017614	1	1	1	0	0	1	1	5
hsa-miR-150-5p	MIMAT0000451	ZNF318	24149	NM_014345	1	0	1	0	1	1	1	5
hsa-miR-150-5p	MIMAT0000451	FSCN2	25794	XM_005257195	1	0	1	0	1	1	1	5
hsa-miR-150-5p	MIMAT0000451	MGAT4C	25834	XM_005268781	1	0	1	0	1	1	1	5
hsa-miR-150-5p	MIMAT0000451	C3orf17	25871	NM_015412	1	1	1	0	0	1	1	5
hsa-miR-150-5p	MIMAT0000451	PLEKHG4	25894	NM_015432	1	0	1	0	1	1	1	5
hsa-miR-150-5p	MIMAT0000451	IFFO1	25900	NM_001193457	1	0	1	0	1	1	1	5
hsa-miR-150-5p	MIMAT0000451	SEC31B	25956	XM_005269676	1	0	1	0	1	1	1	5
hsa-miR-150-5p	MIMAT0000451	TIPARP	25976	NM_001184717	1	1	1	0	0	1	1	5
hsa-miR-150-5p	MIMAT0000451	ZZZ3	26009	XM_005270725	1	1	0	0	1	1	1	5
hsa-miR-150-5p	MIMAT0000451	PTCD1	26024	NM_015545	1	1	0	0	1	1	1	5
hsa-miR-150-5p	MIMAT0000451	PLEKHG3	26030	XM_005267511	1	0	1	0	1	1	1	5
hsa-miR-150-5p	MIMAT0000451	GIGYF2	26058	NM_015575	1	1	0	0	1	1	1	5
hsa-miR-150-5p	MIMAT0000451	APPL1	26060	NM_012096	1	1	1	0	0	1	1	5
hsa-miR-150-5p	MIMAT0000451	KIAA1279	26128	NM_015634	1	0	1	0	1	1	1	5
hsa-miR-150-5p	MIMAT0000451	ABCA12	26154	NM_173076	1	0	1	0	1	1	1	5
hsa-miR-150-5p	MIMAT0000451	RSL1D1	26156	NM_015659	1	1	1	0	0	1	1	5
hsa-miR-150-5p	MIMAT0000451	IFT172	26160	NM_015662	1	0	1	0	1	1	1	5
hsa-miR-150-5p	MIMAT0000451	MTG2	26164	XM_005260393	1	1	0	0	1	1	1	5
hsa-miR-150-5p	MIMAT0000451	SPATA31A7	26165	NM_015667	1	0	1	0	1	1	1	5
hsa-miR-150-5p	MIMAT0000451	FBXW2	26190	NM_012164	1	1	1	0	0	1	1	5
hsa-miR-150-5p	MIMAT0000451	AK5	26289	NM_012093	1	1	0	0	1	1	1	5
hsa-miR-150-5p	MIMAT0000451	FGF21	26291	XM_005258731	1	0	1	0	1	1	1	5
hsa-miR-150-5p	MIMAT0000451	GBGT1	26301	XM_005272182	1	0	1	0	1	1	1	5
hsa-miR-150-5p	MIMAT0000451	CNNM1	26507	NM_020348	1	1	0	0	1	1	1	5
hsa-miR-150-5p	MIMAT0000451	RANBP6	26953	NM_012416	1	1	0	0	1	1	1	5
hsa-miR-150-5p	MIMAT0000451	GPR160	26996	XM_005247346	1	1	1	0	0	1	1	5
hsa-miR-150-5p	MIMAT0000451	ACAD8	27034	XM_005271501	1	0	1	0	1	1	1	5
hsa-miR-150-5p	MIMAT0000451	DKK2	27123	NM_014421	1	1	1	0	0	1	1	5
hsa-miR-150-5p	MIMAT0000451	SNX5	27131	XM_005260706	1	1	0	0	1	1	1	5
hsa-miR-150-5p	MIMAT0000451	STK36	27148	NM_015690	1	0	1	0	1	1	1	5
hsa-miR-150-5p	MIMAT0000451	CPAMD8	27151	NM_015692	1	0	1	0	1	1	1	5
hsa-miR-150-5p	MIMAT0000451	AGO2	27161	NM_012154	1	1	1	0	0	1	1	5
hsa-miR-150-5p	MIMAT0000451	C5AR2	27202	NM_001271749	1	0	1	0	1	1	1	5
hsa-miR-150-5p	MIMAT0000451	BBS9	27241	NM_198428	1	1	0	0	1	1	1	5
hsa-miR-150-5p	MIMAT0000451	LSM3	27258	NM_014463	1	1	1	0	0	1	1	5
hsa-miR-150-5p	MIMAT0000451	PCDH11X	27328	NM_032968	1	1	0	0	1	1	1	5
hsa-miR-150-5p	MIMAT0000451	ANGPTL3	27329	NM_014495	1	0	1	0	1	1	1	5
[truncated: 43,079 more rows]

## Sheet: Predicted miRWalk 5'UTR
miRNA	MIMATid	Gene	EntrezID	RefseqID	miRWalk	miRanda	PITA	RNA22	RNAhybrid	Targetscan	SUM
[truncated: 18,867 more rows]
