# Supplementary material for: RFX transcription factors control a miR-150/PDAP1 axis that restrains the proliferation of human T cells
Source: PLoS Biol. 2022 Feb 10;20(2):e3001538. doi: 10.1371/journal.pbio.3001538 (PMC8865640; doi:10.1371/journal.pbio.3001538)
Supplement: S3 Table — (XLSX) [file pbio.3001538.s014.xlsx]

## Sheet: DE_PD146a All genes
PD146a vs CTRL
gene_id	baseMean	log2FoldChange PD146a vs CTRL	lfcSE	stat	pvalue	padj	hgnc_symbol
ENSG00000166478	359.578	1.1258	0.213484	5.27349	1.33852e-07	0.00738649	ZNF143
ENSG00000199994	101.207	1.12411	0.259856	4.32588	1.51922e-05	0.279455	RNA5SP145
ENSG00000201822	119.501	1.04596	0.261404	4.00132	6.29909e-05	0.869023	RNA5SP149
ENSG00000184216	2984.86	0.924304	0.193763	4.77029	1.83961e-06	0.0507586	IRAK1
ENSG00000231878	27.5333	0.795513	0.253071	3.14344	0.00166972	0.999996	SNRPFP1
ENSG00000212607	54.1647	0.766315	0.261716	2.92804	0.00341108	0.999996	SNORA3B
ENSG00000137575	721.382	0.729369	0.203596	3.58244	0.000340397	0.999996	SDCBP
ENSG00000177426	148.97	0.724786	0.229886	3.1528	0.00161712	0.999996	TGIF1
ENSG00000243403	10.9186	0.705716	0.269246	2.62109	0.00876501	0.999996
ENSG00000269028	51.8879	0.699005	0.260866	2.67955	0.00737201	0.999996	MTRNR2L12
ENSG00000266149	5.24511	0.692636	0.245843	2.81739	0.00484154	0.999996
ENSG00000175104	212.104	0.686567	0.216944	3.16472	0.00155232	0.999996	TRAF6
ENSG00000215199	46.9531	0.681978	0.237944	2.86612	0.00415535	0.999996	YWHAZP6
ENSG00000279266	9.00385	0.658925	0.263724	2.49854	0.0124707	0.999996
ENSG00000200534	20.7728	0.651416	0.264052	2.467	0.0136251	0.999996	SNORA33
ENSG00000268066	4.36933	0.619707	0.23734	2.61105	0.00902636	0.999996	FMR1-AS1
ENSG00000207475	22.9059	0.617281	0.268979	2.29491	0.0217384	0.999996	SNORA80E
ENSG00000283907	28.5542	0.609974	0.269505	2.26332	0.0236161	0.999996
ENSG00000261061	49.8345	0.595556	0.244179	2.43902	0.0147272	0.999996
ENSG00000200558	87.3919	0.592308	0.262568	2.25582	0.0240816	0.999996	RNA5SP429
ENSG00000011021	83.4094	0.588221	0.221763	2.65247	0.00799052	0.999996	CLCN6
ENSG00000277534	9.26199	0.587406	0.26924	2.18172	0.0291305	0.999996
ENSG00000277998	11.3867	0.580408	0.26895	2.15805	0.0309238	0.999996
ENSG00000206652	11.8344	0.578777	0.261006	2.21749	0.0265897	0.999996	RNU1-1
ENSG00000201457	22.5034	0.57705	0.269238	2.14327	0.0320916	0.999996	SNORA55
ENSG00000184619	5.76052	0.573031	0.255553	2.24232	0.0249405	0.999996	KRBA2
ENSG00000267655	6.1577	0.568059	0.258883	2.19426	0.0282164	0.999996
ENSG00000255909	8.28064	0.564537	0.266329	2.1197	0.0340313	0.999996	PDCD5P1
ENSG00000235363	15.8698	0.562186	0.26923	2.08813	0.0367862	0.999996	SNRPGP10
ENSG00000189241	581.349	0.556305	0.197853	2.81171	0.00492789	0.999996	TSPYL1
ENSG00000281383	9.89557	0.555982	0.268103	2.07376	0.0381013	0.999996
ENSG00000204152	10.5382	0.553588	0.269409	2.05482	0.0398964	0.999996	TIMM23B
ENSG00000213598	41.0185	0.547193	0.239196	2.28763	0.0221589	0.999996
ENSG00000254887	11.5667	0.545309	0.268814	2.02858	0.0425014	0.999996
ENSG00000237264	12.0572	0.541697	0.269486	2.01011	0.0444191	0.999996	FTH1P11
ENSG00000136783	121.71	0.538247	0.209428	2.57008	0.0101676	0.999996	NIPSNAP3A
ENSG00000228818	12.647	0.533544	0.268756	1.98523	0.0471187	0.999996
ENSG00000118564	347.04	0.533002	0.196421	2.71357	0.00665617	0.999996	FBXL5
ENSG00000217824	13.6564	0.531275	0.26817	1.98111	0.0475789	0.999996	SNRPEP6
ENSG00000083817	40.5419	0.520756	0.236074	2.2059	0.027391	0.999996	ZNF416
ENSG00000203883	7.90253	0.517314	0.261838	1.9757	0.0481886	0.999996	SOX18
ENSG00000232613	4.61757	0.513749	0.237091	2.16688	0.0302438	0.999996	LINC02576
ENSG00000276765	2.42856	0.512444	0.213411	2.40121	0.016341	0.999996	MIR8073
ENSG00000205105	9.24088	0.506522	0.263329	1.92354	0.0544127	0.999996	COX17P1
ENSG00000255760	7.83588	0.505537	0.265686	1.90276	0.0570719	0.999996	LINC02422
ENSG00000128322	3.18018	0.504461	0.235386	2.14312	0.0321035	0.999996	IGLL1
ENSG00000206634	62.5364	0.503685	0.257902	1.95301	0.0508181	0.999996	SNORA22
ENSG00000171124	10.0622	0.503489	0.265506	1.89634	0.0579154	0.999996	FUT3
ENSG00000288033	3.47641	0.488102	0.213426	2.28699	0.0221966	0.999996
ENSG00000287264	3.31545	0.48691	0.228221	2.1335	0.0328834	0.999996
ENSG00000225891	4.45447	0.485988	0.249958	1.94428	0.0518618	0.999996
ENSG00000229237	15.3917	0.483501	0.266772	1.81241	0.069923	0.999996	HMGN1P37
ENSG00000187550	2.59903	0.483247	0.200526	2.4099	0.015957	0.999996	SBK2
ENSG00000197776	11.3678	0.482989	0.269553	1.79181	0.0731629	0.999996	KLHDC1
ENSG00000228323	4.05513	0.481459	0.248072	1.9408	0.0522821	0.999996
ENSG00000227358	2.6069	0.480109	0.198966	2.41302	0.0158211	0.999996
ENSG00000235065	4.82049	0.479828	0.248857	1.92813	0.0538393	0.999996	RPL24P2
ENSG00000269961	5.16133	0.479754	0.250328	1.9165	0.0553012	0.999996
ENSG00000259275	7.34348	0.477159	0.263528	1.81066	0.0701934	0.999996
ENSG00000124920	49.2998	0.476983	0.239432	1.99215	0.046355	0.999996	MYRF
ENSG00000128594	8.49359	0.474775	0.264425	1.7955	0.0725741	0.999996	LRRC4
ENSG00000258766	5.29203	0.473481	0.257269	1.84041	0.0657084	0.999996	DIO2-AS1
ENSG00000086967	17.4808	0.47065	0.269408	1.74698	0.0806416	0.999996	MYBPC2
ENSG00000249923	4.33318	0.469129	0.243094	1.92982	0.0536288	0.999996
ENSG00000250827	2.9773	0.468364	0.227057	2.06275	0.039136	0.999996	MFSD4BP1
ENSG00000235781	7.18949	0.46509	0.260018	1.78868	0.0736657	0.999996	LINC02569
ENSG00000175841	5.74333	0.464743	0.257211	1.80685	0.0707852	0.999996	FAM172BP
ENSG00000267533	13.3449	0.463173	0.268857	1.72274	0.0849347	0.999996
ENSG00000286067	8.68498	0.462606	0.263506	1.75558	0.07916	0.999996
ENSG00000236495	10.3017	0.462577	0.268765	1.72112	0.0852293	0.999996
ENSG00000239470	19.0744	0.460684	0.260562	1.76804	0.0770534	0.999996
ENSG00000271933	11.1914	0.460316	0.269491	1.70809	0.0876194	0.999996
ENSG00000260236	15.9408	0.459371	0.267375	1.71807	0.0857832	0.999996
ENSG00000232653	19.4912	0.458853	0.269012	1.7057	0.0880644	0.999996	GOLGA8N
ENSG00000217094	23.6614	0.458307	0.255466	1.794	0.0728128	0.999996	PPIAP31
ENSG00000235912	6.15085	0.457653	0.261017	1.75335	0.0795423	0.999996
ENSG00000251192	33.4357	0.456933	0.25191	1.81387	0.0696971	0.999996	ZNF674
ENSG00000196636	40.3046	0.456928	0.244089	1.87197	0.0612104	0.999996	SDHAF3
ENSG00000151881	41.1013	0.456834	0.238446	1.91588	0.0553803	0.999996	TMEM267
ENSG00000108176	7.13418	0.455718	0.265979	1.71336	0.0866469	0.999996	DNAJC12
ENSG00000222724	10.1291	0.453545	0.269409	1.68348	0.0922815	0.999996	RNU2-63P
ENSG00000241476	8.2922	0.452952	0.265314	1.70723	0.0877792	0.999996	SSX2
ENSG00000170419	15.6258	0.45247	0.268751	1.6836	0.0922587	0.999996	VSTM2A
ENSG00000212588	31.9344	0.451941	0.261181	1.73037	0.0835636	0.999996	SNORA26
ENSG00000182247	11.9505	0.450381	0.269424	1.67164	0.0945948	0.999996	UBE2E2
ENSG00000200792	2.52752	0.450277	0.21049	2.13918	0.0324208	0.999996	SNORA80A
ENSG00000283516	5.45474	0.449866	0.248344	1.81146	0.0700694	0.999996	LITAFD
ENSG00000054277	52.7896	0.449757	0.23998	1.87415	0.0609101	0.999996	OPN3
ENSG00000272764	4.5743	0.447382	0.248273	1.80198	0.0715488	0.999996
ENSG00000179058	3.6541	0.446925	0.234109	1.90905	0.056256	0.999996	C9orf50
ENSG00000215313	3.08689	0.446801	0.221156	2.0203	0.0433525	0.999996	RPL6P30
ENSG00000111537	109.658	0.445418	0.23296	1.912	0.0558768	0.999996	IFNG
ENSG00000250317	58.2835	0.445407	0.239038	1.86333	0.0624158	0.999996	SMIM20
ENSG00000207088	4.7085	0.445398	0.249576	1.78462	0.0743236	0.999996	SNORA7B
ENSG00000262099	1.88537	0.445383	0.196361	2.26819	0.0233175	0.999996
ENSG00000216412	3.7305	0.445297	0.235125	1.89388	0.0582415	0.999996	RPL12P2
ENSG00000105991	16.1685	0.443033	0.265372	1.66948	0.0950228	0.999996	HOXA1
ENSG00000189152	4.85735	0.440989	0.244957	1.80027	0.0718179	0.999996	GRAPL
ENSG00000231503	23.6121	0.440715	0.267594	1.64696	0.099567	0.999996	PTMAP4
ENSG00000080839	844.864	0.440292	0.199239	2.20987	0.0271142	0.999996	RBL1
ENSG00000278238	8.38883	0.440099	0.264104	1.66638	0.0956368	0.999996
ENSG00000201782	3.28418	0.439904	0.233665	1.88263	0.0597511	0.999996	RN7SKP226
ENSG00000224936	6.6712	0.436433	0.264394	1.65069	0.0988015	0.999996	SUCLA2P1
ENSG00000266282	2.26706	0.435118	0.200475	2.17044	0.0299739	0.999996	UBL5P2
ENSG00000159388	2493.89	0.43504	0.209258	2.07896	0.037621	0.999996	BTG2
ENSG00000254614	8.97763	0.434698	0.264889	1.64106	0.100786	0.999996
ENSG00000196329	145.891	0.433931	0.217895	1.99146	0.0464298	0.999996	GIMAP5
ENSG00000271682	2.25045	0.432406	0.193192	2.23821	0.0252072	0.999996
ENSG00000277149	24.4638	0.432162	0.256219	1.68669	0.0916637	0.999996	TYW1B
ENSG00000125903	7.75428	0.431169	0.259536	1.66131	0.0966513	0.999996	DEFB129
ENSG00000198744	32.5177	0.430588	0.256557	1.67833	0.0932831	0.999996	MTCO3P12
ENSG00000237493	5.10537	0.430449	0.248764	1.73035	0.0835678	0.999996
ENSG00000183822	3.93471	0.430122	0.247446	1.73824	0.0821682	0.999996	NCF4-AS1
ENSG00000229644	86.8783	0.428233	0.235063	1.82178	0.0684882	0.999996	NAMPTP1
ENSG00000156172	20.2026	0.428007	0.259916	1.64671	0.099618	0.999996	C8orf37
ENSG00000260490	16.1645	0.427998	0.267755	1.59847	0.109939	0.999996	MYL12BP1
ENSG00000201413	2.87493	0.427974	0.225488	1.89799	0.057697	0.999996	RNA5SP141
ENSG00000239899	16.1897	0.426524	0.266623	1.59972	0.10966	0.999996	RN7SL674P
ENSG00000189045	14.7407	0.426465	0.268835	1.58634	0.112661	0.999996	ANKDD1B
ENSG00000254440	4.35836	0.42613	0.23347	1.8252	0.0679712	0.999996	PBOV1
ENSG00000114107	46.5258	0.425381	0.238598	1.78284	0.0746122	0.999996	CEP70
ENSG00000243974	8.27263	0.425053	0.264445	1.60734	0.107979	0.999996	VTI1BP1
ENSG00000260420	3.43873	0.423041	0.238123	1.77657	0.0756393	0.999996	LINC02182
ENSG00000213309	2.04015	0.422769	0.195897	2.15812	0.0309186	0.999996	RPL9P18
ENSG00000222806	11.7617	0.42126	0.269381	1.56381	0.117863	0.999996	RNA5SP225
ENSG00000196118	5.85846	0.420913	0.256471	1.64117	0.100762	0.999996	CCDC189
ENSG00000243053	2.72067	0.419536	0.211877	1.98009	0.0476929	0.999996	RPL31P58
ENSG00000184434	6.39697	0.419266	0.25639	1.63527	0.101992	0.999996	LRRC19
ENSG00000286386	5.12147	0.419233	0.245903	1.70487	0.0882189	0.999996
ENSG00000198939	9.13404	0.419188	0.267459	1.5673	0.117045	0.999996	ZFP2
ENSG00000162878	6.39496	0.418602	0.261396	1.60141	0.109286	0.999996	PKDCC
ENSG00000206903	15.5686	0.418574	0.269554	1.55284	0.120462	0.999996	SNORA24B
ENSG00000255320	12.3468	0.417288	0.269413	1.54888	0.12141	0.999996
ENSG00000197780	54.2489	0.416843	0.23204	1.79643	0.0724267	0.999996	TAF13
ENSG00000286582	5.92454	0.415343	0.257245	1.61458	0.106401	0.999996
ENSG00000287644	5.59662	0.415337	0.259059	1.60325	0.108879	0.999996
ENSG00000214967	4.71715	0.414542	0.243776	1.70051	0.0890356	0.999996	NPIPA7
ENSG00000196072	229.551	0.413896	0.194021	2.13325	0.0329039	0.999996	BLOC1S2
ENSG00000253250	18.1735	0.413499	0.266221	1.55322	0.120371	0.999996	C8orf88
ENSG00000168952	13.5379	0.413131	0.269149	1.53495	0.124795	0.999996	STXBP6
ENSG00000267858	37.2179	0.412486	0.24999	1.65001	0.0989409	0.999996	MZF1-AS1
ENSG00000217130	11.3706	0.412472	0.269345	1.53139	0.125674	0.999996
ENSG00000173432	5.0159	0.412313	0.254831	1.61799	0.105665	0.999996	SAA1
ENSG00000199024	2.13437	0.412178	0.207382	1.98753	0.0468638	0.999996	MIR103A2
ENSG00000258942	10.0886	0.41212	0.263322	1.56508	0.117564	0.999996
ENSG00000280194	20.6772	0.411677	0.261605	1.57366	0.115567	0.999996
ENSG00000279748	11.297	0.41115	0.269507	1.52556	0.127118	0.999996
ENSG00000200164	5.28257	0.411088	0.25255	1.62775	0.103578	0.999996
ENSG00000237595	4.60293	0.410875	0.251391	1.6344	0.102174	0.999996	LINC01275
ENSG00000286603	4.1545	0.410863	0.240312	1.70971	0.0873197	0.999996
ENSG00000254605	2.57817	0.410487	0.218873	1.87546	0.0607295	0.999996
ENSG00000213432	5.98713	0.409326	0.262268	1.56072	0.118591	0.999996	RPL17P34
ENSG00000258539	4.45179	0.409067	0.25031	1.63424	0.102209	0.999996
ENSG00000246089	17.5013	0.408955	0.266561	1.53419	0.124983	0.999996
ENSG00000172935	3.66077	0.408554	0.236601	1.72676	0.0842103	0.999996	MRGPRF
ENSG00000126903	517.951	0.408309	0.208547	1.95788	0.0502444	0.999996	SLC10A3
ENSG00000279792	5.06712	0.407934	0.254564	1.60248	0.10905	0.999996
ENSG00000173486	26.9305	0.407749	0.256071	1.59233	0.111311	0.999996	FKBP2
ENSG00000285665	24.6942	0.407099	0.257587	1.58043	0.114007	0.999996
ENSG00000228507	6.04172	0.40697	0.261986	1.5534	0.120327	0.999996	DAP3P2
ENSG00000284623	8.75546	0.406328	0.262773	1.54631	0.12203	0.999996
ENSG00000234268	6.47075	0.406218	0.260768	1.55777	0.119287	0.999996
ENSG00000229042	4.94533	0.406123	0.244115	1.66366	0.0961813	0.999996
ENSG00000271543	2.81681	0.406113	0.220137	1.84482	0.0650637	0.999996
ENSG00000231057	8.24747	0.40582	0.264046	1.53693	0.124311	0.999996
ENSG00000232905	2.76798	0.405689	0.225414	1.79976	0.0718991	0.999996
ENSG00000250321	59.8903	0.405608	0.245973	1.64899	0.0991489	0.999996
ENSG00000269919	5.08178	0.405444	0.253773	1.59766	0.110118	0.999996
ENSG00000259144	10.2587	0.405395	0.269136	1.50628	0.131995	0.999996	RANBP20P
ENSG00000269439	15.6691	0.405121	0.268421	1.50928	0.131228	0.999996
ENSG00000272396	2.26778	0.404764	0.17965	2.25308	0.0242543	0.999996
ENSG00000215319	5.49952	0.40455	0.253706	1.59456	0.110811	0.999996	EIF5P1
ENSG00000119899	75.5157	0.404411	0.236189	1.71224	0.0868532	0.999996	SLC17A5
ENSG00000261362	2.27131	0.403506	0.21397	1.88581	0.0593208	0.999996
ENSG00000232555	5.38418	0.402663	0.252207	1.59656	0.110365	0.999996
ENSG00000215784	16.7619	0.401926	0.264753	1.51812	0.128985	0.999996	FAM72D
ENSG00000234332	11.9227	0.401685	0.269479	1.4906	0.136067	0.999996	BCAS2P2
ENSG00000224157	3.26305	0.400302	0.231953	1.72579	0.0843856	0.999996	HCG14
ENSG00000279133	7.76222	0.400123	0.265323	1.50806	0.13154	0.999996
ENSG00000251595	3.40947	0.400094	0.234512	1.70607	0.0879945	0.999996	ABCA11P
ENSG00000228353	4.09817	0.399984	0.239858	1.66758	0.0953984	0.999996
ENSG00000199990	30.4593	0.398475	0.26879	1.48248	0.138213	0.999996	VTRNA1-1
ENSG00000219682	40.9371	0.397317	0.243123	1.63422	0.102212	0.999996
ENSG00000095303	16.4922	0.397033	0.268695	1.47763	0.139506	0.999996	PTGS1
ENSG00000236104	43.5561	0.396958	0.260397	1.52443	0.127401	0.999996	ZBTB22
ENSG00000274818	8.90311	0.396442	0.268396	1.47708	0.139654	0.999996
ENSG00000143195	95.0488	0.395634	0.222212	1.78044	0.0750041	0.999996	ILDR2
ENSG00000089818	213.015	0.395533	0.201809	1.95994	0.0500027	0.999996	NECAP1
ENSG00000147036	11.2453	0.395434	0.26798	1.47561	0.140049	0.999996	LANCL3
ENSG00000261289	4.97135	0.395323	0.233121	1.69578	0.0899272	0.999996
ENSG00000211883	3.04352	0.394857	0.230644	1.71198	0.0869004	0.999996	TRAJ6
ENSG00000227459	4.9495	0.394627	0.25042	1.57586	0.115057	0.999996
ENSG00000110060	86.8384	0.394307	0.223318	1.76567	0.0774509	0.999996	PUS3
ENSG00000213209	4.69046	0.39423	0.236945	1.6638	0.0961518	0.999996
ENSG00000260743	2.14521	0.394137	0.195775	2.01321	0.0440925	0.999996
ENSG00000251205	4.2058	0.394104	0.244499	1.61188	0.106988	0.999996
ENSG00000269397	3.18775	0.393435	0.230258	1.70867	0.0875121	0.999996
ENSG00000250387	16.6378	0.392942	0.26862	1.46282	0.143517	0.999996	LINC02197
ENSG00000227934	7.15113	0.392616	0.261682	1.50035	0.133523	0.999996
ENSG00000173588	121.32	0.392496	0.210341	1.866	0.0620409	0.999996	CEP83
ENSG00000243429	3.06786	0.39236	0.220233	1.78157	0.0748196	0.999996	OR7E29P
ENSG00000232060	12.8561	0.391601	0.269059	1.45544	0.145546	0.999996	SLC4A1APP1
ENSG00000130783	11.8721	0.391447	0.269535	1.4523	0.146417	0.999996	CCDC62
ENSG00000171044	24.2555	0.39109	0.25754	1.51856	0.128874	0.999996	XKR6
ENSG00000269867	3.80392	0.390497	0.235253	1.65991	0.0969335	0.999996
ENSG00000242951	33.096	0.390329	0.2628	1.48527	0.137473	0.999996
ENSG00000135750	28.3537	0.389836	0.263989	1.47672	0.139752	0.999996	KCNK1
ENSG00000173369	2.60328	0.389754	0.212768	1.83183	0.0669772	0.999996	C1QB
ENSG00000255552	29.3258	0.389206	0.268345	1.4504	0.146948	0.999996	LY6G6E
ENSG00000279440	12.6445	0.387915	0.268379	1.4454	0.148345	0.999996
ENSG00000232596	11.4451	0.387446	0.267105	1.45054	0.146907	0.999996	LINC01646
ENSG00000213100	2.42639	0.387266	0.206086	1.87915	0.060224	0.999996	KRT18P68
ENSG00000182873	8.76378	0.387142	0.268573	1.44147	0.149451	0.999996	PRKCZ-AS1
ENSG00000235962	3.30263	0.387031	0.231994	1.66828	0.0952604	0.999996	RPL7AP53
ENSG00000277383	4.8065	0.386908	0.247632	1.56243	0.118186	0.999996
ENSG00000213839	56.8463	0.385988	0.224745	1.71745	0.0858969	0.999996	TMX2P1
ENSG00000174721	12.8572	0.385842	0.2688	1.43543	0.151166	0.999996	FGFBP3
ENSG00000174125	52.5967	0.385593	0.234655	1.64324	0.100334	0.999996	TLR1
ENSG00000152433	21.3802	0.385313	0.265318	1.45227	0.146427	0.999996	ZNF547
ENSG00000092140	197.817	0.385256	0.217592	1.77054	0.0766371	0.999996	G2E3
ENSG00000219410	4.98717	0.384871	0.253894	1.51587	0.129551	0.999996
ENSG00000112599	6.82089	0.384445	0.259345	1.48237	0.138242	0.999996	GUCA1B
ENSG00000164669	11.2447	0.383527	0.269526	1.42297	0.154745	0.999996	INTS4P1
ENSG00000241438	2.27185	0.383452	0.20431	1.87681	0.060544	0.999996	TDGF1P6
ENSG00000251321	5.23403	0.382629	0.239339	1.59869	0.10989	0.999996	PCAT4
ENSG00000288045	3.10407	0.382477	0.222671	1.71768	0.0858555	0.999996
ENSG00000180787	76.9963	0.382001	0.228963	1.6684	0.0952368	0.999996	ZFP3
ENSG00000188816	2.83532	0.38198	0.227038	1.68245	0.0924822	0.999996	HMX2
ENSG00000256968	9.51633	0.3819	0.269421	1.41748	0.156342	0.999996	SNRPEP2
ENSG00000235920	3.7139	0.381197	0.23411	1.62828	0.103465	0.999996
ENSG00000239280	2.37941	0.381139	0.201534	1.89119	0.058599	0.999996
ENSG00000206885	30.281	0.381135	0.267849	1.42295	0.154751	0.999996	SNORA75
ENSG00000268119	14.2812	0.381086	0.269447	1.41433	0.157266	0.999996
ENSG00000232600	2.0233	0.380967	0.202535	1.88099	0.0599726	0.999996	TONSL-AS1
ENSG00000267634	4.06856	0.380673	0.213252	1.78509	0.0742471	0.999996	RPL7L1P5
ENSG00000224971	3.35507	0.380633	0.233682	1.62885	0.103345	0.999996	SUMO2P3
ENSG00000258608	13.1197	0.380532	0.268268	1.41848	0.156052	0.999996	DNAJC19P9
ENSG00000188375	57.1711	0.380301	0.242432	1.56869	0.11672	0.999996	H3F3C
ENSG00000249699	6.19912	0.378911	0.253928	1.4922	0.135647	0.999996	LINC02261
ENSG00000248801	5.17869	0.378751	0.25311	1.49639	0.134552	0.999996	C8orf34-AS1
ENSG00000260793	9.32665	0.378367	0.269129	1.4059	0.159755	0.999996
ENSG00000273175	4.66088	0.378122	0.240714	1.57084	0.11622	0.999996
ENSG00000236675	14.7173	0.377094	0.269555	1.39895	0.161828	0.999996	MTX1P1
ENSG00000259854	7.74167	0.377016	0.253097	1.48961	0.136327	0.999996
ENSG00000160785	480.489	0.376673	0.200379	1.8798	0.0601348	0.999996	SLC25A44
ENSG00000166803	103.011	0.376609	0.218544	1.72326	0.0848415	0.999996	PCLAF
ENSG00000148204	8.79222	0.376206	0.26785	1.40454	0.160158	0.999996	CRB2
ENSG00000260274	8.88452	0.376062	0.267312	1.40683	0.159477	0.999996
ENSG00000228393	15.0474	0.375916	0.269536	1.39468	0.163113	0.999996	LINC01004
ENSG00000119640	52.2554	0.37522	0.229763	1.63307	0.102453	0.999996	ACYP1
ENSG00000172927	11.1431	0.374637	0.269079	1.3923	0.163833	0.999996	MYEOV
ENSG00000226496	2.89351	0.374541	0.222017	1.687	0.0916038	0.999996	LINC00323
ENSG00000274092	3.38033	0.374433	0.227576	1.64531	0.0999069	0.999996
ENSG00000204872	2.21709	0.373626	0.208394	1.79289	0.0729912	0.999996	NAT8B
ENSG00000226237	8.85678	0.373563	0.265689	1.40602	0.159719	0.999996	GAS1RR
ENSG00000275964	7.6356	0.372883	0.266491	1.39923	0.161743	0.999996
ENSG00000231848	3.25398	0.37285	0.224573	1.66026	0.0968613	0.999996
ENSG00000164074	171.554	0.372548	0.213264	1.74689	0.0806566	0.999996	ABHD18
ENSG00000223460	4.08345	0.372414	0.237164	1.57028	0.116349	0.999996	GAPDHP69
ENSG00000213083	3.93972	0.372301	0.222869	1.67049	0.0948221	0.999996
ENSG00000271387	2.15218	0.371969	0.19064	1.95116	0.0510383	0.999996
ENSG00000207523	8.87122	0.371776	0.268185	1.38627	0.165666	0.999996	SNORA66
ENSG00000251387	2.07993	0.371102	0.198788	1.86682	0.0619265	0.999996
ENSG00000275896	2.868	0.371061	0.227024	1.63445	0.102164	0.999996	PRSS2
ENSG00000206127	6.30674	0.37104	0.244138	1.5198	0.128562	0.999996	GOLGA8O
ENSG00000184735	4.33033	0.371033	0.228408	1.62443	0.104284	0.999996	DDX53
ENSG00000186496	12.9134	0.370567	0.269475	1.37514	0.169087	0.999996	ZNF396
ENSG00000244067	4.98965	0.370559	0.240367	1.54163	0.123162	0.999996	GSTA2
ENSG00000229833	25.142	0.370509	0.256738	1.44314	0.148981	0.999996	PET100
ENSG00000183153	1.64208	0.370044	0.185695	1.99275	0.0462886	0.999996	GJD3
ENSG00000231799	16.0863	0.369112	0.268576	1.37433	0.16934	0.999996	PA2G4P6
ENSG00000259932	3.61927	0.368133	0.224722	1.63817	0.101386	0.999996
ENSG00000156575	6.08675	0.367733	0.261854	1.40435	0.160216	0.999996	PRG3
ENSG00000221102	4.7915	0.367561	0.242186	1.51768	0.129095	0.999996	SNORA11B
ENSG00000260266	8.46121	0.367495	0.259453	1.41643	0.156651	0.999996	PPIAP46
ENSG00000122025	12.8746	0.367328	0.269511	1.36294	0.172901	0.999996	FLT3
ENSG00000182484	43.5695	0.367287	0.254923	1.44078	0.149648	0.999996	WASH6P
ENSG00000235090	3.37026	0.366772	0.238859	1.53552	0.124657	0.999996	RPL7L1P3
ENSG00000182255	19.4619	0.366657	0.266367	1.37651	0.168664	0.999996	KCNA4
ENSG00000260763	7.02757	0.366307	0.262595	1.39495	0.16303	0.999996
ENSG00000256389	5.209	0.36625	0.253458	1.44501	0.148454	0.999996
ENSG00000271936	24.6357	0.366248	0.260897	1.4038	0.160378	0.999996
ENSG00000178187	3.97867	0.365873	0.244722	1.49505	0.134901	0.999996	ZNF454
ENSG00000138798	27.6003	0.365702	0.261347	1.39929	0.161725	0.999996	EGF
ENSG00000170807	6.04999	0.365135	0.248395	1.46998	0.141568	0.999996	LMOD2
ENSG00000286973	3.56064	0.364762	0.227014	1.60678	0.108102	0.999996
ENSG00000253408	8.17248	0.364496	0.266669	1.36685	0.171674	0.999996
ENSG00000249786	7.17531	0.36432	0.265905	1.37011	0.170652	0.999996	EAF1-AS1
ENSG00000279800	105.877	0.36422	0.210249	1.73232	0.0832158	0.999996	BCLAF1P2
ENSG00000232072	3.08456	0.36374	0.214557	1.69531	0.0900174	0.999996
ENSG00000153230	3.05539	0.363498	0.229285	1.58536	0.112886	0.999996	OR14K1
ENSG00000211654	4.35358	0.363217	0.240401	1.51088	0.130819	0.999996	IGLV5-37
ENSG00000184302	5.68234	0.363025	0.259861	1.397	0.162414	0.999996	SIX6
ENSG00000213939	49.675	0.36254	0.255798	1.41729	0.156397	0.999996
ENSG00000226859	2.86046	0.362446	0.228469	1.58642	0.112645	0.999996	LINC02051
ENSG00000149926	13.7591	0.362397	0.268613	1.34914	0.177292	0.999996	FAM57B
ENSG00000228477	6.45719	0.362292	0.262048	1.38254	0.166806	0.999996
ENSG00000278771	430.584	0.362116	0.254557	1.42254	0.154871	0.999996	RN7SL3
ENSG00000259479	13.5831	0.362087	0.269535	1.34338	0.17915	0.999996	SORD2P
ENSG00000274895	6.52094	0.361691	0.260104	1.39056	0.164359	0.999996
ENSG00000250079	4.55283	0.361689	0.217233	1.66498	0.0959167	0.999996
ENSG00000199477	37.6193	0.361655	0.268694	1.34597	0.178312	0.999996	SNORA31
ENSG00000172000	58.3232	0.36154	0.268423	1.3469	0.178012	0.999996	ZNF556
ENSG00000284526	4.03874	0.361436	0.247643	1.4595	0.144427	0.999996
ENSG00000186919	5.23709	0.361255	0.254091	1.42176	0.155097	0.999996	ZACN
ENSG00000234423	8.00686	0.361233	0.266465	1.35565	0.175211	0.999996	LINC01250
ENSG00000267750	8.30116	0.361192	0.268245	1.3465	0.178141	0.999996	RUNDC3A-AS1
ENSG00000254401	8.47818	0.361163	0.266462	1.3554	0.175291	0.999996
ENSG00000229915	5.72829	0.361077	0.247043	1.4616	0.143852	0.999996
ENSG00000282206	3.23467	0.360792	0.233303	1.54646	0.121995	0.999996
ENSG00000235292	8.27023	0.360622	0.261662	1.3782	0.168142	0.999996
ENSG00000214748	3.4829	0.360392	0.211815	1.70144	0.0888602	0.999996
ENSG00000258024	2.41861	0.360311	0.214651	1.67859	0.0932327	0.999996	OR5BT1P
ENSG00000186451	3.56136	0.36021	0.228181	1.57861	0.114425	0.999996	SPATA12
ENSG00000260306	1.89326	0.360009	0.204299	1.76217	0.0780411	0.999996
ENSG00000187260	4.94814	0.35989	0.252007	1.4281	0.153264	0.999996	WDR86
ENSG00000224094	3.57521	0.359228	0.240996	1.4906	0.136067	0.999996	RPS24P8
ENSG00000156875	157.962	0.359068	0.240829	1.49097	0.135969	0.999996	MFSD14A
ENSG00000165192	5.68997	0.358295	0.248996	1.43896	0.150161	0.999996	ASB11
ENSG00000274756	3.80568	0.357959	0.242493	1.47616	0.139901	0.999996
ENSG00000186329	5.11694	0.357907	0.231458	1.54632	0.122028	0.999996	TMEM212
ENSG00000259431	20.8278	0.357779	0.260822	1.37174	0.170145	0.999996	THTPA
ENSG00000175895	108.437	0.357679	0.213712	1.67365	0.0941988	0.999996	PLEKHF2
ENSG00000171962	23.3974	0.357211	0.261407	1.3665	0.171783	0.999996	DRC3
ENSG00000183055	6.76915	0.3572	0.2625	1.36076	0.173588	0.999996	FAM133CP
ENSG00000264270	3.40629	0.357176	0.208076	1.71657	0.0860583	0.999996
ENSG00000249456	8.75136	0.356968	0.268716	1.32842	0.184039	0.999996
ENSG00000155099	56.4317	0.356932	0.244377	1.46058	0.14413	0.999996	PIP4P2
ENSG00000260808	9.36034	0.356873	0.267765	1.33279	0.182602	0.999996
ENSG00000276393	2.59179	0.356331	0.223044	1.59758	0.110137	0.999996
ENSG00000269053	2.02028	0.356035	0.206646	1.72292	0.0849027	0.999996
ENSG00000286797	5.50328	0.355953	0.257307	1.38338	0.166549	0.999996
ENSG00000004777	90.6291	0.355925	0.213591	1.66639	0.0956358	0.999996	ARHGAP33
ENSG00000261308	4.31156	0.355805	0.242176	1.4692	0.141778	0.999996	FIGNL2
ENSG00000279091	28.9437	0.35577	0.268415	1.32545	0.185022	0.999996
ENSG00000149489	8.98007	0.355622	0.266224	1.3358	0.181614	0.999996	ROM1
ENSG00000110243	4.47719	0.35529	0.252152	1.40903	0.158826	0.999996	APOA5
ENSG00000226970	3.32379	0.354841	0.237404	1.49467	0.135	0.999996
ENSG00000286331	10.154	0.354826	0.269462	1.31679	0.187908	0.999996
ENSG00000168243	25.584	0.3548	0.251926	1.40835	0.159027	0.999996	GNG4
ENSG00000270722	35.3509	0.354704	0.269507	1.31612	0.188133	0.999996
ENSG00000267648	6.635	0.354673	0.261549	1.35605	0.175084	0.999996
ENSG00000268996	9.03762	0.354418	0.268239	1.32127	0.18641	0.999996	MAN1B1-DT
ENSG00000207445	326.95	0.354156	0.190722	1.85692	0.0633227	0.999996	SNORD15B
ENSG00000256469	6.94968	0.354067	0.261345	1.35479	0.175485	0.999996
ENSG00000223382	5.53941	0.353936	0.24942	1.41904	0.155887	0.999996	LINC01778
ENSG00000199771	2.21031	0.353576	0.197963	1.78607	0.0740872	0.999996	RNA5SP426
ENSG00000286953	4.29943	0.353389	0.24879	1.42043	0.155483	0.999996
ENSG00000229897	12.6969	0.353226	0.268069	1.31767	0.187614	0.999996	SEPT7P7
ENSG00000261461	23.1909	0.3532	0.265758	1.32903	0.183839	0.999996	UBE2MP1
ENSG00000278616	5.91075	0.353139	0.259714	1.35972	0.173918	0.999996	BEND3P3
ENSG00000170089	41.2342	0.352903	0.243951	1.44662	0.148005	0.999996
ENSG00000166821	18.7843	0.352511	0.267252	1.31902	0.187161	0.999996	PEX11A
ENSG00000221916	4.54359	0.352419	0.24751	1.42386	0.154488	0.999996	C19orf73
ENSG00000236596	2.17524	0.35233	0.207431	1.69853	0.0894069	0.999996
ENSG00000226048	1.44327	0.352174	0.181938	1.93568	0.0529072	0.999996	YBX1P8
ENSG00000123091	166.014	0.351966	0.206377	1.70545	0.0881108	0.999996	RNF11
ENSG00000283063	23.9512	0.351587	0.269218	1.30596	0.191567	0.999996	TRBV6-2
ENSG00000265100	5.90828	0.351578	0.250633	1.40276	0.160687	0.999996
ENSG00000231750	4.93457	0.351504	0.242688	1.44838	0.147512	0.999996	NANOGP10
ENSG00000102024	12.6808	0.351297	0.269192	1.30501	0.19189	0.999996	PLS3
ENSG00000106144	738.674	0.350989	0.200912	1.74698	0.0806402	0.999996	CASP2
ENSG00000105672	8.26317	0.350953	0.261036	1.34446	0.1788	0.999996	ETV2
ENSG00000252712	15.9415	0.350951	0.261732	1.34088	0.17996	0.999996	SCARNA14
ENSG00000267855	7.66986	0.350875	0.264077	1.32868	0.183952	0.999996	NDUFA7
ENSG00000264350	23.7407	0.350817	0.260921	1.34453	0.178777	0.999996	SNRPGP2
ENSG00000231739	2.8291	0.350707	0.209524	1.67382	0.0941654	0.999996	GAPDHP59
ENSG00000171757	17.3015	0.350589	0.268603	1.30523	0.191814	0.999996	LRRC34
ENSG00000273489	1.63884	0.350163	0.180988	1.93473	0.0530233	0.999996
ENSG00000233220	7.94128	0.350087	0.265931	1.31646	0.188021	0.999996	LINC00167
ENSG00000232531	55.7058	0.350081	0.235549	1.48624	0.137216	0.999996
ENSG00000079150	19.8914	0.34995	0.263017	1.33052	0.183345	0.999996	FKBP7
ENSG00000276476	13.3002	0.349914	0.269215	1.29976	0.193685	0.999996
ENSG00000188451	8.57339	0.349693	0.268018	1.30474	0.191983	0.999996	SRP72P2
ENSG00000118363	114.743	0.349438	0.233953	1.49363	0.135273	0.999996	SPCS2
ENSG00000277050	10.4558	0.349403	0.258034	1.3541	0.175706	0.999996
ENSG00000250433	7.42701	0.349359	0.248575	1.40545	0.159888	0.999996	CLSTN2-AS1
ENSG00000170231	5.83632	0.349195	0.249941	1.39711	0.162382	0.999996	FABP6
ENSG00000124097	73.8269	0.349047	0.227399	1.53496	0.124795	0.999996	HMGB1P1
ENSG00000222370	2.70598	0.348502	0.223586	1.5587	0.119068	0.999996	SNORA36B
ENSG00000269388	6.30609	0.348491	0.252249	1.38153	0.167115	0.999996
ENSG00000215114	288.633	0.348338	0.19727	1.76579	0.0774304	0.999996	UBXN2B
ENSG00000129194	7.42504	0.348197	0.266407	1.30701	0.191209	0.999996	SOX15
ENSG00000237846	4.04442	0.348078	0.246775	1.41051	0.15839	0.999996
ENSG00000235316	12.5386	0.348048	0.269408	1.2919	0.196392	0.999996	DUSP8P5
ENSG00000280257	3.77204	0.347881	0.244792	1.42113	0.155279	0.999996
ENSG00000188171	18.3514	0.347772	0.263131	1.32167	0.186279	0.999996	ZNF626
ENSG00000112494	7.3861	0.347659	0.265731	1.30831	0.190767	0.999996	UNC93A
ENSG00000170522	148.973	0.347447	0.216624	1.60392	0.108732	0.999996	ELOVL6
ENSG00000237621	4.22442	0.347284	0.231142	1.50247	0.132977	0.999996	OR9A1P
ENSG00000277521	4.28245	0.34722	0.238265	1.45729	0.145037	0.999996	MIR8078
ENSG00000285165	5.25506	0.347102	0.254941	1.3615	0.173356	0.999996
ENSG00000258742	4.19288	0.346988	0.247938	1.39949	0.161665	0.999996
ENSG00000230751	1.65462	0.346585	0.184141	1.88217	0.059813	0.999996
ENSG00000119725	59.1118	0.34642	0.230605	1.50222	0.133041	0.999996	ZNF410
ENSG00000256980	2.27626	0.346321	0.186211	1.85983	0.0629093	0.999996	KHDC1L
ENSG00000153303	14.6165	0.346058	0.269548	1.28385	0.199196	0.999996	FRMD1
ENSG00000272097	24.0868	0.346007	0.259726	1.3322	0.182794	0.999996
ENSG00000267277	4.34921	0.34591	0.238053	1.45308	0.146201	0.999996
ENSG00000236456	46.0877	0.345894	0.251391	1.37592	0.168847	0.999996
ENSG00000121577	8.76938	0.345642	0.268944	1.28518	0.198729	0.999996	POPDC2
ENSG00000251201	5.28881	0.345635	0.256905	1.34538	0.178502	0.999996	TMED7-TICAM2
ENSG00000163249	140.005	0.345618	0.205662	1.68051	0.092858	0.999996	CCNYL1
ENSG00000249855	23.7976	0.34512	0.26433	1.30564	0.191674	0.999996	EEF1A1P19
ENSG00000207725	3.17122	0.344934	0.23054	1.4962	0.134602	0.999996	MIR222
ENSG00000157782	13.9534	0.344895	0.269294	1.28074	0.200286	0.999996	CABP1
ENSG00000164893	4.8902	0.344865	0.24397	1.41355	0.157493	0.999996	SLC7A13
ENSG00000260257	21.768	0.344563	0.265697	1.29683	0.194691	0.999996
ENSG00000227143	4.34389	0.344504	0.243931	1.4123	0.157861	0.999996	LINC01153
ENSG00000279653	2.32581	0.344263	0.195108	1.76447	0.0776522	0.999996
ENSG00000276290	3.05351	0.343694	0.225922	1.5213	0.128186	0.999996	RBBP4P3
ENSG00000227214	3.18314	0.343673	0.229783	1.49564	0.134747	0.999996	HCG15
ENSG00000285570	3.09729	0.343484	0.211018	1.62774	0.103579	0.999996
ENSG00000226221	190.141	0.343332	0.221485	1.55013	0.121109	0.999996	RPL26P19
ENSG00000151746	135.741	0.343315	0.208027	1.65034	0.098873	0.999996	BICD1
ENSG00000206828	12.08	0.343308	0.269221	1.27519	0.202241	0.999996
ENSG00000227512	4.03602	0.34324	0.235345	1.45845	0.144716	0.999996
ENSG00000287010	3.32373	0.343055	0.227284	1.50937	0.131204	0.999996
ENSG00000228754	1.85196	0.342555	0.203615	1.68237	0.0924973	0.999996	RPL13AP19
ENSG00000214842	3.7856	0.342292	0.227521	1.50444	0.132468	0.999996	RAD51AP2
ENSG00000154269	11.8593	0.341624	0.269169	1.26918	0.204376	0.999996	ENPP3
ENSG00000160233	67.6404	0.341454	0.234068	1.45878	0.144624	0.999996	LRRC3
ENSG00000125885	190.075	0.341425	0.212276	1.6084	0.107748	0.999996	MCM8
ENSG00000214016	12.5875	0.341248	0.269094	1.26813	0.20475	0.999996	RPSAP61
ENSG00000226757	4.16373	0.341176	0.233082	1.46376	0.14326	0.999996
ENSG00000287440	1.58608	0.340972	0.18839	1.80992	0.070308	0.999996
ENSG00000235218	3.16749	0.340721	0.234089	1.45552	0.145526	0.999996
ENSG00000280351	45.6091	0.340596	0.26747	1.2734	0.202876	0.999996
ENSG00000147144	75.8903	0.340517	0.22637	1.50425	0.132517	0.999996	CCDC120
ENSG00000171428	51.8028	0.340098	0.237841	1.42994	0.152734	0.999996	NAT1
ENSG00000233155	3.87971	0.340067	0.237664	1.43087	0.152466	0.999996	HMGA1P8
ENSG00000113790	23.8401	0.340028	0.257206	1.32201	0.186166	0.999996	EHHADH
ENSG00000231133	8.23186	0.339959	0.267277	1.27193	0.203396	0.999996	HAR1B
ENSG00000144233	206.572	0.339591	0.207598	1.63581	0.101879	0.999996	AMMECR1L
ENSG00000223566	8.09192	0.339278	0.268081	1.26558	0.205663	0.999996	TNRC18P2
ENSG00000153060	6.09268	0.339142	0.259877	1.30501	0.191889	0.999996	TEKT5
ENSG00000261526	40.3001	0.339121	0.251581	1.34796	0.177672	0.999996
ENSG00000283683	7.34002	0.33912	0.265806	1.27582	0.202021	0.999996	MYOCOS
ENSG00000213411	7.02325	0.33897	0.264323	1.28241	0.199699	0.999996	RBM22P2
ENSG00000256028	1.86489	0.338911	0.189642	1.78711	0.0739199	0.999996
ENSG00000216307	2.47903	0.33886	0.193245	1.75352	0.079512	0.999996
ENSG00000285773	8.72333	0.338733	0.264937	1.27854	0.20106	0.999996
ENSG00000267251	4.18663	0.338699	0.248356	1.36376	0.172642	0.999996
ENSG00000207782	11.4832	0.338029	0.265211	1.27457	0.202463	0.999996	MIR150
ENSG00000232648	9.8039	0.338007	0.269536	1.25404	0.209829	0.999996
ENSG00000233921	9.04101	0.337917	0.269219	1.25517	0.209416	0.999996	RPS15AP40
ENSG00000262152	8.53198	0.337877	0.268185	1.25987	0.207717	0.999996	LINC00514
ENSG00000234322	64.9519	0.337672	0.230872	1.4626	0.143578	0.999996	ST13P18
ENSG00000268543	1.83454	0.337655	0.199743	1.69045	0.0909422	0.999996
ENSG00000064195	7.46868	0.337637	0.257659	1.3104	0.190059	0.999996	DLX3
ENSG00000164853	2.16455	0.337505	0.198531	1.70001	0.0891285	0.999996	UNCX
ENSG00000224775	5.33963	0.337047	0.254383	1.32496	0.185185	0.999996	BRAFP1
ENSG00000134222	134.914	0.337036	0.234309	1.43843	0.150313	0.999996	PSRC1
ENSG00000173464	2.54309	0.337029	0.200857	1.67796	0.0933559	0.999996	RNASE11
ENSG00000247934	8.17317	0.336963	0.267265	1.26078	0.207387	0.999996
ENSG00000167554	12.5048	0.336786	0.269555	1.24942	0.211513	0.999996	ZNF610
ENSG00000246334	9.13873	0.336552	0.268082	1.25541	0.20933	0.999996	PRR7-AS1
ENSG00000286413	1.68233	0.336395	0.167007	2.01425	0.0439828	0.999996
ENSG00000232800	6.65143	0.336231	0.253141	1.32824	0.184099	0.999996	SLC7A15P
ENSG00000224903	8.03566	0.336204	0.263746	1.27473	0.202406	0.999996
ENSG00000231152	1.74227	0.336017	0.188231	1.78513	0.0742401	0.999996	MTND2P15
ENSG00000168938	6.526	0.335985	0.259988	1.29231	0.196251	0.999996	PPIC
ENSG00000253832	1.91578	0.335524	0.201112	1.66834	0.0952473	0.999996
ENSG00000229498	3.08782	0.335493	0.221447	1.515	0.129772	0.999996
ENSG00000213239	14.5019	0.335462	0.267867	1.25235	0.210443	0.999996	NPM1P32
ENSG00000073598	3.04306	0.335443	0.230833	1.45318	0.146173	0.999996	FNDC8
ENSG00000261346	4.07236	0.335242	0.240933	1.39143	0.164095	0.999996
ENSG00000228308	3.1854	0.33519	0.232295	1.44295	0.149034	0.999996	LINC01209
ENSG00000227627	9.81289	0.335155	0.269549	1.24339	0.213723	0.999996
ENSG00000147650	101.01	0.335135	0.227582	1.47259	0.140862	0.999996	LRP12
ENSG00000176160	38.4141	0.335088	0.249334	1.34393	0.178971	0.999996	HSF5
ENSG00000123965	18.1474	0.335024	0.267259	1.25356	0.210003	0.999996	PMS2P5
ENSG00000255008	10.5684	0.334622	0.267143	1.2526	0.210353	0.999996
ENSG00000262691	27.0103	0.334475	0.258502	1.2939	0.195701	0.999996
ENSG00000275040	2.2098	0.334435	0.211666	1.58001	0.114104	0.999996
ENSG00000173517	365.844	0.334302	0.247984	1.34808	0.177634	0.999996	PEAK1
ENSG00000167981	45.2919	0.334277	0.233731	1.43018	0.152665	0.999996	ZNF597
ENSG00000237662	2.307	0.334118	0.213001	1.56862	0.116737	0.999996	SOCS2P1
ENSG00000276729	2.47783	0.333995	0.193326	1.72763	0.0840551	0.999996
ENSG00000214077	5.82394	0.333595	0.254972	1.30836	0.190752	0.999996	GNAQP1
ENSG00000272871	2.62764	0.333494	0.212877	1.56661	0.117207	0.999996
ENSG00000211685	1.71525	0.333105	0.177173	1.88011	0.0600925	0.999996	IGLC7
ENSG00000113966	23.6619	0.33307	0.258485	1.28855	0.197556	0.999996	ARL6
ENSG00000179331	5.078	0.333036	0.256208	1.29986	0.193647	0.999996	RAB39A
ENSG00000134049	94.2746	0.332983	0.210005	1.58559	0.112832	0.999996	IER3IP1
ENSG00000225840	4.37608	0.332959	0.220287	1.51148	0.130666	0.999996
ENSG00000223452	2.26893	0.332591	0.198152	1.67846	0.093257	0.999996	HMGN2P18
ENSG00000229917	3.9819	0.332442	0.246023	1.35126	0.176611	0.999996	RPL7P46
ENSG00000253570	6.30263	0.332428	0.257922	1.28887	0.197443	0.999996	RNF5P1
ENSG00000180447	4.82873	0.332364	0.252453	1.31654	0.187993	0.999996	GAS1
ENSG00000248530	3.13589	0.332337	0.236903	1.40284	0.160666	0.999996	BCL2L12P1
ENSG00000230510	13.3776	0.332267	0.26867	1.23671	0.216195	0.999996	PPP5D1
ENSG00000101871	14.2915	0.332086	0.269184	1.23368	0.217324	0.999996	MID1
ENSG00000253187	11.8311	0.331999	0.269078	1.23384	0.217263	0.999996	HOXA10-AS
ENSG00000106615	203.651	0.331975	0.20589	1.61239	0.106877	0.999996	RHEB
ENSG00000232499	44.3594	0.331958	0.238131	1.39401	0.163313	0.999996
ENSG00000272502	8.87414	0.331679	0.267859	1.23826	0.21562	0.999996
ENSG00000258196	3.90674	0.331431	0.233276	1.42076	0.155385	0.999996
ENSG00000233045	2.71968	0.331344	0.223095	1.48522	0.137486	0.999996
ENSG00000213612	1.93097	0.331246	0.176105	1.88096	0.0599776	0.999996	FAM220CP
ENSG00000247095	8.91348	0.331101	0.265519	1.24699	0.2124	0.999996	MIR210HG
ENSG00000253195	1.30737	0.331077	0.166573	1.98758	0.0468585	0.999996
ENSG00000114268	26.0223	0.330788	0.252007	1.31261	0.189313	0.999996	PFKFB4
ENSG00000233270	17.3543	0.330494	0.267058	1.23754	0.215887	0.999996	SNRPEP4
ENSG00000166396	4.3619	0.330422	0.247111	1.33714	0.181177	0.999996	SERPINB7
ENSG00000236618	36.7437	0.330407	0.253817	1.30176	0.193	0.999996	PITPNA-AS1
ENSG00000229211	5.2223	0.330308	0.252492	1.30819	0.190808	0.999996	KCTD9P6
ENSG00000259108	8.12878	0.330171	0.261772	1.26129	0.207203	0.999996	LINC01595
ENSG00000256981	2.77067	0.330044	0.209074	1.5786	0.114427	0.999996
ENSG00000287382	11.7387	0.329273	0.26951	1.22175	0.221803	0.999996
ENSG00000224687	2.49642	0.329198	0.217112	1.51626	0.129454	0.999996	RASAL2-AS1
ENSG00000104147	43.51	0.329193	0.23964	1.3737	0.169536	0.999996	OIP5
ENSG00000260643	10.3889	0.328963	0.268741	1.22409	0.220919	0.999996
ENSG00000256229	60.8135	0.328874	0.228977	1.43627	0.150925	0.999996	ZNF486
ENSG00000102683	4.9727	0.328762	0.251837	1.30546	0.191738	0.999996	SGCG
ENSG00000280214	3.08926	0.328456	0.235347	1.39562	0.162829	0.999996
ENSG00000157219	24.3927	0.328405	0.269554	1.21833	0.2231	0.999996	HTR5A
ENSG00000200913	14.7832	0.328376	0.269196	1.21984	0.222525	0.999996	SNORD46
ENSG00000232267	11.2926	0.328288	0.269345	1.21884	0.222905	0.999996	ACTR3P2
ENSG00000179600	2.41192	0.32816	0.204633	1.60366	0.10879	0.999996	GPHB5
ENSG00000183506	18.8632	0.32785	0.26833	1.22182	0.221777	0.999996	PI4KAP2
ENSG00000275092	2.1873	0.327838	0.207218	1.58209	0.113628	0.999996
ENSG00000270195	11.5117	0.327546	0.269539	1.21521	0.224288	0.999996
ENSG00000248191	5.71561	0.327462	0.2556	1.28115	0.200142	0.999996	PES1P1
ENSG00000136153	108.369	0.327437	0.208321	1.57179	0.116	0.999996	LMO7
ENSG00000268532	6.84747	0.327017	0.250565	1.30511	0.191854	0.999996	LINC02135
ENSG00000186106	63.3954	0.326796	0.226837	1.44066	0.149681	0.999996	ANKRD46
ENSG00000186132	27.7472	0.326688	0.251997	1.2964	0.194839	0.999996	C2orf76
ENSG00000170298	6.30356	0.326617	0.262064	1.24632	0.212645	0.999996	LGALS9B
ENSG00000278126	2.00177	0.326541	0.198606	1.64417	0.100142	0.999996
ENSG00000287306	12.465	0.325767	0.267158	1.21938	0.2227	0.999996
ENSG00000230622	5.00115	0.325439	0.252263	1.29008	0.197023	0.999996	UQCRHP1
ENSG00000226377	10.3795	0.325357	0.259954	1.25159	0.210718	0.999996
ENSG00000175928	4.4582	0.324993	0.244159	1.33107	0.183165	0.999996	LRRN1
ENSG00000269210	2.21791	0.324786	0.201219	1.6141	0.106507	0.999996
ENSG00000226312	16.9909	0.324719	0.265534	1.22289	0.221371	0.999996	CFLAR-AS1
ENSG00000123427	15.9969	0.324289	0.266578	1.21649	0.223799	0.999996	EEF1AKMT3
ENSG00000242578	3.06493	0.324255	0.223033	1.45384	0.145989	0.999996
ENSG00000213853	14.5782	0.324064	0.269533	1.20232	0.229241	0.999996	EMP2
ENSG00000172262	572.531	0.323475	0.189181	1.70987	0.0872902	0.999996	ZNF131
ENSG00000243679	9.0914	0.323403	0.267666	1.20823	0.226957	0.999996
ENSG00000214552	3.79176	0.323321	0.239359	1.35078	0.176766	0.999996	COPS8P2
ENSG00000254632	3.78774	0.323272	0.237242	1.36263	0.172999	0.999996
ENSG00000235306	2.52527	0.323155	0.190476	1.69657	0.0897786	0.999996	GAPDHP34
ENSG00000286813	17.5206	0.32286	0.267092	1.2088	0.226741	0.999996
ENSG00000145384	4.51843	0.322797	0.243897	1.3235	0.18567	0.999996	FABP2
ENSG00000286612	4.37273	0.322764	0.2428	1.32934	0.183736	0.999996
ENSG00000287923	6.04289	0.322712	0.256195	1.25963	0.207802	0.999996
ENSG00000008311	26.5995	0.322545	0.262359	1.2294	0.218921	0.999996	AASS
ENSG00000176261	243.584	0.322481	0.19628	1.64297	0.10039	0.999996	ZBTB8OS
ENSG00000267659	15.4479	0.322472	0.268816	1.1996	0.230294	0.999996	LINC01482
ENSG00000184481	46.1845	0.32233	0.246148	1.3095	0.190366	0.999996	FOXO4
ENSG00000113068	232.888	0.322248	0.203182	1.58601	0.112738	0.999996	PFDN1
ENSG00000155016	39.4527	0.322238	0.244691	1.31692	0.187866	0.999996	CYP2U1
ENSG00000287064	5.52415	0.322127	0.256522	1.25575	0.209207	0.999996
ENSG00000149609	9.41872	0.322045	0.268237	1.2006	0.229907	0.999996	C20orf144
ENSG00000182628	408.586	0.321982	0.190527	1.68995	0.091037	0.999996	SKA2
ENSG00000132825	77.7795	0.321921	0.22294	1.44398	0.148744	0.999996	PPP1R3D
ENSG00000222659	14.5312	0.321809	0.269549	1.19388	0.232525	0.999996	RNU2-8P
ENSG00000111700	2.49401	0.321686	0.214903	1.49689	0.134423	0.999996	SLCO1B3
ENSG00000157315	4.0037	0.321612	0.237328	1.35514	0.175373	0.999996	TMED6
ENSG00000211767	9.9843	0.321272	0.269382	1.19263	0.233016	0.999996	TRBJ2-3
ENSG00000241556	7.93341	0.320931	0.263628	1.21736	0.223467	0.999996
ENSG00000265511	2.16504	0.320905	0.209152	1.53432	0.124951	0.999996
ENSG00000258183	5.01743	0.32077	0.256619	1.24999	0.211304	0.999996	LINC02392
ENSG00000006432	115.175	0.320612	0.207599	1.54438	0.122497	0.999996	MAP3K9
ENSG00000236194	4.37771	0.320495	0.247955	1.29255	0.196165	0.999996
ENSG00000251888	2.44488	0.320427	0.204882	1.56396	0.117827	0.999996	RN7SKP190
ENSG00000101489	8.69963	0.320403	0.267618	1.19724	0.231213	0.999996	CELF4
ENSG00000140675	3.55605	0.320383	0.218637	1.46537	0.14282	0.999996	SLC5A2
ENSG00000197013	42.0011	0.32034	0.242248	1.32236	0.186048	0.999996	ZNF429
ENSG00000259358	3.00857	0.320016	0.222202	1.4402	0.14981	0.999996
ENSG00000214929	4.65216	0.319912	0.247731	1.29137	0.196576	0.999996	SPATA31D1
ENSG00000206532	3.36333	0.319715	0.232255	1.37657	0.168645	0.999996
ENSG00000231993	2.80919	0.319529	0.216706	1.47448	0.140352	0.999996	EP300-AS1
ENSG00000223788	3.27446	0.31935	0.2198	1.45291	0.146249	0.999996	DIS3L2P1
ENSG00000256745	100.997	0.319192	0.213013	1.49846	0.134013	0.999996
ENSG00000260810	12.4685	0.319133	0.26685	1.19593	0.231725	0.999996
ENSG00000287625	23.1667	0.31905	0.263388	1.21133	0.225769	0.999996
ENSG00000116678	42.3754	0.318577	0.25064	1.27105	0.203709	0.999996	LEPR
ENSG00000213280	20.7969	0.318532	0.265659	1.19903	0.230518	0.999996
ENSG00000203387	1.40888	0.318492	0.175928	1.81035	0.070241	0.999996
ENSG00000223224	4.42641	0.318413	0.241052	1.32093	0.186524	0.999996	SNORD71
ENSG00000228532	18.2084	0.318314	0.265188	1.20033	0.230011	0.999996
ENSG00000278058	6.47053	0.318302	0.264567	1.20311	0.228935	0.999996
ENSG00000230337	4.0638	0.31828	0.245391	1.29703	0.19462	0.999996	EXOSC10-AS1
ENSG00000259020	207.909	0.318072	0.2421	1.3138	0.188912	0.999996
ENSG00000239605	7.44404	0.31801	0.25737	1.23562	0.216601	0.999996	STPG4
ENSG00000177879	287.992	0.317992	0.185177	1.71723	0.0859367	0.999996	AP3S1
ENSG00000162817	15.8893	0.317776	0.267728	1.18694	0.235253	0.999996	C1orf115
ENSG00000268447	11.8977	0.317684	0.265288	1.19751	0.231108	0.999996	SSX2B
ENSG00000287712	3.89533	0.317674	0.242637	1.30925	0.190449	0.999996
ENSG00000248698	3.89406	0.317576	0.239854	1.32404	0.18549	0.999996	LINC01085
ENSG00000185221	3.14731	0.31742	0.218172	1.45491	0.145694	0.999996	GAPDHP24
ENSG00000168515	2.25628	0.317113	0.216522	1.46458	0.143037	0.999996	SCGB1D1
ENSG00000245112	9.43252	0.317108	0.269355	1.17729	0.239082	0.999996	SMARCA5-AS1
ENSG00000183908	11.2371	0.317104	0.266546	1.18968	0.234172	0.999996	LRRC55
ENSG00000164694	14.5356	0.316998	0.267934	1.18312	0.23676	0.999996	FNDC1
ENSG00000285142	2.93248	0.316376	0.22772	1.38932	0.164735	0.999996
ENSG00000162066	92.256	0.316149	0.212901	1.48495	0.137556	0.999996	AMDHD2
ENSG00000282881	2.49657	0.316089	0.221479	1.42717	0.15353	0.999996	TMEM275
ENSG00000234964	38.8624	0.315934	0.250373	1.26185	0.207002	0.999996	FABP5P7
ENSG00000226394	1.20458	0.315932	0.163592	1.93122	0.0534554	0.999996
ENSG00000229213	1.20458	0.315932	0.163592	1.93122	0.0534554	0.999996
ENSG00000201302	62.1056	0.315811	0.264543	1.1938	0.232556	0.999996	SNORA65
ENSG00000260404	37.6871	0.315715	0.246867	1.27889	0.200937	0.999996
ENSG00000205794	6.27035	0.315643	0.262575	1.20211	0.229322	0.999996
ENSG00000283154	34.1917	0.31563	0.269518	1.17109	0.241562	0.999996	IQCJ-SCHIP1
ENSG00000164294	8.61382	0.315434	0.266275	1.18462	0.236169	0.999996	GPX8
ENSG00000274751	1.63933	0.31535	0.183404	1.71943	0.085536	0.999996
ENSG00000256771	158.256	0.315275	0.228992	1.37679	0.168576	0.999996	ZNF253
ENSG00000260669	11.706	0.315065	0.268714	1.17249	0.240999	0.999996
ENSG00000106366	15.9073	0.315019	0.266904	1.18027	0.237892	0.999996	SERPINE1
ENSG00000144744	376.603	0.315006	0.202225	1.5577	0.119304	0.999996	UBA3
ENSG00000285712	4.15305	0.314911	0.244118	1.29	0.197051	0.999996
ENSG00000280149	2.10952	0.314909	0.209951	1.49992	0.133636	0.999996
ENSG00000213186	146.073	0.31482	0.222237	1.4166	0.156601	0.999996	TRIM59
ENSG00000287229	3.30412	0.314805	0.223047	1.41138	0.158132	0.999996
ENSG00000124171	59.2673	0.314752	0.239236	1.31565	0.18829	0.999996	PARD6B
ENSG00000253782	3.53099	0.314747	0.225905	1.39327	0.163537	0.999996
ENSG00000234174	6.68451	0.314726	0.261379	1.2041	0.228552	0.999996
ENSG00000233101	4.75085	0.314414	0.2532	1.24176	0.214325	0.999996	HOXB-AS3
ENSG00000069943	96.4264	0.314404	0.213013	1.47598	0.139949	0.999996	PIGB
ENSG00000184515	18.0508	0.314237	0.265928	1.18166	0.237341	0.999996	BEX5
ENSG00000199415	3.23028	0.314148	0.228892	1.37247	0.169916	0.999996	RNA5SP370
ENSG00000232729	13.4066	0.313827	0.269381	1.16499	0.244022	0.999996
ENSG00000283050	29.7118	0.31376	0.258313	1.21465	0.224499	0.999996	GTF2IP12
ENSG00000226686	3.93732	0.313673	0.246572	1.27213	0.203325	0.999996	LINC01535
ENSG00000169139	197.055	0.313576	0.201118	1.55916	0.118958	0.999996	UBE2V2
ENSG00000236053	2.26734	0.313431	0.208908	1.50033	0.133529	0.999996	LINC01067
ENSG00000200879	12.8981	0.313263	0.267267	1.1721	0.241158	0.999996	SNORD14E
ENSG00000163618	36.1265	0.313113	0.25469	1.22939	0.218926	0.999996	CADPS
ENSG00000269937	2.7428	0.312918	0.227104	1.37786	0.168247	0.999996
ENSG00000202314	2.52149	0.31278	0.188151	1.66239	0.0964349	0.999996	SNORD6
ENSG00000264149	1.52004	0.312691	0.183046	1.70826	0.087588	0.999996
ENSG00000286674	9.82569	0.312634	0.266104	1.17486	0.240052	0.999996
ENSG00000162377	203.044	0.312589	0.205506	1.52107	0.128242	0.999996	COA7
ENSG00000169635	88.681	0.312564	0.213779	1.46209	0.143718	0.999996	HIC2
ENSG00000286503	1.66822	0.312536	0.185477	1.68504	0.0919814	0.999996
ENSG00000279673	16.624	0.312272	0.265598	1.17573	0.239701	0.999996
ENSG00000227008	58.8389	0.312005	0.25706	1.21374	0.224845	0.999996
ENSG00000251270	5.60421	0.311925	0.258848	1.20505	0.228184	0.999996
ENSG00000287825	10.2905	0.311803	0.269216	1.15819	0.246787	0.999996
ENSG00000224674	3.15423	0.311795	0.226385	1.37727	0.168427	0.999996	EIF3EP2
ENSG00000278982	4.26275	0.311773	0.240769	1.2949	0.195354	0.999996
ENSG00000185231	16.5834	0.311761	0.269151	1.15831	0.246737	0.999996	MC2R
ENSG00000258460	2.90483	0.311738	0.225706	1.38117	0.167228	0.999996
ENSG00000227769	7.00871	0.311674	0.264052	1.18035	0.237861	0.999996
ENSG00000206356	2.59461	0.311607	0.217555	1.43231	0.152055	0.999996
ENSG00000278986	8.38225	0.311557	0.268135	1.16194	0.245259	0.999996
ENSG00000218180	2.25872	0.311464	0.212474	1.46589	0.142678	0.999996	SLC25A5P7
ENSG00000232842	4.01584	0.311355	0.244682	1.27248	0.203201	0.999996
ENSG00000175787	34.8731	0.311326	0.240786	1.29296	0.196026	0.999996	ZNF169
ENSG00000245970	8.57393	0.31123	0.266009	1.17	0.242	0.999996
ENSG00000131015	7.29965	0.311148	0.26186	1.18822	0.234745	0.999996	ULBP2
ENSG00000287168	10.4367	0.310689	0.268035	1.15914	0.2464	0.999996
ENSG00000177688	4.094	0.310668	0.242864	1.27918	0.200832	0.999996	SUMO4
ENSG00000255424	2.78037	0.31062	0.217612	1.42741	0.153463	0.999996
ENSG00000228384	1.9289	0.310417	0.202132	1.53571	0.124609	0.999996
ENSG00000214273	4.77152	0.310367	0.235982	1.31521	0.188438	0.999996	AGGF1P1
ENSG00000226666	28.9578	0.310063	0.25515	1.21522	0.224283	0.999996	HSPA9P1
ENSG00000175279	8.23357	0.309946	0.266888	1.16133	0.245507	0.999996	CENPS
ENSG00000177984	4.18161	0.309739	0.246847	1.25478	0.209559	0.999996	LCN15
ENSG00000178917	24.3785	0.309501	0.254981	1.21382	0.224817	0.999996	ZNF852
ENSG00000224475	2.26182	0.309499	0.208247	1.48621	0.137224	0.999996
ENSG00000104936	45.4982	0.309468	0.245569	1.26021	0.207595	0.999996	DMPK
ENSG00000285598	8.31376	0.309438	0.267603	1.15633	0.247545	0.999996
ENSG00000008735	13.7619	0.309336	0.269546	1.14762	0.251127	0.999996	MAPK8IP2
ENSG00000180219	2.52057	0.309254	0.216208	1.43035	0.152616	0.999996	FAM71C
ENSG00000253683	78.141	0.309236	0.259988	1.18942	0.234273	0.999996
ENSG00000220695	12.6122	0.309227	0.268531	1.15155	0.249505	0.999996
ENSG00000278445	3.16097	0.309214	0.211535	1.46176	0.143807	0.999996
ENSG00000226051	19.8814	0.309179	0.268592	1.15111	0.249688	0.999996	ZNF503-AS1
ENSG00000121644	325.255	0.309113	0.201197	1.53637	0.124448	0.999996	DESI2
ENSG00000229743	5.33969	0.309083	0.255303	1.21065	0.226029	0.999996	LINC01159
ENSG00000250764	3.70391	0.309018	0.23969	1.28924	0.197315	0.999996
ENSG00000255372	1.91125	0.308932	0.206582	1.49545	0.134798	0.999996
ENSG00000249602	5.21862	0.308872	0.250804	1.23153	0.218125	0.999996
ENSG00000068489	315.984	0.308845	0.246259	1.25415	0.209788	0.999996	PRR11
ENSG00000213131	58.1645	0.30882	0.232238	1.32976	0.183598	0.999996	YWHAZP4
ENSG00000171729	3.72899	0.308786	0.230902	1.3373	0.181124	0.999996	TMEM51
ENSG00000059804	1115.24	0.308782	0.207025	1.49152	0.135824	0.999996	SLC2A3
ENSG00000236972	2.629	0.308725	0.22436	1.37602	0.168814	0.999996	FABP5P1
ENSG00000227932	3.24104	0.308698	0.228591	1.35044	0.176875	0.999996	SELENOOLP
ENSG00000188033	83.9778	0.308395	0.242898	1.26965	0.204209	0.999996	ZNF490
ENSG00000214070	2.93377	0.308357	0.223299	1.38091	0.167306	0.999996
ENSG00000275585	2.74165	0.308341	0.221125	1.39442	0.163191	0.999996
ENSG00000091482	4.22136	0.308275	0.24502	1.25816	0.208333	0.999996	SMPX
ENSG00000260920	8.612	0.308201	0.269093	1.14533	0.252072	0.999996
ENSG00000196358	23.1197	0.308171	0.25895	1.19008	0.234015	0.999996	NTNG2
ENSG00000104361	31.111	0.308054	0.264626	1.16411	0.244379	0.999996	NIPAL2
ENSG00000230202	327.627	0.308045	0.201691	1.52731	0.126684	0.999996
ENSG00000165244	661.794	0.308042	0.187024	1.64707	0.099544	0.999996	ZNF367
ENSG00000260029	3.09946	0.307943	0.211682	1.45475	0.14574	0.999996
ENSG00000199377	90.8498	0.307843	0.252165	1.2208	0.222161	0.999996	RNU5F-1
ENSG00000143479	139.609	0.307701	0.229627	1.34	0.180244	0.999996	DYRK3
ENSG00000287884	4.67618	0.307576	0.25384	1.21169	0.225631	0.999996
ENSG00000105976	21.9059	0.30693	0.259656	1.18207	0.237179	0.999996	MET
ENSG00000224713	3.3935	0.306767	0.231356	1.32595	0.184855	0.999996
ENSG00000231340	3.09103	0.306763	0.200947	1.52658	0.126864	0.999996	ACTG1P10
ENSG00000272501	39.8268	0.306686	0.245012	1.25172	0.210672	0.999996
ENSG00000228218	60.4378	0.306617	0.229194	1.33781	0.18096	0.999996	ATF4P3
ENSG00000213938	2.53407	0.306576	0.222837	1.37579	0.168888	0.999996	SEPHS1P6
ENSG00000107185	251.952	0.306498	0.202615	1.51271	0.130353	0.999996	RGP1
ENSG00000173480	39.1521	0.306334	0.248757	1.23146	0.218151	0.999996	ZNF417
ENSG00000206588	1519.88	0.306317	0.255179	1.2004	0.229984	0.999996	RNU1-28P
ENSG00000143333	81.504	0.306113	0.26333	1.16247	0.245045	0.999996	RGS16
ENSG00000244642	145.564	0.30607	0.253541	1.20718	0.227363	0.999996	RN7SL396P
ENSG00000286834	1.25771	0.305963	0.161585	1.89351	0.0582906	0.999996
ENSG00000286359	2.12825	0.30584	0.212925	1.43637	0.150897	0.999996
ENSG00000203663	6.89896	0.305782	0.253424	1.2066	0.227585	0.999996	OR2L2
ENSG00000258822	2.5649	0.305643	0.210386	1.45277	0.146288	0.999996	OR4K16P
ENSG00000273270	46.0927	0.305594	0.241142	1.26728	0.205055	0.999996
ENSG00000204956	3.95894	0.305409	0.2338	1.30628	0.191457	0.999996	PCDHGA1
ENSG00000243902	5.6303	0.305361	0.255542	1.19495	0.232105	0.999996
ENSG00000259137	3.13582	0.305343	0.233609	1.30707	0.19119	0.999996
ENSG00000268750	2.89584	0.305336	0.226313	1.34918	0.17728	0.999996
ENSG00000105497	55.616	0.305254	0.238577	1.27948	0.200729	0.999996	ZNF175
ENSG00000204335	3.89204	0.305246	0.231903	1.31627	0.188084	0.999996	SP5
ENSG00000202357	1.67377	0.305173	0.16038	1.90281	0.0570648	0.999996
ENSG00000198157	73.92	0.305166	0.24024	1.27026	0.203994	0.999996	HMGN5
ENSG00000180988	8.05511	0.305129	0.266842	1.14348	0.252837	0.999996	OR52N2
ENSG00000242474	15.307	0.305103	0.267419	1.14092	0.253904	0.999996
ENSG00000257954	5.26367	0.305043	0.247545	1.23227	0.217847	0.999996
ENSG00000274868	60.0121	0.305043	0.2595	1.1755	0.239794	0.999996
ENSG00000121417	74.3582	0.305034	0.226174	1.34867	0.177443	0.999996	ZNF211
ENSG00000221882	14.2052	0.305013	0.269266	1.13276	0.257317	0.999996
ENSG00000235636	29.604	0.304866	0.248166	1.22847	0.219269	0.999996	NUS1P1
ENSG00000102312	65.813	0.304746	0.228929	1.33118	0.183129	0.999996	PORCN
ENSG00000152642	185.946	0.304717	0.218721	1.39317	0.163568	0.999996	GPD1L
ENSG00000121766	335.405	0.304684	0.199452	1.5276	0.126611	0.999996	ZCCHC17
ENSG00000233542	6.8757	0.304615	0.258733	1.17733	0.239063	0.999996
ENSG00000234476	3.8663	0.30453	0.245943	1.23821	0.215638	0.999996
ENSG00000260708	33.0657	0.304445	0.257198	1.1837	0.236532	0.999996
ENSG00000287957	6.66653	0.30433	0.258064	1.17928	0.238285	0.999996
ENSG00000283429	3.02326	0.304254	0.230851	1.31797	0.187515	0.999996	MIR1244-3
ENSG00000249047	1.35213	0.304137	0.16034	1.89683	0.0578504	0.999996	COX6B1P5
ENSG00000248834	2.8349	0.304083	0.212177	1.43316	0.151813	0.999996	MARK2P5
ENSG00000213881	413.446	0.303982	0.229205	1.32624	0.184759	0.999996	NPM1P6
ENSG00000261029	4.86916	0.303889	0.227133	1.33794	0.180918	0.999996
ENSG00000237074	6.45359	0.303796	0.262953	1.15533	0.247957	0.999996
ENSG00000264569	4.65652	0.303467	0.244762	1.23984	0.215033	0.999996	DCXR-DT
ENSG00000163464	15.4658	0.303129	0.26768	1.13243	0.257453	0.999996	CXCR1
ENSG00000232693	5.87853	0.303114	0.258399	1.17305	0.240777	0.999996
ENSG00000277007	6.13431	0.303068	0.258471	1.17254	0.24098	0.999996
ENSG00000185480	86.2364	0.303019	0.222503	1.36186	0.173241	0.999996	PARPBP
ENSG00000143512	23.8624	0.303002	0.269531	1.12419	0.260934	0.999996	HHIPL2
ENSG00000121089	57.2705	0.302905	0.243178	1.24561	0.212908	0.999996	NACA3P
ENSG00000242562	10.4438	0.302897	0.269037	1.12586	0.260226	0.999996	DCAF13P1
ENSG00000264236	2.29898	0.30253	0.199615	1.51556	0.12963	0.999996
ENSG00000173210	29.0582	0.302507	0.255455	1.18419	0.236339	0.999996	ABLIM3
ENSG00000269888	5.87716	0.30236	0.251794	1.20082	0.22982	0.999996
ENSG00000223001	7.88575	0.302196	0.238637	1.26634	0.20539	0.999996	RNU2-61P
ENSG00000231812	2.23025	0.302011	0.201523	1.49864	0.133966	0.999996	SNRPCP9
ENSG00000287697	12.9585	0.30199	0.268795	1.12349	0.261228	0.999996
ENSG00000142233	5.44858	0.301976	0.257576	1.17238	0.241046	0.999996	NTN5
ENSG00000144369	19.5234	0.301974	0.2622	1.15169	0.249447	0.999996	FAM171B
ENSG00000185250	6.97097	0.301711	0.265668	1.13567	0.256096	0.999996	PPIL6
ENSG00000136122	123.74	0.301708	0.203939	1.4794	0.139033	0.999996	BORA
ENSG00000177335	15.5713	0.301603	0.269105	1.12077	0.262388	0.999996	C8orf31
ENSG00000000938	17.5033	0.301492	0.268708	1.12201	0.26186	0.999996	FGR
ENSG00000188739	11.4551	0.301477	0.269353	1.11927	0.263027	0.999996	RBM34
ENSG00000234146	2.79564	0.3014	0.216897	1.3896	0.16465	0.999996	AKAP8P1
ENSG00000259281	3.35847	0.301339	0.23603	1.2767	0.20171	0.999996	LINGO1-AS2
ENSG00000164284	256.057	0.301292	0.20857	1.44456	0.148582	0.999996	GRPEL2
ENSG00000173825	16.5311	0.301219	0.268969	1.1199	0.262754	0.999996	TIGD3
ENSG00000145723	34.153	0.301209	0.244864	1.23011	0.218656	0.999996	GIN1
ENSG00000131115	133.055	0.301107	0.228489	1.31782	0.187564	0.999996	ZNF227
ENSG00000254554	4.23217	0.3009	0.244049	1.23295	0.217594	0.999996
ENSG00000133020	23.2786	0.300826	0.266906	1.12709	0.259706	0.999996	MYH8
ENSG00000246627	10.6895	0.300681	0.267555	1.12381	0.261093	0.999996	CACNA1C-AS1
ENSG00000278600	19.3933	0.300637	0.26174	1.14861	0.250717	0.999996
ENSG00000230291	14.1796	0.300626	0.268126	1.12121	0.262198	0.999996
ENSG00000105538	16.1309	0.300521	0.267596	1.12304	0.261421	0.999996	RASIP1
ENSG00000151332	111.77	0.300489	0.234475	1.28154	0.200003	0.999996	MBIP
ENSG00000255517	6.83795	0.300467	0.263425	1.14062	0.254029	0.999996
ENSG00000253875	6.55428	0.300227	0.256738	1.16939	0.242248	0.999996
ENSG00000266501	4.30613	0.300176	0.250009	1.20066	0.229884	0.999996
ENSG00000228335	46.7962	0.300155	0.2406	1.24753	0.212205	0.999996
ENSG00000108590	46.9272	0.300129	0.251716	1.19233	0.233132	0.999996	MED31
ENSG00000129911	188.139	0.300095	0.213028	1.40871	0.158921	0.999996	KLF16
ENSG00000164040	238.108	0.300006	0.211663	1.41737	0.156374	0.999996	PGRMC2
ENSG00000273010	9.93512	0.299862	0.269551	1.11245	0.265946	0.999996
ENSG00000240184	15.2322	0.299833	0.268654	1.11606	0.264398	0.999996	PCDHGC3
ENSG00000173805	18.6532	0.299677	0.268776	1.11497	0.264864	0.999996	HAP1
ENSG00000092009	3.2619	0.299647	0.222761	1.34515	0.178576	0.999996	CMA1
ENSG00000231841	134.002	0.299593	0.236739	1.2655	0.205692	0.999996	FAM192BP
ENSG00000253415	6.32656	0.299453	0.261094	1.14692	0.251415	0.999996
ENSG00000244260	5.57552	0.29944	0.259295	1.15482	0.248162	0.999996
ENSG00000257636	3.07043	0.299419	0.219141	1.36633	0.171836	0.999996	G2E3-AS1
ENSG00000185818	5.96117	0.299403	0.249598	1.19954	0.230317	0.999996	NAT8L
ENSG00000234264	3.09556	0.299386	0.22603	1.32454	0.185324	0.999996	DEPDC1-AS1
ENSG00000243349	4.7792	0.299115	0.249476	1.19898	0.230537	0.999996
ENSG00000165389	85.9681	0.299013	0.220972	1.35317	0.176001	0.999996	SPTSSA
ENSG00000273727	5.44037	0.29878	0.253849	1.177	0.239195	0.999996
ENSG00000132406	39.4219	0.298709	0.248188	1.20356	0.228759	0.999996	TMEM128
ENSG00000254987	3.86006	0.298665	0.229013	1.30414	0.192186	0.999996
ENSG00000261872	3.81836	0.298598	0.230027	1.2981	0.194253	0.999996
ENSG00000237594	6.89871	0.298513	0.260671	1.14517	0.252138	0.999996
ENSG00000078589	332.232	0.29829	0.201999	1.47669	0.139758	0.999996	P2RY10
ENSG00000140688	95.1208	0.298278	0.217677	1.37028	0.1706	0.999996	C16orf58
ENSG00000268055	1.60567	0.298238	0.186592	1.59834	0.109966	0.999996
ENSG00000269743	80.9709	0.298227	0.227223	1.31249	0.189356	0.999996	SLC25A53
ENSG00000229043	37.1126	0.29809	0.240635	1.23877	0.215432	0.999996
ENSG00000213064	346.538	0.298044	0.208201	1.43152	0.152282	0.999996	SFT2D2
ENSG00000251326	4.27695	0.297998	0.248994	1.19681	0.231381	0.999996	LINC02479
ENSG00000197576	2.8967	0.2978	0.227717	1.30776	0.190954	0.999996	HOXA4
ENSG00000165923	28.8981	0.297631	0.253976	1.17189	0.241242	0.999996	AGBL2
ENSG00000251867	2.28067	0.297592	0.196282	1.51614	0.129483	0.999996
ENSG00000283475	1.52349	0.297587	0.177612	1.67549	0.0938389	0.999996	MIR1244-4
ENSG00000180305	2.37695	0.297567	0.193781	1.53559	0.12464	0.999996	WFDC10A
ENSG00000135919	35.0511	0.297445	0.250193	1.18886	0.234494	0.999996	SERPINE2
ENSG00000258634	15.202	0.29741	0.267626	1.11129	0.266443	0.999996
ENSG00000286561	2.63768	0.29707	0.223151	1.33126	0.183105	0.999996
ENSG00000205882	1.81421	0.29707	0.191481	1.55143	0.120798	0.999996	DEFB134
ENSG00000204282	62.4067	0.296979	0.249642	1.18962	0.234196	0.999996	TNRC6C-AS1
ENSG00000260034	15.7835	0.296826	0.267567	1.10935	0.267279	0.999996	LCMT1-AS2
ENSG00000176410	65.6578	0.29663	0.237229	1.25039	0.211156	0.999996	DNAJC30
ENSG00000211455	230.872	0.296615	0.21391	1.38664	0.165553	0.999996	STK38L
ENSG00000254735	3.14343	0.29644	0.231725	1.27928	0.2008	0.999996	HMGB1P42
ENSG00000287992	3.25418	0.296342	0.225947	1.31155	0.189671	0.999996
ENSG00000123154	37.8221	0.296338	0.237944	1.24541	0.21298	0.999996	WDR83
ENSG00000277182	3.16868	0.296288	0.203793	1.45387	0.145983	0.999996
ENSG00000274381	2.03562	0.296211	0.189764	1.56095	0.118537	0.999996
ENSG00000276814	5.92202	0.296151	0.247537	1.19639	0.231544	0.999996
ENSG00000260083	10.1872	0.296118	0.269543	1.09859	0.271945	0.999996	MIR762HG
ENSG00000133641	97.5228	0.296022	0.210566	1.40584	0.159771	0.999996	C12orf29
ENSG00000124120	271.169	0.295811	0.212014	1.39524	0.162944	0.999996	TTPAL
ENSG00000128917	6.71819	0.295798	0.259693	1.13903	0.254692	0.999996	DLL4
ENSG00000239005	1.06214	0.295758	0.159648	1.85256	0.063945	0.999996
ENSG00000215267	11.0903	0.295587	0.268976	1.09894	0.271796	0.999996	AKR1C7P
ENSG00000243083	40.8557	0.295416	0.261725	1.12873	0.259012	0.999996	LINC00870
ENSG00000251152	5.53703	0.295391	0.253156	1.16683	0.243277	0.999996
ENSG00000225595	17.6285	0.295328	0.269191	1.09709	0.2726	0.999996	LINC01623
ENSG00000272989	16.8728	0.295284	0.264441	1.11663	0.264151	0.999996	LINC02012
ENSG00000236420	2.62819	0.29507	0.218064	1.35314	0.176012	0.999996	CHCHD3P1
ENSG00000272106	23.273	0.294893	0.263426	1.11946	0.262946	0.999996
ENSG00000272568	9.11573	0.294792	0.265817	1.109	0.267429	0.999996
ENSG00000227621	4.27147	0.294695	0.242468	1.2154	0.224215	0.999996	PHBP11
ENSG00000224908	4.56086	0.29462	0.247131	1.19216	0.233197	0.999996	TIMM8BP2
ENSG00000232383	1.61954	0.294459	0.188211	1.56452	0.117696	0.999996
ENSG00000064201	25.1136	0.294429	0.259744	1.13354	0.25699	0.999996	TSPAN32
ENSG00000170340	587.254	0.294355	0.210687	1.39712	0.162378	0.999996	B3GNT2
ENSG00000279714	3.73065	0.294319	0.230488	1.27694	0.201624	0.999996
ENSG00000140043	11.2865	0.29429	0.269551	1.09178	0.27493	0.999996	PTGR2
ENSG00000182923	273.108	0.294265	0.192833	1.52601	0.127007	0.999996	CEP63
ENSG00000231784	5.27329	0.294199	0.259143	1.13528	0.25626	0.999996	DBIL5P
ENSG00000267375	1.94142	0.294158	0.194527	1.51217	0.130491	0.999996
ENSG00000147533	195.447	0.294005	0.200683	1.46502	0.142916	0.999996	GOLGA7
ENSG00000205765	188.394	0.293951	0.209763	1.40135	0.161109	0.999996	C5orf51
ENSG00000255420	3.14074	0.293758	0.231146	1.27088	0.203772	0.999996	CASC23
ENSG00000196578	2.43403	0.293646	0.194504	1.50972	0.131115	0.999996	OR5AC2
ENSG00000279295	3.35558	0.293547	0.231721	1.26681	0.205223	0.999996
ENSG00000235968	1.61801	0.293366	0.189066	1.55166	0.120744	0.999996
ENSG00000226476	24.2403	0.293257	0.259945	1.12815	0.259257	0.999996	LINC01748
ENSG00000198283	5.17048	0.293256	0.254292	1.15323	0.248817	0.999996	OR5B21
ENSG00000277758	2.40419	0.293195	0.203059	1.44389	0.14877	0.999996
ENSG00000251981	3.23468	0.293053	0.230739	1.27007	0.204061	0.999996	RNU7-52P
ENSG00000237862	3.81606	0.292932	0.231974	1.26278	0.206668	0.999996
ENSG00000276193	1.30186	0.29292	0.171153	1.71145	0.0869975	0.999996
ENSG00000221938	5.90352	0.292912	0.257872	1.13588	0.256006	0.999996	OR2A14
ENSG00000185565	16.91	0.292845	0.269548	1.08643	0.277289	0.999996	LSAMP
ENSG00000257790	17.2143	0.292808	0.263518	1.11115	0.266504	0.999996	EIF4A1P4
ENSG00000101003	543.692	0.292722	0.214782	1.36288	0.17292	0.999996	GINS1
ENSG00000238085	3.52304	0.292696	0.222491	1.31554	0.188327	0.999996
ENSG00000267927	1.99486	0.292688	0.197273	1.48367	0.137895	0.999996
ENSG00000111049	3.31984	0.29257	0.234976	1.24511	0.213092	0.999996	MYF5
ENSG00000169668	1.54367	0.292558	0.180227	1.62328	0.104529	0.999996	BCRP2
ENSG00000235605	11.9017	0.29254	0.268379	1.09003	0.275701	0.999996
ENSG00000168824	28.7897	0.292212	0.254587	1.14779	0.251055	0.999996	NSG1
ENSG00000260912	8.22362	0.292001	0.266052	1.09753	0.272408	0.999996
ENSG00000227077	12.332	0.291918	0.268694	1.08643	0.277287	0.999996
ENSG00000253606	12.6282	0.291889	0.269554	1.08286	0.278871	0.999996	AFG3L2P1
ENSG00000280614	1.63002	0.291831	0.178223	1.63745	0.101537	0.999996
ENSG00000279108	4.8667	0.291786	0.245155	1.19021	0.233963	0.999996
ENSG00000230513	23.2273	0.291632	0.267876	1.08868	0.276294	0.999996	THAP7-AS1
ENSG00000254314	2.09558	0.2914	0.206786	1.40918	0.158781	0.999996
ENSG00000231767	170.272	0.291399	0.228731	1.27398	0.20267	0.999996
ENSG00000279886	2.29849	0.291366	0.196077	1.48598	0.137285	0.999996
ENSG00000149133	1.39031	0.291311	0.180186	1.61672	0.105938	0.999996	OR5F1
ENSG00000120211	3.80975	0.291296	0.238639	1.22065	0.222217	0.999996	INSL4
ENSG00000152214	3.24298	0.291272	0.220539	1.32072	0.186593	0.999996	RIT2
ENSG00000101574	158.17	0.291147	0.210184	1.3852	0.165992	0.999996	METTL4
ENSG00000280241	5.45537	0.291129	0.253346	1.14914	0.2505	0.999996
ENSG00000277932	6.03603	0.291107	0.253695	1.14747	0.251188	0.999996	OR52E5
ENSG00000235293	5.24895	0.29093	0.247758	1.17425	0.240295	0.999996
ENSG00000257027	29.0438	0.290928	0.251713	1.15579	0.247766	0.999996
ENSG00000143320	6.84796	0.290813	0.260675	1.11562	0.264587	0.999996	CRABP2
ENSG00000287931	2.59752	0.29074	0.215905	1.34661	0.178106	0.999996
ENSG00000274863	5.64101	0.290694	0.254426	1.14255	0.253226	0.999996
ENSG00000006659	2.04857	0.290564	0.20245	1.43524	0.15122	0.999996	LGALS14
ENSG00000250846	2.44347	0.290399	0.218106	1.33146	0.183039	0.999996	EPHA5-AS1
ENSG00000261431	2.26192	0.29032	0.21323	1.36153	0.173345	0.999996
ENSG00000287530	3.30444	0.290151	0.23359	1.24214	0.214186	0.999996
ENSG00000234393	3.32899	0.290009	0.22905	1.26614	0.205462	0.999996
ENSG00000226917	12.1532	0.289773	0.263909	1.098	0.272203	0.999996	LINC01276
ENSG00000253789	4.08902	0.289761	0.22865	1.26727	0.205059	0.999996	NARSP2
ENSG00000259094	2.01458	0.289542	0.205621	1.40814	0.159091	0.999996
ENSG00000178556	1.62472	0.289435	0.192708	1.50194	0.133112	0.999996	CKS1BP6
ENSG00000130517	179.171	0.289369	0.197866	1.46245	0.143617	0.999996	PGPEP1
ENSG00000250158	1.23113	0.289073	0.17002	1.70023	0.089087	0.999996
ENSG00000069345	937.666	0.288938	0.184533	1.56578	0.1174	0.999996	DNAJA2
ENSG00000205108	4.45107	0.288929	0.233888	1.23533	0.216707	0.999996	FAM205A
ENSG00000105793	89.8483	0.28881	0.22798	1.26682	0.205218	0.999996	GTPBP10
ENSG00000164900	2.85016	0.28875	0.230911	1.25049	0.211122	0.999996	GBX1
ENSG00000184232	26.8589	0.288684	0.253399	1.13925	0.2546	0.999996	OAF
ENSG00000259022	28.9693	0.288644	0.256514	1.12525	0.260482	0.999996	DNAJC8P1
ENSG00000280306	28.1446	0.288561	0.269381	1.0712	0.28408	0.999996
ENSG00000200379	1.97878	0.288396	0.19785	1.45765	0.144936	0.999996	RN7SKP45
ENSG00000286952	5.49192	0.288375	0.232232	1.24176	0.214327	0.999996
ENSG00000275808	1.28244	0.288258	0.157871	1.8259	0.0678647	0.999996
ENSG00000225930	2.71406	0.288209	0.216128	1.33352	0.182363	0.999996	LINC02249
ENSG00000162458	11.0136	0.288122	0.267804	1.07587	0.281986	0.999996	FBLIM1
ENSG00000187823	4.41197	0.288107	0.226096	1.27426	0.20257	0.999996	RTL4
ENSG00000270259	5.84441	0.288082	0.25345	1.13664	0.255688	0.999996
ENSG00000272711	21.4322	0.288075	0.256451	1.12332	0.261303	0.999996
ENSG00000228666	4.25582	0.288029	0.240128	1.19948	0.23034	0.999996	KRT18P1
ENSG00000048462	3.37839	0.28794	0.227005	1.26843	0.204644	0.999996	TNFRSF17
ENSG00000279415	11.0337	0.287887	0.269142	1.06965	0.284777	0.999996
ENSG00000150459	554.12	0.287505	0.207628	1.38471	0.166141	0.999996	SAP18
ENSG00000240790	3.46816	0.287489	0.235348	1.22155	0.221878	0.999996
ENSG00000260860	2.01691	0.287487	0.200838	1.43144	0.152305	0.999996
ENSG00000235078	7.0778	0.287464	0.265352	1.08333	0.278662	0.999996
ENSG00000204147	33.2556	0.287451	0.250017	1.14973	0.250256	0.999996	ASAH2B
ENSG00000221995	15.3036	0.287449	0.268299	1.07137	0.284001	0.999996	TIAF1
ENSG00000250326	9.29837	0.287398	0.26662	1.07793	0.281064	0.999996
ENSG00000180574	146.473	0.287387	0.217092	1.3238	0.185568	0.999996	EIF2S3B
ENSG00000263934	270.951	0.287378	0.251523	1.14256	0.253223	0.999996	SNORD3A
ENSG00000146757	238.823	0.287353	0.212081	1.35492	0.175443	0.999996	ZNF92
ENSG00000116574	45.4889	0.287257	0.256948	1.11796	0.263585	0.999996	RHOU
ENSG00000185839	32.3381	0.286927	0.251785	1.13957	0.254464	0.999996
ENSG00000120688	194.782	0.286869	0.224367	1.27857	0.201048	0.999996	WBP4
ENSG00000115657	12.7571	0.286824	0.267502	1.07223	0.283616	0.999996	ABCB6
ENSG00000197149	33.5249	0.286753	0.260173	1.10216	0.270392	0.999996
ENSG00000233058	43.4228	0.286733	0.237946	1.20503	0.22819	0.999996	LINC00884
ENSG00000197591	2.51958	0.286471	0.214126	1.33786	0.180941	0.999996	OR11L1
ENSG00000223836	4.2259	0.286243	0.234594	1.22016	0.222402	0.999996
ENSG00000236137	8.73735	0.286207	0.266825	1.07264	0.283433	0.999996
ENSG00000000419	227.079	0.285996	0.209357	1.36607	0.171916	0.999996	DPM1
ENSG00000261820	2.02729	0.285936	0.192104	1.48844	0.136634	0.999996	DNM1P49
ENSG00000197165	3.41155	0.2859	0.239108	1.1957	0.231815	0.999996	SULT1A2
ENSG00000234997	2.03348	0.285888	0.185794	1.53874	0.123869	0.999996
ENSG00000121542	89.2349	0.285882	0.214618	1.33205	0.182845	0.999996	SEC22A
ENSG00000171943	42.8754	0.285831	0.237985	1.20105	0.229734	0.999996	SRGAP2C
ENSG00000211653	1.80676	0.285814	0.189596	1.50749	0.131685	0.999996	IGLV1-40
ENSG00000170779	459.863	0.285754	0.19356	1.4763	0.139863	0.999996	CDCA4
ENSG00000223273	5.5158	0.285656	0.240307	1.18872	0.234551	0.999996	RN7SKP172
ENSG00000156273	204.584	0.285617	0.21145	1.35075	0.176774	0.999996	BACH1
ENSG00000198093	99.2405	0.285567	0.217654	1.31202	0.189513	0.999996	ZNF649
ENSG00000163155	27.7021	0.285519	0.257953	1.10687	0.268351	0.999996	LYSMD1
ENSG00000286585	7.75784	0.285501	0.265761	1.07428	0.282699	0.999996
ENSG00000247675	3.42891	0.285498	0.234694	1.21647	0.223807	0.999996	LRP4-AS1
ENSG00000182022	21.1421	0.285475	0.268442	1.06345	0.287578	0.999996	CHST15
ENSG00000226261	3.90813	0.285438	0.240891	1.18492	0.236047	0.999996
ENSG00000173950	112.699	0.285433	0.21201	1.34632	0.178199	0.999996	XXYLT1
ENSG00000164244	379.702	0.285376	0.18908	1.50929	0.131225	0.999996	PRRC1
ENSG00000278090	9.69429	0.285305	0.268227	1.06367	0.287478	0.999996	LUNAR1
ENSG00000143401	2065.85	0.285249	0.229354	1.24371	0.213608	0.999996	ANP32E
ENSG00000237961	3.9838	0.285159	0.241117	1.18266	0.236945	0.999996
ENSG00000224216	1.49707	0.285013	0.182455	1.5621	0.118265	0.999996
ENSG00000100528	164.054	0.284924	0.212118	1.34323	0.179196	0.999996	CNIH1
ENSG00000171872	7.5273	0.284886	0.253933	1.12189	0.261908	0.999996	KLF17
ENSG00000286132	7.57578	0.284868	0.266845	1.06754	0.285728	0.999996
ENSG00000269883	3.20484	0.284503	0.205407	1.38507	0.166032	0.999996
ENSG00000254244	15.5846	0.284451	0.268836	1.05808	0.290017	0.999996	PAICSP4
ENSG00000249352	2.86218	0.28437	0.214071	1.32839	0.184049	0.999996	LINC02198
ENSG00000225077	9.63754	0.284318	0.257701	1.10329	0.269901	0.999996	LINC00337
ENSG00000187860	16.1855	0.284197	0.267253	1.0634	0.287602	0.999996	CCDC157
ENSG00000153944	413.678	0.284179	0.192871	1.47341	0.140639	0.999996	MSI2
ENSG00000157259	86.7881	0.284117	0.210425	1.35021	0.176949	0.999996	GATAD1
ENSG00000137502	57.3883	0.284	0.24002	1.18323	0.236717	0.999996	RAB30
ENSG00000273711	1.25515	0.283771	0.166079	1.70865	0.0875154	0.999996
ENSG00000264138	1.27823	0.283501	0.167404	1.69351	0.0903577	0.999996
ENSG00000100206	67.0451	0.283489	0.230944	1.22752	0.219625	0.999996	DMC1
ENSG00000250826	13.0529	0.283218	0.269534	1.05077	0.293364	0.999996	HNRNPA3P13
ENSG00000213471	6.96836	0.283097	0.264399	1.07072	0.284296	0.999996	TTLL13P
ENSG00000215102	4.78194	0.283085	0.251162	1.1271	0.259698	0.999996	TERF1P4
ENSG00000229869	4.0036	0.283039	0.244464	1.15779	0.246949	0.999996
ENSG00000230991	1.21385	0.282948	0.167215	1.69212	0.090623	0.999996
ENSG00000138207	6.15086	0.282917	0.258864	1.09292	0.27443	0.999996	RBP4
ENSG00000240233	8.15657	0.282877	0.26414	1.07094	0.284198	0.999996	RN7SL587P
ENSG00000254189	2.83584	0.282875	0.208316	1.35792	0.17449	0.999996
ENSG00000232837	6.70192	0.282852	0.260479	1.08589	0.277527	0.999996	LINC01700
ENSG00000184208	217.54	0.282767	0.19764	1.43072	0.152512	0.999996	C22orf46
ENSG00000267508	15.9565	0.282697	0.269084	1.05059	0.293446	0.999996	ZNF285
ENSG00000276408	1.65624	0.282648	0.18315	1.54326	0.122769	0.999996
ENSG00000167100	19.3333	0.282524	0.268986	1.05033	0.293567	0.999996	SAMD14
ENSG00000217825	11.0574	0.282211	0.265669	1.06227	0.288114	0.999996
ENSG00000223508	18.5288	0.282131	0.265312	1.06339	0.287603	0.999996	RPL23AP53
ENSG00000152382	77.1427	0.281984	0.212507	1.32694	0.184528	0.999996	TADA1
ENSG00000005249	13.7178	0.281885	0.269026	1.0478	0.294732	0.999996	PRKAR2B
ENSG00000236565	150.173	0.281737	0.206041	1.36739	0.171505	0.999996	HNRNPA3P5
ENSG00000248738	10.5114	0.28173	0.268807	1.04807	0.294604	0.999996
ENSG00000068305	220.216	0.28168	0.205464	1.37094	0.170393	0.999996	MEF2A
ENSG00000273403	1.21709	0.281601	0.167455	1.68165	0.0926364	0.999996
ENSG00000182223	1.79656	0.281567	0.200026	1.40765	0.159234	0.999996	ZAR1
ENSG00000250430	4.82568	0.281528	0.251776	1.11817	0.263495	0.999996
ENSG00000215586	1.95014	0.28152	0.201836	1.3948	0.163076	0.999996
ENSG00000196937	107.898	0.281426	0.219377	1.28284	0.199547	0.999996	FAM3C
ENSG00000238125	3.04255	0.281412	0.231426	1.21599	0.223987	0.999996	SLC9A3P2
ENSG00000206612	3.5611	0.281349	0.235402	1.19519	0.232015	0.999996	SNORA2A
ENSG00000182742	58.2673	0.281182	0.234213	1.20054	0.229928	0.999996	HOXB4
ENSG00000157107	25.255	0.281142	0.25854	1.08742	0.276852	0.999996	FCHO2
ENSG00000161835	19.5666	0.281097	0.26723	1.05189	0.292849	0.999996	GRASP
ENSG00000107551	15.6135	0.281051	0.268218	1.04784	0.29471	0.999996	RASSF4
ENSG00000143942	103.28	0.280884	0.226358	1.24088	0.214648	0.999996	CHAC2
ENSG00000251705	10.0573	0.28074	0.266997	1.05147	0.293041	0.999996	RNA5-8SP6
ENSG00000247287	43.4183	0.280678	0.244815	1.14649	0.251593	0.999996
ENSG00000181450	67.5571	0.280635	0.222828	1.25943	0.207875	0.999996	ZNF678
ENSG00000216966	2.99606	0.280544	0.230116	1.21914	0.222791	0.999996
ENSG00000254717	2.53108	0.28054	0.218168	1.28589	0.198482	0.999996	GLYATL1P2
ENSG00000130032	12.1199	0.280531	0.269538	1.04079	0.297975	0.999996	PRRG3
ENSG00000143458	217.449	0.280345	0.216837	1.29289	0.196051	0.999996	GABPB2
ENSG00000099864	5.98654	0.280277	0.260106	1.07755	0.281234	0.999996	PALM
ENSG00000121594	48.2227	0.280252	0.231404	1.21109	0.22586	0.999996	CD80
ENSG00000243486	3.78518	0.280155	0.214663	1.30509	0.191861	0.999996
ENSG00000203326	82.4049	0.28015	0.226955	1.23438	0.21706	0.999996	ZNF525
ENSG00000253954	112.056	0.280143	0.224017	1.25055	0.2111	0.999996	HMGN1P38
ENSG00000231024	1.83074	0.280069	0.192939	1.45159	0.146615	0.999996
ENSG00000055211	113.802	0.279886	0.211474	1.3235	0.18567	0.999996	GINM1
ENSG00000116761	20.2867	0.279695	0.264594	1.05707	0.290478	0.999996	CTH
ENSG00000215452	2.93154	0.279665	0.204799	1.36556	0.172078	0.999996	ZNF663P
ENSG00000272768	6.79982	0.279611	0.262402	1.06558	0.286612	0.999996
ENSG00000185888	3.26835	0.279507	0.234306	1.19291	0.232904	0.999996	PRSS38
ENSG00000283445	12.7719	0.279328	0.268302	1.0411	0.297831	0.999996
ENSG00000187801	17.156	0.279271	0.269358	1.0368	0.299828	0.999996	ZFP69B
ENSG00000135549	6.6565	0.279264	0.260929	1.07027	0.284499	0.999996	PKIB
ENSG00000213478	14.5133	0.279106	0.268532	1.03938	0.29863	0.999996	CFL1P2
ENSG00000144566	224.528	0.278949	0.193895	1.43866	0.150246	0.999996	RAB5A
ENSG00000179008	12.8924	0.278944	0.268999	1.03697	0.29975	0.999996	C14orf39
ENSG00000164209	414.045	0.278939	0.203784	1.3688	0.171061	0.999996	SLC25A46
ENSG00000264813	4.41865	0.278928	0.235445	1.18468	0.236143	0.999996
ENSG00000265136	1.33588	0.278928	0.180152	1.54829	0.121553	0.999996
ENSG00000183291	236.514	0.278919	0.203035	1.37375	0.169521	0.999996	SELENOF
ENSG00000100522	168.031	0.278804	0.213191	1.30776	0.190954	0.999996	GNPNAT1
ENSG00000076706	64.6295	0.278737	0.229601	1.21401	0.224744	0.999996
ENSG00000149089	73.1878	0.278736	0.214939	1.29681	0.194695	0.999996	APIP
ENSG00000140299	793.89	0.278735	0.189356	1.47202	0.141016	0.999996	BNIP2
ENSG00000083290	126.332	0.278628	0.212924	1.30858	0.190678	0.999996	ULK2
ENSG00000241015	65.787	0.278609	0.236371	1.1787	0.238519	0.999996	TPM3P9
ENSG00000223750	6.19397	0.278565	0.252694	1.10238	0.270296	0.999996	SIRPB3P
ENSG00000270868	1.67916	0.278498	0.185579	1.5007	0.133434	0.999996
ENSG00000138193	53.8528	0.278437	0.237155	1.17407	0.240367	0.999996	PLCE1
ENSG00000235489	45.2917	0.278431	0.239632	1.16191	0.245272	0.999996	DBF4P1
ENSG00000234988	5.7882	0.278427	0.251174	1.1085	0.267645	0.999996	LINC01849
ENSG00000023697	112.735	0.278408	0.218767	1.27262	0.203152	0.999996	DERA
ENSG00000239622	3.30857	0.278234	0.225843	1.23198	0.217957	0.999996
ENSG00000103310	11.8086	0.278164	0.267021	1.04173	0.297535	0.999996	ZP2
ENSG00000236701	3.57285	0.278002	0.236629	1.17484	0.240057	0.999996
ENSG00000164175	14.2034	0.277983	0.269555	1.03127	0.302416	0.999996	SLC45A2
ENSG00000259019	1.90466	0.277894	0.20535	1.35327	0.17597	0.999996	EIF4BP1
ENSG00000010282	2.93087	0.277889	0.218635	1.27102	0.203723	0.999996	HHATL
ENSG00000186049	8.3513	0.277743	0.267828	1.03702	0.299727	0.999996	KRT73
ENSG00000249912	1.14526	0.277722	0.16697	1.66331	0.096251	0.999996	TRBV26
ENSG00000279127	2.55527	0.277682	0.21418	1.29649	0.194807	0.999996
ENSG00000207269	1.52944	0.277667	0.17779	1.56177	0.118342	0.999996	RN7SKP62
ENSG00000234390	4.23866	0.277665	0.24297	1.14279	0.253124	0.999996	USP27X-AS1
ENSG00000011638	51.7086	0.277609	0.242454	1.145	0.25221	0.999996	TMEM159
ENSG00000109787	262.524	0.277524	0.227302	1.22095	0.222106	0.999996	KLF3
ENSG00000287154	2.46675	0.277485	0.222336	1.24805	0.212014	0.999996
ENSG00000249604	3.50181	0.277477	0.232286	1.19455	0.232264	0.999996
ENSG00000286532	14.9364	0.277296	0.26693	1.03883	0.298883	0.999996	PARTICL
ENSG00000259673	19.4202	0.277157	0.263527	1.05172	0.292928	0.999996	IQCH-AS1
ENSG00000174695	485.447	0.277151	0.195902	1.41474	0.157144	0.999996	TMEM167A
ENSG00000213152	7.15208	0.277145	0.265663	1.04322	0.296846	0.999996	RPL7AP60
ENSG00000276390	2.43806	0.277009	0.198104	1.3983	0.162023	0.999996
ENSG00000255197	10.2708	0.276978	0.268113	1.03307	0.301573	0.999996
ENSG00000095209	65.7328	0.27681	0.243424	1.13715	0.255474	0.999996	TMEM38B
ENSG00000120664	9.09032	0.276779	0.265741	1.04153	0.297628	0.999996	SPART-AS1
ENSG00000138764	80.8053	0.276714	0.229248	1.20705	0.227413	0.999996	CCNG2
ENSG00000287837	20.1432	0.276657	0.265279	1.04289	0.296999	0.999996
ENSG00000261064	2.80045	0.276579	0.223715	1.2363	0.216347	0.999996	LINC02256
ENSG00000206949	1.14019	0.276572	0.154236	1.79317	0.072945	0.999996	RNU6-1324P
ENSG00000120137	414.66	0.276441	0.216209	1.27858	0.201045	0.999996	PANK3
ENSG00000151006	11.2126	0.276387	0.268191	1.03056	0.302748	0.999996	PRSS53
ENSG00000225271	13.3866	0.276328	0.268544	1.02899	0.303486	0.999996
ENSG00000141447	50.747	0.276234	0.256259	1.07795	0.281058	0.999996	OSBPL1A
ENSG00000216191	1.42744	0.276204	0.153981	1.79376	0.0728513	0.999996	MIR8485
ENSG00000149435	5.61008	0.2762	0.255159	1.08246	0.279047	0.999996	GGTLC1
ENSG00000227827	9.36646	0.276108	0.255809	1.07935	0.280431	0.999996
ENSG00000206140	2.92602	0.275898	0.229406	1.20266	0.229107	0.999996	TMEM191C
ENSG00000229344	13.1966	0.275765	0.269089	1.02481	0.305452	0.999996	MTCO2P12
ENSG00000198526	3.14998	0.275672	0.218515	1.26157	0.207104	0.999996	PABPC1P2
ENSG00000261141	1.63797	0.275664	0.186809	1.47565	0.140039	0.999996
ENSG00000259775	2.99552	0.275619	0.231141	1.19243	0.233093	0.999996
ENSG00000116030	564.76	0.275416	0.206078	1.33646	0.181398	0.999996	SUMO1
ENSG00000177359	14.0612	0.275367	0.269301	1.02253	0.306532	0.999996
ENSG00000253784	1.87029	0.275302	0.174565	1.57708	0.114778	0.999996
ENSG00000267317	17.5197	0.275254	0.265819	1.03549	0.300439	0.999996
ENSG00000233554	14.8474	0.275247	0.268243	1.02611	0.304838	0.999996	B4GALT1-AS1
ENSG00000117595	19.4212	0.27523	0.26802	1.0269	0.304465	0.999996	IRF6
ENSG00000142252	16.1581	0.275126	0.265873	1.0348	0.30076	0.999996	GEMIN7
ENSG00000180138	8.67051	0.275053	0.268871	1.02299	0.306311	0.999996	CSNK1A1L
ENSG00000286168	1.83708	0.275015	0.184687	1.48908	0.136466	0.999996
ENSG00000213281	695.892	0.274982	0.204563	1.34424	0.178872	0.999996	NRAS
ENSG00000286569	5.76334	0.274693	0.254712	1.07845	0.280834	0.999996
ENSG00000243939	1.2808	0.274625	0.165195	1.66243	0.0964261	0.999996
ENSG00000005893	387.672	0.274623	0.223228	1.23024	0.218609	0.999996	LAMP2
ENSG00000226108	1.12107	0.274489	0.155488	1.76534	0.0775065	0.999996	RAB28P1
ENSG00000232363	5.39566	0.274459	0.239763	1.14471	0.252328	0.999996
ENSG00000136159	157.152	0.274301	0.213974	1.28194	0.199865	0.999996	NUDT15
ENSG00000189184	11.7776	0.274198	0.269522	1.01735	0.308988	0.999996	PCDH18
ENSG00000226466	4.36744	0.274166	0.25132	1.0909	0.275316	0.999996	RPA2P2
ENSG00000186130	148.939	0.274135	0.227039	1.20744	0.227264	0.999996	ZBTB6
ENSG00000164603	79.9721	0.273943	0.217923	1.25706	0.208731	0.999996	BMT2
ENSG00000279512	2.3556	0.273913	0.210463	1.30148	0.193095	0.999996
ENSG00000258385	1.7763	0.273841	0.195286	1.40226	0.160838	0.999996
ENSG00000107669	234.224	0.273725	0.216657	1.2634	0.206444	0.999996	ATE1
ENSG00000227180	1.51203	0.273602	0.174014	1.5723	0.115881	0.999996
ENSG00000251350	7.02487	0.273581	0.263332	1.03892	0.298842	0.999996	LINC02475
ENSG00000263105	4.0612	0.273536	0.233003	1.17396	0.240411	0.999996
ENSG00000185278	78.3472	0.273535	0.237286	1.15276	0.249008	0.999996	ZBTB37
ENSG00000226406	4.73033	0.273509	0.248662	1.09992	0.271366	0.999996	RBMX2P1
ENSG00000264653	1.61955	0.273502	0.189077	1.44651	0.148034	0.999996	MIR5194
ENSG00000083807	37.2654	0.273498	0.243738	1.1221	0.26182	0.999996	SLC27A5
ENSG00000154114	48.4975	0.273436	0.240317	1.13781	0.255198	0.999996	TBCEL
ENSG00000158764	4.51493	0.273347	0.244019	1.12019	0.262633	0.999996	ITLN2
ENSG00000271601	552.968	0.273282	0.202628	1.34869	0.177436	0.999996	LIX1L
ENSG00000279973	1.91907	0.273196	0.200033	1.36575	0.172016	0.999996
ENSG00000119471	212.363	0.273195	0.205484	1.32952	0.183677	0.999996	HSDL2
ENSG00000156642	524.499	0.273139	0.210522	1.29744	0.194479	0.999996	NPTN
ENSG00000183171	19.8507	0.27294	0.26489	1.03039	0.302827	0.999996
ENSG00000122203	287.153	0.272931	0.189364	1.4413	0.149499	0.999996	KIAA1191
ENSG00000205078	7.55191	0.272907	0.264428	1.03206	0.302042	0.999996	SYCE1L
ENSG00000196850	299.331	0.272894	0.198837	1.37245	0.169923	0.999996	PPTC7
ENSG00000271207	2.79433	0.272791	0.201718	1.35234	0.176268	0.999996	MTCO1P22
ENSG00000254361	5.8253	0.272727	0.252395	1.08056	0.279894	0.999996
ENSG00000198081	342.458	0.272714	0.201682	1.3522	0.176311	0.999996	ZBTB14
ENSG00000005238	107.563	0.272666	0.233781	1.16633	0.243481	0.999996	FAM214B
ENSG00000233242	3.09777	0.272639	0.222281	1.22655	0.21999	0.999996
ENSG00000211847	2.76118	0.272635	0.209747	1.29983	0.19366	0.999996	TRAJ42
ENSG00000214222	10.6939	0.272525	0.269492	1.01125	0.311895	0.999996	TUBBP2
ENSG00000239528	10.6887	0.272502	0.26839	1.01532	0.309952	0.999996	RPS14P8
ENSG00000009780	118.98	0.272486	0.203639	1.33809	0.180868	0.999996	FAM76A
ENSG00000285727	5.18393	0.272373	0.250502	1.08731	0.2769	0.999996
ENSG00000222489	85.3391	0.27235	0.262118	1.03903	0.29879	0.999996	SNORA79B
ENSG00000225855	7.38044	0.272098	0.260317	1.04526	0.295905	0.999996	RUSC1-AS1
ENSG00000225647	3.58608	0.272068	0.24302	1.11953	0.262915	0.999996
ENSG00000171195	4.06023	0.271995	0.247434	1.09926	0.271654	0.999996	MUC7
ENSG00000147996	32.6406	0.271938	0.25366	1.07206	0.283693	0.999996	CBWD5
ENSG00000179598	55.6754	0.271888	0.230933	1.17734	0.239059	0.999996	PLD6
ENSG00000224067	1.83754	0.27173	0.174049	1.56123	0.11847	0.999996
ENSG00000279669	11.7323	0.271728	0.262578	1.03485	0.300739	0.999996
ENSG00000275675	1.61741	0.271637	0.187193	1.45111	0.14675	0.999996
ENSG00000229259	4.37617	0.27156	0.240345	1.12987	0.258529	0.999996	LRRC37A12P
ENSG00000174669	29.28	0.271518	0.252081	1.0771	0.281433	0.999996	SLC29A2
ENSG00000241186	6.4884	0.271385	0.259803	1.04458	0.296217	0.999996	TDGF1
ENSG00000170677	33.8791	0.271349	0.248638	1.09134	0.275123	0.999996	SOCS6
ENSG00000249884	1.98911	0.271306	0.198689	1.36548	0.172101	0.999996	RNF103-CHMP3
ENSG00000250562	11.758	0.271292	0.269465	1.00678	0.31404	0.999996	RPL38P4
ENSG00000279437	2.48644	0.271287	0.207836	1.30529	0.191793	0.999996
ENSG00000122674	189.315	0.27121	0.245489	1.10477	0.269257	0.999996	CCZ1
ENSG00000205625	2.90534	0.271037	0.222618	1.2175	0.223414	0.999996
ENSG00000234938	2.64912	0.271021	0.207965	1.30321	0.192504	0.999996
ENSG00000169019	133.693	0.271009	0.202543	1.33803	0.180886	0.999996	COMMD8
ENSG00000224301	1.73301	0.270951	0.189995	1.42609	0.153842	0.999996
ENSG00000270587	7.13112	0.270888	0.263353	1.02861	0.303662	0.999996
ENSG00000116350	1888.52	0.27085	0.198449	1.36483	0.172306	0.999996	SRSF4
ENSG00000237350	60.4363	0.2708	0.22659	1.19511	0.232044	0.999996	CDC42P6
ENSG00000112592	443.589	0.270772	0.21286	1.27207	0.203349	0.999996	TBP
ENSG00000114739	66.0435	0.270586	0.22784	1.18761	0.234986	0.999996	ACVR2B
ENSG00000237361	15.675	0.270511	0.269149	1.00506	0.314867	0.999996	TUSC8
ENSG00000269374	2.46889	0.270457	0.221524	1.22089	0.222126	0.999996
ENSG00000254960	1.12143	0.270432	0.165967	1.62944	0.10322	0.999996	KIRREL3-AS2
ENSG00000249241	2.90702	0.270345	0.231284	1.16889	0.242448	0.999996	LINC02265
ENSG00000119280	77.2454	0.270062	0.237256	1.13827	0.255007	0.999996	C1orf198
ENSG00000235725	7.4217	0.270059	0.264052	1.02275	0.306427	0.999996
ENSG00000211812	69.8328	0.270038	0.245262	1.10102	0.270888	0.999996	TRAV26-2
ENSG00000229132	78.2103	0.269972	0.22172	1.21762	0.223367	0.999996	EIF4A1P10
ENSG00000104497	46.1584	0.269961	0.23396	1.15388	0.248551	0.999996	SNX16
ENSG00000241104	2.2031	0.269731	0.215527	1.25149	0.210755	0.999996	CEACAMP10
ENSG00000233645	2.79601	0.269653	0.207254	1.30107	0.193234	0.999996
ENSG00000143578	35.334	0.269525	0.244499	1.10236	0.270306	0.999996	CREB3L4
ENSG00000163904	309.054	0.269439	0.187893	1.434	0.151572	0.999996	SENP2
ENSG00000230216	2.20747	0.269429	0.189919	1.41866	0.155999	0.999996	HSPB1P2
ENSG00000259182	4.36582	0.269407	0.250811	1.07414	0.282758	0.999996
ENSG00000241598	3.98842	0.269368	0.241252	1.11654	0.26419	0.999996	KRTAP5-4
ENSG00000187980	5.76122	0.26936	0.253405	1.06297	0.287797	0.999996	PLA2G2C
ENSG00000260742	6.75584	0.269295	0.255728	1.05305	0.292317	0.999996
ENSG00000287230	2.8237	0.269264	0.230476	1.16829	0.242688	0.999996
ENSG00000235821	3.55113	0.269212	0.238606	1.12827	0.259207	0.999996	IFITM4P
ENSG00000125735	330.4	0.269194	0.207816	1.29535	0.1952	0.999996	TNFSF14
ENSG00000230067	7.18913	0.269172	0.263541	1.02137	0.307081	0.999996	HSPD1P6
ENSG00000128604	147.408	0.269153	0.218513	1.23175	0.218043	0.999996	IRF5
ENSG00000188921	296.11	0.269149	0.21189	1.27023	0.204003	0.999996	HACD4
ENSG00000253583	1.75433	0.269142	0.18952	1.42013	0.155571	0.999996
ENSG00000111726	171.331	0.26913	0.208811	1.28887	0.197443	0.999996	CMAS
ENSG00000251527	1.34083	0.268975	0.163907	1.64102	0.100793	0.999996
ENSG00000277363	21.5087	0.268945	0.26343	1.02094	0.307285	0.999996	SRCIN1
ENSG00000181472	574.357	0.268896	0.199362	1.34878	0.177407	0.999996	ZBTB2
ENSG00000244245	12.5877	0.268817	0.269416	0.997775	0.318388	0.999996
ENSG00000224470	349.249	0.268795	0.189746	1.4166	0.156599	0.999996	ATXN1L
ENSG00000116675	83.8783	0.26862	0.230968	1.16302	0.244822	0.999996	DNAJC6
ENSG00000120686	342.631	0.268508	0.188279	1.42612	0.153833	0.999996	UFM1
ENSG00000250816	2.95539	0.268466	0.220352	1.21835	0.223091	0.999996	DCAF13P2
ENSG00000267809	23.3824	0.268443	0.262299	1.02342	0.306108	0.999996	NDUFV2P1
ENSG00000115596	4.86488	0.26844	0.248092	1.08202	0.279245	0.999996	WNT6
ENSG00000172247	1.393	0.268437	0.17463	1.53718	0.12425	0.999996	C1QTNF4
ENSG00000278824	5.00429	0.2683	0.249671	1.07461	0.282548	0.999996
ENSG00000232097	1.61819	0.268254	0.172638	1.55385	0.12022	0.999996
ENSG00000233303	5.00611	0.26823	0.245189	1.09398	0.273966	0.999996	XXYLT1-AS1
ENSG00000229455	7.38101	0.268149	0.262006	1.02344	0.306098	0.999996	RPS10P18
ENSG00000135929	9.70859	0.26809	0.265543	1.00959	0.312691	0.999996	CYP27A1
ENSG00000240695	21.1718	0.268033	0.257706	1.04007	0.298308	0.999996
ENSG00000266907	8.41995	0.268027	0.263752	1.01621	0.30953	0.999996
ENSG00000261578	14.4088	0.268013	0.268163	0.99944	0.317581	0.999996
ENSG00000169599	110.451	0.267968	0.211759	1.26544	0.205715	0.999996	NFU1
ENSG00000232748	9.81184	0.267954	0.268903	0.99647	0.319022	0.999996
ENSG00000267098	1.02794	0.267866	0.15256	1.75581	0.0791203	0.999996
ENSG00000213958	5.47352	0.267861	0.253874	1.05509	0.291382	0.999996	KRT18P29
ENSG00000260599	6.5516	0.267833	0.262064	1.02201	0.306774	0.999996
ENSG00000237788	8.00626	0.26767	0.267087	1.00218	0.316255	0.999996
ENSG00000259307	1.35811	0.26758	0.165015	1.62155	0.1049	0.999996	PLCB2-AS1
ENSG00000205090	1.85073	0.267561	0.197442	1.35513	0.175375	0.999996	TMEM240
ENSG00000185304	5.1914	0.267545	0.252318	1.06035	0.288986	0.999996	RGPD2
ENSG00000184478	7.75766	0.26751	0.262372	1.01958	0.307927	0.999996	OR56A3
ENSG00000280076	4.90149	0.267402	0.232513	1.15005	0.250124	0.999996
ENSG00000230148	9.22904	0.267318	0.26844	0.99582	0.319338	0.999996	HOXB-AS1
ENSG00000273987	1.19784	0.267309	0.165386	1.61627	0.106035	0.999996
ENSG00000128989	1307.97	0.267292	0.201185	1.32859	0.183984	0.999996	ARPP19
ENSG00000285907	10.9025	0.267288	0.269499	0.991795	0.321297	0.999996
ENSG00000255622	8.92721	0.266919	0.261231	1.02177	0.306888	0.999996	PCDHB17P
ENSG00000205791	4.05631	0.266892	0.227535	1.17297	0.240807	0.999996	LOH12CR2
ENSG00000228237	3.908	0.26685	0.243302	1.09679	0.272735	0.999996	EFCAB14-AS1
ENSG00000158815	5.3662	0.266675	0.255927	1.04199	0.297415	0.999996	FGF17
ENSG00000103089	9.26947	0.266641	0.265917	1.00272	0.315994	0.999996	FA2H
ENSG00000263916	2.51808	0.266624	0.213313	1.24992	0.211329	0.999996
ENSG00000211716	61.6338	0.266619	0.252409	1.0563	0.290833	0.999996	TRBV9
ENSG00000254387	6.59426	0.266598	0.261619	1.01903	0.308189	0.999996	MYL12AP1
ENSG00000205885	77.5575	0.266418	0.224491	1.18677	0.23532	0.999996	C1RL-AS1
ENSG00000234742	43.2968	0.266407	0.266593	0.9993	0.317649	0.999996
ENSG00000122145	4.81808	0.266376	0.252834	1.05356	0.292085	0.999996	TBX22
ENSG00000237821	24.5894	0.26631	0.255761	1.04124	0.297762	0.999996
ENSG00000137814	321.468	0.266295	0.193852	1.3737	0.169534	0.999996	HAUS2
ENSG00000261703	2.43442	0.266162	0.200046	1.3305	0.183353	0.999996	LINC02168
ENSG00000150401	43.0817	0.266033	0.243949	1.09053	0.275481	0.999996	DCUN1D2
ENSG00000253133	3.56532	0.265912	0.236816	1.12286	0.261495	0.999996
ENSG00000274259	1.09305	0.265868	0.165184	1.60952	0.107502	0.999996	SYNGAP1-AS1
ENSG00000155111	234.216	0.265756	0.207783	1.27901	0.200894	0.999996	CDK19
ENSG00000248441	81.4672	0.265707	0.261338	1.01672	0.309288	0.999996	LINC01197
ENSG00000139648	11.0026	0.265541	0.268298	0.989723	0.32231	0.999996	KRT71
ENSG00000285184	5.4521	0.265456	0.245312	1.08211	0.279202	0.999996
ENSG00000256377	1.90394	0.265437	0.186074	1.42651	0.15372	0.999996
ENSG00000155100	167.857	0.265386	0.21247	1.24905	0.211647	0.999996	OTUD6B
ENSG00000151116	170.825	0.265376	0.21876	1.21309	0.225096	0.999996	UEVLD
ENSG00000089775	184.329	0.265324	0.211429	1.25491	0.209512	0.999996	ZBTB25
ENSG00000228303	2.50333	0.265176	0.204006	1.29985	0.193654	0.999996
ENSG00000267280	3.95924	0.265147	0.239134	1.10878	0.267526	0.999996	TBX2-AS1
ENSG00000042753	180.629	0.265135	0.216715	1.22343	0.221168	0.999996	AP2S1
ENSG00000253385	2.38528	0.265134	0.216712	1.22344	0.221163	0.999996
ENSG00000108468	749.176	0.265123	0.208265	1.27301	0.203015	0.999996	CBX1
ENSG00000236570	5.05054	0.265026	0.253489	1.04551	0.295787	0.999996	RAD23BP1
ENSG00000179941	56.7069	0.264933	0.225391	1.17544	0.23982	0.999996	BBS10
ENSG00000120159	172.33	0.26492	0.205887	1.28672	0.19819	0.999996	CAAP1
ENSG00000226522	1.98926	0.264863	0.1891	1.40065	0.16132	0.999996
ENSG00000165186	18.6654	0.264846	0.264903	0.999784	0.317415	0.999996	PTCHD1
ENSG00000170191	75.1187	0.264729	0.226968	1.16637	0.243464	0.999996	NANP
ENSG00000254831	4.09503	0.264712	0.239445	1.10553	0.268932	0.999996	KRT18P58
ENSG00000116748	10.1296	0.264678	0.269456	0.982269	0.325967	0.999996	AMPD1
ENSG00000249035	7.80049	0.264644	0.263717	1.00352	0.315612	0.999996	CLMAT3
ENSG00000275506	1.65464	0.264626	0.183473	1.44232	0.149213	0.999996
ENSG00000279459	9.34631	0.264614	0.263292	1.00502	0.314887	0.999996
ENSG00000101166	419.429	0.264522	0.193374	1.36793	0.171334	0.999996	PRELID3B
ENSG00000248876	3.17052	0.264506	0.221554	1.19386	0.232531	0.999996
ENSG00000183580	10.973	0.264499	0.269519	0.981375	0.326408	0.999996	FBXL7
ENSG00000166347	218.034	0.264466	0.212908	1.24216	0.214178	0.999996	CYB5A
ENSG00000158109	131.066	0.264428	0.225696	1.17161	0.241354	0.999996	TPRG1L
ENSG00000266983	5.57715	0.264327	0.260945	1.01296	0.311079	0.999996
ENSG00000181754	37.5471	0.264203	0.249679	1.05817	0.289977	0.999996	AMIGO1
ENSG00000104312	50.8883	0.264066	0.237197	1.11328	0.26559	0.999996	RIPK2
ENSG00000169504	34.4475	0.26399	0.254912	1.03561	0.300382	0.999996	CLIC4
ENSG00000182257	13.1153	0.263971	0.266034	0.992245	0.321078	0.999996	PRR34
ENSG00000272084	7.85087	0.263933	0.264485	0.997913	0.318321	0.999996
ENSG00000272574	1.75403	0.2639	0.191633	1.37711	0.168477	0.999996
ENSG00000066855	95.0622	0.263879	0.210157	1.25563	0.209251	0.999996	MTFR1
ENSG00000240616	47.9117	0.263834	0.241913	1.09061	0.275443	0.999996	RPS6P25
ENSG00000142046	12.5135	0.263696	0.269016	0.980223	0.326976	0.999996
ENSG00000235875	1.85926	0.263645	0.187725	1.40442	0.160193	0.999996	ARHGEF7-AS2
ENSG00000271254	20.4283	0.263611	0.269534	0.978025	0.328062	0.999996
ENSG00000267662	3.16478	0.26361	0.216643	1.21679	0.223683	0.999996
ENSG00000223568	6.80739	0.263583	0.254487	1.03574	0.300323	0.999996	RPL3P11
ENSG00000180673	19.2891	0.263445	0.26345	0.999979	0.317321	0.999996	EXOC5P1
ENSG00000244053	4.55877	0.263348	0.252379	1.04346	0.296734	0.999996	RPL13AP2
ENSG00000185701	3.04433	0.263245	0.226913	1.16011	0.246002	0.999996	OR5M5P
ENSG00000231414	1.55654	0.263122	0.186181	1.41326	0.157579	0.999996
ENSG00000279200	2.00776	0.262907	0.20447	1.2858	0.198513	0.999996
ENSG00000075461	6.88278	0.262898	0.258211	1.01815	0.308606	0.999996	CACNG4
ENSG00000206527	262.651	0.262854	0.203696	1.29042	0.196905	0.999996	HACD2
ENSG00000169905	568.56	0.262808	0.210534	1.24829	0.211926	0.999996	TOR1AIP2
ENSG00000273998	2.53452	0.262784	0.223392	1.17633	0.239462	0.999996
ENSG00000188760	9.74072	0.262754	0.268835	0.97738	0.328381	0.999996	TMEM198
ENSG00000237661	3.53386	0.262686	0.229636	1.14392	0.252655	0.999996
ENSG00000236636	0.960799	0.262612	0.152677	1.72005	0.085424	0.999996
ENSG00000253425	0.976267	0.262596	0.151601	1.73215	0.0832462	0.999996	HSPA8P13
ENSG00000260613	19.6201	0.262567	0.269397	0.974649	0.329735	0.999996
ENSG00000171819	12.1301	0.262562	0.269553	0.974066	0.330024	0.999996	ANGPTL7
ENSG00000225336	9.33071	0.262514	0.267066	0.982955	0.32563	0.999996	HMGB3P1
ENSG00000253213	5.13243	0.262406	0.247776	1.05904	0.28958	0.999996
ENSG00000259462	5.6107	0.262332	0.257684	1.01804	0.308661	0.999996	CPEB1-AS1
ENSG00000040341	257.04	0.262309	0.207578	1.26366	0.206351	0.999996	STAU2
ENSG00000229604	2.32126	0.26227	0.214605	1.2221	0.221668	0.999996	MTATP8P2
ENSG00000286692	3.99038	0.262226	0.231574	1.13236	0.257481	0.999996
ENSG00000241135	18.4441	0.26222	0.269529	0.972883	0.330611	0.999996	LINC00881
ENSG00000238835	7.01392	0.262207	0.258337	1.01498	0.310116	0.999996	SCARNA18
ENSG00000285752	6.5567	0.262136	0.262667	0.997977	0.318291	0.999996
ENSG00000111224	105.612	0.26192	0.230988	1.13391	0.256831	0.999996	PARP11
ENSG00000198601	4.89222	0.261849	0.249339	1.05017	0.293639	0.999996	OR2M2
ENSG00000050327	26.9093	0.26179	0.253279	1.0336	0.301323	0.999996	ARHGEF5
ENSG00000163376	128.382	0.261767	0.218981	1.19539	0.231935	0.999996	KBTBD8
ENSG00000213999	3.84319	0.261767	0.247897	1.05595	0.290992	0.999996	MEF2B
ENSG00000236859	71.0217	0.261751	0.237731	1.10104	0.27088	0.999996	NIFK-AS1
ENSG00000254332	48.3045	0.261726	0.239977	1.09063	0.275437	0.999996
ENSG00000135116	567.61	0.261403	0.258491	1.01127	0.311889	0.999996	HRK
ENSG00000227617	12.1133	0.261318	0.26537	0.98473	0.324757	0.999996	CERS6-AS1
ENSG00000257337	19.6266	0.261131	0.263186	0.992191	0.321104	0.999996
ENSG00000126467	9.71701	0.261117	0.268652	0.971953	0.331074	0.999996	TSKS
ENSG00000231653	2.88773	0.261008	0.202926	1.28622	0.198365	0.999996
ENSG00000122877	44.337	0.260967	0.266161	0.980488	0.326845	0.999996	EGR2
ENSG00000154429	175.112	0.260854	0.204657	1.27459	0.202455	0.999996	CCSAP
ENSG00000138617	193.16	0.260849	0.198395	1.31479	0.18858	0.999996	PARP16
ENSG00000228589	85.6636	0.260828	0.234403	1.11273	0.265822	0.999996	SPCS2P4
ENSG00000233537	3.13601	0.260592	0.229869	1.13365	0.256939	0.999996	TEDDM2P
ENSG00000188647	178.16	0.260541	0.233088	1.11778	0.263662	0.999996	PTAR1
ENSG00000189169	1.37353	0.260404	0.173266	1.50291	0.132862	0.999996	KRTAP10-12
ENSG00000264243	3.28709	0.260354	0.220587	1.18028	0.237888	0.999996
ENSG00000279199	3.60341	0.260347	0.238077	1.09354	0.274157	0.999996
ENSG00000227615	24.6321	0.260328	0.257349	1.01158	0.311741	0.999996
ENSG00000261807	5.85825	0.260288	0.261171	0.996618	0.31895	0.999996	LINC02141
ENSG00000150433	60.3318	0.260262	0.22462	1.15868	0.246588	0.999996	TMEM218
ENSG00000118276	18.5619	0.260226	0.266502	0.976451	0.328841	0.999996	B4GALT6
ENSG00000267871	4.83482	0.260071	0.251814	1.03279	0.301702	0.999996	ZNF460-AS1
ENSG00000279476	10.4593	0.260003	0.269324	0.96539	0.334349	0.999996
ENSG00000253469	1.50311	0.259901	0.161315	1.61114	0.10715	0.999996
ENSG00000236015	3.10849	0.259646	0.232291	1.11776	0.26367	0.999996
ENSG00000206724	1.01137	0.259618	0.152428	1.70322	0.088527	0.999996	RNU6-756P
ENSG00000167136	33.723	0.259596	0.258887	1.00274	0.315988	0.999996	ENDOG
ENSG00000164871	3.25661	0.259434	0.218518	1.18724	0.235133	0.999996	SPAG11B
ENSG00000280023	1.69672	0.259421	0.194899	1.33105	0.183171	0.999996
ENSG00000284713	2.97401	0.259413	0.221183	1.17284	0.240859	0.999996	SMIM38
ENSG00000222009	26.255	0.259398	0.25496	1.01741	0.30896	0.999996	BTBD19
ENSG00000113763	8.20316	0.259348	0.264835	0.979282	0.327441	0.999996	UNC5A
ENSG00000223396	15.0154	0.259273	0.269533	0.961934	0.336083	0.999996	RPS10P7
ENSG00000263829	3.91718	0.259228	0.240686	1.07704	0.281462	0.999996	SINHCAFP1
ENSG00000165480	423.551	0.259175	0.209334	1.23809	0.215683	0.999996	SKA3
ENSG00000211896	1.11234	0.259084	0.149839	1.72909	0.0837927	0.999996	IGHG1
ENSG00000268458	1.86299	0.259057	0.207416	1.24897	0.211674	0.999996
ENSG00000160199	274.499	0.259018	0.192865	1.343	0.179271	0.999996	PKNOX1
ENSG00000132357	110.761	0.258965	0.233663	1.10829	0.267738	0.999996	CARD6
ENSG00000159128	84.8863	0.258945	0.24296	1.06579	0.286517	0.999996	IFNGR2
ENSG00000286109	4.05316	0.258916	0.246082	1.05215	0.292731	0.999996
ENSG00000140350	1287.56	0.25891	0.199691	1.29655	0.194785	0.999996	ANP32A
ENSG00000258928	2.60947	0.258891	0.198864	1.30185	0.192968	0.999996
ENSG00000264278	30.2206	0.258876	0.256658	1.00864	0.313145	0.999996	ZNF236-DT
ENSG00000268947	1.4543	0.258849	0.185124	1.39824	0.16204	0.999996
ENSG00000061676	68.5596	0.258767	0.218565	1.18394	0.236438	0.999996	NCKAP1
ENSG00000130684	22.4664	0.25862	0.257191	1.00556	0.314628	0.999996	ZNF337
ENSG00000257803	3.67181	0.258566	0.239692	1.07874	0.280704	0.999996
ENSG00000185864	5.44573	0.258549	0.259284	0.997163	0.318685	0.999996	NPIPB4
ENSG00000224655	10.109	0.25851	0.269465	0.959346	0.337385	0.999996	LINC01823
ENSG00000287522	1.7914	0.258501	0.194848	1.32668	0.184615	0.999996
ENSG00000143217	8.98678	0.258501	0.269246	0.960091	0.337009	0.999996	NECTIN4
ENSG00000079974	130.389	0.258463	0.225782	1.14474	0.252315	0.999996	RABL2B
ENSG00000249264	111.313	0.258452	0.240902	1.07285	0.283338	0.999996	EEF1A1P9
ENSG00000179833	453.992	0.258427	0.206329	1.2525	0.210388	0.999996	SERTAD2
ENSG00000140600	7.69558	0.258249	0.255972	1.0089	0.313024	0.999996	SH3GL3
ENSG00000113282	1151.75	0.25823	0.190123	1.35822	0.174393	0.999996	CLINT1
ENSG00000278989	4.08415	0.25821	0.243803	1.05909	0.289557	0.999996
ENSG00000167131	1.98595	0.258174	0.18107	1.42583	0.153919	0.999996	CCDC103
ENSG00000271816	1.63131	0.258145	0.19328	1.3356	0.18168	0.999996
ENSG00000255435	10.8318	0.258136	0.269538	0.9577	0.338214	0.999996
ENSG00000185361	106.627	0.258085	0.236687	1.09041	0.275534	0.999996	TNFAIP8L1
ENSG00000108061	504.182	0.258041	0.200137	1.28932	0.197286	0.999996	SHOC2
ENSG00000177465	28.1709	0.257953	0.254398	1.01398	0.310594	0.999996	ACOT4
ENSG00000253204	1.79081	0.257905	0.198362	1.30017	0.193541	0.999996
ENSG00000225209	5.8414	0.257862	0.259389	0.994113	0.320168	0.999996
ENSG00000260910	6.03128	0.257854	0.259014	0.995521	0.319483	0.999996	LINC00565
ENSG00000213181	5.04869	0.257734	0.251079	1.02651	0.304654	0.999996	OR10N1P
ENSG00000234770	4.92569	0.257583	0.252956	1.01829	0.308539	0.999996	GULOP
ENSG00000270933	1.92052	0.257582	0.198252	1.29927	0.193853	0.999996
ENSG00000238457	1.57782	0.25755	0.182572	1.41068	0.158339	0.999996	RNU7-169P
ENSG00000162735	233.065	0.25751	0.197716	1.30243	0.192771	0.999996	PEX19
ENSG00000198435	9.59267	0.257409	0.266622	0.965446	0.334322	0.999996	NRARP
ENSG00000271737	4.24743	0.257385	0.247359	1.04053	0.298093	0.999996
ENSG00000268087	2.98441	0.257366	0.22175	1.16061	0.2458	0.999996
ENSG00000255670	1.22258	0.257329	0.163911	1.56993	0.116431	0.999996
ENSG00000148950	14.3161	0.257248	0.265838	0.967688	0.3332	0.999996	IMMP1L
ENSG00000257267	133.264	0.257229	0.220215	1.16808	0.242774	0.999996	ZNF271P
ENSG00000211809	22.5776	0.257172	0.262055	0.981366	0.326412	0.999996	TRAV27
ENSG00000287999	1.97698	0.257154	0.190401	1.35059	0.176827	0.999996
ENSG00000185002	5.67523	0.257141	0.258411	0.995083	0.319696	0.999996	RFX6
ENSG00000280054	18.4865	0.257118	0.267626	0.960738	0.336684	0.999996
ENSG00000142166	289.491	0.257115	0.216203	1.18923	0.234349	0.999996	IFNAR1
ENSG00000254334	6.79593	0.256907	0.260423	0.986499	0.323888	0.999996
ENSG00000287215	3.96973	0.256904	0.227981	1.12686	0.2598	0.999996
ENSG00000130699	379.664	0.256831	0.192255	1.33589	0.181586	0.999996	TAF4
ENSG00000229320	20.6354	0.256815	0.260083	0.987434	0.32343	0.999996	KRT8P12
ENSG00000066697	145.877	0.256808	0.215831	1.18986	0.234103	0.999996	MSANTD3
ENSG00000073921	590.206	0.256733	0.208571	1.23091	0.218356	0.999996	PICALM
ENSG00000235817	1.33264	0.256654	0.173984	1.47516	0.14017	0.999996
ENSG00000272459	4.79163	0.256654	0.244618	1.04921	0.294084	0.999996
ENSG00000204967	22.3378	0.256648	0.268153	0.957096	0.338519	0.999996	PCDHA4
ENSG00000283444	4.50389	0.256645	0.22615	1.13485	0.25644	0.999996	GPR141BP
ENSG00000217716	11.9631	0.256604	0.268825	0.95454	0.33981	0.999996	RPS10P3
ENSG00000265943	1.83538	0.256507	0.196804	1.30336	0.192452	0.999996
ENSG00000149554	525.81	0.256453	0.191542	1.33889	0.180607	0.999996	CHEK1
ENSG00000246548	6.72829	0.25633	0.263362	0.9733	0.330404	0.999996	LINC02288
ENSG00000172146	8.94011	0.256243	0.269293	0.951538	0.341331	0.999996	OR1A1
ENSG00000163273	1.74152	0.256219	0.179618	1.42647	0.153733	0.999996	NPPC
ENSG00000236307	2.11242	0.256118	0.193743	1.32195	0.186185	0.999996	EEF1E1P1
ENSG00000171862	812.691	0.256109	0.20842	1.22882	0.219141	0.999996	PTEN
ENSG00000198453	45.6923	0.256082	0.238092	1.07556	0.282124	0.999996	ZNF568
ENSG00000286506	6.5886	0.256074	0.250755	1.02121	0.307155	0.999996
ENSG00000163737	1.88806	0.255955	0.197671	1.29485	0.195372	0.999996	PF4
ENSG00000244640	2.47915	0.255903	0.207367	1.23406	0.217182	0.999996
ENSG00000234275	5.55167	0.255835	0.255612	1.00087	0.316889	0.999996
ENSG00000204899	136.76	0.255834	0.219772	1.16409	0.244388	0.999996	MZT1
ENSG00000197016	48.0336	0.255538	0.256668	0.995598	0.319446	0.999996	ZNF470
ENSG00000262543	2.00268	0.255529	0.198372	1.28813	0.197701	0.999996	SMIM28
ENSG00000231789	5.6295	0.255487	0.258476	0.988437	0.322939	0.999996	PIK3CD-AS2
ENSG00000163064	4.15764	0.255477	0.240921	1.06042	0.288953	0.999996	EN1
ENSG00000287570	4.20562	0.255357	0.241395	1.05784	0.290129	0.999996
ENSG00000101695	286.881	0.255348	0.206115	1.23886	0.215397	0.999996	RNF125
ENSG00000259374	28.6001	0.255332	0.269167	0.948602	0.342823	0.999996	NDUFB4P11
ENSG00000232809	2.7385	0.255319	0.213875	1.19378	0.232565	0.999996	VDAC1P10
ENSG00000237026	3.06643	0.255305	0.220599	1.15733	0.247138	0.999996
ENSG00000065054	54.2275	0.255245	0.26734	0.954757	0.339701	0.999996	SLC9A3R2
ENSG00000087237	14.7992	0.255214	0.269473	0.947085	0.343596	0.999996	CETP
ENSG00000178125	3.11788	0.255213	0.227891	1.11989	0.26276	0.999996	PPP1R42
ENSG00000114999	499.414	0.255212	0.209354	1.21905	0.222827	0.999996	TTL
ENSG00000229717	5.08086	0.255163	0.256578	0.994487	0.319986	0.999996
ENSG00000231184	2.03519	0.255071	0.206322	1.23628	0.216355	0.999996	CCNQP3
ENSG00000225022	46.6408	0.254919	0.232552	1.09618	0.273	0.999996	UBE2D3P1
ENSG00000261242	6.00775	0.254802	0.261014	0.976199	0.328966	0.999996
ENSG00000204471	2.48838	0.254767	0.182553	1.39558	0.162842	0.999996	TBC1D3P4
ENSG00000273450	2.89007	0.254744	0.187838	1.35619	0.175038	0.999996
ENSG00000287102	3.15836	0.25468	0.218599	1.16505	0.243997	0.999996
ENSG00000212789	47.3064	0.254509	0.241397	1.05432	0.291738	0.999996	ST13P5
ENSG00000120533	132.575	0.254489	0.208935	1.21803	0.223213	0.999996	ENY2
ENSG00000164096	111.354	0.254481	0.215517	1.18079	0.237687	0.999996	C4orf3
ENSG00000259856	24.6921	0.25443	0.254466	0.999859	0.317379	0.999996	RAB43P1
ENSG00000266541	1.38431	0.254402	0.172119	1.47805	0.139393	0.999996
ENSG00000187151	5.91568	0.254393	0.250709	1.0147	0.31025	0.999996	ANGPTL5
ENSG00000225912	2.60763	0.254321	0.212801	1.19511	0.232042	0.999996
ENSG00000171208	204.998	0.254288	0.221705	1.14697	0.251394	0.999996	NETO2
ENSG00000238260	4.86391	0.254255	0.254969	0.997198	0.318668	0.999996
ENSG00000228882	2.7317	0.25423	0.207868	1.22303	0.221317	0.999996	CICP9
ENSG00000164399	3.61289	0.25422	0.238038	1.06798	0.285528	0.999996	IL3
ENSG00000185862	471.241	0.254144	0.217857	1.16657	0.243386	0.999996	EVI2B
ENSG00000141744	3.18434	0.254144	0.225751	1.12577	0.260264	0.999996	PNMT
ENSG00000241127	69.8357	0.254068	0.23358	1.08771	0.276721	0.999996	YAE1
ENSG00000141946	5.86766	0.254035	0.25404	0.999983	0.317319	0.999996	ZIM3
ENSG00000204479	3.05778	0.254024	0.233184	1.08937	0.275991	0.999996	PRAMEF17
ENSG00000170929	6.49838	0.253995	0.259537	0.978648	0.327754	0.999996	OR1M1
ENSG00000199753	6.60343	0.253779	0.256805	0.988216	0.323047	0.999996	SNORD104
ENSG00000230805	2.86561	0.253675	0.22046	1.15066	0.249872	0.999996
ENSG00000285492	28.8105	0.253672	0.267367	0.948779	0.342733	0.999996
ENSG00000125741	242.191	0.253656	0.189482	1.33868	0.180676	0.999996	OPA3
ENSG00000164729	5.43611	0.253654	0.256227	0.989958	0.322195	0.999996	SLC35G3
ENSG00000112144	184.865	0.253616	0.214621	1.1817	0.237327	0.999996	ICK
ENSG00000286315	5.80473	0.253585	0.243819	1.04005	0.298315	0.999996
ENSG00000204252	76.1827	0.253577	0.227654	1.11387	0.265335	0.999996	HLA-DOA
ENSG00000100558	11.4709	0.253574	0.269554	0.940715	0.346851	0.999996	PLEK2
ENSG00000261888	3.71911	0.253498	0.234848	1.07941	0.280403	0.999996
ENSG00000178084	11.8899	0.253461	0.268945	0.94243	0.345973	0.999996	HTR3C
ENSG00000135144	23.2708	0.253401	0.262594	0.964993	0.334548	0.999996	DTX1
ENSG00000135604	335.197	0.253384	0.199528	1.26992	0.204113	0.999996	STX11
ENSG00000107020	82.919	0.253362	0.215516	1.17561	0.239752	0.999996	PLGRKT
ENSG00000178074	153.927	0.253356	0.217571	1.16447	0.244232	0.999996	C2orf69
ENSG00000132388	624.063	0.25335	0.192361	1.31705	0.18782	0.999996	UBE2G1
ENSG00000243491	5.05617	0.253328	0.244608	1.03565	0.300364	0.999996
ENSG00000286397	1.76171	0.253323	0.18126	1.39757	0.162242	0.999996
ENSG00000101189	197.025	0.252991	0.205138	1.23328	0.217473	0.999996	MRGBP
ENSG00000169499	1287.02	0.25297	0.211529	1.19591	0.231732	0.999996	PLEKHA2
ENSG00000188779	8.82431	0.252969	0.267573	0.945419	0.344445	0.999996	SKOR1
ENSG00000167081	129.037	0.252953	0.233757	1.08212	0.279201	0.999996	PBX3
ENSG00000174667	10.3023	0.252911	0.269296	0.939156	0.34765	0.999996	OR7D4
ENSG00000267424	2.45245	0.252901	0.201838	1.25299	0.210209	0.999996
ENSG00000237612	2.69262	0.252899	0.213042	1.18708	0.235194	0.999996
ENSG00000255477	1.22472	0.252838	0.164187	1.53994	0.123575	0.999996
ENSG00000257237	1.22472	0.252838	0.164187	1.53994	0.123575	0.999996
ENSG00000285768	5.07138	0.25282	0.2558	0.98835	0.322981	0.999996
ENSG00000228951	2.72136	0.252808	0.218235	1.15842	0.246692	0.999996	LINC02677
ENSG00000139445	9.12797	0.252805	0.26641	0.948932	0.342655	0.999996	FOXN4
ENSG00000283376	2.81854	0.252744	0.224945	1.12358	0.26119	0.999996
ENSG00000124532	205.77	0.252699	0.19849	1.27311	0.202981	0.999996	MRS2
ENSG00000232912	5.98879	0.252686	0.2574	0.981685	0.326255	0.999996	RERE-AS1
ENSG00000173598	175.875	0.25257	0.199186	1.26801	0.204795	0.999996	NUDT4
ENSG00000124795	3994.69	0.25252	0.202843	1.2449	0.213167	0.999996	DEK
ENSG00000282022	1.53416	0.252511	0.180025	1.40264	0.160724	0.999996
ENSG00000284024	225.887	0.2525	0.199936	1.26291	0.206623	0.999996	HSPA14
ENSG00000224691	2.39489	0.252473	0.204162	1.23663	0.216224	0.999996
ENSG00000225968	14.2088	0.252423	0.269063	0.938156	0.348164	0.999996	ELFN1
ENSG00000163743	141.431	0.252375	0.223398	1.12971	0.258599	0.999996	RCHY1
ENSG00000253660	5.58509	0.252214	0.240474	1.04882	0.29426	0.999996
ENSG00000243926	10.494	0.252132	0.268177	0.940168	0.347131	0.999996	TIPARP-AS1
ENSG00000226454	4.31923	0.252093	0.230971	1.09145	0.275076	0.999996
ENSG00000196172	56.2315	0.252085	0.232336	1.08501	0.277919	0.999996	ZNF681
ENSG00000122367	48.8768	0.252074	0.26472	0.952229	0.340981	0.999996	LDB3
ENSG00000096063	891.671	0.252073	0.193689	1.30143	0.193111	0.999996	SRPK1
ENSG00000128298	5.41936	0.252015	0.254699	0.989463	0.322437	0.999996	BAIAP2L2
ENSG00000138175	194.929	0.251888	0.217805	1.15648	0.247483	0.999996	ARL3
ENSG00000127452	119.393	0.251794	0.228446	1.1022	0.270374	0.999996	FBXL12
ENSG00000133027	67.1073	0.251737	0.237113	1.06168	0.288383	0.999996	PEMT
ENSG00000260086	9.70332	0.251678	0.264402	0.951877	0.341159	0.999996
ENSG00000103226	81.2302	0.251668	0.253113	0.994292	0.320081	0.999996	NOMO3
ENSG00000152778	241.424	0.251658	0.221347	1.13694	0.255564	0.999996	IFIT5
ENSG00000251419	2.22669	0.251593	0.205837	1.22229	0.221598	0.999996
ENSG00000257830	5.4475	0.251511	0.236897	1.06169	0.288378	0.999996
ENSG00000249774	6.2908	0.251503	0.258334	0.973559	0.330276	0.999996
ENSG00000184486	7.18617	0.251415	0.265826	0.945787	0.344257	0.999996	POU3F2
ENSG00000278975	3.28086	0.251376	0.231515	1.08579	0.277572	0.999996
ENSG00000051128	6.47235	0.251373	0.262594	0.957267	0.338432	0.999996	HOMER3
ENSG00000233316	2.32281	0.251369	0.206364	1.21809	0.223191	0.999996	DSCR10
ENSG00000125249	388.97	0.251319	0.218591	1.14972	0.250259	0.999996	RAP2A
ENSG00000198353	16.1236	0.251297	0.269552	0.932276	0.351194	0.999996	HOXC4
ENSG00000160325	19.6554	0.251293	0.268598	0.93557	0.349495	0.999996	CACFD1
ENSG00000226318	1.6882	0.251218	0.195852	1.28269	0.1996	0.999996	RPS3AP38
ENSG00000286770	5.2225	0.251205	0.23855	1.05305	0.292317	0.999996
ENSG00000258870	1.70591	0.251184	0.193001	1.30146	0.1931	0.999996	EIF4EBP1P1
ENSG00000253586	2.13879	0.251143	0.197249	1.27323	0.202935	0.999996
ENSG00000064726	498.501	0.251118	0.183628	1.36754	0.171456	0.999996	BTBD1
ENSG00000237309	2.46016	0.251103	0.222113	1.13052	0.258257	0.999996	MTND2P6
ENSG00000113520	10.2988	0.251026	0.269202	0.93248	0.351089	0.999996	IL4
ENSG00000168778	45.0359	0.251019	0.229637	1.09311	0.274346	0.999996	TCTN2
ENSG00000175582	797.087	0.250899	0.191998	1.30678	0.191288	0.999996	RAB6A
ENSG00000232037	18.8665	0.250895	0.265102	0.946409	0.34394	0.999996
ENSG00000166797	308.058	0.250813	0.178081	1.40842	0.159006	0.999996	CIAO2A
ENSG00000254486	4.60548	0.250678	0.236928	1.05804	0.290039	0.999996	LINC02547
ENSG00000285705	4.51753	0.250669	0.235769	1.0632	0.287693	0.999996
ENSG00000145736	98.6632	0.250644	0.234106	1.07064	0.28433	0.999996	GTF2H2
ENSG00000273080	1.79573	0.25056	0.192995	1.29827	0.194195	0.999996
ENSG00000186001	398.608	0.250436	0.205436	1.21905	0.222825	0.999996	LRCH3
ENSG00000227953	5.8502	0.250425	0.247728	1.01089	0.31207	0.999996	LINC01341
ENSG00000272837	4.91549	0.250424	0.243503	1.02842	0.303751	0.999996	OR10AE3P
ENSG00000254388	2.15401	0.250378	0.198275	1.26278	0.206667	0.999996	DUTP2
ENSG00000213976	8.86345	0.250375	0.269054	0.930576	0.352073	0.999996
ENSG00000161999	138.936	0.250295	0.209821	1.1929	0.232909	0.999996	JMJD8
ENSG00000205436	7.96433	0.25016	0.254033	0.984755	0.324744	0.999996	EXOC3L4
ENSG00000269877	1.75421	0.250125	0.192788	1.29741	0.194491	0.999996
ENSG00000248991	2.65567	0.250076	0.225197	1.11048	0.266793	0.999996
ENSG00000225127	12.6453	0.25007	0.269517	0.927843	0.353489	0.999996	LINC00237
ENSG00000197608	70.4476	0.250031	0.223555	1.11843	0.263382	0.999996	ZNF841
ENSG00000261474	6.76667	0.250012	0.262114	0.95383	0.34017	0.999996
ENSG00000137124	238.645	0.249966	0.213327	1.17175	0.241298	0.999996	ALDH1B1
ENSG00000270091	4.97344	0.249919	0.241701	1.034	0.301136	0.999996
ENSG00000183629	2.08024	0.249865	0.20568	1.21482	0.224434	0.999996	GOLGA8G
ENSG00000119616	249.097	0.249811	0.201213	1.24153	0.214411	0.999996	FCF1
ENSG00000248749	4.90996	0.24972	0.24798	1.00702	0.313927	0.999996
ENSG00000179101	6.30465	0.2497	0.259776	0.961213	0.336445	0.999996
ENSG00000138794	176.519	0.249676	0.209134	1.19386	0.232533	0.999996	CASP6
ENSG00000196110	47.5655	0.249585	0.233482	1.06897	0.285083	0.999996	ZNF699
ENSG00000125375	70.5156	0.249583	0.218677	1.14133	0.253732	0.999996	DMAC2L
ENSG00000181704	82.0534	0.249551	0.221809	1.12507	0.260558	0.999996	YIPF6
ENSG00000196227	274.675	0.249543	0.20904	1.19376	0.232573	0.999996	FAM217B
ENSG00000261364	2.88638	0.249343	0.203332	1.22628	0.220092	0.999996
ENSG00000254308	2.06193	0.249325	0.207874	1.1994	0.230372	0.999996	IGLVIV-59
ENSG00000148218	213.591	0.249324	0.216025	1.15415	0.248441	0.999996	ALAD
ENSG00000248320	33.9354	0.249141	0.269402	0.924791	0.355075	0.999996	THAP12P9
ENSG00000180257	84.5635	0.24914	0.239265	1.04127	0.29775	0.999996	ZNF816
ENSG00000267023	40.8086	0.249023	0.245939	1.01254	0.311281	0.999996	LRRC37A16P
ENSG00000250644	2.63734	0.248978	0.22519	1.10564	0.268884	0.999996
ENSG00000167755	7.32993	0.24895	0.260343	0.956241	0.338951	0.999996	KLK6
ENSG00000246422	2.71888	0.248882	0.223002	1.11605	0.2644	0.999996
ENSG00000201612	2.11519	0.248872	0.209139	1.18999	0.234051	0.999996	RN7SKP15
ENSG00000164619	22.5026	0.248826	0.260258	0.956074	0.339035	0.999996	BMPER
ENSG00000228399	4.27036	0.248777	0.241873	1.02854	0.303695	0.999996
ENSG00000133195	86.5507	0.248498	0.216002	1.15044	0.249961	0.999996	SLC39A11
ENSG00000211584	106.248	0.248443	0.242393	1.02496	0.305382	0.999996	SLC48A1
ENSG00000286519	4.79619	0.248417	0.250072	0.993379	0.320525	0.999996
ENSG00000180776	586.187	0.248332	0.208214	1.19268	0.232996	0.999996	ZDHHC20
ENSG00000224618	2.64768	0.248305	0.221641	1.12031	0.262584	0.999996
ENSG00000235082	44.8408	0.24821	0.237877	1.04344	0.296745	0.999996	SUMO1P3
ENSG00000154839	375.715	0.248201	0.223026	1.11288	0.26576	0.999996	SKA1
ENSG00000255389	18.3856	0.248201	0.263745	0.941062	0.346673	0.999996
ENSG00000137547	201.904	0.248193	0.209531	1.18452	0.236208	0.999996	MRPL15
ENSG00000196109	3.01178	0.248157	0.216558	1.14592	0.25183	0.999996	ZNF676
ENSG00000138735	17.7765	0.248041	0.263279	0.942122	0.34613	0.999996	PDE5A
ENSG00000197044	58.2546	0.248025	0.240886	1.02964	0.303179	0.999996	ZNF441
ENSG00000286416	12.5749	0.247987	0.269044	0.921733	0.356668	0.999996
ENSG00000196968	252.085	0.247919	0.209238	1.18486	0.236071	0.999996	FUT11
ENSG00000231597	6.00209	0.247912	0.23417	1.05868	0.289744	0.999996
ENSG00000237781	1.65764	0.247885	0.186464	1.3294	0.183716	0.999996
ENSG00000232953	5.58632	0.247872	0.255124	0.971573	0.331263	0.999996	HSPA8P18
ENSG00000168702	33.5847	0.247818	0.267238	0.92733	0.353755	0.999996	LRP1B
ENSG00000224555	1.35329	0.247812	0.174078	1.42357	0.154571	0.999996
ENSG00000255423	5.53561	0.247646	0.258148	0.959319	0.337398	0.999996	EBLN2
ENSG00000104892	5.85512	0.247465	0.259782	0.952588	0.340799	0.999996	KLC3
ENSG00000280920	6.17684	0.24743	0.254699	0.97146	0.331319	0.999996
ENSG00000243664	1.80273	0.247008	0.201392	1.22651	0.220008	0.999996	RPS29P12
ENSG00000199874	5.36831	0.246995	0.235073	1.05071	0.29339	0.999996	RNA5SP452
ENSG00000172006	27.0628	0.246984	0.262701	0.940171	0.34713	0.999996	ZNF554
ENSG00000258390	4.30597	0.246932	0.237773	1.03852	0.299028	0.999996	LINC02318
ENSG00000265078	1.37375	0.2469	0.172059	1.43497	0.151297	0.999996	RN7SL664P
ENSG00000282142	2.25667	0.24678	0.207229	1.19085	0.233711	0.999996
ENSG00000224821	2.56968	0.246736	0.219461	1.12428	0.260893	0.999996	COL4A2-AS2
ENSG00000175262	11.2106	0.246671	0.26939	0.915664	0.359843	0.999996	C1orf127
ENSG00000166128	777.747	0.246659	0.203834	1.2101	0.22624	0.999996	RAB8B
ENSG00000234883	41.0282	0.246529	0.252279	0.977207	0.328467	0.999996	MIR155HG
ENSG00000231112	1.81023	0.246478	0.200264	1.23077	0.218411	0.999996	MTHFD2P3
ENSG00000164329	300.675	0.246463	0.208437	1.18243	0.237033	0.999996	TENT2
ENSG00000106355	275.709	0.246445	0.212635	1.15901	0.246454	0.999996	LSM5
ENSG00000269984	4.98314	0.246444	0.257076	0.958643	0.337738	0.999996
ENSG00000235628	2.57199	0.246406	0.217426	1.13329	0.257094	0.999996	TNR-IT1
ENSG00000244468	2.93533	0.246395	0.22434	1.09831	0.272068	0.999996
ENSG00000213563	62.8195	0.246371	0.244183	1.00896	0.312994	0.999996	C8orf82
ENSG00000198087	438.986	0.246345	0.203411	1.21107	0.225869	0.999996	CD2AP
ENSG00000171425	73.3599	0.246318	0.235641	1.04531	0.29588	0.999996	ZNF581
ENSG00000268218	11.8216	0.246158	0.269273	0.914156	0.360635	0.999996
ENSG00000258282	1.65271	0.246157	0.17952	1.37119	0.170315	0.999996	BTF3P2
ENSG00000007264	160.623	0.246139	0.251038	0.980486	0.326846	0.999996	MATK
ENSG00000228034	10.8589	0.246112	0.26741	0.920354	0.357388	0.999996	HMGN2P21
ENSG00000277053	154.968	0.246077	0.23477	1.04816	0.294563	0.999996	GTF2IP1
ENSG00000162891	5.6805	0.246068	0.255173	0.964317	0.334887	0.999996	IL20
ENSG00000213516	237.563	0.246024	0.214072	1.14926	0.25045	0.999996	RBMXL1
ENSG00000230650	4.00004	0.246018	0.223389	1.1013	0.270768	0.999996
ENSG00000152332	1087.92	0.245974	0.224076	1.09772	0.272325	0.999996	UHMK1
ENSG00000214194	22.6172	0.245868	0.260319	0.944488	0.34492	0.999996	SMIM30
ENSG00000096092	85.458	0.245841	0.228863	1.07419	0.28274	0.999996	TMEM14A
ENSG00000125872	6.80057	0.245802	0.253085	0.971223	0.331437	0.999996	LRRN4
ENSG00000140451	55.3457	0.24579	0.24815	0.990492	0.321934	0.999996	PIF1
ENSG00000119414	395.508	0.245786	0.196343	1.25182	0.210636	0.999996	PPP6C
ENSG00000229248	2.33293	0.245786	0.203829	1.20584	0.227879	0.999996	WBP2P1
ENSG00000002919	87.7357	0.245771	0.213424	1.15157	0.2495	0.999996	SNX11
ENSG00000204583	2.59481	0.245723	0.216964	1.13255	0.257403	0.999996	LRCOL1
ENSG00000152936	9.21389	0.245581	0.268117	0.915948	0.359694	0.999996	LMNTD1
ENSG00000197744	1372.76	0.245531	0.221552	1.10823	0.267761	0.999996	PTMAP2
ENSG00000138650	13.693	0.245461	0.269124	0.912077	0.361728	0.999996	PCDH10
ENSG00000232568	27.7316	0.245411	0.269555	0.91043	0.362596	0.999996	RPL23AP35
ENSG00000088986	1329.59	0.245401	0.224366	1.09375	0.274063	0.999996	DYNLL1
ENSG00000197008	78.7874	0.245372	0.224104	1.0949	0.273558	0.999996	ZNF138
ENSG00000129472	146.771	0.245366	0.218794	1.12145	0.262097	0.999996	RAB2B
ENSG00000137500	229.058	0.245358	0.215549	1.13829	0.254999	0.999996	CCDC90B
ENSG00000205653	4.86001	0.245328	0.248512	0.987188	0.32355	0.999996
ENSG00000229896	3.54244	0.245292	0.232181	1.05647	0.290754	0.999996
ENSG00000235238	69.3518	0.24529	0.222189	1.10397	0.269607	0.999996	SUMO2P1
ENSG00000116731	966.453	0.245284	0.217807	1.12615	0.260102	0.999996	PRDM2
ENSG00000243667	24.6805	0.24526	0.255249	0.960864	0.336621	0.999996	WDR92
ENSG00000243635	2.4693	0.245251	0.211714	1.15841	0.246697	0.999996
ENSG00000235678	2.2499	0.245217	0.205968	1.19056	0.233828	0.999996	OR5AN2P
ENSG00000246214	16.6788	0.245209	0.267863	0.915428	0.359967	0.999996
ENSG00000147364	132.179	0.245207	0.213211	1.15006	0.250117	0.999996	FBXO25
ENSG00000239001	1.09523	0.24513	0.148026	1.65599	0.0977237	0.999996	RNU6-420P
ENSG00000111911	124.607	0.245121	0.216916	1.13003	0.258463	0.999996	HINT3
ENSG00000220267	8.50037	0.245082	0.26462	0.926165	0.35436	0.999996	ACTBP8
ENSG00000160318	11.5232	0.24501	0.268749	0.911669	0.361943	0.999996	CLDND2
ENSG00000229530	1.34388	0.244983	0.160066	1.53051	0.12589	0.999996
ENSG00000278572	2.11123	0.244971	0.213151	1.14929	0.250438	0.999996
ENSG00000156253	68.106	0.244964	0.228722	1.07101	0.284164	0.999996	RWDD2B
ENSG00000106003	448.252	0.244963	0.212705	1.15166	0.249462	0.999996	LFNG
ENSG00000229102	1.06445	0.244938	0.162208	1.51002	0.131038	0.999996
ENSG00000144827	340.791	0.244932	0.188784	1.29742	0.194487	0.999996	ABHD10
ENSG00000242756	5.24538	0.244903	0.256011	0.95661	0.338764	0.999996	RHOT1P3
ENSG00000260290	222.731	0.244902	0.226966	1.07903	0.280576	0.999996
ENSG00000286035	6.43951	0.244873	0.25941	0.943961	0.345189	0.999996
ENSG00000256139	2.72828	0.244768	0.214137	1.14304	0.25302	0.999996
ENSG00000225555	3.71428	0.24473	0.246031	0.994712	0.319876	0.999996
ENSG00000186895	4.10217	0.244705	0.246051	0.994529	0.319965	0.999996	FGF3
ENSG00000168679	8.18752	0.244647	0.266765	0.917087	0.359097	0.999996	SLC16A4
ENSG00000087589	96.6717	0.244646	0.265857	0.920216	0.35746	0.999996	CASS4
ENSG00000211871	3.24015	0.244588	0.232074	1.05392	0.29192	0.999996	TRAJ18
ENSG00000249149	12.0414	0.244559	0.269553	0.907274	0.364262	0.999996
ENSG00000275183	42.2436	0.244552	0.240873	1.01527	0.309975	0.999996	LENG9
ENSG00000144647	74.1118	0.24449	0.226978	1.07715	0.281412	0.999996	POMGNT2
ENSG00000248508	30.8346	0.244238	0.250425	0.975295	0.329414	0.999996	SRP14-AS1
ENSG00000253882	25.7485	0.244205	0.255737	0.954909	0.339624	0.999996
ENSG00000213640	2.88562	0.244187	0.230089	1.06127	0.288566	0.999996	EEF1DP4
ENSG00000124302	3.89818	0.244164	0.238603	1.0233	0.306165	0.999996	CHST8
ENSG00000268573	16.511	0.244149	0.267854	0.911501	0.362032	0.999996
ENSG00000226457	5.02905	0.244103	0.255619	0.954948	0.339604	0.999996	RPL22P3
ENSG00000125384	392.376	0.244072	0.210055	1.16194	0.245258	0.999996	PTGER2
ENSG00000237400	1.61921	0.244036	0.192332	1.26882	0.204504	0.999996
ENSG00000256633	11.425	0.244028	0.269427	0.905731	0.365078	0.999996
ENSG00000287131	2.90296	0.243898	0.209621	1.16352	0.244618	0.999996
ENSG00000181378	21.1363	0.243768	0.26461	0.921236	0.356927	0.999996	CFAP65
ENSG00000147955	512.746	0.243722	0.195192	1.24863	0.2118	0.999996	SIGMAR1
ENSG00000285650	11.1598	0.243721	0.269353	0.904838	0.365551	0.999996
ENSG00000213089	20.3136	0.243705	0.266565	0.914242	0.36059	0.999996	PDCL3P5
ENSG00000181201	183.718	0.243688	0.224624	1.08487	0.277981	0.999996	HIST3H2BA
ENSG00000008441	21.8427	0.243683	0.268173	0.908678	0.36352	0.999996	NFIX
ENSG00000134318	287.207	0.24367	0.222061	1.09731	0.272506	0.999996	ROCK2
ENSG00000160049	385.103	0.243607	0.203183	1.19895	0.230546	0.999996	DFFA
ENSG00000260174	10.2195	0.243501	0.26116	0.932381	0.351139	0.999996
ENSG00000250026	6.29915	0.243436	0.254756	0.955568	0.33929	0.999996	TMPRSS11BNL
ENSG00000242083	19.9064	0.243422	0.25947	0.93815	0.348167	0.999996	RPL7AP31
ENSG00000136897	171.105	0.243386	0.212601	1.1448	0.252292	0.999996	MRPL50
ENSG00000146476	236.721	0.243336	0.212344	1.14595	0.251815	0.999996	ARMT1
ENSG00000127947	137.608	0.243328	0.23032	1.05648	0.29075	0.999996	PTPN12
ENSG00000213937	5.57066	0.243289	0.248161	0.98037	0.326903	0.999996	CLDN9
ENSG00000272559	3.35781	0.243281	0.233775	1.04066	0.298032	0.999996	OR51F3P
ENSG00000171219	21.1615	0.243179	0.261621	0.929511	0.352624	0.999996	CDC42BPG
ENSG00000116750	369.473	0.24312	0.209041	1.16302	0.24482	0.999996	UCHL5
ENSG00000115163	124.186	0.243108	0.229207	1.06065	0.288849	0.999996	CENPA
ENSG00000184945	2.16874	0.243101	0.198815	1.22275	0.221424	0.999996	AQP12A
ENSG00000198818	82.0551	0.243094	0.233091	1.04292	0.296987	0.999996	SFT2D1
ENSG00000204148	1.39316	0.24309	0.181746	1.33753	0.181051	0.999996	LINC00474
ENSG00000169446	239.002	0.243046	0.196146	1.2391	0.215307	0.999996	MMGT1
ENSG00000057593	8.44084	0.24302	0.266063	0.913392	0.361037	0.999996	F7
ENSG00000163959	34.0654	0.243018	0.250051	0.971874	0.331113	0.999996	SLC51A
ENSG00000255639	2.26423	0.242987	0.214872	1.13084	0.258121	0.999996
ENSG00000226535	3.53237	0.242899	0.231284	1.05022	0.293619	0.999996
ENSG00000224540	1.6464	0.242832	0.192858	1.25912	0.207986	0.999996
ENSG00000227006	3.80482	0.242792	0.237335	1.02299	0.306312	0.999996
ENSG00000241352	25.6225	0.24275	0.26051	0.931825	0.351427	0.999996
ENSG00000264047	1.67748	0.242735	0.168766	1.43829	0.150352	0.999996	RN7SL455P
ENSG00000094916	1529.3	0.24271	0.234057	1.03697	0.29975	0.999996	CBX5
ENSG00000235095	6.87944	0.242677	0.265778	0.913079	0.361201	0.999996
ENSG00000260883	3.25936	0.242644	0.213921	1.13427	0.256682	0.999996	VN1R65P
ENSG00000153485	35.2552	0.242575	0.238182	1.01844	0.308467	0.999996	TMEM251
ENSG00000265437	2.46111	0.24257	0.21252	1.1414	0.253704	0.999996
ENSG00000205302	455.157	0.242542	0.195707	1.23931	0.215231	0.999996	SNX2
ENSG00000111671	51.5915	0.242501	0.238868	1.01521	0.310006	0.999996	SPSB2
ENSG00000130821	15.5684	0.242494	0.265352	0.913857	0.360792	0.999996	SLC6A8
ENSG00000187097	78.1005	0.242468	0.218501	1.10969	0.267133	0.999996	ENTPD5
ENSG00000269855	1.57659	0.242441	0.179455	1.35099	0.176699	0.999996	RNF225
ENSG00000228427	25.9021	0.242386	0.265308	0.913603	0.360925	0.999996
ENSG00000266527	3.05886	0.242309	0.216443	1.1195	0.262926	0.999996
ENSG00000188662	2.49269	0.242307	0.211275	1.14688	0.251433	0.999996	HILS1
ENSG00000147164	241.427	0.24229	0.200833	1.20643	0.227653	0.999996	SNX12
ENSG00000223584	2.49299	0.242238	0.19576	1.23742	0.215931	0.999996	TVP23CP1
ENSG00000228143	1.04807	0.242135	0.161727	1.49718	0.134346	0.999996
ENSG00000244218	2.43021	0.242127	0.202836	1.19371	0.232592	0.999996	RN7SL81P
ENSG00000230425	5.24814	0.242051	0.258837	0.935149	0.349711	0.999996	RSU1P1
ENSG00000223969	6.80681	0.242044	0.257354	0.940512	0.346955	0.999996
ENSG00000110871	287.391	0.241976	0.207032	1.16878	0.242491	0.999996	COQ5
ENSG00000226781	12.3446	0.241971	0.268013	0.902834	0.366614	0.999996	TBCAP1
ENSG00000232023	3.38144	0.241927	0.216939	1.11518	0.264772	0.999996	LINC01807
ENSG00000186212	8.7771	0.241922	0.265884	0.909879	0.362886	0.999996	SOWAHB
ENSG00000163798	635.102	0.241918	0.202194	1.19646	0.231515	0.999996	SLC4A1AP
ENSG00000049449	112.66	0.241915	0.216068	1.11963	0.262873	0.999996	RCN1
ENSG00000286136	2.37953	0.241897	0.210185	1.15088	0.249782	0.999996
ENSG00000189042	117.035	0.241742	0.212307	1.13864	0.254852	0.999996	ZNF567
ENSG00000266114	1.75566	0.241711	0.193252	1.25076	0.211024	0.999996
ENSG00000243317	128.664	0.241701	0.206514	1.17038	0.241846	0.999996	STMP1
ENSG00000221944	29.8407	0.241608	0.263449	0.917095	0.359093	0.999996	TIGD1
ENSG00000104695	199.399	0.241564	0.195724	1.2342	0.217127	0.999996	PPP2CB
ENSG00000153250	431.393	0.241556	0.18369	1.31502	0.188505	0.999996	RBMS1
ENSG00000167749	2.2628	0.241534	0.217251	1.11177	0.266237	0.999996	KLK4
ENSG00000103528	15.5558	0.241527	0.269383	0.896591	0.369937	0.999996	SYT17
ENSG00000259130	3.29483	0.241484	0.226693	1.06525	0.286764	0.999996
ENSG00000149577	141.792	0.241278	0.218281	1.10535	0.269007	0.999996	SIDT2
ENSG00000211845	1.02775	0.241244	0.147263	1.63818	0.101384	0.999996	TRAJ44
ENSG00000287311	4.6751	0.241234	0.254984	0.946074	0.344111	0.999996
ENSG00000138604	70.9979	0.241233	0.222379	1.08478	0.278018	0.999996	GLCE
ENSG00000247970	3.2183	0.24122	0.229919	1.04915	0.29411	0.999996
ENSG00000230793	10.8794	0.241204	0.268617	0.897946	0.369215	0.999996	SMARCE1P5
ENSG00000270799	4.07177	0.24119	0.237325	1.01628	0.309494	0.999996
ENSG00000136026	37.1153	0.241151	0.239733	1.00591	0.314457	0.999996	CKAP4
ENSG00000162814	8.90465	0.241073	0.267815	0.900149	0.368041	0.999996	SPATA17
ENSG00000060749	180.739	0.241023	0.222748	1.08204	0.279233	0.999996	QSER1
ENSG00000227549	3.2869	0.240986	0.228946	1.05259	0.292528	0.999996
ENSG00000185730	59.0888	0.240927	0.225405	1.06886	0.285132	0.999996	ZNF696
ENSG00000240356	29.3554	0.240916	0.255668	0.942301	0.346039	0.999996	RPL23AP7
ENSG00000162913	5.08016	0.240879	0.254494	0.9465	0.343894	0.999996	OBSCN-AS1
ENSG00000179743	30.9305	0.240878	0.251697	0.957017	0.338559	0.999996
ENSG00000114113	2.36505	0.240869	0.216627	1.11191	0.266177	0.999996	RBP2
ENSG00000173542	108.339	0.240829	0.226663	1.0625	0.28801	0.999996	MOB1B
ENSG00000252213	116.693	0.240812	0.26398	0.912236	0.361644	0.999996	SNORA74D
ENSG00000168539	4.95393	0.240732	0.248588	0.968395	0.332847	0.999996	CHRM1
ENSG00000207468	9.9124	0.240703	0.26381	0.912412	0.361552	0.999996	SNORA19
ENSG00000274468	1.74693	0.240658	0.18008	1.33639	0.18142	0.999996
ENSG00000203811	8.35265	0.240632	0.267666	0.899003	0.368651	0.999996	HIST2H3C
ENSG00000261693	4.59084	0.240616	0.237549	1.01291	0.311102	0.999996
ENSG00000100364	475.105	0.240594	0.185071	1.30001	0.193598	0.999996	KIAA0930
ENSG00000237897	3.24047	0.240575	0.236265	1.01824	0.308563	0.999996
ENSG00000068137	14.2442	0.240531	0.269367	0.89295	0.371884	0.999996	PLEKHH3
ENSG00000225193	2.02646	0.240517	0.207974	1.15647	0.247488	0.999996	RPS12P26
ENSG00000279834	3.45294	0.240466	0.235424	1.02142	0.307056	0.999996
ENSG00000172113	190.896	0.24035	0.194295	1.23703	0.216075	0.999996	NME6
ENSG00000189050	53.0865	0.240337	0.232114	1.03543	0.300468	0.999996	RNFT1
ENSG00000279497	2.23133	0.240312	0.212623	1.13023	0.258381	0.999996
ENSG00000268081	1.86172	0.240278	0.195969	1.2261	0.22016	0.999996
ENSG00000260518	8.8622	0.240272	0.266646	0.901091	0.36754	0.999996	BMS1P8
ENSG00000216368	1.32705	0.240265	0.171284	1.40273	0.160698	0.999996
ENSG00000203864	1.00808	0.240233	0.160298	1.49867	0.13396	0.999996	C1orf137
ENSG00000206147	61.01	0.240231	0.247871	0.969177	0.332457	0.999996	RPL23AP57
ENSG00000240731	6.06084	0.24014	0.256869	0.934876	0.349852	0.999996
ENSG00000127399	120.362	0.240087	0.233551	1.02799	0.303956	0.999996	LRRC61
ENSG00000283148	2.25145	0.24008	0.187932	1.27748	0.201433	0.999996
ENSG00000233817	9.03555	0.240054	0.26221	0.915504	0.359927	0.999996
ENSG00000271869	6.36726	0.240007	0.247658	0.969105	0.332493	0.999996
ENSG00000180869	3.52768	0.239979	0.237407	1.01083	0.312096	0.999996	LINC01555
ENSG00000166407	6.5472	0.239977	0.263294	0.911442	0.362062	0.999996	LMO1
ENSG00000089063	268.947	0.239732	0.197457	1.2141	0.22471	0.999996	TMEM230
ENSG00000165138	95.4896	0.239714	0.219808	1.09056	0.275466	0.999996	ANKS6
ENSG00000273015	89.9846	0.239657	0.227262	1.05454	0.291634	0.999996
ENSG00000254488	2.16078	0.239633	0.19286	1.24252	0.214043	0.999996
ENSG00000233175	8.09196	0.239625	0.268111	0.893753	0.371454	0.999996
ENSG00000136874	159.461	0.239616	0.214396	1.11763	0.263723	0.999996	STX17
ENSG00000253916	1.0612	0.239576	0.161105	1.48708	0.136993	0.999996	MTCO1P49
ENSG00000218739	171.36	0.239462	0.196919	1.21604	0.223969	0.999996	CEBPZOS
ENSG00000168267	1.08918	0.239436	0.162138	1.47674	0.139746	0.999996	PTF1A
ENSG00000276259	2.91	0.239413	0.231876	1.03251	0.301836	0.999996
ENSG00000143256	689.272	0.239383	0.206844	1.15731	0.247145	0.999996	PFDN2
ENSG00000106536	24.2984	0.23933	0.263102	0.909646	0.363009	0.999996	POU6F2
ENSG00000168792	248.565	0.239315	0.215876	1.10857	0.267614	0.999996	ABHD15
ENSG00000115561	231.614	0.23928	0.190938	1.25318	0.210142	0.999996	CHMP3
ENSG00000241962	1.59888	0.239219	0.196729	1.21598	0.223991	0.999996
ENSG00000251000	10.7522	0.239212	0.269527	0.887523	0.374797	0.999996
ENSG00000108759	5.08745	0.239208	0.246151	0.971796	0.331152	0.999996	KRT32
ENSG00000261115	56.5908	0.239201	0.258523	0.925261	0.35483	0.999996	TMEM178B
ENSG00000259706	70.296	0.2392	0.228047	1.04891	0.29422	0.999996	HSP90B2P
ENSG00000255399	8.56727	0.239196	0.250364	0.955392	0.33938	0.999996	TBX5-AS1
ENSG00000173862	2.24836	0.239178	0.203459	1.17556	0.23977	0.999996
ENSG00000272316	6.55004	0.239139	0.248588	0.961989	0.336055	0.999996
ENSG00000261067	4.86048	0.239124	0.251704	0.950019	0.342103	0.999996
ENSG00000148943	226.639	0.239123	0.224739	1.064	0.287329	0.999996	LIN7C
ENSG00000224048	2.1825	0.239115	0.214222	1.11621	0.264334	0.999996	LINC02612
ENSG00000199975	2.49239	0.239076	0.217833	1.09752	0.272415	0.999996	RN7SKP243
ENSG00000175745	12.5858	0.239053	0.269297	0.887695	0.374705	0.999996	NR2F1
ENSG00000236469	2.77815	0.239028	0.222999	1.07188	0.283775	0.999996
ENSG00000117013	8.39601	0.239024	0.268286	0.890931	0.372966	0.999996	KCNQ4
ENSG00000137414	85.8556	0.238999	0.232214	1.02922	0.303377	0.999996	FAM8A1
ENSG00000150776	314.996	0.238999	0.201057	1.18871	0.234553	0.999996	NKAPD1
ENSG00000223622	1.59121	0.238978	0.168422	1.41892	0.155922	0.999996	GSTA6P
ENSG00000178425	257.576	0.238926	0.213919	1.1169	0.264037	0.999996	NT5DC1
ENSG00000203684	3.21935	0.238865	0.206338	1.15764	0.247011	0.999996	IBA57-DT
ENSG00000256073	14.363	0.238859	0.269426	0.886545	0.375324	0.999996	URB1-AS1
ENSG00000287373	4.71766	0.23882	0.242502	0.984817	0.324714	0.999996
ENSG00000277873	1.85873	0.238756	0.194194	1.22947	0.218895	0.999996
ENSG00000255503	1.05663	0.238723	0.158204	1.50896	0.13131	0.999996
ENSG00000231333	1.41431	0.238707	0.177969	1.34128	0.179828	0.999996	RPL34P6
ENSG00000276122	2.46124	0.238696	0.198745	1.20101	0.229745	0.999996
ENSG00000155330	148.07	0.238672	0.213343	1.11873	0.263257	0.999996	C16orf87
ENSG00000243160	3.21228	0.238666	0.23225	1.02763	0.304125	0.999996
ENSG00000111752	84.3388	0.238633	0.22192	1.07531	0.282237	0.999996	PHC1
ENSG00000179766	24.5609	0.238582	0.267309	0.892535	0.372106	0.999996	ATP8B5P
ENSG00000222705	2.39954	0.238572	0.20982	1.13703	0.255526	0.999996	RN7SKP39
ENSG00000176148	138.617	0.238531	0.204765	1.1649	0.244061	0.999996	TCP11L1
ENSG00000155957	75.6894	0.238531	0.221585	1.07647	0.281715	0.999996	TMBIM4
ENSG00000227071	2.56464	0.238485	0.217742	1.09527	0.2734	0.999996	FOCAD-AS1
ENSG00000168890	15.7676	0.238437	0.265841	0.896916	0.369764	0.999996	TMEM150A
ENSG00000231177	15.4572	0.238336	0.269544	0.88422	0.376577	0.999996	LINC00852
ENSG00000178715	5.16072	0.238315	0.255999	0.930925	0.351892	0.999996
ENSG00000279409	3.73739	0.238288	0.239749	0.993906	0.320269	0.999996
ENSG00000196652	224.939	0.238279	0.221764	1.07447	0.282611	0.999996	ZKSCAN5
ENSG00000267503	4.2663	0.238197	0.249322	0.955379	0.339386	0.999996
ENSG00000285898	2.21282	0.238177	0.210866	1.12952	0.258678	0.999996
ENSG00000221818	10.8702	0.23815	0.267436	0.890494	0.373201	0.999996	EBF2
ENSG00000166961	4.74623	0.238145	0.247353	0.962773	0.335662	0.999996
ENSG00000228753	6.46121	0.238142	0.254816	0.934564	0.350013	0.999996	EIF4BP2
ENSG00000123728	417.501	0.238135	0.183858	1.29521	0.195249	0.999996	RAP2C
ENSG00000123213	161.597	0.238067	0.227153	1.04804	0.294618	0.999996	NLN
ENSG00000114850	832.774	0.238048	0.189795	1.25424	0.209756	0.999996	SSR3
ENSG00000272485	4.67546	0.23804	0.232115	1.02553	0.305115	0.999996
ENSG00000256806	15.6284	0.238031	0.267865	0.888626	0.374204	0.999996	C17orf100
ENSG00000242058	1.97176	0.238014	0.187162	1.2717	0.20348	0.999996	RPS4XP19
ENSG00000250772	1.97142	0.238009	0.192664	1.23536	0.216697	0.999996	LINC01365
ENSG00000267373	2.09494	0.237916	0.190816	1.24683	0.21246	0.999996
ENSG00000175573	63.4963	0.237837	0.254115	0.935939	0.349304	0.999996	C11orf68
ENSG00000105835	592.439	0.237825	0.190196	1.25042	0.211145	0.999996	NAMPT
ENSG00000180913	2.92237	0.237813	0.228883	1.03902	0.298797	0.999996	OR56B3P
ENSG00000164985	2174.61	0.237808	0.200401	1.18666	0.235362	0.999996	PSIP1
ENSG00000177201	4.73149	0.237795	0.240939	0.986952	0.323666	0.999996	OR2T12
ENSG00000160229	14.6593	0.237729	0.266763	0.891162	0.372842	0.999996	ZNF66
ENSG00000198331	76.7539	0.237671	0.223424	1.06377	0.287434	0.999996	HYLS1
ENSG00000144843	80.5964	0.237619	0.235628	1.00845	0.313238	0.999996	ADPRH
ENSG00000272444	2.13778	0.23761	0.206472	1.15081	0.249811	0.999996
ENSG00000230359	18.4633	0.237575	0.264769	0.897292	0.369563	0.999996	TPI1P2
ENSG00000225655	1.25672	0.237562	0.172646	1.37601	0.168818	0.999996
ENSG00000205240	1.42574	0.237545	0.181777	1.30679	0.191283	0.999996	OR7E36P
ENSG00000143393	919.126	0.237467	0.205882	1.15341	0.248741	0.999996	PI4KB
ENSG00000237149	8.86903	0.237431	0.262186	0.905583	0.365157	0.999996	ZNF503-AS2
ENSG00000244945	4.46208	0.237387	0.249756	0.950474	0.341872	0.999996
ENSG00000162367	9.13598	0.237365	0.26736	0.887811	0.374642	0.999996	TAL1
ENSG00000143248	18.0477	0.237325	0.262951	0.902547	0.366766	0.999996	RGS5
ENSG00000164754	3927.92	0.237291	0.196377	1.20834	0.226916	0.999996	RAD21
ENSG00000234200	2.60995	0.237287	0.217096	1.093	0.274393	0.999996
ENSG00000222001	7.40665	0.237203	0.252328	0.940057	0.347188	0.999996
ENSG00000224970	2.31971	0.237139	0.212878	1.11397	0.265293	0.999996
ENSG00000176402	3.82065	0.237113	0.234905	1.0094	0.312785	0.999996	GJC3
ENSG00000286513	2.69577	0.237105	0.225912	1.04954	0.293928	0.999996
ENSG00000267544	3.87696	0.236915	0.24589	0.963499	0.335297	0.999996
ENSG00000225813	6.06721	0.236866	0.238215	0.994335	0.32006	0.999996
ENSG00000167987	80.9247	0.236841	0.219372	1.07963	0.280307	0.999996	VPS37C
ENSG00000288012	2.52189	0.236689	0.213781	1.10716	0.268226	0.999996
ENSG00000287991	6.05794	0.236542	0.261326	0.905163	0.365379	0.999996
ENSG00000145386	1149.63	0.236486	0.21447	1.10265	0.270177	0.999996	CCNA2
ENSG00000130741	1397.11	0.236448	0.212656	1.11188	0.266189	0.999996	EIF2S3
ENSG00000236130	9.33333	0.236437	0.268694	0.879949	0.378887	0.999996	PTCSC2
ENSG00000108010	262.808	0.236322	0.202075	1.16948	0.242212	0.999996	GLRX3
ENSG00000228835	0.898215	0.236268	0.145571	1.62304	0.10458	0.999996
ENSG00000131381	260.062	0.236208	0.206998	1.14111	0.253824	0.999996	RBSN
ENSG00000211885	1.1414	0.236151	0.158917	1.486	0.137279	0.999996	TRAJ4
ENSG00000259696	7.06642	0.23613	0.25957	0.909697	0.362982	0.999996
ENSG00000175087	159.312	0.236122	0.221177	1.06757	0.285714	0.999996	PDIK1L
ENSG00000173660	409.037	0.236115	0.225074	1.04906	0.294152	0.999996	UQCRH
ENSG00000164024	649.21	0.236099	0.196607	1.20086	0.229804	0.999996	METAP1
ENSG00000198464	161.012	0.236055	0.215087	1.09748	0.27243	0.999996	ZNF480
ENSG00000228414	7.46474	0.23599	0.265763	0.88797	0.374557	0.999996	LINC01185
ENSG00000211810	79.6799	0.235985	0.229338	1.02898	0.303487	0.999996	TRAV29DV5
ENSG00000076043	288.489	0.235972	0.193027	1.22249	0.221524	0.999996	REXO2
ENSG00000238254	1.11087	0.235969	0.157837	1.49501	0.134911	0.999996
ENSG00000288082	6.22063	0.235932	0.259033	0.910818	0.362391	0.999996
ENSG00000250782	4.88697	0.235916	0.252645	0.933784	0.350415	0.999996	TAF11L14
ENSG00000237701	2.95404	0.235865	0.217076	1.08656	0.277234	0.999996	ATP5PFP1
ENSG00000266995	0.856911	0.235816	0.147363	1.60024	0.109545	0.999996
ENSG00000227510	4.92484	0.235807	0.250823	0.940131	0.34715	0.999996	LINC01442
ENSG00000220483	1.40151	0.235735	0.166811	1.41319	0.1576	0.999996	SLC25A51P1
ENSG00000230551	22.3023	0.235722	0.261689	0.900771	0.36771	0.999996
ENSG00000250328	4.20994	0.23571	0.239365	0.984731	0.324756	0.999996
ENSG00000272372	1.54544	0.235703	0.185814	1.26849	0.204622	0.999996
ENSG00000122435	133.282	0.23565	0.227085	1.03772	0.299403	0.999996	TRMT13
ENSG00000225963	16.6241	0.23562	0.267602	0.880488	0.378595	0.999996
ENSG00000225163	1.95859	0.23557	0.207101	1.13747	0.255343	0.999996	LINC00618
ENSG00000101109	3151.14	0.235478	0.205225	1.14742	0.251209	0.999996	STK4
ENSG00000198771	3041.61	0.235457	0.204222	1.15295	0.248933	0.999996	RCSD1
ENSG00000272144	3.0281	0.235457	0.231029	1.01916	0.308125	0.999996
ENSG00000240637	0.994997	0.235451	0.146142	1.61112	0.107154	0.999996	RN7SL808P
ENSG00000261202	3.02242	0.235421	0.232985	1.01046	0.312277	0.999996
ENSG00000180855	19.5801	0.235366	0.265247	0.887345	0.374893	0.999996	ZNF443
ENSG00000137726	7.75468	0.23534	0.260502	0.903413	0.366307	0.999996	FXYD6
ENSG00000279873	5.70312	0.235315	0.25623	0.918374	0.358423	0.999996	LINC01126
ENSG00000244952	1.1234	0.235298	0.161032	1.46118	0.143966	0.999996
ENSG00000183665	65.3554	0.235242	0.221747	1.06086	0.288754	0.999996	TRMT12
ENSG00000132702	4.40642	0.235214	0.244968	0.960181	0.336964	0.999996	HAPLN2
ENSG00000257283	2.69652	0.235195	0.226485	1.03846	0.299057	0.999996
ENSG00000256189	1.47648	0.235166	0.179138	1.31276	0.189263	0.999996
ENSG00000277288	1.47648	0.235166	0.179138	1.31276	0.189263	0.999996	C10orf142
ENSG00000156671	108.79	0.235143	0.20584	1.14236	0.253305	0.999996	SAMD8
ENSG00000168564	315.498	0.235071	0.203687	1.15408	0.248468	0.999996	CDKN2AIP
ENSG00000141294	8.98717	0.235069	0.263291	0.892812	0.371958	0.999996	LRRC46
ENSG00000232173	2.97422	0.235058	0.223617	1.05116	0.293184	0.999996	OR2H5P
ENSG00000144840	139.022	0.235047	0.211073	1.11358	0.265459	0.999996	RABL3
ENSG00000287658	2.63948	0.234992	0.221431	1.06124	0.28858	0.999996
ENSG00000285806	2.49475	0.234933	0.21361	1.09982	0.271409	0.999996
ENSG00000277156	2.30975	0.234919	0.204854	1.14676	0.25148	0.999996
ENSG00000060303	3.39811	0.234907	0.234882	1.0001	0.31726	0.999996	RPS17P5
ENSG00000234622	3.10807	0.23485	0.228772	1.02656	0.304626	0.999996
ENSG00000104967	14.6897	0.234827	0.269539	0.87122	0.383634	0.999996	NOVA2
ENSG00000230097	5.90277	0.234821	0.258546	0.908236	0.363753	0.999996	ME2P1
ENSG00000166200	409.687	0.234807	0.201476	1.16543	0.243844	0.999996	COPS2
ENSG00000132386	11.2661	0.234803	0.269242	0.87209	0.383159	0.999996	SERPINF1
ENSG00000175147	31.0336	0.234761	0.269259	0.871877	0.383276	0.999996	TMEM51-AS1
ENSG00000279345	4.49311	0.234739	0.245382	0.956625	0.338756	0.999996
ENSG00000230989	327.425	0.234643	0.187631	1.25055	0.211097	0.999996	HSBP1
ENSG00000132313	345.302	0.234635	0.20016	1.17224	0.241101	0.999996	MRPL35
ENSG00000113387	1025.58	0.234621	0.185718	1.26332	0.206475	0.999996	SUB1
ENSG00000123106	236.482	0.234604	0.206766	1.13464	0.256528	0.999996	CCDC91
ENSG00000162804	28.257	0.234599	0.254921	0.920281	0.357426	0.999996	SNED1
ENSG00000249119	15.8531	0.234581	0.268869	0.872473	0.382951	0.999996	MTND6P4
ENSG00000287026	2.71443	0.234551	0.226449	1.03578	0.300305	0.999996
ENSG00000223092	1.53249	0.234533	0.168449	1.3923	0.163831	0.999996	RNA5SP115
ENSG00000211891	6.47477	0.234501	0.259847	0.902458	0.366814	0.999996	IGHE
ENSG00000146360	2.41188	0.234491	0.210052	1.11635	0.264274	0.999996	GPR6
ENSG00000205771	10.2509	0.234447	0.26865	0.872684	0.382835	0.999996	CATSPER2P1
ENSG00000226045	0.85	0.234443	0.147089	1.59388	0.110962	0.999996
ENSG00000168172	291.275	0.234416	0.212737	1.10191	0.270503	0.999996	HOOK3
ENSG00000120029	218.727	0.234405	0.197413	1.18738	0.235076	0.999996	ARMH3
ENSG00000186660	431.521	0.23438	0.206831	1.13319	0.257133	0.999996	ZFP91
ENSG00000276809	3.26713	0.234379	0.224111	1.04582	0.295645	0.999996
ENSG00000165462	2.48133	0.234324	0.220349	1.06343	0.287589	0.999996	PHOX2A
ENSG00000125827	976.039	0.234181	0.231205	1.01287	0.311122	0.999996	TMX4
ENSG00000233791	10.3698	0.234078	0.269528	0.868471	0.385136	0.999996	LINC01136
ENSG00000258352	17.6888	0.23407	0.268008	0.873371	0.382461	0.999996
ENSG00000234973	1.38058	0.234049	0.171172	1.36734	0.17152	0.999996	LINC02658
ENSG00000265428	2.49896	0.234047	0.211127	1.10856	0.26762	0.999996
ENSG00000188015	2.39566	0.234045	0.222881	1.05009	0.293676	0.999996	S100A3
ENSG00000169193	55.7823	0.234024	0.232531	1.00642	0.314213	0.999996	CCDC126
ENSG00000153253	15.3275	0.233937	0.267567	0.874312	0.381948	0.999996	SCN3A
ENSG00000092067	6.00938	0.233822	0.244396	0.956735	0.338701	0.999996	CEBPE
ENSG00000270591	2.61334	0.233769	0.195725	1.19437	0.232332	0.999996
ENSG00000287061	24.9954	0.233747	0.260332	0.897881	0.369249	0.999996
ENSG00000201533	2.9532	0.233716	0.213057	1.09696	0.272657	0.999996	RN7SKP237
ENSG00000260468	3.13051	0.233688	0.23365	1.00016	0.317232	0.999996	LINC01290
ENSG00000184731	27.4428	0.233679	0.257867	0.906202	0.364829	0.999996	FAM110C
ENSG00000215883	121.726	0.233664	0.20683	1.12974	0.258586	0.999996	CYB5RL
ENSG00000139154	402.688	0.233651	0.208722	1.11944	0.262953	0.999996	AEBP2
ENSG00000214760	8.4324	0.233589	0.267738	0.872452	0.382962	0.999996	RPL21P1
ENSG00000272254	1.14757	0.233568	0.171694	1.36037	0.173711	0.999996
ENSG00000259065	13.7825	0.233538	0.267324	0.873613	0.382329	0.999996
ENSG00000275895	40.3672	0.233481	0.252849	0.923402	0.355798	0.999996	U2AF1L5
ENSG00000176746	2.09458	0.233479	0.190788	1.22376	0.221042	0.999996	MAGEB6
ENSG00000230712	3.8305	0.233397	0.23708	0.984465	0.324887	0.999996	GGTLC4P
ENSG00000271163	4.42002	0.233331	0.238759	0.977264	0.328438	0.999996
ENSG00000119787	364.92	0.233257	0.225129	1.0361	0.300153	0.999996	ATL2
ENSG00000278175	11.3977	0.233187	0.267195	0.872721	0.382815	0.999996	GLIDR
ENSG00000214146	6.91845	0.233162	0.261362	0.892104	0.372337	0.999996	LINC02026
ENSG00000156966	6.63473	0.233139	0.259771	0.89748	0.369463	0.999996	B3GNT7
ENSG00000229415	5.77209	0.233132	0.258745	0.901009	0.367583	0.999996	SFTA3
ENSG00000204791	3.86791	0.233082	0.225029	1.03579	0.300302	0.999996	SMPD5
ENSG00000277999	2.27979	0.23308	0.215062	1.08378	0.27846	0.999996
ENSG00000231703	8.37006	0.233064	0.26768	0.87068	0.383929	0.999996
ENSG00000147202	137.151	0.233044	0.209266	1.11362	0.26544	0.999996	DIAPH2
ENSG00000246095	2.95631	0.233042	0.230225	1.01224	0.311426	0.999996	LINC01096
ENSG00000235060	2.56214	0.233033	0.216934	1.07421	0.282728	0.999996	VDAC1P4
ENSG00000232628	2.48117	0.23299	0.21666	1.07537	0.282208	0.999996
ENSG00000232150	38.3383	0.232935	0.243299	0.9574	0.338365	0.999996	ST13P4
ENSG00000254145	1.19888	0.23292	0.15853	1.46925	0.141765	0.999996
ENSG00000214389	367.84	0.232898	0.196626	1.18447	0.236227	0.999996	RPS3AP26
ENSG00000134717	176.605	0.232871	0.202887	1.14779	0.251056	0.999996	BTF3L4
ENSG00000213169	3.3712	0.232845	0.221665	1.05043	0.293519	0.999996
ENSG00000106077	93.0681	0.232794	0.224446	1.03719	0.299647	0.999996	ABHD11
ENSG00000136603	216.167	0.232785	0.202034	1.15221	0.249236	0.999996	SKIL
ENSG00000158467	148.931	0.232747	0.221809	1.04931	0.294035	0.999996	AHCYL2
ENSG00000237684	1.63482	0.232742	0.179274	1.29824	0.194203	0.999996	RPSAP35
ENSG00000162398	8.84589	0.232706	0.269055	0.8649	0.387094	0.999996	LEXM
ENSG00000233297	1.90509	0.232677	0.193485	1.20256	0.229147	0.999996	RASA4DP
ENSG00000231074	129.156	0.232666	0.211173	1.10178	0.270557	0.999996	HCG18
[truncated: 53,205 more rows]

## Sheet: miRWalk predicted 3'UTR
miRNA	MIMATid	Gene	EntrezID	RefseqID	miRWalk	Microt4	miRanda	mirbridge	miRDB	miRMap	miRNAMap	Pictar2	PITA	RNA22	RNAhybrid	Targetscan	SUM
hsa-miR-146a-5p	MIMAT0000449	FZD3	7976	NM_017412	1	1	1	0	1	1	1	0	1	1	1	1	10
hsa-miR-146a-5p	MIMAT0000449	KLF7	8609	NM_003709	1	1	1	0	0	1	1	1	1	1	1	1	10
hsa-miR-146a-5p	MIMAT0000449	STRBP	55342	NM_018387	1	1	1	0	1	1	0	1	1	1	1	1	10
hsa-miR-146a-5p	MIMAT0000449	ZBTB2	57621	NM_020861	1	1	1	0	1	1	1	0	1	1	1	1	10
hsa-miR-146a-5p	MIMAT0000449	IQGAP3	128239	NM_178229	1	1	1	0	1	1	1	0	1	1	1	1	10
hsa-miR-146a-5p	MIMAT0000449	UPP2	151531	NM_173355	1	1	1	0	1	1	1	0	1	1	1	1	10
hsa-miR-146a-5p	MIMAT0000449	JAZF1	221895	NM_175061	1	1	1	0	1	1	0	1	1	1	1	1	10
hsa-miR-146a-5p	MIMAT0000449	IER5L	389792	NM_203434	1	1	1	0	1	1	1	0	1	1	1	1	10
hsa-miR-146a-5p	MIMAT0000449	JAG1	182	NM_000214	1	1	1	0	0	1	1	0	1	1	1	1	9
hsa-miR-146a-5p	MIMAT0000449	ARSB	411	NM_000046	1	1	1	0	1	1	0	0	1	1	1	1	9
hsa-miR-146a-5p	MIMAT0000449	BMPR2	659	NM_001204	1	1	1	1	0	1	0	0	1	1	1	1	9
hsa-miR-146a-5p	MIMAT0000449	CDS1	1040	NM_001263	0	1	1	0	1	1	1	0	1	1	1	1	9
hsa-miR-146a-5p	MIMAT0000449	MAP3K8	1326	NM_005204	1	1	0	0	0	1	1	1	1	1	1	1	9
hsa-miR-146a-5p	MIMAT0000449	CREBL2	1389	NM_001310	1	1	1	0	1	1	0	0	1	1	1	1	9
hsa-miR-146a-5p	MIMAT0000449	DOCK1	1793	NM_001380	1	1	1	0	0	1	1	0	1	1	1	1	9
hsa-miR-146a-5p	MIMAT0000449	EIF4G2	1982	NM_001172705	1	1	1	0	1	1	0	1	0	1	1	1	9
hsa-miR-146a-5p	MIMAT0000449	HTT	3064	NM_002111	1	1	1	0	0	1	1	0	1	1	1	1	9
hsa-miR-146a-5p	MIMAT0000449	SMAD4	4089	NM_005359	1	1	1	0	1	1	0	0	1	1	1	1	9
hsa-miR-146a-5p	MIMAT0000449	MN1	4330	NM_002430	1	1	1	0	0	1	1	0	1	1	1	1	9
hsa-miR-146a-5p	MIMAT0000449	MTAP	4507	NM_002451	1	1	1	0	1	1	0	0	1	1	1	1	9
hsa-miR-146a-5p	MIMAT0000449	MYT1	4661	NM_004535	1	1	0	0	0	1	1	1	1	1	1	1	9
hsa-miR-146a-5p	MIMAT0000449	NFATC2	4773	NM_012340	1	1	1	0	0	1	1	0	1	1	1	1	9
hsa-miR-146a-5p	MIMAT0000449	NOTCH2	4853	NM_024408	1	1	1	0	1	1	0	0	1	1	1	1	9
hsa-miR-146a-5p	MIMAT0000449	PDGFRA	5156	NM_006206	1	1	1	0	0	1	1	0	1	1	1	1	9
hsa-miR-146a-5p	MIMAT0000449	SRSF6	6431	NM_006275	1	1	1	0	1	1	0	0	1	1	1	1	9
hsa-miR-146a-5p	MIMAT0000449	SLC1A1	6505	NM_004170	1	1	1	0	1	1	0	0	1	1	1	1	9
hsa-miR-146a-5p	MIMAT0000449	STC1	6781	NM_003155	1	1	1	0	0	1	1	0	1	1	1	1	9
hsa-miR-146a-5p	MIMAT0000449	GCFC2	6936	NM_003203	1	1	1	0	1	1	0	0	1	1	1	1	9
hsa-miR-146a-5p	MIMAT0000449	ZIC1	7545	NM_003412	1	1	1	0	0	1	1	0	1	1	1	1	9
hsa-miR-146a-5p	MIMAT0000449	ZFAND5	7763	NM_001102420	1	1	1	0	1	1	1	0	0	1	1	1	9
hsa-miR-146a-5p	MIMAT0000449	CCDC6	8030	NM_005436	1	1	1	0	0	1	1	0	1	1	1	1	9
hsa-miR-146a-5p	MIMAT0000449	SMARCA5	8467	NM_003601	1	1	1	0	0	1	0	1	1	1	1	1	9
hsa-miR-146a-5p	MIMAT0000449	EIF3J	8669	NM_003758	1	1	1	0	0	1	1	0	1	1	1	1	9
hsa-miR-146a-5p	MIMAT0000449	SYNJ2	8871	NM_003898	1	1	1	0	1	1	0	0	1	1	1	1	9
hsa-miR-146a-5p	MIMAT0000449	PHOX2B	8929	NM_003924	1	1	0	0	0	1	1	1	1	1	1	1	9
hsa-miR-146a-5p	MIMAT0000449	MTA2	9219	NM_004739	1	1	1	0	0	1	1	0	1	1	1	1	9
hsa-miR-146a-5p	MIMAT0000449	ONECUT2	9480	NM_004852	1	1	1	0	1	1	0	0	1	1	1	1	9
hsa-miR-146a-5p	MIMAT0000449	TOX	9760	NM_014729	1	1	1	0	0	1	1	0	1	1	1	1	9
hsa-miR-146a-5p	MIMAT0000449	RASGRP1	10125	NM_005739	1	1	1	0	1	1	0	0	1	1	1	1	9
hsa-miR-146a-5p	MIMAT0000449	38777	10299	NM_005885	1	1	1	0	1	1	1	0	1	0	1	1	9
hsa-miR-146a-5p	MIMAT0000449	CELF2	10659	NM_001025077	1	1	1	0	0	1	1	0	1	1	1	1	9
hsa-miR-146a-5p	MIMAT0000449	ADAMTS6	11174	NM_197941	1	1	1	0	0	1	1	0	1	1	1	1	9
hsa-miR-146a-5p	MIMAT0000449	CLASP2	23122	NM_015097	1	1	1	0	1	1	0	0	1	1	1	1	9
hsa-miR-146a-5p	MIMAT0000449	SMC5	23137	NM_015110	1	1	1	0	0	1	1	0	1	1	1	1	9
hsa-miR-146a-5p	MIMAT0000449	FAF2	23197	NM_014613	1	1	1	0	1	1	0	0	1	1	1	1	9
hsa-miR-146a-5p	MIMAT0000449	FBXO28	23219	NM_015176	1	1	1	0	0	1	1	0	1	1	1	1	9
hsa-miR-146a-5p	MIMAT0000449	ANGPTL2	23452	NM_012098	1	1	1	1	0	1	0	0	1	1	1	1	9
hsa-miR-146a-5p	MIMAT0000449	RABGAP1	23637	NM_012197	1	1	1	0	0	1	1	0	1	1	1	1	9
hsa-miR-146a-5p	MIMAT0000449	ERLEC1	27248	NM_015701	1	1	1	0	0	1	1	0	1	1	1	1	9
hsa-miR-146a-5p	MIMAT0000449	PHF20L1	51105	NM_016018	1	1	1	0	1	1	0	0	1	1	1	1	9
hsa-miR-146a-5p	MIMAT0000449	RAB8B	51762	NM_016530	1	1	1	0	1	1	0	0	1	1	1	1	9
hsa-miR-146a-5p	MIMAT0000449	TMX3	54495	NM_019022	1	1	1	0	1	1	0	0	1	1	1	1	9
hsa-miR-146a-5p	MIMAT0000449	TRIT1	54802	NM_017646	1	1	1	0	1	1	0	0	1	1	1	1	9
hsa-miR-146a-5p	MIMAT0000449	SLC6A15	55117	NM_182767	1	1	1	0	0	1	1	0	1	1	1	1	9
hsa-miR-146a-5p	MIMAT0000449	LARP6	55323	NM_018357	0	1	1	0	1	1	1	0	1	1	1	1	9
hsa-miR-146a-5p	MIMAT0000449	LGR4	55366	NM_018490	1	1	0	1	0	1	1	0	1	1	1	1	9
hsa-miR-146a-5p	MIMAT0000449	KIAA1244	57221	NM_020340	1	1	1	0	1	1	0	0	1	1	1	1	9
hsa-miR-146a-5p	MIMAT0000449	SNX22	79856	NM_024798	1	1	1	0	0	1	0	1	1	1	1	1	9
hsa-miR-146a-5p	MIMAT0000449	WWC2	80014	NM_024949	1	1	1	0	1	1	0	0	1	1	1	1	9
hsa-miR-146a-5p	MIMAT0000449	TRMT1L	81627	NM_030934	1	1	1	0	1	1	0	0	1	1	1	1	9
hsa-miR-146a-5p	MIMAT0000449	SBF2	81846	NM_030962	1	1	1	0	0	1	1	0	1	1	1	1	9
hsa-miR-146a-5p	MIMAT0000449	MSANTD4	84437	NM_032424	1	1	1	0	1	1	0	0	1	1	1	1	9
hsa-miR-146a-5p	MIMAT0000449	LCOR	84458	NM_032440	1	1	1	0	1	1	0	0	1	1	1	1	9
hsa-miR-146a-5p	MIMAT0000449	TRIM5	85363	NM_033092	1	1	1	0	1	1	0	0	1	1	1	1	9
hsa-miR-146a-5p	MIMAT0000449	OPALIN	93377	NM_001040103	1	1	1	1	1	1	0	0	0	1	1	1	9
hsa-miR-146a-5p	MIMAT0000449	TBC1D20	128637	NM_144628	1	1	1	0	1	1	0	0	1	1	1	1	9
hsa-miR-146a-5p	MIMAT0000449	SYNPR	132204	NM_144642	1	1	1	0	0	1	1	0	1	1	1	1	9
hsa-miR-146a-5p	MIMAT0000449	CCDC117	150275	NM_173510	1	1	1	0	1	1	0	0	1	1	1	1	9
hsa-miR-146a-5p	MIMAT0000449	THAP5	168451	NM_182529	1	1	1	0	1	1	0	0	1	1	1	1	9
hsa-miR-146a-5p	MIMAT0000449	IBA57	200205	NM_001010867	1	1	1	0	1	1	0	0	1	1	1	1	9
hsa-miR-146a-5p	MIMAT0000449	ZNF449	203523	NM_152695	1	1	1	0	1	1	0	0	1	1	1	1	9
hsa-miR-146a-5p	MIMAT0000449	CCDC89	220388	NM_152723	1	1	1	0	1	1	0	0	1	1	1	1	9
hsa-miR-146a-5p	MIMAT0000449	MAGI3	260425	NM_152900	1	1	1	1	0	1	1	0	1	0	1	1	9
hsa-miR-146a-5p	MIMAT0000449	SPOPL	339745	NM_001001664	1	1	1	0	1	1	0	0	1	1	1	1	9
hsa-miR-146a-5p	MIMAT0000449	ZNF605	100289635	NM_183238	1	1	1	0	1	1	0	0	1	1	1	1	9
hsa-miR-146a-5p	MIMAT0000449	IQGAP1	8826	NM_003870	1	0	1	0	1	1	1	0	1	1	1	1	9
hsa-miR-146a-5p	MIMAT0000449	PRMT3	10196	NM_005788	1	0	1	0	1	1	1	0	1	1	1	1	9
hsa-miR-146a-5p	MIMAT0000449	SIX4	51804	NM_017420	1	0	1	0	1	1	1	0	1	1	1	1	9
hsa-miR-146a-5p	MIMAT0000449	ABL2	27	NM_007314	1	1	1	0	0	1	0	1	0	1	1	1	8
hsa-miR-146a-5p	MIMAT0000449	ACTC1	70	NM_005159	1	1	1	0	0	1	0	0	1	1	1	1	8
hsa-miR-146a-5p	MIMAT0000449	ADCY2	108	NM_020546	1	1	1	0	0	1	0	0	1	1	1	1	8
hsa-miR-146a-5p	MIMAT0000449	ADCY9	115	NM_001116	1	1	1	0	0	1	0	0	1	1	1	1	8
hsa-miR-146a-5p	MIMAT0000449	XIAP	331	NM_001167	1	1	1	0	0	1	0	0	1	1	1	1	8
hsa-miR-146a-5p	MIMAT0000449	AQP1	358	NM_198098	1	1	1	0	0	1	0	0	1	1	1	1	8
hsa-miR-146a-5p	MIMAT0000449	BCL2L2	599	NM_004050	1	1	1	0	0	1	0	0	1	1	1	1	8
hsa-miR-146a-5p	MIMAT0000449	BMP3	651	NM_001201	1	1	1	0	0	1	0	0	1	1	1	1	8
hsa-miR-146a-5p	MIMAT0000449	CCK	885	NM_000729	1	1	1	0	1	1	0	0	1	0	1	1	8
hsa-miR-146a-5p	MIMAT0000449	MS4A1	931	NM_152866	1	1	1	0	1	1	0	0	0	1	1	1	8
hsa-miR-146a-5p	MIMAT0000449	ENTPD1	953	NM_001776	1	1	1	0	1	1	0	0	0	1	1	1	8
hsa-miR-146a-5p	MIMAT0000449	CDR2	1039	NM_001802	1	1	1	0	0	1	0	0	1	1	1	1	8
hsa-miR-146a-5p	MIMAT0000449	DTNA	1837	NM_032975	1	1	1	0	1	1	1	0	0	0	1	1	8
hsa-miR-146a-5p	MIMAT0000449	MEGF9	1955	NM_001080497	1	1	1	0	0	1	0	0	1	1	1	1	8
hsa-miR-146a-5p	MIMAT0000449	ELAVL1	1994	NM_001419	1	1	1	0	0	1	0	0	1	1	1	1	8
hsa-miR-146a-5p	MIMAT0000449	ELF2	1998	XM_005262803	1	1	1	0	0	1	1	0	0	1	1	1	8
hsa-miR-146a-5p	MIMAT0000449	FHL3	2275	NM_004468	1	1	0	0	0	1	1	0	1	1	1	1	8
hsa-miR-146a-5p	MIMAT0000449	FMO2	2327	NM_001460	1	1	1	0	0	1	0	0	1	1	1	1	8
hsa-miR-146a-5p	MIMAT0000449	GABPA	2551	NM_002040	1	1	1	0	0	1	0	0	1	1	1	1	8
hsa-miR-146a-5p	MIMAT0000449	GABRG1	2565	NM_173536	1	1	1	0	0	1	0	0	1	1	1	1	8
hsa-miR-146a-5p	MIMAT0000449	GAD2	2572	NM_000818	1	1	0	0	0	1	1	0	1	1	1	1	8
hsa-miR-146a-5p	MIMAT0000449	GRIA3	2892	NM_000828	1	1	1	0	0	1	1	0	0	1	1	1	8
hsa-miR-146a-5p	MIMAT0000449	GRIA3	2892	NM_007325	1	1	1	0	0	1	1	0	0	1	1	1	8
hsa-miR-146a-5p	MIMAT0000449	GRID1	2894	NM_017551	1	1	1	0	0	1	0	0	1	1	1	1	8
hsa-miR-146a-5p	MIMAT0000449	IRAK1	3654	NM_001569	1	1	1	0	1	1	0	0	0	1	1	1	8
hsa-miR-146a-5p	MIMAT0000449	KCNC3	3748	NM_004977	1	1	1	0	0	1	0	0	1	1	1	1	8
hsa-miR-146a-5p	MIMAT0000449	KPNA1	3836	XM_005247439	1	1	1	0	0	1	1	0	0	1	1	1	8
hsa-miR-146a-5p	MIMAT0000449	LHCGR	3973	NM_000233	1	1	1	0	0	1	0	0	1	1	1	1	8
hsa-miR-146a-5p	MIMAT0000449	LRP2	4036	NM_004525	1	1	1	0	1	1	0	0	1	0	1	1	8
hsa-miR-146a-5p	MIMAT0000449	MAP1B	4131	NM_005909	1	1	0	0	0	1	1	0	1	1	1	1	8
hsa-miR-146a-5p	MIMAT0000449	MARK1	4139	NM_018650	1	1	1	1	1	0	0	0	1	0	1	1	8
hsa-miR-146a-5p	MIMAT0000449	MAT2A	4144	NM_005911	1	1	0	0	0	1	1	1	1	0	1	1	8
hsa-miR-146a-5p	MIMAT0000449	TRIM37	4591	NM_015294	0	1	1	0	1	1	0	0	1	1	1	1	8
hsa-miR-146a-5p	MIMAT0000449	MYBL1	4603	NM_001080416	1	1	1	0	0	1	0	0	1	1	1	1	8
hsa-miR-146a-5p	MIMAT0000449	MYO5A	4644	NM_000259	1	1	1	0	0	1	0	0	1	1	1	1	8
hsa-miR-146a-5p	MIMAT0000449	NFIX	4784	NM_001271043	1	1	1	0	0	1	1	0	0	1	1	1	8
hsa-miR-146a-5p	MIMAT0000449	NHLH2	4808	NM_005599	1	1	1	0	0	1	1	0	1	0	1	1	8
hsa-miR-146a-5p	MIMAT0000449	NOS1	4842	NM_001204218	1	1	1	0	1	1	0	0	0	1	1	1	8
hsa-miR-146a-5p	MIMAT0000449	NRAS	4893	NM_002524	1	1	1	0	0	1	0	0	1	1	1	1	8
hsa-miR-146a-5p	MIMAT0000449	ROR1	4919	NM_005012	1	1	1	0	0	1	0	1	1	0	1	1	8
hsa-miR-146a-5p	MIMAT0000449	PARK2	5071	NM_004562	1	1	1	0	1	1	0	0	0	1	1	1	8
hsa-miR-146a-5p	MIMAT0000449	PCSK2	5126	NM_002594	1	1	1	0	0	1	0	0	1	1	1	1	8
hsa-miR-146a-5p	MIMAT0000449	PGK2	5232	NM_138733	1	1	1	0	0	1	0	0	1	1	1	1	8
hsa-miR-146a-5p	MIMAT0000449	PHKB	5257	NM_001031835	1	1	1	0	1	1	0	0	0	1	1	1	8
hsa-miR-146a-5p	MIMAT0000449	PLEK	5341	NM_002664	1	1	1	0	0	1	0	0	1	1	1	1	8
hsa-miR-146a-5p	MIMAT0000449	POLR2A	5430	NM_000937	1	1	0	0	0	1	1	0	1	1	1	1	8
hsa-miR-146a-5p	MIMAT0000449	POU3F2	5454	NM_005604	1	1	1	0	0	1	1	0	1	0	1	1	8
hsa-miR-146a-5p	MIMAT0000449	PPP2R1B	5519	NM_002716	1	1	1	0	0	1	0	0	1	1	1	1	8
hsa-miR-146a-5p	MIMAT0000449	PPP3R2	5535	NM_147180	1	1	1	0	0	1	0	0	1	1	1	1	8
hsa-miR-146a-5p	MIMAT0000449	PRKAA2	5563	NM_006252	1	1	1	0	0	1	0	0	1	1	1	1	8
hsa-miR-146a-5p	MIMAT0000449	PRKACB	5567	XM_005271016	1	1	1	0	0	1	1	0	0	1	1	1	8
hsa-miR-146a-5p	MIMAT0000449	PRKCA	5578	NM_002737	1	1	1	0	0	1	0	0	1	1	1	1	8
hsa-miR-146a-5p	MIMAT0000449	PRKCE	5581	XM_005264429	1	1	1	0	0	1	1	0	0	1	1	1	8
hsa-miR-146a-5p	MIMAT0000449	PRKCI	5584	NM_002740	1	1	1	0	0	1	0	0	1	1	1	1	8
hsa-miR-146a-5p	MIMAT0000449	PTGFRN	5738	NM_020440	1	1	1	0	0	1	0	0	1	1	1	1	8
hsa-miR-146a-5p	MIMAT0000449	PTPRA	5786	NM_002836	1	1	1	1	0	1	0	1	0	0	1	1	8
hsa-miR-146a-5p	MIMAT0000449	RAB3B	5865	NM_002867	1	1	1	0	0	1	0	0	1	1	1	1	8
hsa-miR-146a-5p	MIMAT0000449	SCD	6319	NM_005063	1	1	1	0	0	1	0	0	1	1	1	1	8
hsa-miR-146a-5p	MIMAT0000449	SH3GL2	6456	NM_003026	1	1	1	0	0	1	1	0	1	0	1	1	8
hsa-miR-146a-5p	MIMAT0000449	SIAH2	6478	NM_005067	1	1	1	0	0	1	0	0	1	1	1	1	8
hsa-miR-146a-5p	MIMAT0000449	SLC1A2	6506	NM_004171	1	1	1	0	0	1	0	0	1	1	1	1	8
hsa-miR-146a-5p	MIMAT0000449	SLC2A4	6517	NM_001042	1	1	1	0	0	1	0	0	1	1	1	1	8
hsa-miR-146a-5p	MIMAT0000449	ST13	6767	NM_003932	1	1	1	0	0	1	0	0	1	1	1	1	8
hsa-miR-146a-5p	MIMAT0000449	SYT1	6857	NM_001135805	1	1	1	0	0	1	1	0	0	1	1	1	8
hsa-miR-146a-5p	MIMAT0000449	TCF20	6942	XM_005261722	1	1	1	0	0	1	1	0	0	1	1	1	8
hsa-miR-146a-5p	MIMAT0000449	TCF21	6943	NM_198392	1	1	1	0	0	1	0	0	1	1	1	1	8
hsa-miR-146a-5p	MIMAT0000449	TEAD1	7003	NM_021961	1	1	1	0	0	1	0	0	1	1	1	1	8
hsa-miR-146a-5p	MIMAT0000449	TRAPPC10	7109	NM_003274	1	1	1	1	0	1	0	0	1	0	1	1	8
hsa-miR-146a-5p	MIMAT0000449	TNR	7143	NM_003285	1	1	0	0	0	1	1	0	1	1	1	1	8
hsa-miR-146a-5p	MIMAT0000449	TTPA	7274	NM_000370	1	1	1	0	0	1	0	0	1	1	1	1	8
hsa-miR-146a-5p	MIMAT0000449	UBE2G1	7326	NM_003342	1	1	1	0	0	1	0	0	1	1	1	1	8
hsa-miR-146a-5p	MIMAT0000449	YES1	7525	NM_005433	1	1	1	0	1	1	0	0	1	0	1	1	8
hsa-miR-146a-5p	MIMAT0000449	YWHAB	7529	NM_003404	1	1	1	0	0	1	1	0	0	1	1	1	8
hsa-miR-146a-5p	MIMAT0000449	ZFX	7543	NM_001178085	1	1	1	0	0	1	1	0	0	1	1	1	8
hsa-miR-146a-5p	MIMAT0000449	ZNF148	7707	NM_021964	1	1	1	0	0	1	0	0	1	1	1	1	8
hsa-miR-146a-5p	MIMAT0000449	BTG2	7832	NM_006763	1	1	1	0	0	1	0	0	1	1	1	1	8
hsa-miR-146a-5p	MIMAT0000449	ST8SIA4	7903	NM_005668	1	1	1	0	0	1	0	0	1	1	1	1	8
hsa-miR-146a-5p	MIMAT0000449	SLC10A3	8273	XM_005274754	1	1	1	1	0	1	1	0	0	0	1	1	8
hsa-miR-146a-5p	MIMAT0000449	PIP4K2B	8396	NM_003559	1	1	0	0	0	1	0	1	1	1	1	1	8
hsa-miR-146a-5p	MIMAT0000449	SPOP	8405	NM_001007226	1	1	1	0	1	1	1	0	0	0	1	1	8
hsa-miR-146a-5p	MIMAT0000449	CDC14A	8556	NM_003672	1	1	1	0	0	1	0	0	1	1	1	1	8
hsa-miR-146a-5p	MIMAT0000449	IRS2	8660	NM_003749	1	1	1	0	0	1	0	0	1	1	1	1	8
hsa-miR-146a-5p	MIMAT0000449	NRP2	8828	NM_201266	1	1	1	0	0	1	1	0	0	1	1	1	8
hsa-miR-146a-5p	MIMAT0000449	SYNJ1	8867	NM_203446	0	1	1	0	0	1	1	0	1	1	1	1	8
hsa-miR-146a-5p	MIMAT0000449	ARHGEF7	8874	NM_001113511	1	1	1	1	0	1	0	0	0	1	1	1	8
hsa-miR-146a-5p	MIMAT0000449	USP6	9098	NM_004505	1	1	1	0	0	1	0	0	1	1	1	1	8
hsa-miR-146a-5p	MIMAT0000449	ATG12	9140	NM_004707	1	1	1	0	0	1	0	0	1	1	1	1	8
hsa-miR-146a-5p	MIMAT0000449	TMEM257	9142	NM_004709	1	1	1	0	0	1	0	0	1	1	1	1	8
hsa-miR-146a-5p	MIMAT0000449	PSMF1	9491	NM_006814	1	1	1	0	1	1	0	0	0	1	1	1	8
hsa-miR-146a-5p	MIMAT0000449	KIAA0430	9665	NM_014647	1	1	1	0	0	1	0	0	1	1	1	1	8
hsa-miR-146a-5p	MIMAT0000449	KIAA0247	9766	NM_014734	1	1	1	0	0	1	0	0	1	1	1	1	8
hsa-miR-146a-5p	MIMAT0000449	FAM20B	9917	NM_014864	1	1	0	1	0	1	0	0	1	1	1	1	8
hsa-miR-146a-5p	MIMAT0000449	USP3	9960	NM_006537	1	1	1	0	1	0	0	1	1	0	1	1	8
hsa-miR-146a-5p	MIMAT0000449	ABCC5	10057	XM_005247059	1	1	1	0	0	1	1	0	0	1	1	1	8
hsa-miR-146a-5p	MIMAT0000449	AP3S2	10239	NM_005829	1	1	1	0	0	1	0	0	1	1	1	1	8
hsa-miR-146a-5p	MIMAT0000449	MICU1	10367	NM_006077	1	1	1	0	0	1	0	0	1	1	1	1	8
hsa-miR-146a-5p	MIMAT0000449	DLC1	10395	NM_182643	0	1	1	0	1	1	1	0	0	1	1	1	8
hsa-miR-146a-5p	MIMAT0000449	YAP1	10413	XM_005271378	1	1	1	0	0	1	1	0	0	1	1	1	8
hsa-miR-146a-5p	MIMAT0000449	VAT1	10493	NM_006373	1	1	1	0	0	1	0	0	1	1	1	1	8
hsa-miR-146a-5p	MIMAT0000449	MXD4	10608	NM_006454	1	1	1	0	0	1	0	0	1	1	1	1	8
hsa-miR-146a-5p	MIMAT0000449	KIF1C	10749	NM_006612	1	1	1	0	0	1	0	0	1	1	1	1	8
hsa-miR-146a-5p	MIMAT0000449	WASF3	10810	NM_006646	1	1	0	1	0	1	0	0	1	1	1	1	8
hsa-miR-146a-5p	MIMAT0000449	SEC23IP	11196	NM_007190	1	1	1	0	1	1	0	0	1	0	1	1	8
hsa-miR-146a-5p	MIMAT0000449	ZNF365	22891	NM_014951	1	1	1	0	0	1	0	0	1	1	1	1	8
hsa-miR-146a-5p	MIMAT0000449	WDR47	22911	NM_001142550	1	1	1	0	0	1	1	0	0	1	1	1	8
hsa-miR-146a-5p	MIMAT0000449	USP33	23032	NM_015017	1	1	1	1	0	1	1	0	0	0	1	1	8
hsa-miR-146a-5p	MIMAT0000449	GGA2	23062	NM_015044	1	1	1	0	0	1	0	0	1	1	1	1	8
hsa-miR-146a-5p	MIMAT0000449	ATP10B	23120	NM_025153	1	1	1	0	0	1	0	0	1	1	1	1	8
hsa-miR-146a-5p	MIMAT0000449	TMEM194A	23306	NM_001130963	1	1	1	0	1	1	0	0	0	1	1	1	8
hsa-miR-146a-5p	MIMAT0000449	FNBP4	23360	XM_005252833	1	1	1	0	0	1	1	0	0	1	1	1	8
hsa-miR-146a-5p	MIMAT0000449	DAAM2	23500	NM_015345	1	1	1	0	0	1	0	0	1	1	1	1	8
hsa-miR-146a-5p	MIMAT0000449	DNPEP	23549	NM_012100	1	1	1	0	0	1	1	0	1	0	1	1	8
hsa-miR-146a-5p	MIMAT0000449	DCAF12	25853	NM_015397	1	1	1	0	0	1	0	0	1	1	1	1	8
hsa-miR-146a-5p	MIMAT0000449	KBTBD2	25948	NM_015483	0	1	1	0	0	1	1	0	1	1	1	1	8
hsa-miR-146a-5p	MIMAT0000449	ATRNL1	26033	NM_207303	0	1	1	0	0	1	1	0	1	1	1	1	8
hsa-miR-146a-5p	MIMAT0000449	FBXW2	26190	NM_012164	1	1	1	0	1	1	0	0	1	0	1	1	8
hsa-miR-146a-5p	MIMAT0000449	FBXO3	26273	NM_012175	0	1	1	0	1	1	1	0	1	0	1	1	8
hsa-miR-146a-5p	MIMAT0000449	DNAJC15	29103	NM_013238	1	1	1	0	0	1	0	0	1	1	1	1	8
hsa-miR-146a-5p	MIMAT0000449	YPEL1	29799	NM_013313	1	1	1	0	0	1	0	0	1	1	1	1	8
hsa-miR-146a-5p	MIMAT0000449	TFCP2L1	29842	NM_014553	1	1	1	0	0	1	0	0	1	1	1	1	8
hsa-miR-146a-5p	MIMAT0000449	RRM2B	50484	NM_015713	1	1	1	0	0	1	0	0	1	1	1	1	8
hsa-miR-146a-5p	MIMAT0000449	PI15	51050	NM_015886	1	1	1	0	0	1	0	0	1	1	1	1	8
hsa-miR-146a-5p	MIMAT0000449	KLF3	51274	NM_016531	1	1	1	0	0	1	0	0	1	1	1	1	8
hsa-miR-146a-5p	MIMAT0000449	GOLM1	51280	NM_016548	1	1	1	0	1	1	0	0	0	1	1	1	8
hsa-miR-146a-5p	MIMAT0000449	CHST15	51363	XM_005269891	1	1	1	1	0	1	0	0	0	1	1	1	8
hsa-miR-146a-5p	MIMAT0000449	AMOTL2	51421	NM_016201	1	1	1	0	0	1	0	0	1	1	1	1	8
hsa-miR-146a-5p	MIMAT0000449	PEX5L	51555	NM_016559	1	1	1	0	0	1	0	0	1	1	1	1	8
hsa-miR-146a-5p	MIMAT0000449	KLF13	51621	NM_015995	1	1	1	0	0	1	0	0	1	1	1	1	8
hsa-miR-146a-5p	MIMAT0000449	ZFYVE1	53349	NM_021260	1	1	0	1	0	1	0	1	0	1	1	1	8
hsa-miR-146a-5p	MIMAT0000449	BRWD1	54014	NM_033656	1	1	0	0	0	1	1	0	1	1	1	1	8
hsa-miR-146a-5p	MIMAT0000449	CCNJ	54619	NM_001134375	1	1	1	0	0	1	1	0	0	1	1	1	8
hsa-miR-146a-5p	MIMAT0000449	BIVM	54841	NM_017693	0	1	1	0	0	1	0	1	1	1	1	1	8
hsa-miR-146a-5p	MIMAT0000449	PAQR5	54852	NM_001104554	1	1	1	1	0	1	0	0	0	1	1	1	8
hsa-miR-146a-5p	MIMAT0000449	ST7L	54879	NM_017744	1	1	1	0	1	1	0	0	0	1	1	1	8
hsa-miR-146a-5p	MIMAT0000449	FAM206A	54942	NM_017832	1	1	1	0	0	1	0	0	1	1	1	1	8
hsa-miR-146a-5p	MIMAT0000449	ZNF532	55205	XM_005266719	1	1	1	0	0	1	1	0	0	1	1	1	8
hsa-miR-146a-5p	MIMAT0000449	LIN7C	55327	NM_018362	0	1	1	0	1	1	0	0	1	1	1	1	8
hsa-miR-146a-5p	MIMAT0000449	SLC39A9	55334	NM_018375	1	1	1	0	0	1	0	0	1	1	1	1	8
hsa-miR-146a-5p	MIMAT0000449	FAM46A	55603	XM_005248731	1	1	1	0	0	1	1	0	0	1	1	1	8
hsa-miR-146a-5p	MIMAT0000449	FERMT1	55612	NM_017671	1	1	1	0	0	1	0	0	1	1	1	1	8
hsa-miR-146a-5p	MIMAT0000449	SCN3B	55800	NM_018400	1	1	1	0	1	1	0	0	0	1	1	1	8
hsa-miR-146a-5p	MIMAT0000449	ANKH	56172	NM_054027	1	1	1	0	0	1	0	0	1	1	1	1	8
hsa-miR-146a-5p	MIMAT0000449	JPH1	56704	NM_020647	0	1	1	0	0	1	1	0	1	1	1	1	8
hsa-miR-146a-5p	MIMAT0000449	C12orf4	57102	NM_020374	1	1	1	0	0	1	0	0	1	1	1	1	8
hsa-miR-146a-5p	MIMAT0000449	THAP11	57215	NM_020457	1	1	1	0	0	1	1	0	1	0	1	1	8
hsa-miR-146a-5p	MIMAT0000449	LYRM2	57226	NM_020466	1	1	1	0	0	1	0	0	1	1	1	1	8
hsa-miR-146a-5p	MIMAT0000449	RAB22A	57403	NM_020673	1	1	1	0	0	1	0	0	1	1	1	1	8
hsa-miR-146a-5p	MIMAT0000449	USP31	57478	NM_020718	1	1	1	0	0	1	0	0	1	1	1	1	8
hsa-miR-146a-5p	MIMAT0000449	INTS2	57508	NM_020748	1	1	1	0	0	1	0	0	1	1	1	1	8
hsa-miR-146a-5p	MIMAT0000449	SRPRB	58477	NM_021203	1	1	1	0	1	1	0	0	1	0	1	1	8
hsa-miR-146a-5p	MIMAT0000449	HRH4	59340	NM_021624	1	1	1	0	0	1	0	0	1	1	1	1	8
hsa-miR-146a-5p	MIMAT0000449	NECAB1	64168	NM_022351	1	1	1	0	0	1	0	0	1	1	1	1	8
hsa-miR-146a-5p	MIMAT0000449	TRAK2	66008	NM_015049	0	1	1	0	1	1	0	0	1	1	1	1	8
hsa-miR-146a-5p	MIMAT0000449	KCTD15	79047	NM_024076	1	1	1	0	0	1	0	0	1	1	1	1	8
hsa-miR-146a-5p	MIMAT0000449	ATG9A	79065	XM_005246845	0	1	1	1	0	1	1	0	0	1	1	1	8
hsa-miR-146a-5p	MIMAT0000449	RBM42	79171	NM_024321	1	1	1	0	0	1	1	0	1	0	1	1	8
hsa-miR-146a-5p	MIMAT0000449	CDC73	79577	NM_024529	1	1	1	0	0	1	0	0	1	1	1	1	8
hsa-miR-146a-5p	MIMAT0000449	HMBOX1	79618	XM_005273634	1	1	1	0	0	1	1	0	0	1	1	1	8
hsa-miR-146a-5p	MIMAT0000449	DCAF17	80067	NM_025000	1	1	1	0	0	1	0	0	1	1	1	1	8
hsa-miR-146a-5p	MIMAT0000449	SLC2A10	81031	NM_030777	1	1	1	0	0	1	0	0	1	1	1	1	8
hsa-miR-146a-5p	MIMAT0000449	TRIM8	81603	NM_030912	1	1	0	0	0	1	1	0	1	1	1	1	8
hsa-miR-146a-5p	MIMAT0000449	CAB39L	81617	NM_030925	1	1	1	0	0	1	1	0	0	1	1	1	8
hsa-miR-146a-5p	MIMAT0000449	FRMD8	83786	NM_031904	1	1	1	0	0	1	0	0	1	1	1	1	8
hsa-miR-146a-5p	MIMAT0000449	SPRTN	83932	NM_001010984	1	1	1	0	0	1	0	0	1	1	1	1	8
hsa-miR-146a-5p	MIMAT0000449	B3GNT5	84002	XM_005247823	1	1	1	1	0	1	0	0	0	1	1	1	8
hsa-miR-146a-5p	MIMAT0000449	ZNRF3	84133	NM_001206998	1	1	1	0	0	1	0	1	0	1	1	1	8
hsa-miR-146a-5p	MIMAT0000449	PHYHIPL	84457	NM_032439	0	1	1	0	0	1	1	0	1	1	1	1	8
hsa-miR-146a-5p	MIMAT0000449	KIAA1841	84542	NM_001129993	1	1	1	0	0	1	1	0	0	1	1	1	8
hsa-miR-146a-5p	MIMAT0000449	MRPL43	84545	NM_176792	1	1	1	0	0	1	0	0	1	1	1	1	8
hsa-miR-146a-5p	MIMAT0000449	USP30	84749	NM_032663	1	1	0	0	0	1	1	0	1	1	1	1	8
hsa-miR-146a-5p	MIMAT0000449	PLXDC2	84898	NM_032812	1	1	1	0	0	1	1	0	0	1	1	1	8
hsa-miR-146a-5p	MIMAT0000449	EPT1	85465	NM_033505	1	1	1	0	0	1	0	0	1	1	1	1	8
hsa-miR-146a-5p	MIMAT0000449	CREB3L1	90993	NM_052854	1	1	0	1	0	1	0	0	1	1	1	1	8
hsa-miR-146a-5p	MIMAT0000449	MTDH	92140	NM_178812	1	1	1	0	0	1	0	0	1	1	1	1	8
hsa-miR-146a-5p	MIMAT0000449	TIFA	92610	NM_052864	1	1	1	0	1	0	0	0	1	1	1	1	8
hsa-miR-146a-5p	MIMAT0000449	EGLN3	112399	NM_022073	1	1	1	0	0	1	0	0	1	1	1	1	8
hsa-miR-146a-5p	MIMAT0000449	SLC46A1	113235	NM_080669	1	1	1	0	0	1	0	0	1	1	1	1	8
hsa-miR-146a-5p	MIMAT0000449	NUS1	116150	NM_138459	1	1	1	0	0	1	0	0	1	1	1	1	8
hsa-miR-146a-5p	MIMAT0000449	GRIN3A	116443	NM_133445	1	1	1	0	0	1	0	0	1	1	1	1	8
hsa-miR-146a-5p	MIMAT0000449	ZNF641	121274	NM_152320	1	1	1	0	0	1	0	0	1	1	1	1	8
hsa-miR-146a-5p	MIMAT0000449	GTSF1	121355	NM_144594	1	1	0	0	0	1	1	0	1	1	1	1	8
hsa-miR-146a-5p	MIMAT0000449	PSMB11	122706	NM_001099780	1	1	1	0	0	1	0	0	1	1	1	1	8
hsa-miR-146a-5p	MIMAT0000449	EARS2	124454	NM_001083614	1	1	1	0	0	1	0	0	1	1	1	1	8
hsa-miR-146a-5p	MIMAT0000449	FAM210A	125228	NM_001098801	1	1	1	0	1	1	0	0	0	1	1	1	8
hsa-miR-146a-5p	MIMAT0000449	FAM168B	130074	NM_001009993	1	1	1	0	0	1	0	0	1	1	1	1	8
hsa-miR-146a-5p	MIMAT0000449	LRRC15	131578	NM_001135057	1	1	1	0	1	1	0	0	0	1	1	1	8
hsa-miR-146a-5p	MIMAT0000449	PM20D2	135293	NM_001010853	1	1	1	0	0	1	0	0	1	1	1	1	8
hsa-miR-146a-5p	MIMAT0000449	SRSF12	135295	NM_080743	1	1	1	0	1	1	0	0	1	0	1	1	8
hsa-miR-146a-5p	MIMAT0000449	SPIN4	139886	NM_001012968	0	1	1	0	1	1	0	0	1	1	1	1	8
hsa-miR-146a-5p	MIMAT0000449	FAM117B	150864	NM_173511	1	1	1	0	0	1	0	0	1	1	1	1	8
hsa-miR-146a-5p	MIMAT0000449	TTC14	151613	NM_001042601	1	1	1	0	0	1	0	0	1	1	1	1	8
hsa-miR-146a-5p	MIMAT0000449	TMEM167A	153339	NM_174909	1	1	1	0	0	1	0	0	1	1	1	1	8
hsa-miR-146a-5p	MIMAT0000449	RUNDC3B	154661	NM_138290	1	1	1	0	1	1	0	0	0	1	1	1	8
hsa-miR-146a-5p	MIMAT0000449	SBSPON	157869	NM_153225	1	1	1	0	0	1	0	0	1	1	1	1	8
hsa-miR-146a-5p	MIMAT0000449	PRICKLE2	166336	NM_198859	1	1	1	0	0	1	0	0	1	1	1	1	8
hsa-miR-146a-5p	MIMAT0000449	DCP2	167227	NM_152624	1	1	1	0	0	1	0	0	1	1	1	1	8
hsa-miR-146a-5p	MIMAT0000449	AGO4	192670	NM_017629	0	1	1	0	0	1	1	0	1	1	1	1	8
hsa-miR-146a-5p	MIMAT0000449	ZNF367	195828	NM_153695	1	1	1	0	0	1	1	0	0	1	1	1	8
hsa-miR-146a-5p	MIMAT0000449	UBR1	197131	NM_174916	1	1	1	0	0	1	0	0	1	1	1	1	8
hsa-miR-146a-5p	MIMAT0000449	HIPK1	204851	XM_005270609	1	1	1	0	0	1	1	0	0	1	1	1	8
hsa-miR-146a-5p	MIMAT0000449	HIPK1	204851	XM_005270610	1	1	1	0	0	1	1	0	0	1	1	1	8
hsa-miR-146a-5p	MIMAT0000449	LRRC55	219527	NM_001005210	1	1	1	0	0	1	0	0	1	1	1	1	8
hsa-miR-146a-5p	MIMAT0000449	FAM171A1	221061	NM_001010924	1	1	1	0	0	1	0	0	1	1	1	1	8
hsa-miR-146a-5p	MIMAT0000449	ZSCAN25	221785	NM_145115	1	1	1	0	0	1	0	0	1	1	1	1	8
hsa-miR-146a-5p	MIMAT0000449	CDHR3	222256	NM_152750	1	1	1	0	0	1	0	0	1	1	1	1	8
hsa-miR-146a-5p	MIMAT0000449	GPX6	257202	NM_182701	1	1	1	0	1	1	0	0	1	0	1	1	8
hsa-miR-146a-5p	MIMAT0000449	ZC3H12B	340554	XM_005262260	1	1	1	0	0	1	1	0	0	1	1	1	8
hsa-miR-146a-5p	MIMAT0000449	GLDN	342035	NM_181789	1	1	1	0	0	1	0	0	1	1	1	1	8
hsa-miR-146a-5p	MIMAT0000449	ACTBL2	345651	NM_001017992	0	1	1	0	1	1	0	0	1	1	1	1	8
hsa-miR-146a-5p	MIMAT0000449	YPEL2	388403	NM_001005404	1	1	1	0	0	1	0	0	1	1	1	1	8
hsa-miR-146a-5p	MIMAT0000449	VGLL3	389136	NM_016206	1	1	1	0	0	1	0	0	1	1	1	1	8
hsa-miR-146a-5p	MIMAT0000449	BEND4	389206	NM_207406	1	1	1	0	0	1	0	0	1	1	1	1	8
hsa-miR-146a-5p	MIMAT0000449	PAIP2B	400961	NM_020459	1	1	1	0	0	1	0	0	1	1	1	1	8
hsa-miR-146a-5p	MIMAT0000449	ZBTB34	403341	XM_005251989	1	1	1	0	0	1	1	0	0	1	1	1	8
hsa-miR-146a-5p	MIMAT0000449	HAPLN4	404037	NM_023002	1	1	1	0	0	1	0	0	1	1	1	1	8
hsa-miR-146a-5p	MIMAT0000449	FAM196A	642938	NM_001039762	0	1	1	1	1	1	0	0	1	0	1	1	8
hsa-miR-146a-5p	MIMAT0000449	ZNF705D	728957	NM_001039615	1	1	1	0	0	1	0	0	1	1	1	1	8
hsa-miR-146a-5p	MIMAT0000449	IL17A	3605	NM_002190	1	0	1	0	1	1	0	0	1	1	1	1	8
hsa-miR-146a-5p	MIMAT0000449	PRKCE	5581	NM_005400	1	0	1	0	1	1	1	0	1	0	1	1	8
hsa-miR-146a-5p	MIMAT0000449	PTGS2	5743	NM_000963	1	0	1	0	1	1	0	0	1	1	1	1	8
hsa-miR-146a-5p	MIMAT0000449	RAC1	5879	NM_018890	1	0	1	0	1	1	1	0	0	1	1	1	8
hsa-miR-146a-5p	MIMAT0000449	SLC10A3	8273	NM_019848	1	0	1	0	1	1	1	0	1	0	1	1	8
hsa-miR-146a-5p	MIMAT0000449	PPFIA1	8500	NM_003626	1	0	1	0	0	1	1	0	1	1	1	1	8
hsa-miR-146a-5p	MIMAT0000449	B3GALT2	8707	NM_003783	1	0	1	0	0	1	1	0	1	1	1	1	8
hsa-miR-146a-5p	MIMAT0000449	DCAF5	8816	NM_003861	1	0	1	0	1	1	0	0	1	1	1	1	8
hsa-miR-146a-5p	MIMAT0000449	TIMELESS	8914	NM_003920	1	0	1	0	1	1	0	0	1	1	1	1	8
hsa-miR-146a-5p	MIMAT0000449	QKI	9444	NM_206855	1	0	1	0	0	1	0	1	1	1	1	1	8
hsa-miR-146a-5p	MIMAT0000449	OLFM1	10439	NM_014279	1	0	1	0	0	1	1	0	1	1	1	1	8
hsa-miR-146a-5p	MIMAT0000449	FTCD	10841	NM_006657	1	0	1	0	1	1	1	0	1	0	1	1	8
hsa-miR-146a-5p	MIMAT0000449	RHOBTB3	22836	NM_014899	1	0	1	0	1	1	0	0	1	1	1	1	8
hsa-miR-146a-5p	MIMAT0000449	POFUT2	23275	NM_015227	1	0	1	0	1	1	0	0	1	1	1	1	8
hsa-miR-146a-5p	MIMAT0000449	FNBP4	23360	NM_015308	1	0	1	0	1	1	1	0	1	0	1	1	8
hsa-miR-146a-5p	MIMAT0000449	BRK1	55845	NM_018462	1	0	1	0	1	1	0	0	1	1	1	1	8
hsa-miR-146a-5p	MIMAT0000449	YLPM1	56252	NM_019589	1	0	1	0	0	1	1	0	1	1	1	1	8
hsa-miR-146a-5p	MIMAT0000449	MRS2	57380	NM_020662	1	0	1	0	1	1	0	0	1	1	1	1	8
hsa-miR-146a-5p	MIMAT0000449	XPO5	57510	NM_020750	1	0	1	0	0	1	1	0	1	1	1	1	8
hsa-miR-146a-5p	MIMAT0000449	HMBOX1	79618	NM_024567	1	0	1	0	1	1	1	0	1	0	1	1	8
hsa-miR-146a-5p	MIMAT0000449	CCDC170	80129	NM_025059	1	0	1	0	1	1	0	0	1	1	1	1	8
hsa-miR-146a-5p	MIMAT0000449	ITCH	83737	NM_031483	1	0	1	0	1	1	1	0	1	0	1	1	8
hsa-miR-146a-5p	MIMAT0000449	PARD6G	84552	NM_032510	1	0	1	0	1	1	0	0	1	1	1	1	8
hsa-miR-146a-5p	MIMAT0000449	DIS3L	115752	NM_133375	1	0	1	0	1	1	1	0	1	0	1	1	8
hsa-miR-146a-5p	MIMAT0000449	LOH12CR1	118426	NM_058169	1	0	1	0	1	1	0	0	1	1	1	1	8
hsa-miR-146a-5p	MIMAT0000449	HSF5	124535	NM_001080439	1	0	1	0	0	1	1	0	1	1	1	1	8
hsa-miR-146a-5p	MIMAT0000449	ZNF540	163255	NM_152606	1	0	1	0	1	1	0	0	1	1	1	1	8
hsa-miR-146a-5p	MIMAT0000449	C9orf72	203228	NM_018325	1	0	1	0	1	1	1	0	1	0	1	1	8
hsa-miR-146a-5p	MIMAT0000449	ZC3H12B	340554	NM_001010888	1	0	1	0	1	1	1	0	1	0	1	1	8
hsa-miR-146a-5p	MIMAT0000449	41883	346288	NM_207366	1	0	1	0	1	1	0	1	1	0	1	1	8
hsa-miR-146a-5p	MIMAT0000449	ADCY5	111	XM_005247077	1	1	1	0	0	1	0	0	0	1	1	1	7
hsa-miR-146a-5p	MIMAT0000449	ADH5	128	NM_000671	1	1	1	0	0	1	0	0	1	0	1	1	7
hsa-miR-146a-5p	MIMAT0000449	AQP9	366	NM_020980	0	1	1	0	1	1	0	0	1	0	1	1	7
hsa-miR-146a-5p	MIMAT0000449	AR	367	NM_000044	1	1	1	0	0	1	0	0	0	1	1	1	7
hsa-miR-146a-5p	MIMAT0000449	ZFHX3	463	NM_006885	1	1	0	0	0	1	0	0	1	1	1	1	7
hsa-miR-146a-5p	MIMAT0000449	ATP2B4	493	NM_001001396	1	1	0	1	0	1	0	0	0	1	1	1	7
hsa-miR-146a-5p	MIMAT0000449	ALDH7A1	501	NM_001182	1	1	0	0	0	1	0	0	1	1	1	1	7
hsa-miR-146a-5p	MIMAT0000449	ATP5G2	517	NM_001002031	1	1	1	1	0	1	0	0	0	0	1	1	7
hsa-miR-146a-5p	MIMAT0000449	ATP7A	538	XM_005262147	1	1	1	0	0	1	0	0	0	1	1	1	7
hsa-miR-146a-5p	MIMAT0000449	ATP7A	538	XM_005277809	1	1	1	0	0	1	0	0	0	1	1	1	7
hsa-miR-146a-5p	MIMAT0000449	ATR	545	NM_001184	1	1	0	0	0	1	0	0	1	1	1	1	7
hsa-miR-146a-5p	MIMAT0000449	BCAT2	587	NM_001190	1	1	0	0	0	1	0	0	1	1	1	1	7
hsa-miR-146a-5p	MIMAT0000449	BICD1	636	XM_005253465	1	1	1	0	0	1	0	0	0	1	1	1	7
hsa-miR-146a-5p	MIMAT0000449	BNC1	646	XM_005272447	1	1	1	0	0	1	0	0	0	1	1	1	7
hsa-miR-146a-5p	MIMAT0000449	RUNX1T1	862	NM_001198625	0	1	1	0	0	1	0	1	0	1	1	1	7
hsa-miR-146a-5p	MIMAT0000449	CD8A	925	NM_001145873	1	1	1	0	0	1	0	0	0	1	1	1	7
hsa-miR-146a-5p	MIMAT0000449	CDH1	999	NM_004360	0	1	1	0	0	1	0	0	1	1	1	1	7
hsa-miR-146a-5p	MIMAT0000449	CDH6	1004	NM_004932	1	1	1	0	0	1	0	0	1	0	1	1	7
hsa-miR-146a-5p	MIMAT0000449	CLCN4	1183	NM_001830	1	1	0	0	0	1	0	0	1	1	1	1	7
hsa-miR-146a-5p	MIMAT0000449	ACKR2	1238	XM_005264858	1	1	1	0	0	1	0	0	0	1	1	1	7
hsa-miR-146a-5p	MIMAT0000449	COL4A3	1285	NM_000091	1	1	1	0	0	1	0	0	0	1	1	1	7
hsa-miR-146a-5p	MIMAT0000449	COL9A1	1297	NM_001851	1	1	1	0	0	1	1	0	0	0	1	1	7
hsa-miR-146a-5p	MIMAT0000449	CPM	1368	NM_001874	1	1	1	0	0	1	0	0	0	1	1	1	7
hsa-miR-146a-5p	MIMAT0000449	CRY1	1407	NM_004075	0	1	1	0	0	1	1	0	1	0	1	1	7
hsa-miR-146a-5p	MIMAT0000449	CSF1R	1436	NM_005211	1	1	0	0	0	1	0	0	1	1	1	1	7
hsa-miR-146a-5p	MIMAT0000449	SLC26A2	1836	NM_000112	0	1	1	0	0	1	0	0	1	1	1	1	7
hsa-miR-146a-5p	MIMAT0000449	E2F2	1870	NM_004091	1	1	0	0	0	1	0	0	1	1	1	1	7
hsa-miR-146a-5p	MIMAT0000449	PHC1	1911	NM_004426	1	1	1	0	0	1	0	0	1	0	1	1	7
hsa-miR-146a-5p	MIMAT0000449	EFNB2	1948	NM_004093	1	1	0	0	0	1	0	0	1	1	1	1	7
hsa-miR-146a-5p	MIMAT0000449	EGFR	1956	XM_005271746	1	1	1	0	0	1	0	0	0	1	1	1	7
hsa-miR-146a-5p	MIMAT0000449	ERBB4	2066	XM_005246375	1	1	1	0	0	1	0	0	0	1	1	1	7
hsa-miR-146a-5p	MIMAT0000449	EYA4	2070	XM_005266854	0	1	1	0	0	1	1	0	0	1	1	1	7
hsa-miR-146a-5p	MIMAT0000449	ERCC4	2072	NM_005236	1	1	1	0	0	1	0	0	0	1	1	1	7
hsa-miR-146a-5p	MIMAT0000449	ERG	2078	NM_001243428	1	1	1	0	0	1	0	0	0	1	1	1	7
hsa-miR-146a-5p	MIMAT0000449	AFF2	2334	NM_002025	1	1	0	0	0	1	0	0	1	1	1	1	7
hsa-miR-146a-5p	MIMAT0000449	FN1	2335	NM_212482	0	1	1	0	0	1	1	0	0	1	1	1	7
hsa-miR-146a-5p	MIMAT0000449	FYN	2534	NM_002037	1	1	1	0	1	1	0	0	0	0	1	1	7
hsa-miR-146a-5p	MIMAT0000449	GAB1	2549	XM_005262881	0	1	1	0	0	1	1	0	0	1	1	1	7
hsa-miR-146a-5p	MIMAT0000449	NR6A1	2649	NM_033334	1	1	1	0	0	1	0	0	0	1	1	1	7
hsa-miR-146a-5p	MIMAT0000449	GDNF	2668	NM_001190468	1	1	1	0	0	1	0	1	0	0	1	1	7
hsa-miR-146a-5p	MIMAT0000449	GFRA1	2674	NM_005264	1	1	1	0	0	1	0	0	0	1	1	1	7
hsa-miR-146a-5p	MIMAT0000449	GLRX	2745	NM_002064	1	1	0	0	0	1	0	0	1	1	1	1	7
hsa-miR-146a-5p	MIMAT0000449	GMFB	2764	XM_005267541	1	1	1	0	0	1	0	0	0	1	1	1	7
hsa-miR-146a-5p	MIMAT0000449	GNAO1	2775	NM_138736	1	1	1	0	0	1	1	0	0	0	1	1	7
hsa-miR-146a-5p	MIMAT0000449	GNS	2799	XM_005268800	1	1	1	0	0	1	0	0	0	1	1	1	7
hsa-miR-146a-5p	MIMAT0000449	GPX3	2878	NM_002084	0	1	1	0	0	1	0	0	1	1	1	1	7
hsa-miR-146a-5p	MIMAT0000449	GRIN2A	2903	NM_001134407	1	1	1	0	0	1	0	0	0	1	1	1	7
hsa-miR-146a-5p	MIMAT0000449	ARHGAP35	2909	NM_004491	1	1	1	0	0	1	0	0	1	0	1	1	7
hsa-miR-146a-5p	MIMAT0000449	GRSF1	2926	NM_002092	1	1	1	0	0	1	0	0	0	1	1	1	7
hsa-miR-146a-5p	MIMAT0000449	GYG1	2992	NM_004130	1	1	0	0	0	1	1	0	1	1	1	0	7
hsa-miR-146a-5p	MIMAT0000449	H3F3B	3021	NM_005324	1	1	0	0	0	1	0	0	1	1	1	1	7
hsa-miR-146a-5p	MIMAT0000449	HTR7	3363	NM_019859	1	1	0	1	0	1	0	0	0	1	1	1	7
hsa-miR-146a-5p	MIMAT0000449	IFNAR1	3454	NM_000629	1	1	0	0	0	1	0	0	1	1	1	1	7
hsa-miR-146a-5p	MIMAT0000449	IGF2R	3482	NM_000876	1	1	0	0	0	1	0	0	1	1	1	1	7
hsa-miR-146a-5p	MIMAT0000449	IGFBP5	3488	NM_000599	0	1	1	0	0	1	0	0	1	1	1	1	7
hsa-miR-146a-5p	MIMAT0000449	IL3	3562	NM_000588	1	1	0	0	0	1	0	0	1	1	1	1	7
hsa-miR-146a-5p	MIMAT0000449	IRS1	3667	NM_005544	1	1	0	0	0	1	1	0	1	0	1	1	7
hsa-miR-146a-5p	MIMAT0000449	ITPKB	3707	NM_002221	0	1	1	0	0	1	0	0	1	1	1	1	7
hsa-miR-146a-5p	MIMAT0000449	KRT35	3886	NM_002280	1	1	0	0	0	1	0	0	1	1	1	1	7
hsa-miR-146a-5p	MIMAT0000449	LASP1	3927	NM_006148	0	1	1	0	0	1	0	0	1	1	1	1	7
hsa-miR-146a-5p	MIMAT0000449	LETM1	3954	NM_012318	1	1	0	0	0	1	0	0	1	1	1	1	7
hsa-miR-146a-5p	MIMAT0000449	LFNG	3955	NM_001040167	1	1	1	0	0	1	0	0	1	0	1	1	7
hsa-miR-146a-5p	MIMAT0000449	ABLIM1	3983	XM_005269818	1	1	1	0	0	1	0	0	0	1	1	1	7
hsa-miR-146a-5p	MIMAT0000449	LPP	4026	XM_005247445	1	1	1	0	0	1	0	0	0	1	1	1	7
hsa-miR-146a-5p	MIMAT0000449	SH2D1A	4068	NM_002351	1	1	1	0	0	1	0	0	1	0	1	1	7
hsa-miR-146a-5p	MIMAT0000449	MAPT	4137	NM_001123066	1	1	1	0	0	1	0	0	0	1	1	1	7
hsa-miR-146a-5p	MIMAT0000449	KMT2A	4297	NM_001197104	1	1	1	0	0	1	0	0	0	1	1	1	7
hsa-miR-146a-5p	MIMAT0000449	MLLT6	4302	XM_005257379	1	1	1	0	0	1	0	0	0	1	1	1	7
hsa-miR-146a-5p	MIMAT0000449	MMP16	4325	NM_005941	1	1	1	0	0	0	0	1	1	0	1	1	7
hsa-miR-146a-5p	MIMAT0000449	MYO1B	4430	NM_001130158	1	1	1	0	0	1	0	0	0	1	1	1	7
hsa-miR-146a-5p	MIMAT0000449	MYO6	4646	NM_004999	1	1	0	0	0	1	0	0	1	1	1	1	7
hsa-miR-146a-5p	MIMAT0000449	NEB	4703	NM_001271208	1	1	1	0	0	1	0	0	0	1	1	1	7
hsa-miR-146a-5p	MIMAT0000449	NF2	4771	NM_181832	1	1	1	0	0	1	0	0	0	1	1	1	7
hsa-miR-146a-5p	MIMAT0000449	NPR3	4883	NM_001204375	1	1	1	1	0	1	0	0	0	0	1	1	7
hsa-miR-146a-5p	MIMAT0000449	OGN	4969	NM_033014	1	1	1	1	0	1	0	0	0	0	1	1	7
hsa-miR-146a-5p	MIMAT0000449	PAPPA	5069	NM_002581	1	1	0	0	0	1	0	0	1	1	1	1	7
hsa-miR-146a-5p	MIMAT0000449	PDCL	5082	NM_005388	1	1	1	0	0	0	0	0	1	1	1	1	7
hsa-miR-146a-5p	MIMAT0000449	PBX2	5089	NM_002586	1	1	1	0	0	1	1	0	0	0	1	1	7
hsa-miR-146a-5p	MIMAT0000449	PDCD2	5134	NM_002598	1	1	1	0	0	1	0	0	0	1	1	1	7
hsa-miR-146a-5p	MIMAT0000449	PDE6H	5149	NM_006205	1	1	1	0	0	1	0	0	1	0	1	1	7
hsa-miR-146a-5p	MIMAT0000449	PDHA2	5161	NM_005390	1	1	0	0	0	1	1	0	1	0	1	1	7
hsa-miR-146a-5p	MIMAT0000449	PER1	5187	NM_002616	1	1	0	1	0	1	0	0	1	0	1	1	7
hsa-miR-146a-5p	MIMAT0000449	PFKFB2	5208	NM_006212	1	1	0	0	0	1	0	0	1	1	1	1	7
hsa-miR-146a-5p	MIMAT0000449	PHF1	5252	NM_024165	1	1	1	0	0	1	1	0	0	0	1	1	7
hsa-miR-146a-5p	MIMAT0000449	PNN	5411	NM_002687	1	1	1	0	0	1	0	0	1	0	1	1	7
hsa-miR-146a-5p	MIMAT0000449	POU4F2	5458	NM_004575	1	1	0	0	0	1	1	0	1	1	1	0	7
hsa-miR-146a-5p	MIMAT0000449	MED1	5469	NM_004774	1	1	1	0	1	0	0	0	1	0	1	1	7
hsa-miR-146a-5p	MIMAT0000449	PPM1A	5494	XM_005267777	1	1	1	0	0	1	0	0	0	1	1	1	7
hsa-miR-146a-5p	MIMAT0000449	PRELP	5549	NM_002725	1	1	1	0	0	1	0	0	0	1	1	1	7
hsa-miR-146a-5p	MIMAT0000449	PRKAB2	5565	NM_005399	1	1	0	0	0	1	0	0	1	1	1	1	7
hsa-miR-146a-5p	MIMAT0000449	PRKCB	5579	NM_002738	1	1	1	0	0	1	0	0	0	1	1	1	7
hsa-miR-146a-5p	MIMAT0000449	PKN2	5586	NM_006256	1	1	0	0	0	1	0	0	1	1	1	1	7
hsa-miR-146a-5p	MIMAT0000449	PRLR	5618	NM_000949	1	1	1	0	0	1	0	0	0	1	1	1	7
hsa-miR-146a-5p	MIMAT0000449	PSMD9	5715	NM_002813	1	1	0	0	0	1	0	0	1	1	1	1	7
hsa-miR-146a-5p	MIMAT0000449	QDPR	5860	NM_000320	1	1	0	0	0	1	0	0	1	1	1	1	7
hsa-miR-146a-5p	MIMAT0000449	RALGDS	5900	NM_006266	1	1	1	0	0	1	1	0	0	0	1	1	7
hsa-miR-146a-5p	MIMAT0000449	RARB	5915	NM_000965	1	1	1	0	0	1	1	0	0	0	1	1	7
hsa-miR-146a-5p	MIMAT0000449	RFXAP	5994	NM_000538	1	1	0	0	0	1	0	0	1	1	1	1	7
hsa-miR-146a-5p	MIMAT0000449	ROBO1	6091	NM_133631	1	1	0	0	0	1	0	1	0	1	1	1	7
hsa-miR-146a-5p	MIMAT0000449	SORT1	6272	XM_005271102	1	1	1	0	0	1	0	0	0	1	1	1	7
hsa-miR-146a-5p	MIMAT0000449	ATXN1	6310	NM_000332	1	1	0	0	0	1	0	0	1	1	1	1	7
hsa-miR-146a-5p	MIMAT0000449	SCML1	6322	NM_001037540	1	1	1	0	0	1	0	0	0	1	1	1	7
hsa-miR-146a-5p	MIMAT0000449	SCN5A	6331	NM_001099404	1	1	1	0	0	1	0	0	0	1	1	1	7
hsa-miR-146a-5p	MIMAT0000449	SCN5A	6331	NM_198056	1	1	1	0	0	1	0	0	0	1	1	1	7
hsa-miR-146a-5p	MIMAT0000449	SET	6418	NM_003011	1	1	0	0	0	1	0	0	1	1	1	1	7
hsa-miR-146a-5p	MIMAT0000449	SLC7A1	6541	NM_003045	1	1	0	0	0	1	0	0	1	1	1	1	7
hsa-miR-146a-5p	MIMAT0000449	SLIT3	6586	NM_001271946	1	1	1	0	0	1	0	0	0	1	1	1	7
hsa-miR-146a-5p	MIMAT0000449	SNX1	6642	NM_003099	1	1	1	0	0	1	0	0	0	1	1	1	7
hsa-miR-146a-5p	MIMAT0000449	SNTB2	6645	NM_006750	1	1	0	0	0	1	0	0	1	1	1	1	7
hsa-miR-146a-5p	MIMAT0000449	SOX5	6660	NM_152989	1	1	0	1	0	1	0	0	0	1	1	1	7
hsa-miR-146a-5p	MIMAT0000449	SOX11	6664	NM_003108	1	1	0	0	0	1	0	0	1	1	1	1	7
hsa-miR-146a-5p	MIMAT0000449	SRP14	6727	NM_003134	1	1	1	0	0	1	0	0	1	0	1	1	7
hsa-miR-146a-5p	MIMAT0000449	STK10	6793	NM_005990	1	1	0	0	0	1	0	0	1	1	1	1	7
hsa-miR-146a-5p	MIMAT0000449	STRN	6801	NM_003162	1	1	1	0	0	1	0	0	1	0	1	1	7
hsa-miR-146a-5p	MIMAT0000449	STX3	6809	NM_004177	1	1	1	0	0	1	0	0	1	0	1	1	7
hsa-miR-146a-5p	MIMAT0000449	TBL1X	6907	NM_005647	1	1	0	0	0	1	0	0	1	1	1	1	7
hsa-miR-146a-5p	MIMAT0000449	TCF4	6925	NM_001083962	1	1	0	0	0	1	0	1	0	1	1	1	7
hsa-miR-146a-5p	MIMAT0000449	PPP1R11	6992	NM_021959	1	1	1	0	0	1	0	0	0	1	1	1	7
hsa-miR-146a-5p	MIMAT0000449	TEF	7008	NM_003216	1	1	0	0	0	1	0	0	1	1	1	1	7
hsa-miR-146a-5p	MIMAT0000449	TFAP2B	7021	NM_003221	1	1	0	0	0	1	0	0	1	1	1	1	7
hsa-miR-146a-5p	MIMAT0000449	TGIF1	7050	NM_170695	1	1	1	0	0	1	0	0	0	1	1	1	7
hsa-miR-146a-5p	MIMAT0000449	THRB	7068	NM_001252634	1	1	1	0	0	1	0	0	0	1	1	1	7
hsa-miR-146a-5p	MIMAT0000449	TIMP4	7079	NM_003256	1	1	1	0	0	1	0	0	1	0	1	1	7
hsa-miR-146a-5p	MIMAT0000449	TRPS1	7227	NM_014112	1	1	0	0	0	1	0	0	1	1	1	1	7
hsa-miR-146a-5p	MIMAT0000449	TSPYL1	7259	NM_003309	1	1	1	0	1	0	0	0	1	0	1	1	7
hsa-miR-146a-5p	MIMAT0000449	UPK1B	7348	NM_006952	1	1	1	0	0	1	0	0	1	0	1	1	7
hsa-miR-146a-5p	MIMAT0000449	VBP1	7411	XM_005274729	1	1	1	0	0	1	0	0	0	1	1	1	7
hsa-miR-146a-5p	MIMAT0000449	VBP1	7411	XM_005277890	1	1	1	0	0	1	0	0	0	1	1	1	7
hsa-miR-146a-5p	MIMAT0000449	WAS	7454	NM_000377	1	1	1	0	0	1	0	0	1	0	1	1	7
hsa-miR-146a-5p	MIMAT0000449	WHSC1	7468	XM_005248004	1	1	0	1	0	1	0	0	0	1	1	1	7
hsa-miR-146a-5p	MIMAT0000449	WNT2	7472	NM_003391	1	1	1	0	0	1	0	0	1	0	1	1	7
hsa-miR-146a-5p	MIMAT0000449	WNT3	7473	NM_030753	1	1	1	0	0	1	0	0	1	0	1	1	7
hsa-miR-146a-5p	MIMAT0000449	WNT5A	7474	NM_003392	1	1	0	0	0	1	0	0	1	1	1	1	7
hsa-miR-146a-5p	MIMAT0000449	XDH	7498	NM_000379	1	1	0	0	0	1	1	0	1	0	1	1	7
hsa-miR-146a-5p	MIMAT0000449	EVI5	7813	NM_005665	1	1	0	0	0	1	0	0	1	1	1	1	7
hsa-miR-146a-5p	MIMAT0000449	ALDH5A1	7915	NM_170740	1	1	1	0	0	1	0	0	0	1	1	1	7
hsa-miR-146a-5p	MIMAT0000449	RND2	8153	NM_005440	1	1	1	0	0	1	0	0	1	0	1	1	7
hsa-miR-146a-5p	MIMAT0000449	PIP5K1B	8395	NM_003558	1	1	0	0	0	1	0	1	1	0	1	1	7
hsa-miR-146a-5p	MIMAT0000449	ZNF282	8427	NM_003575	1	1	1	0	0	1	0	0	1	0	1	1	7
hsa-miR-146a-5p	MIMAT0000449	CUL4B	8450	NM_003588	1	1	1	0	0	1	0	0	0	1	1	1	7
hsa-miR-146a-5p	MIMAT0000449	CDC42BPA	8476	XM_005273321	1	1	1	0	0	1	0	0	0	1	1	1	7
hsa-miR-146a-5p	MIMAT0000449	RGS5	8490	NM_001254749	1	1	1	0	0	1	0	0	0	1	1	1	7
hsa-miR-146a-5p	MIMAT0000449	GAS7	8522	NM_201433	1	1	1	0	0	1	0	0	0	1	1	1	7
hsa-miR-146a-5p	MIMAT0000449	CASK	8573	XM_005272685	1	1	1	0	0	1	0	0	0	1	1	1	7
hsa-miR-146a-5p	MIMAT0000449	UNC5C	8633	XM_005263321	1	1	1	0	0	1	0	0	0	1	1	1	7
hsa-miR-146a-5p	MIMAT0000449	NUMB	8650	NM_001005743	1	1	1	0	0	1	0	0	0	1	1	1	7
hsa-miR-146a-5p	MIMAT0000449	WISP1	8840	NM_003882	1	1	1	0	1	0	0	0	1	0	1	1	7
hsa-miR-146a-5p	MIMAT0000449	HDAC3	8841	NM_003883	1	1	0	0	0	1	0	0	1	1	1	1	7
hsa-miR-146a-5p	MIMAT0000449	PRPF4B	8899	NM_003913	1	1	0	0	0	1	0	0	1	1	1	1	7
hsa-miR-146a-5p	MIMAT0000449	VAPB	9217	NM_004738	1	1	0	0	0	1	0	0	1	1	1	1	7
hsa-miR-146a-5p	MIMAT0000449	DLGAP2	9228	XM_005266038	1	1	1	0	0	1	0	0	0	1	1	1	7
hsa-miR-146a-5p	MIMAT0000449	DLGAP1	9229	XM_005258171	1	1	1	0	0	1	1	0	0	0	1	1	7
hsa-miR-146a-5p	MIMAT0000449	TM9SF2	9375	NM_004800	1	1	0	0	0	1	0	1	1	0	1	1	7
hsa-miR-146a-5p	MIMAT0000449	MED26	9441	NM_004831	1	1	0	0	0	1	0	0	1	1	1	1	7
hsa-miR-146a-5p	MIMAT0000449	MAPK8IP1	9479	NM_005456	1	1	0	0	0	1	0	0	1	1	1	1	7
hsa-miR-146a-5p	MIMAT0000449	STXBP5L	9515	NM_014980	1	1	0	0	0	1	0	0	1	1	1	1	7
hsa-miR-146a-5p	MIMAT0000449	SPTLC2	9517	NM_004863	0	1	1	0	0	1	0	0	1	1	1	1	7
hsa-miR-146a-5p	MIMAT0000449	GOSR1	9527	NM_001007024	1	1	1	0	0	1	0	0	0	1	1	1	7
hsa-miR-146a-5p	MIMAT0000449	CLOCK	9575	NM_001267843	1	1	1	0	0	1	0	0	0	1	1	1	7
hsa-miR-146a-5p	MIMAT0000449	RALGPS1	9649	XM_005252318	1	1	0	0	0	1	1	0	0	1	1	1	7
hsa-miR-146a-5p	MIMAT0000449	HS2ST1	9653	NM_012262	1	1	0	0	0	1	0	0	1	1	1	1	7
hsa-miR-146a-5p	MIMAT0000449	LPIN2	9663	NM_014646	1	1	1	0	0	1	0	0	1	0	1	1	7
hsa-miR-146a-5p	MIMAT0000449	KIAA0430	9665	NM_001184998	1	1	1	0	0	1	0	0	0	1	1	1	7
hsa-miR-146a-5p	MIMAT0000449	N4BP1	9683	NM_153029	1	1	0	0	0	1	0	0	1	1	1	1	7
hsa-miR-146a-5p	MIMAT0000449	EDEM1	9695	NM_014674	1	1	0	0	0	1	0	0	1	1	1	1	7
hsa-miR-146a-5p	MIMAT0000449	PHACTR2	9749	NM_001100164	0	1	1	1	0	1	0	0	0	1	1	1	7
hsa-miR-146a-5p	MIMAT0000449	SNPH	9751	XM_005260888	1	1	0	1	0	1	0	0	0	1	1	1	7
hsa-miR-146a-5p	MIMAT0000449	BCLAF1	9774	XM_005267237	1	1	1	0	0	1	0	0	0	1	1	1	7
hsa-miR-146a-5p	MIMAT0000449	SERTAD2	9792	XM_005264669	0	1	1	0	0	1	1	0	0	1	1	1	7
hsa-miR-146a-5p	MIMAT0000449	KIAA0141	9812	NM_014773	1	1	0	0	0	1	0	0	1	1	1	1	7
hsa-miR-146a-5p	MIMAT0000449	TRIM66	9866	XM_005253270	1	1	1	0	0	1	0	0	0	1	1	1	7
hsa-miR-146a-5p	MIMAT0000449	NUAK1	9891	NM_014840	1	1	0	0	0	1	0	0	1	1	1	1	7
hsa-miR-146a-5p	MIMAT0000449	KLHL21	9903	NM_014851	1	1	0	0	0	1	0	0	1	1	1	1	7
hsa-miR-146a-5p	MIMAT0000449	ZBTB40	9923	NM_001083621	1	1	1	0	0	1	0	0	0	1	1	1	7
hsa-miR-146a-5p	MIMAT0000449	LPGAT1	9926	XM_005273364	1	1	1	0	0	1	0	0	0	1	1	1	7
hsa-miR-146a-5p	MIMAT0000449	HS3ST3A1	9955	NM_006042	1	1	0	0	0	1	0	0	1	1	1	1	7
hsa-miR-146a-5p	MIMAT0000449	MED13	9969	NM_005121	1	1	0	0	0	1	0	0	1	1	1	1	7
hsa-miR-146a-5p	MIMAT0000449	PIGK	10026	NM_005482	0	1	1	0	0	1	0	0	1	1	1	1	7
hsa-miR-146a-5p	MIMAT0000449	ABI2	10152	XM_005246217	1	1	1	0	0	1	0	0	0	1	1	1	7
hsa-miR-146a-5p	MIMAT0000449	WASF2	10163	NM_006990	1	1	0	0	0	1	0	0	1	1	1	1	7
hsa-miR-146a-5p	MIMAT0000449	DCAF7	10238	NM_005828	1	1	0	0	0	1	0	0	1	1	1	1	7
hsa-miR-146a-5p	MIMAT0000449	CNKSR1	10256	NM_006314	0	1	1	0	0	1	0	0	1	1	1	1	7
hsa-miR-146a-5p	MIMAT0000449	ABCC4	10257	NM_005845	1	1	0	0	0	1	0	0	1	1	1	1	7
hsa-miR-146a-5p	MIMAT0000449	DNAJA2	10294	NM_005880	1	1	0	0	0	1	0	0	1	1	1	1	7
hsa-miR-146a-5p	MIMAT0000449	LANCL1	10314	XM_005246243	1	1	1	0	0	1	0	0	0	1	1	1	7
hsa-miR-146a-5p	MIMAT0000449	HMG20A	10363	XM_005254123	1	1	1	0	0	1	0	0	0	1	1	1	7
hsa-miR-146a-5p	MIMAT0000449	SCML2	10389	NM_006089	0	1	1	0	0	1	0	0	1	1	1	1	7
hsa-miR-146a-5p	MIMAT0000449	TRIM38	10475	NM_006355	1	1	1	0	0	1	0	0	1	0	1	1	7
hsa-miR-146a-5p	MIMAT0000449	SYNCRIP	10492	NM_001159677	1	1	1	0	0	1	0	0	0	1	1	1	7
hsa-miR-146a-5p	MIMAT0000449	NEBL	10529	NM_006393	1	1	0	0	0	1	0	0	1	1	1	1	7
hsa-miR-146a-5p	MIMAT0000449	MAB21L2	10586	NM_006439	1	1	0	0	0	1	0	0	1	1	1	1	7
hsa-miR-146a-5p	MIMAT0000449	PMVK	10654	NM_006556	1	1	0	0	0	1	0	0	1	1	1	1	7
hsa-miR-146a-5p	MIMAT0000449	CELF1	10658	XM_005252758	1	1	1	0	0	1	0	0	0	1	1	1	7
hsa-miR-146a-5p	MIMAT0000449	B3GNT2	10678	NM_006577	1	1	0	0	0	1	0	0	1	1	1	1	7
hsa-miR-146a-5p	MIMAT0000449	NFAT5	10725	XM_005255777	0	1	1	0	0	1	1	0	0	1	1	1	7
hsa-miR-146a-5p	MIMAT0000449	RAB10	10890	NM_016131	1	1	0	0	0	1	0	0	1	1	1	1	7
hsa-miR-146a-5p	MIMAT0000449	AP3M2	10947	NM_001134296	1	1	1	0	0	1	0	0	0	1	1	1	7
hsa-miR-146a-5p	MIMAT0000449	ADAMTS8	11095	NM_007037	1	1	0	0	0	1	0	0	1	1	1	1	7
hsa-miR-146a-5p	MIMAT0000449	AKAP11	11215	NM_016248	0	1	1	0	0	1	0	0	1	1	1	1	7
hsa-miR-146a-5p	MIMAT0000449	AKAP10	11216	NM_007202	0	1	1	0	0	1	0	0	1	1	1	1	7
hsa-miR-146a-5p	MIMAT0000449	KLF12	11278	XM_005266251	1	1	1	0	0	1	0	0	0	1	1	1	7
hsa-miR-146a-5p	MIMAT0000449	TFEC	22797	XM_005250231	1	1	1	0	0	1	0	0	0	1	1	1	7
hsa-miR-146a-5p	MIMAT0000449	ICK	22858	XM_005248953	1	1	1	0	0	1	0	0	0	1	1	1	7
hsa-miR-146a-5p	MIMAT0000449	ABLIM3	22885	NM_014945	1	1	0	0	0	1	0	0	1	1	1	1	7
hsa-miR-146a-5p	MIMAT0000449	CARD8	22900	NM_001184902	1	1	0	0	0	1	0	1	0	1	1	1	7
hsa-miR-146a-5p	MIMAT0000449	ELL2	22936	NM_012081	1	1	0	0	0	1	0	0	1	1	1	1	7
hsa-miR-146a-5p	MIMAT0000449	LIMCH1	22998	XM_005248065	0	1	1	0	0	1	1	0	0	1	1	1	7
hsa-miR-146a-5p	MIMAT0000449	PDS5B	23047	NM_015032	0	1	1	0	0	1	0	0	1	1	1	1	7
hsa-miR-146a-5p	MIMAT0000449	ENDOD1	23052	NM_015036	1	1	0	0	0	1	0	0	1	1	1	1	7
hsa-miR-146a-5p	MIMAT0000449	PEG10	23089	NM_001040152	0	1	1	0	0	1	0	0	1	1	1	1	7
hsa-miR-146a-5p	MIMAT0000449	ZC3H13	23091	XM_005266303	1	1	1	0	0	1	1	0	0	0	1	1	7
hsa-miR-146a-5p	MIMAT0000449	ARHGAP26	23092	XM_005268398	1	1	1	0	0	1	0	0	0	1	1	1	7
hsa-miR-146a-5p	MIMAT0000449	NFASC	23114	XM_005244973	1	1	1	0	0	1	0	0	0	1	1	1	7
hsa-miR-146a-5p	MIMAT0000449	HIC2	23119	XM_005261395	1	1	1	0	0	1	0	0	0	1	1	1	7
hsa-miR-146a-5p	MIMAT0000449	KDM6B	23135	NM_001080424	1	1	0	0	0	1	1	0	1	0	1	1	7
hsa-miR-146a-5p	MIMAT0000449	ANKRD12	23253	NM_001204056	1	1	1	0	0	1	1	0	0	0	1	1	7
hsa-miR-146a-5p	MIMAT0000449	MGA	23269	XM_005254243	1	1	1	0	0	1	0	0	0	1	1	1	7
hsa-miR-146a-5p	MIMAT0000449	CAMSAP2	23271	XM_005245040	0	1	1	0	0	1	1	0	0	1	1	1	7
hsa-miR-146a-5p	MIMAT0000449	ATMIN	23300	NM_015251	0	1	1	0	0	1	0	0	1	1	1	1	7
hsa-miR-146a-5p	MIMAT0000449	RPGRIP1L	23322	NM_015272	0	1	1	0	0	1	1	0	1	0	1	1	7
hsa-miR-146a-5p	MIMAT0000449	WDR7	23335	NM_015285	0	1	1	0	1	1	0	0	0	1	1	1	7
hsa-miR-146a-5p	MIMAT0000449	ZDHHC17	23390	NM_015336	1	1	0	0	0	1	0	0	1	1	1	1	7
hsa-miR-146a-5p	MIMAT0000449	CBX5	23468	NM_001127322	1	1	1	0	0	1	0	0	0	1	1	1	7
hsa-miR-146a-5p	MIMAT0000449	POFUT1	23509	NM_015352	1	1	0	0	0	1	0	0	1	1	1	1	7
hsa-miR-146a-5p	MIMAT0000449	RBFOX2	23543	XM_005261428	1	1	1	0	0	1	0	0	0	1	1	1	7
hsa-miR-146a-5p	MIMAT0000449	CLEC5A	23601	NM_013252	1	1	1	0	0	1	0	0	1	0	1	1	7
hsa-miR-146a-5p	MIMAT0000449	MKRN2	23609	NM_014160	0	1	1	0	0	1	0	0	1	1	1	1	7
hsa-miR-146a-5p	MIMAT0000449	KPNA6	23633	NM_012316	1	1	0	0	0	1	0	0	1	1	1	1	7
hsa-miR-146a-5p	MIMAT0000449	CADM1	23705	NM_014333	1	1	1	0	0	1	0	0	0	1	1	1	7
hsa-miR-146a-5p	MIMAT0000449	ARMC8	25852	NM_015396	1	1	1	0	0	1	0	0	1	0	1	1	7
hsa-miR-146a-5p	MIMAT0000449	C3orf17	25871	NM_015412	1	1	1	0	0	1	0	0	0	1	1	1	7
hsa-miR-146a-5p	MIMAT0000449	ZNF521	25925	NM_015461	1	1	0	0	0	1	1	0	1	0	1	1	7
hsa-miR-146a-5p	MIMAT0000449	TBC1D10B	26000	NM_015527	1	1	0	0	0	1	0	0	1	1	1	1	7
hsa-miR-146a-5p	MIMAT0000449	SUSD5	26032	NM_015551	1	1	0	0	0	1	0	0	1	1	1	1	7
hsa-miR-146a-5p	MIMAT0000449	IPCEF1	26034	NM_001130699	1	1	1	0	0	1	0	0	0	1	1	1	7
hsa-miR-146a-5p	MIMAT0000449	CNTNAP2	26047	NM_014141	1	1	0	0	0	1	0	0	1	1	1	1	7
hsa-miR-146a-5p	MIMAT0000449	TANC2	26115	XM_005257201	1	1	1	0	0	1	0	0	0	1	1	1	7
hsa-miR-146a-5p	MIMAT0000449	FBXL3	26224	XM_005266335	1	1	1	0	0	1	1	0	0	0	1	1	7
hsa-miR-146a-5p	MIMAT0000449	CNNM4	26504	NM_020184	1	1	0	0	0	1	0	0	1	1	1	1	7
hsa-miR-146a-5p	MIMAT0000449	TIMM10B	26515	NM_012192	0	1	1	0	0	1	0	0	1	1	1	1	7
hsa-miR-146a-5p	MIMAT0000449	SH3YL1	26751	NM_015677	0	1	1	0	0	1	0	0	1	1	1	1	7
hsa-miR-146a-5p	MIMAT0000449	STAU2	27067	NM_001164384	1	1	1	0	0	1	0	0	0	1	1	1	7
hsa-miR-146a-5p	MIMAT0000449	DKK2	27123	NM_014421	1	1	1	0	0	1	0	0	1	0	1	1	7
hsa-miR-146a-5p	MIMAT0000449	PALD1	27143	NM_014431	1	1	0	0	0	1	0	0	1	1	1	1	7
hsa-miR-146a-5p	MIMAT0000449	SLC39A1	27173	NM_014437	0	1	1	0	1	1	0	0	1	0	1	1	7
hsa-miR-146a-5p	MIMAT0000449	RBMX	27316	NM_002139	1	1	0	1	0	1	0	0	1	0	1	1	7
hsa-miR-146a-5p	MIMAT0000449	TOR1B	27348	NM_014506	1	1	0	0	0	1	0	0	1	1	1	1	7
hsa-miR-146a-5p	MIMAT0000449	C16orf72	29035	NM_014117	1	1	1	0	1	0	0	0	1	0	1	1	7
hsa-miR-146a-5p	MIMAT0000449	CCDC113	29070	NM_014157	1	1	0	0	0	1	0	0	1	1	1	1	7
hsa-miR-146a-5p	MIMAT0000449	CNIH4	29097	NM_001277199	1	1	1	0	0	1	1	0	0	0	1	1	7
hsa-miR-146a-5p	MIMAT0000449	CARD10	29775	XM_005261591	1	1	1	0	0	1	0	0	0	1	1	1	7
hsa-miR-146a-5p	MIMAT0000449	GRHL1	29841	XM_005246158	1	1	1	0	0	1	0	0	0	1	1	1	7
hsa-miR-146a-5p	MIMAT0000449	NXPH1	30010	NM_152745	1	1	0	1	0	1	0	0	1	0	1	1	7
hsa-miR-146a-5p	MIMAT0000449	RRP15	51018	NM_016052	1	1	0	0	0	1	0	0	1	1	1	1	7
hsa-miR-146a-5p	MIMAT0000449	METTL9	51108	NM_016025	1	1	1	0	0	1	0	0	0	1	1	1	7
hsa-miR-146a-5p	MIMAT0000449	C6orf203	51250	NM_001142470	0	1	1	0	0	1	1	1	0	0	1	1	7
hsa-miR-146a-5p	MIMAT0000449	DNAJC27	51277	NM_016544	1	1	0	0	0	1	0	0	1	1	1	1	7
hsa-miR-146a-5p	MIMAT0000449	FAM8A1	51439	NM_016255	1	1	0	0	0	1	0	0	1	1	1	1	7
hsa-miR-146a-5p	MIMAT0000449	TRMT6	51605	NM_015939	1	1	0	0	0	1	0	0	1	1	1	1	7
hsa-miR-146a-5p	MIMAT0000449	ASB1	51665	NM_001040445	0	1	1	0	0	1	0	0	1	1	1	1	7
hsa-miR-146a-5p	MIMAT0000449	ZAK	51776	NM_133646	1	1	0	0	0	1	0	0	1	1	1	1	7
hsa-miR-146a-5p	MIMAT0000449	BCMO1	53630	NM_017429	1	1	1	0	0	1	0	0	1	0	1	1	7
hsa-miR-146a-5p	MIMAT0000449	SLC38A2	54407	NM_018976	0	1	1	0	0	1	1	0	1	0	1	1	7
hsa-miR-146a-5p	MIMAT0000449	XRN1	54464	NM_019001	1	1	1	0	0	1	1	0	0	0	1	1	7
hsa-miR-146a-5p	MIMAT0000449	38412	54708	XM_005269924	0	1	1	1	0	1	0	0	0	1	1	1	7
hsa-miR-146a-5p	MIMAT0000449	TET2	54790	NM_001127208	1	1	1	0	0	1	0	0	0	1	1	1	7
hsa-miR-146a-5p	MIMAT0000449	TMEM214	54867	XM_005264381	1	1	1	0	0	1	0	0	0	1	1	1	7
hsa-miR-146a-5p	MIMAT0000449	CMTM6	54918	NM_017801	1	1	0	0	0	1	0	0	1	1	1	1	7
hsa-miR-146a-5p	MIMAT0000449	DUS2	54920	NM_017803	0	1	1	0	0	1	1	0	1	0	1	1	7
hsa-miR-146a-5p	MIMAT0000449	C2orf42	54980	XM_005264389	1	1	0	0	0	1	1	0	0	1	1	1	7
hsa-miR-146a-5p	MIMAT0000449	USP47	55031	XM_005252997	1	1	1	0	0	1	0	0	0	1	1	1	7
hsa-miR-146a-5p	MIMAT0000449	SPATA6L	55064	NM_001039395	1	1	0	0	0	1	0	0	1	1	1	1	7
hsa-miR-146a-5p	MIMAT0000449	RALGPS2	55103	XM_005245297	1	1	1	0	0	1	0	0	0	1	1	1	7
hsa-miR-146a-5p	MIMAT0000449	MTPAP	55149	NM_018109	0	1	1	0	1	1	0	0	1	0	1	1	7
hsa-miR-146a-5p	MIMAT0000449	MSTO1	55154	NM_018116	0	1	1	0	0	1	0	0	1	1	1	1	7
hsa-miR-146a-5p	MIMAT0000449	TMEM33	55161	NM_018126	0	1	1	0	0	1	0	0	1	1	1	1	7
hsa-miR-146a-5p	MIMAT0000449	UBE2W	55284	NM_001001481	1	1	1	0	0	1	0	0	0	1	1	1	7
hsa-miR-146a-5p	MIMAT0000449	PI4K2A	55361	NM_018425	0	1	1	0	0	1	0	0	1	1	1	1	7
hsa-miR-146a-5p	MIMAT0000449	TRIM36	55521	NM_018700	1	1	1	0	0	1	0	0	1	0	1	1	7
hsa-miR-146a-5p	MIMAT0000449	GALNT10	55568	NM_198321	1	1	1	0	0	1	0	0	0	1	1	1	7
hsa-miR-146a-5p	MIMAT0000449	THUMPD1	55623	NM_017736	1	1	0	0	0	1	0	0	1	1	1	1	7
hsa-miR-146a-5p	MIMAT0000449	ZDHHC7	55625	NM_001145548	1	1	1	0	0	1	0	0	0	1	1	1	7
hsa-miR-146a-5p	MIMAT0000449	PNRC2	55629	NM_017761	1	1	0	0	0	1	0	0	1	1	1	1	7
hsa-miR-146a-5p	MIMAT0000449	DEPDC1	55635	NM_001114120	1	1	0	1	0	1	0	0	0	1	1	1	7
hsa-miR-146a-5p	MIMAT0000449	SLC48A1	55652	NM_017842	1	1	1	0	0	1	0	0	0	1	1	1	7
hsa-miR-146a-5p	MIMAT0000449	HHAT	55733	NM_018194	1	1	0	0	0	1	0	0	1	1	1	1	7
hsa-miR-146a-5p	MIMAT0000449	C1orf106	55765	NM_001142569	1	1	1	0	0	1	0	0	0	1	1	1	7
hsa-miR-146a-5p	MIMAT0000449	WWC3	55841	NM_015691	0	1	1	0	0	1	0	0	1	1	1	1	7
hsa-miR-146a-5p	MIMAT0000449	WSB2	55884	NM_018639	0	1	1	0	0	1	0	0	1	1	1	1	7
hsa-miR-146a-5p	MIMAT0000449	37865	55964	NM_019106	1	1	0	0	0	1	0	0	1	1	1	1	7
hsa-miR-146a-5p	MIMAT0000449	KCNQ5	56479	NM_001160133	0	1	1	0	0	1	1	0	0	1	1	1	7
hsa-miR-146a-5p	MIMAT0000449	KCMF1	56888	NM_020122	1	1	1	0	0	1	0	0	1	0	1	1	7
hsa-miR-146a-5p	MIMAT0000449	SEMA3G	56920	NM_020163	1	1	0	0	0	1	0	0	1	1	1	1	7
hsa-miR-146a-5p	MIMAT0000449	RALGAPB	57148	NM_020336	0	1	1	0	0	1	1	0	1	0	1	1	7
hsa-miR-146a-5p	MIMAT0000449	GPR126	57211	NM_020455	1	1	1	0	0	1	0	0	0	1	1	1	7
hsa-miR-146a-5p	MIMAT0000449	KIAA1199	57214	XM_005254567	1	1	1	0	0	1	0	0	0	1	1	1	7
hsa-miR-146a-5p	MIMAT0000449	VANGL2	57216	NM_020335	1	1	0	0	0	1	0	0	1	1	1	1	7
hsa-miR-146a-5p	MIMAT0000449	CSRP2BP	57325	NM_020536	1	1	0	1	0	1	0	0	0	1	1	1	7
hsa-miR-146a-5p	MIMAT0000449	ZNF304	57343	NM_020657	1	1	0	0	0	1	0	0	1	1	1	1	7
hsa-miR-146a-5p	MIMAT0000449	RHOJ	57381	NM_020663	1	1	1	0	0	1	0	0	0	1	1	1	7
hsa-miR-146a-5p	MIMAT0000449	PLEKHG5	57449	NM_198681	1	1	0	1	0	1	0	0	0	1	1	1	7
hsa-miR-146a-5p	MIMAT0000449	ZNF512B	57473	XM_005260226	1	1	1	0	0	1	0	0	0	1	1	1	7
hsa-miR-146a-5p	MIMAT0000449	SHROOM4	57477	NM_020717	1	1	0	0	0	1	0	0	1	1	1	1	7
hsa-miR-146a-5p	MIMAT0000449	KIAA1210	57481	NM_020721	0	1	1	0	0	1	0	0	1	1	1	1	7
hsa-miR-146a-5p	MIMAT0000449	ESYT2	57488	XM_005249551	1	1	1	0	0	1	0	0	0	1	1	1	7
hsa-miR-146a-5p	MIMAT0000449	MTUS1	57509	NM_001001924	1	1	0	1	0	1	0	0	0	1	1	1	7
hsa-miR-146a-5p	MIMAT0000449	PCDH19	57526	NM_001184880	1	1	0	1	0	1	0	0	0	1	1	1	7
hsa-miR-146a-5p	MIMAT0000449	DIP2B	57609	NM_173602	1	1	0	0	0	1	0	0	1	1	1	1	7
hsa-miR-146a-5p	MIMAT0000449	KIAA1467	57613	NM_020853	1	1	1	0	0	1	0	0	1	0	1	1	7
hsa-miR-146a-5p	MIMAT0000449	SH3RF1	57630	NM_020870	0	1	1	0	0	1	1	0	1	0	1	1	7
hsa-miR-146a-5p	MIMAT0000449	ZNF317	57693	NM_020933	1	1	0	0	0	1	0	0	1	1	1	1	7
hsa-miR-146a-5p	MIMAT0000449	WDFY4	57705	XM_005270004	1	1	1	0	0	1	0	0	0	1	1	1	7
hsa-miR-146a-5p	MIMAT0000449	SFMBT2	57713	NM_001029880	1	1	1	0	0	1	0	0	0	1	1	1	7
hsa-miR-146a-5p	MIMAT0000449	RAP2C	57826	NM_001271186	1	1	1	0	0	1	1	0	0	0	1	1	7
hsa-miR-146a-5p	MIMAT0000449	TP53INP2	58476	NM_021202	0	1	1	0	0	1	0	0	1	1	1	1	7
hsa-miR-146a-5p	MIMAT0000449	PRUNE	58497	NM_021222	1	1	0	0	0	1	0	0	1	1	1	1	7
hsa-miR-146a-5p	MIMAT0000449	ALX4	60529	NM_021926	1	1	1	0	0	1	0	0	0	1	1	1	7
hsa-miR-146a-5p	MIMAT0000449	BCORL1	63035	XM_005262452	1	1	1	0	0	1	0	0	0	1	1	1	7
hsa-miR-146a-5p	MIMAT0000449	SRR	63826	NM_021947	1	1	0	0	0	1	0	1	1	0	1	1	7
hsa-miR-146a-5p	MIMAT0000449	PRDM15	63977	NM_001040424	1	1	0	0	0	1	0	0	1	1	1	1	7
hsa-miR-146a-5p	MIMAT0000449	EPB41L4A	64097	XM_005272043	1	1	1	0	0	1	0	0	0	1	1	1	7
hsa-miR-146a-5p	MIMAT0000449	NSD1	64324	NM_022455	1	1	1	0	0	1	0	0	0	1	1	1	7
hsa-miR-146a-5p	MIMAT0000449	XPO4	64328	NM_022459	1	1	1	0	0	1	0	0	1	0	1	1	7
hsa-miR-146a-5p	MIMAT0000449	HIF3A	64344	XM_005259152	1	1	1	0	0	1	0	0	0	1	1	1	7
hsa-miR-146a-5p	MIMAT0000449	NUCKS1	64710	NM_022731	1	1	1	0	0	1	0	0	0	1	1	1	7
hsa-miR-146a-5p	MIMAT0000449	LPPR2	64748	NM_022737	1	1	0	0	0	1	0	0	1	1	1	1	7
hsa-miR-146a-5p	MIMAT0000449	36951	64757	NM_022746	1	1	0	0	0	1	0	0	1	1	1	1	7
hsa-miR-146a-5p	MIMAT0000449	CREB3L2	64764	NM_194071	0	1	1	0	0	1	0	0	1	1	1	1	7
hsa-miR-146a-5p	MIMAT0000449	SOWAHC	65124	NM_023016	0	1	1	0	0	1	0	0	1	1	1	1	7
hsa-miR-146a-5p	MIMAT0000449	GRAMD3	65983	XM_005272059	1	1	1	0	0	1	0	0	0	1	1	1	7
hsa-miR-146a-5p	MIMAT0000449	DDA1	79016	NM_024050	0	1	1	0	0	1	0	0	1	1	1	1	7
hsa-miR-146a-5p	MIMAT0000449	C10orf76	79591	NM_024541	0	1	1	0	0	1	0	0	1	1	1	1	7
hsa-miR-146a-5p	MIMAT0000449	STEAP4	79689	NM_001205315	1	1	1	0	0	1	0	0	0	1	1	1	7
hsa-miR-146a-5p	MIMAT0000449	TTC21B	79809	NM_024753	1	1	0	0	0	1	1	0	1	1	1	0	7
hsa-miR-146a-5p	MIMAT0000449	MOB3B	79817	NM_024761	1	1	0	0	0	1	0	0	1	1	1	1	7
hsa-miR-146a-5p	MIMAT0000449	ARHGAP28	79822	XM_005258144	1	1	1	0	0	1	0	0	0	1	1	1	7
hsa-miR-146a-5p	MIMAT0000449	CSRNP3	80034	NM_001172173	1	1	1	0	0	1	0	0	0	1	1	1	7
hsa-miR-146a-5p	MIMAT0000449	VCPIP1	80124	NM_025054	1	1	0	0	0	1	0	0	1	1	1	1	7
hsa-miR-146a-5p	MIMAT0000449	LRRC8E	80131	XM_005272497	1	1	1	0	0	1	0	0	0	1	1	1	7
hsa-miR-146a-5p	MIMAT0000449	NAA50	80218	NM_025146	1	1	1	0	0	1	0	0	1	0	1	1	7
hsa-miR-146a-5p	MIMAT0000449	C16orf70	80262	NM_025187	1	1	0	0	0	1	1	0	1	0	1	1	7
hsa-miR-146a-5p	MIMAT0000449	SRCIN1	80725	NM_025248	1	1	0	0	0	1	0	0	1	1	1	1	7
hsa-miR-146a-5p	MIMAT0000449	NDFIP1	80762	NM_030571	1	1	0	0	0	1	0	0	1	1	1	1	7
hsa-miR-146a-5p	MIMAT0000449	DDHD1	80821	NM_001160148	1	1	1	0	1	1	0	0	0	0	1	1	7
hsa-miR-146a-5p	MIMAT0000449	KIAA1715	80856	NM_030650	1	1	1	0	1	0	0	0	1	0	1	1	7
hsa-miR-146a-5p	MIMAT0000449	NDEL1	81565	XM_005256805	1	1	1	0	0	1	1	0	0	0	1	1	7
hsa-miR-146a-5p	MIMAT0000449	TSPAN14	81619	XM_005270192	1	1	1	0	0	1	0	0	0	1	1	1	7
hsa-miR-146a-5p	MIMAT0000449	VANGL1	81839	NM_138959	1	1	0	0	0	1	0	0	1	1	1	1	7
hsa-miR-146a-5p	MIMAT0000449	JAM3	83700	NM_032801	1	1	0	0	0	1	0	0	1	1	1	1	7
hsa-miR-146a-5p	MIMAT0000449	TMTC1	83857	XM_005253498	1	1	1	0	0	1	0	0	0	1	1	1	7
hsa-miR-146a-5p	MIMAT0000449	ZRANB3	84083	XM_005263810	1	1	1	0	0	1	0	0	0	1	1	1	7
hsa-miR-146a-5p	MIMAT0000449	FAR1	84188	NM_032228	1	1	0	0	0	1	0	0	1	1	1	1	7
hsa-miR-146a-5p	MIMAT0000449	PSMG3	84262	NM_032302	1	1	0	0	0	1	0	0	1	1	1	1	7
hsa-miR-146a-5p	MIMAT0000449	POLDIP3	84271	NM_001278657	1	1	1	0	0	1	0	0	0	1	1	1	7
hsa-miR-146a-5p	MIMAT0000449	NICN1	84276	NM_032316	1	1	0	0	0	1	0	0	1	1	1	1	7
hsa-miR-146a-5p	MIMAT0000449	PHF6	84295	NM_032458	1	1	0	0	0	1	0	0	1	1	1	1	7
hsa-miR-146a-5p	MIMAT0000449	RAB11FIP4	84440	NM_032932	1	1	0	0	0	1	0	0	1	1	1	1	7
hsa-miR-146a-5p	MIMAT0000449	KIAA1804	84451	NM_032435	1	1	1	0	0	1	0	0	1	0	1	1	7
hsa-miR-146a-5p	MIMAT0000449	MEGF11	84465	NM_032445	1	1	0	0	0	1	0	0	1	1	1	1	7
hsa-miR-146a-5p	MIMAT0000449	ZC3H8	84524	NM_032494	0	1	1	0	1	1	0	0	1	0	1	1	7
hsa-miR-146a-5p	MIMAT0000449	SRRM4	84530	NM_194286	1	1	0	0	0	1	0	0	1	1	1	1	7
hsa-miR-146a-5p	MIMAT0000449	MCHR2	84539	NM_001040179	1	1	0	0	0	1	0	1	0	1	1	1	7
hsa-miR-146a-5p	MIMAT0000449	TMEM185A	84548	NM_032508	1	1	0	0	0	1	0	0	1	1	1	1	7
hsa-miR-146a-5p	MIMAT0000449	AFAP1L2	84632	NM_001001936	1	1	1	0	0	1	0	0	0	1	1	1	7
hsa-miR-146a-5p	MIMAT0000449	GPT2	84706	NM_133443	1	1	0	0	0	1	0	0	1	1	1	1	7
hsa-miR-146a-5p	MIMAT0000449	NFATC2IP	84901	NM_032815	1	1	0	0	0	1	0	0	1	1	1	1	7
hsa-miR-146a-5p	MIMAT0000449	TMEM241	85019	NM_032933	1	1	0	0	0	1	0	0	1	1	1	1	7
hsa-miR-146a-5p	MIMAT0000449	PAQR8	85315	NM_133367	1	1	0	0	0	1	0	0	1	1	1	1	7
hsa-miR-146a-5p	MIMAT0000449	KIAA1644	85352	XM_005261790	1	1	1	0	0	1	0	0	0	1	1	1	7
hsa-miR-146a-5p	MIMAT0000449	ZNF518B	85460	NM_053042	1	1	0	0	0	1	0	0	1	1	1	1	7
hsa-miR-146a-5p	MIMAT0000449	CCDC126	90693	NM_138771	1	1	0	0	0	1	0	0	1	1	1	1	7
hsa-miR-146a-5p	MIMAT0000449	PRDM6	93166	XM_005272128	1	1	1	0	0	1	0	0	0	1	1	1	7
hsa-miR-146a-5p	MIMAT0000449	HTRA3	94031	NM_053044	1	1	1	0	0	1	0	0	1	0	1	1	7
hsa-miR-146a-5p	MIMAT0000449	NACC1	112939	NM_052876	1	1	0	0	0	1	0	0	1	1	1	1	7
hsa-miR-146a-5p	MIMAT0000449	GLCCI1	113263	NM_138426	1	1	1	0	0	1	0	0	1	0	1	1	7
hsa-miR-146a-5p	MIMAT0000449	TEX261	113419	NM_144582	0	1	1	0	0	1	0	0	1	1	1	1	7
hsa-miR-146a-5p	MIMAT0000449	PALM2	114299	NM_053016	1	1	1	0	0	1	0	0	0	1	1	1	7
hsa-miR-146a-5p	MIMAT0000449	XKR4	114786	NM_052898	1	1	1	0	0	0	0	0	1	1	1	1	7
hsa-miR-146a-5p	MIMAT0000449	ELFN2	114794	NM_052906	1	1	0	0	0	1	0	0	1	1	1	1	7
hsa-miR-146a-5p	MIMAT0000449	VASN	114990	NM_138440	1	1	1	0	0	1	0	0	1	0	1	1	7
hsa-miR-146a-5p	MIMAT0000449	BTBD11	121551	NM_001018072	0	1	1	0	0	1	1	0	0	1	1	1	7
hsa-miR-146a-5p	MIMAT0000449	CYB5D1	124637	NM_144607	1	1	1	0	0	1	0	0	1	0	1	1	7
hsa-miR-146a-5p	MIMAT0000449	TMEM132E	124842	NM_207313	1	1	1	0	0	1	0	0	1	0	1	1	7
hsa-miR-146a-5p	MIMAT0000449	ZFP3	124961	NM_153018	1	1	1	0	0	1	0	0	1	0	1	1	7
hsa-miR-146a-5p	MIMAT0000449	ZNF441	126068	NM_152355	1	1	1	0	0	1	0	0	0	1	1	1	7
hsa-miR-146a-5p	MIMAT0000449	ARL8A	127829	NM_138795	1	1	0	0	0	1	0	1	1	0	1	1	7
hsa-miR-146a-5p	MIMAT0000449	RFTN2	130132	XM_005246294	1	1	1	1	0	0	0	0	0	1	1	1	7
hsa-miR-146a-5p	MIMAT0000449	NCOA7	135112	NM_001199620	1	1	1	0	0	1	0	0	0	1	1	1	7
hsa-miR-146a-5p	MIMAT0000449	PTPDC1	138639	NM_177995	1	1	1	0	0	1	0	0	0	1	1	1	7
hsa-miR-146a-5p	MIMAT0000449	FAM199X	139231	NM_207318	1	1	0	0	0	1	0	0	1	1	1	1	7
hsa-miR-146a-5p	MIMAT0000449	HDX	139324	NM_001177479	1	1	1	0	0	1	0	0	0	1	1	1	7
hsa-miR-146a-5p	MIMAT0000449	STK35	140901	NM_080836	1	1	0	0	0	1	0	0	1	1	1	1	7
hsa-miR-146a-5p	MIMAT0000449	SESN3	143686	NM_144665	1	1	1	0	0	1	0	0	1	0	1	1	7
hsa-miR-146a-5p	MIMAT0000449	SLC2A14	144195	XM_005253313	1	1	1	0	0	1	0	0	0	1	1	1	7
hsa-miR-146a-5p	MIMAT0000449	TMEM120B	144404	NM_001080825	1	1	1	0	0	1	0	0	0	1	1	1	7
hsa-miR-146a-5p	MIMAT0000449	PRIMA1	145270	NM_178013	0	1	1	0	0	1	0	0	1	1	1	1	7
hsa-miR-146a-5p	MIMAT0000449	FAM84A	151354	NM_145175	1	1	0	0	0	1	0	0	1	1	1	1	7
hsa-miR-146a-5p	MIMAT0000449	VPS13B	157680	XM_005250800	1	1	1	0	0	1	1	0	0	0	1	1	7
hsa-miR-146a-5p	MIMAT0000449	FAM122C	159091	NM_001170781	1	1	1	0	1	1	0	0	0	0	1	1	7
hsa-miR-146a-5p	MIMAT0000449	NOP9	161424	XM_005267385	1	1	1	0	0	1	0	0	0	1	1	1	7
hsa-miR-146a-5p	MIMAT0000449	ADAMTS18	170692	NM_199355	1	1	0	0	0	1	1	0	1	0	1	1	7
hsa-miR-146a-5p	MIMAT0000449	CYS1	192668	NM_001037160	1	1	1	0	0	1	0	0	0	1	1	1	7
hsa-miR-146a-5p	MIMAT0000449	FBXO45	200933	NM_001105573	1	1	0	0	0	1	0	0	1	1	1	1	7
hsa-miR-146a-5p	MIMAT0000449	VMA21	203547	NM_001017980	0	1	1	0	0	1	0	0	1	1	1	1	7
hsa-miR-146a-5p	MIMAT0000449	SAMD9L	219285	NM_152703	1	1	0	0	0	1	0	0	1	1	1	1	7
hsa-miR-146a-5p	MIMAT0000449	TMEM136	219902	NM_001198670	1	1	1	0	0	1	0	0	0	1	1	1	7
hsa-miR-146a-5p	MIMAT0000449	HNRNPUL2	221092	NM_001079559	1	1	1	0	0	1	0	1	0	0	1	1	7
hsa-miR-146a-5p	MIMAT0000449	RNF169	254225	NM_001098638	1	1	0	0	0	1	0	0	1	1	1	1	7
hsa-miR-146a-5p	MIMAT0000449	FAM26E	254228	NM_153711	1	1	1	0	1	0	0	0	1	0	1	1	7
hsa-miR-146a-5p	MIMAT0000449	TXNDC8	255220	XM_005251880	1	1	1	0	0	1	0	0	0	1	1	1	7
hsa-miR-146a-5p	MIMAT0000449	TCERG1L	256536	NM_174937	1	1	0	0	0	1	0	0	1	1	1	1	7
hsa-miR-146a-5p	MIMAT0000449	PRTG	283659	NM_173814	1	1	1	0	0	1	0	0	0	1	1	1	7
hsa-miR-146a-5p	MIMAT0000449	ZNF776	284309	NM_173632	1	1	0	0	0	1	0	0	1	1	1	1	7
hsa-miR-146a-5p	MIMAT0000449	SYPL2	284612	NM_001040709	1	1	0	0	0	1	0	0	1	1	1	1	7
hsa-miR-146a-5p	MIMAT0000449	FRYL	285527	NM_015030	0	1	1	0	0	1	0	0	1	1	1	1	7
hsa-miR-146a-5p	MIMAT0000449	DTWD2	285605	NM_173666	1	1	1	0	1	0	0	0	1	0	1	1	7
hsa-miR-146a-5p	MIMAT0000449	MACC1	346389	NM_182762	1	1	1	0	0	1	0	0	0	1	1	1	7
hsa-miR-146a-5p	MIMAT0000449	RBPMS2	348093	NM_194272	1	1	0	0	0	1	0	0	1	1	1	1	7
hsa-miR-146a-5p	MIMAT0000449	ATP9B	374868	NM_198531	1	1	1	0	0	1	0	0	1	0	1	1	7
hsa-miR-146a-5p	MIMAT0000449	ZC3H6	376940	NM_198581	1	1	1	0	0	1	0	0	1	0	1	1	7
hsa-miR-146a-5p	MIMAT0000449	LIN28B	389421	NM_001004317	0	1	1	0	0	1	0	0	1	1	1	1	7
hsa-miR-146a-5p	MIMAT0000449	IYD	389434	NM_001164694	1	1	1	0	0	1	0	0	0	1	1	1	7
hsa-miR-146a-5p	MIMAT0000449	XKR9	389668	NM_001011720	1	1	0	0	0	1	0	0	1	1	1	1	7
hsa-miR-146a-5p	MIMAT0000449	RGPD1	400966	NM_001024457	1	1	1	0	0	1	0	0	0	1	1	1	7
hsa-miR-146a-5p	MIMAT0000449	TSPAN11	441631	XM_005253378	1	1	1	0	0	1	0	0	0	1	1	1	7
hsa-miR-146a-5p	MIMAT0000449	GIMAP6	474344	NM_001244072	1	1	1	0	0	1	0	0	0	1	1	1	7
hsa-miR-146a-5p	MIMAT0000449	PRR9	574414	NM_001195571	1	1	1	0	0	1	0	0	0	1	1	1	7
hsa-miR-146a-5p	MIMAT0000449	ZNF704	619279	XM_005251279	1	1	1	0	0	1	0	0	0	1	1	1	7
hsa-miR-146a-5p	MIMAT0000449	ADCY1	107	NM_021116	1	0	1	0	0	1	0	0	1	1	1	1	7
hsa-miR-146a-5p	MIMAT0000449	ANK2	287	XM_005262941	1	0	1	0	0	1	1	0	0	1	1	1	7
hsa-miR-146a-5p	MIMAT0000449	ASTN1	460	NM_004319	1	0	1	0	0	1	0	0	1	1	1	1	7
hsa-miR-146a-5p	MIMAT0000449	BAAT	570	NM_001701	1	0	1	0	0	1	0	0	1	1	1	1	7
hsa-miR-146a-5p	MIMAT0000449	CAPZB	832	NM_001206540	1	0	1	0	0	1	1	0	0	1	1	1	7
hsa-miR-146a-5p	MIMAT0000449	CAPZB	832	NM_004930	1	0	1	0	0	1	1	0	1	0	1	1	7
hsa-miR-146a-5p	MIMAT0000449	CASP7	840	NM_033338	1	0	1	0	1	1	0	0	0	1	1	1	7
hsa-miR-146a-5p	MIMAT0000449	CASR	846	NM_000388	1	0	1	0	1	1	0	0	1	0	1	1	7
hsa-miR-146a-5p	MIMAT0000449	CBL	867	NM_005188	1	0	1	0	0	1	0	0	1	1	1	1	7
hsa-miR-146a-5p	MIMAT0000449	CBLB	868	XM_005247854	1	0	1	0	0	1	1	0	0	1	1	1	7
hsa-miR-146a-5p	MIMAT0000449	CD80	941	NM_005191	1	0	1	0	1	1	0	0	1	0	1	1	7
hsa-miR-146a-5p	MIMAT0000449	CD40LG	959	NM_000074	1	0	1	0	0	1	0	0	1	1	1	1	7
hsa-miR-146a-5p	MIMAT0000449	CDKN3	1033	NM_005192	1	0	1	0	0	1	1	0	1	0	1	1	7
hsa-miR-146a-5p	MIMAT0000449	CTSC	1075	NM_148170	1	0	1	0	0	1	0	0	1	1	1	1	7
hsa-miR-146a-5p	MIMAT0000449	CHML	1122	NM_001821	1	0	1	0	0	1	0	0	1	1	1	1	7
hsa-miR-146a-5p	MIMAT0000449	CLCN6	1185	NM_001286	1	0	1	0	1	1	0	0	1	0	1	1	7
hsa-miR-146a-5p	MIMAT0000449	CNTF	1270	NM_000614	1	0	1	0	1	1	0	0	0	1	1	1	7
hsa-miR-146a-5p	MIMAT0000449	CRK	1398	NM_016823	1	0	1	0	0	1	1	0	0	1	1	1	7
hsa-miR-146a-5p	MIMAT0000449	CYP27B1	1594	NM_000785	1	0	1	0	0	1	0	0	1	1	1	1	7
hsa-miR-146a-5p	MIMAT0000449	DCN	1634	NM_001920	1	0	1	0	0	1	1	0	0	1	1	1	7
hsa-miR-146a-5p	MIMAT0000449	DTNA	1837	NM_001198943	1	0	1	0	1	1	1	0	0	0	1	1	7
hsa-miR-146a-5p	MIMAT0000449	DTNA	1837	NM_032980	1	0	1	0	1	1	1	0	0	0	1	1	7
hsa-miR-146a-5p	MIMAT0000449	DTNA	1837	NM_001198944	1	0	1	0	1	1	1	0	0	0	1	1	7
hsa-miR-146a-5p	MIMAT0000449	DTNA	1837	NM_001198942	1	0	1	0	1	1	1	0	0	0	1	1	7
hsa-miR-146a-5p	MIMAT0000449	DTNA	1837	NM_001390	1	0	1	0	1	1	1	0	0	0	1	1	7
hsa-miR-146a-5p	MIMAT0000449	DTNA	1837	NM_001198940	1	0	1	0	1	1	1	0	0	0	1	1	7
hsa-miR-146a-5p	MIMAT0000449	DTNA	1837	NM_001198939	1	0	1	0	1	1	1	0	0	0	1	1	7
hsa-miR-146a-5p	MIMAT0000449	TOR1A	1861	NM_000113	1	0	1	0	1	1	0	0	1	0	1	1	7
hsa-miR-146a-5p	MIMAT0000449	EIF4EBP2	1979	NM_004096	1	0	1	0	0	1	0	0	1	1	1	1	7
hsa-miR-146a-5p	MIMAT0000449	EIF4G2	1982	NM_001042559	1	0	1	0	1	1	0	1	0	0	1	1	7
hsa-miR-146a-5p	MIMAT0000449	EIF4G2	1982	NM_001418	1	0	1	0	1	1	0	1	0	0	1	1	7
hsa-miR-146a-5p	MIMAT0000449	CLN8	2055	NM_018941	1	0	1	0	0	1	0	0	1	1	1	1	7
hsa-miR-146a-5p	MIMAT0000449	HDAC2	3066	NM_001527	1	0	1	0	0	1	0	0	1	1	1	1	7
hsa-miR-146a-5p	MIMAT0000449	CFH	3075	NM_000186	1	0	1	0	1	1	0	0	1	0	1	1	7
hsa-miR-146a-5p	MIMAT0000449	MR1	3140	NM_001531	1	0	1	0	0	1	0	0	1	1	1	1	7
hsa-miR-146a-5p	MIMAT0000449	HSPA1A	3303	NM_005345	1	0	1	0	0	1	1	0	0	1	1	1	7
hsa-miR-146a-5p	MIMAT0000449	HSPG2	3339	XM_005245859	1	0	1	0	0	1	1	0	0	1	1	1	7
hsa-miR-146a-5p	MIMAT0000449	HSPG2	3339	NM_005529	1	0	1	0	0	1	1	0	1	0	1	1	7
hsa-miR-146a-5p	MIMAT0000449	IFIT3	3437	NM_001549	1	0	1	0	1	1	0	0	0	1	1	1	7
hsa-miR-146a-5p	MIMAT0000449	IGSF1	3547	NM_205833	1	0	1	0	1	1	0	0	1	0	1	1	7
hsa-miR-146a-5p	MIMAT0000449	INPPL1	3636	XM_005273978	1	0	1	0	0	1	1	0	0	1	1	1	7
hsa-miR-146a-5p	MIMAT0000449	INPPL1	3636	NM_001567	1	0	1	0	0	1	1	0	1	0	1	1	7
hsa-miR-146a-5p	MIMAT0000449	IVD	3712	NM_002225	1	0	1	0	0	1	0	0	1	1	1	1	7
hsa-miR-146a-5p	MIMAT0000449	KCNJ16	3773	XM_005257333	1	0	1	1	0	1	0	0	0	1	1	1	7
hsa-miR-146a-5p	MIMAT0000449	KPNA1	3836	NM_002264	1	0	1	0	0	1	1	0	1	0	1	1	7
hsa-miR-146a-5p	MIMAT0000449	LPP	4026	NM_005578	1	0	1	0	1	1	0	0	1	0	1	1	7
hsa-miR-146a-5p	MIMAT0000449	MBL2	4153	NM_000242	1	0	1	0	0	1	0	0	1	1	1	1	7
hsa-miR-146a-5p	MIMAT0000449	MPO	4353	NM_000250	1	0	1	0	1	1	0	0	1	0	1	1	7
hsa-miR-146a-5p	MIMAT0000449	MTR	4548	NM_000254	1	0	1	0	0	1	0	0	1	1	1	1	7
hsa-miR-146a-5p	MIMAT0000449	NEB	4703	NM_004543	1	0	1	0	1	1	0	0	1	0	1	1	7
hsa-miR-146a-5p	MIMAT0000449	NFIX	4784	NM_002501	1	0	1	0	0	1	1	0	1	0	1	1	7
hsa-miR-146a-5p	MIMAT0000449	NHLH1	4807	NM_005598	1	0	1	1	0	1	0	0	1	0	1	1	7
hsa-miR-146a-5p	MIMAT0000449	NOS1	4842	NM_000620	1	0	1	0	1	1	0	0	1	0	1	1	7
hsa-miR-146a-5p	MIMAT0000449	NOVA1	4857	NM_006489	1	0	1	0	1	1	0	1	0	0	1	1	7
hsa-miR-146a-5p	MIMAT0000449	NOVA1	4857	NM_002515	1	0	1	0	1	1	0	1	0	0	1	1	7
hsa-miR-146a-5p	MIMAT0000449	NT5E	4907	NM_002526	1	0	1	0	0	1	0	0	1	1	1	1	7
hsa-miR-146a-5p	MIMAT0000449	OAS3	4940	NM_006187	1	0	1	0	0	1	0	0	1	1	1	1	7
hsa-miR-146a-5p	MIMAT0000449	PCDH1	5097	NM_002587	1	0	1	0	1	1	0	0	1	0	1	1	7
hsa-miR-146a-5p	MIMAT0000449	PHKB	5257	NM_000293	1	0	1	0	1	1	0	0	1	0	1	1	7
hsa-miR-146a-5p	MIMAT0000449	PLXNA2	5362	NM_025179	1	0	1	0	0	1	0	0	1	1	1	1	7
hsa-miR-146a-5p	MIMAT0000449	PMAIP1	5366	NM_021127	1	0	1	0	1	1	0	0	1	0	1	1	7
hsa-miR-146a-5p	MIMAT0000449	POU3F1	5453	NM_002699	1	0	1	0	0	1	1	0	1	0	1	1	7
hsa-miR-146a-5p	MIMAT0000449	PPP1R10	5514	NM_002714	1	0	1	0	0	1	1	0	0	1	1	1	7
hsa-miR-146a-5p	MIMAT0000449	PPP2R5C	5527	XM_005267825	1	0	1	0	0	1	1	0	0	1	1	1	7
hsa-miR-146a-5p	MIMAT0000449	PPP2R5C	5527	NM_178586	1	0	1	0	1	1	1	0	0	0	1	1	7
hsa-miR-146a-5p	MIMAT0000449	PPP2R5C	5527	NM_002719	1	0	1	0	1	1	1	0	0	0	1	1	7
hsa-miR-146a-5p	MIMAT0000449	PPP2R5C	5527	NM_001161726	1	0	1	0	1	1	1	0	0	0	1	1	7
hsa-miR-146a-5p	MIMAT0000449	PPP2R5C	5527	NM_001161725	1	0	1	0	1	1	1	0	0	0	1	1	7
hsa-miR-146a-5p	MIMAT0000449	PRPS1	5631	NM_002764	1	0	1	0	0	1	0	0	1	1	1	1	7
hsa-miR-146a-5p	MIMAT0000449	PSMD3	5709	NM_002809	1	0	1	0	1	1	0	0	1	0	1	1	7
hsa-miR-146a-5p	MIMAT0000449	PTPN1	5770	NM_002827	1	0	1	0	0	1	0	0	1	1	1	1	7
hsa-miR-146a-5p	MIMAT0000449	PEX19	5824	NM_002857	1	0	1	0	0	1	0	0	1	1	1	1	7
hsa-miR-146a-5p	MIMAT0000449	RAC1	5879	NM_006908	1	0	1	0	1	1	1	0	0	0	1	1	7
hsa-miR-146a-5p	MIMAT0000449	RAC2	5880	NM_002872	1	0	1	0	0	1	0	0	1	1	1	1	7
hsa-miR-146a-5p	MIMAT0000449	RBL1	5933	NM_002895	1	0	1	0	0	1	0	0	1	1	1	1	7
hsa-miR-146a-5p	MIMAT0000449	RNASEL	6041	NM_021133	1	0	1	0	0	1	0	0	1	1	1	1	7
hsa-miR-146a-5p	MIMAT0000449	RPL27A	6157	NM_000990	1	0	1	0	0	1	0	0	1	1	1	1	7
hsa-miR-146a-5p	MIMAT0000449	SORT1	6272	NM_002959	1	0	1	0	1	1	0	0	1	0	1	1	7
hsa-miR-146a-5p	MIMAT0000449	SFRP1	6422	NM_003012	1	0	1	0	0	1	0	0	1	1	1	1	7
hsa-miR-146a-5p	MIMAT0000449	SFRP5	6425	NM_003015	1	0	1	0	0	1	0	0	1	1	1	1	7
hsa-miR-146a-5p	MIMAT0000449	SGCD	6444	NM_000337	1	0	1	0	0	1	0	0	1	1	1	1	7
hsa-miR-146a-5p	MIMAT0000449	SLC2A3	6515	NM_006931	1	0	1	0	0	1	0	0	1	1	1	1	7
hsa-miR-146a-5p	MIMAT0000449	SOX10	6663	NM_006941	1	0	1	0	0	1	0	0	1	1	1	1	7
hsa-miR-146a-5p	MIMAT0000449	SRF	6722	NM_003131	1	0	1	0	0	1	1	0	1	0	1	1	7
hsa-miR-146a-5p	MIMAT0000449	STAT1	6772	NM_007315	1	0	1	0	0	1	0	0	1	1	1	1	7
hsa-miR-146a-5p	MIMAT0000449	SYT1	6857	NM_005639	1	0	1	0	0	1	1	0	1	0	1	1	7
hsa-miR-146a-5p	MIMAT0000449	ADAM17	6868	NM_003183	1	0	1	0	0	1	0	0	1	1	1	1	7
hsa-miR-146a-5p	MIMAT0000449	NR2F2	7026	NM_021005	1	0	1	0	0	1	0	0	1	1	1	1	7
hsa-miR-146a-5p	MIMAT0000449	TFDP2	7029	NM_001178138	1	0	1	0	1	1	0	0	0	1	1	1	7
hsa-miR-146a-5p	MIMAT0000449	SF1	7536	NM_201997	1	0	1	0	0	1	1	0	1	0	1	1	7
hsa-miR-146a-5p	MIMAT0000449	ZFX	7543	NM_003410	1	0	1	0	0	1	1	0	1	0	1	1	7
hsa-miR-146a-5p	MIMAT0000449	ZNF10	7556	NM_015394	1	0	1	0	0	1	0	0	1	1	1	1	7
hsa-miR-146a-5p	MIMAT0000449	ZNF138	7697	NM_006524	1	0	1	0	1	1	0	0	1	0	1	1	7
hsa-miR-146a-5p	MIMAT0000449	ZFAND5	7763	NM_006007	1	0	1	0	1	1	1	0	0	0	1	1	7
hsa-miR-146a-5p	MIMAT0000449	ZFAND5	7763	NM_001102421	1	0	1	0	1	1	1	0	0	0	1	1	7
hsa-miR-146a-5p	MIMAT0000449	ZNF229	7772	NM_014518	0	0	1	0	1	1	0	0	1	1	1	1	7
hsa-miR-146a-5p	MIMAT0000449	FZD3	7976	NM_145866	1	0	1	0	1	1	1	0	0	0	1	1	7
hsa-miR-146a-5p	MIMAT0000449	SLC10A3	8273	NM_001142391	1	0	1	0	1	1	1	0	0	0	1	1	7
hsa-miR-146a-5p	MIMAT0000449	SLC10A3	8273	NM_001142392	1	0	1	0	1	1	1	0	0	0	1	1	7
hsa-miR-146a-5p	MIMAT0000449	SPOP	8405	NM_001007228	1	0	1	0	1	1	1	0	0	0	1	1	7
hsa-miR-146a-5p	MIMAT0000449	SPOP	8405	NM_001007229	1	0	1	0	1	1	1	0	0	0	1	1	7
hsa-miR-146a-5p	MIMAT0000449	SPOP	8405	NM_001007227	1	0	1	0	1	1	1	0	0	0	1	1	7
hsa-miR-146a-5p	MIMAT0000449	SPOP	8405	NM_001007230	1	0	1	0	1	1	1	0	0	0	1	1	7
hsa-miR-146a-5p	MIMAT0000449	SPOP	8405	NM_003563	1	0	1	0	1	1	1	0	0	0	1	1	7
hsa-miR-146a-5p	MIMAT0000449	CASK	8573	NM_003688	1	0	1	0	1	1	0	0	1	0	1	1	7
hsa-miR-146a-5p	MIMAT0000449	KLF7	8609	NM_001270944	1	0	1	0	0	1	1	1	0	0	1	1	7
hsa-miR-146a-5p	MIMAT0000449	AOC3	8639	NM_003734	1	0	1	0	0	1	0	0	1	1	1	1	7
hsa-miR-146a-5p	MIMAT0000449	TNFRSF10D	8793	NM_003840	1	0	1	0	0	1	0	0	1	1	1	1	7
hsa-miR-146a-5p	MIMAT0000449	TBX18	9096	NM_001080508	1	0	1	0	1	1	0	0	1	0	1	1	7
hsa-miR-146a-5p	MIMAT0000449	DLGAP2	9228	NM_004745	1	0	1	0	1	1	0	0	1	0	1	1	7
hsa-miR-146a-5p	MIMAT0000449	DLGAP1	9229	NM_001242764	1	0	1	0	0	1	1	1	0	0	1	1	7
hsa-miR-146a-5p	MIMAT0000449	DLGAP1	9229	NM_001003809	1	0	1	0	0	1	1	1	0	0	1	1	7
hsa-miR-146a-5p	MIMAT0000449	DLGAP1	9229	NM_001242763	1	0	1	0	0	1	1	1	0	0	1	1	7
hsa-miR-146a-5p	MIMAT0000449	QKI	9444	NM_006775	1	0	1	0	0	1	0	1	1	0	1	1	7
hsa-miR-146a-5p	MIMAT0000449	GREB1	9687	NM_014668	1	0	1	0	0	1	0	0	1	1	1	1	7
hsa-miR-146a-5p	MIMAT0000449	BZW1	9689	NM_001207067	1	0	1	0	1	1	0	0	0	1	1	1	7
hsa-miR-146a-5p	MIMAT0000449	BZW1	9689	NM_014670	1	0	1	0	1	1	0	0	1	0	1	1	7
hsa-miR-146a-5p	MIMAT0000449	TRAM2	9697	NM_012288	1	0	1	0	0	1	0	0	1	1	1	1	7
hsa-miR-146a-5p	MIMAT0000449	MLEC	9761	NM_014730	1	0	1	0	0	1	0	0	1	1	1	1	7
hsa-miR-146a-5p	MIMAT0000449	TECPR2	9895	NM_014844	1	0	1	0	0	1	0	0	1	1	1	1	7
hsa-miR-146a-5p	MIMAT0000449	RNF10	9921	NM_014868	0	0	1	0	1	1	1	0	1	0	1	1	7
hsa-miR-146a-5p	MIMAT0000449	LPGAT1	9926	NM_014873	1	0	1	0	1	1	0	0	1	0	1	1	7
hsa-miR-146a-5p	MIMAT0000449	GJC1	10052	NM_005497	1	0	1	0	1	1	0	0	0	1	1	1	7
hsa-miR-146a-5p	MIMAT0000449	ABCC5	10057	NM_005688	1	0	1	0	0	1	1	0	1	0	1	1	7
hsa-miR-146a-5p	MIMAT0000449	PRMT3	10196	NM_001145166	1	0	1	0	1	1	1	0	0	0	1	1	7
hsa-miR-146a-5p	MIMAT0000449	PRMT3	10196	NM_001145167	1	0	1	0	1	1	1	0	0	0	1	1	7
hsa-miR-146a-5p	MIMAT0000449	STAM2	10254	NM_005843	0	0	1	1	0	1	0	0	1	1	1	1	7
hsa-miR-146a-5p	MIMAT0000449	LANCL1	10314	NM_006055	1	0	1	0	1	1	0	0	1	0	1	1	7
hsa-miR-146a-5p	MIMAT0000449	YAP1	10413	NM_006106	1	0	1	0	0	1	1	0	1	0	1	1	7
hsa-miR-146a-5p	MIMAT0000449	SLC9A6	10479	NM_001042537	1	0	1	0	0	1	1	0	0	1	1	1	7
hsa-miR-146a-5p	MIMAT0000449	PDE10A	10846	NM_001130690	1	0	1	1	0	1	0	0	0	1	1	1	7
hsa-miR-146a-5p	MIMAT0000449	TDRKH	11022	NM_001083965	1	0	1	0	1	1	0	0	0	1	1	1	7
hsa-miR-146a-5p	MIMAT0000449	POLR3A	11128	NM_007055	1	0	1	0	0	1	1	0	0	1	1	1	7
hsa-miR-146a-5p	MIMAT0000449	WDR47	22911	NM_014969	1	0	1	0	0	1	1	0	1	0	1	1	7
hsa-miR-146a-5p	MIMAT0000449	EMC1	23065	NM_015047	1	0	1	0	0	1	0	0	1	1	1	1	7
hsa-miR-146a-5p	MIMAT0000449	COLGALT2	23127	NM_015101	1	0	1	0	0	1	0	0	1	1	1	1	7
hsa-miR-146a-5p	MIMAT0000449	MESDC2	23184	NM_015154	1	0	1	0	0	1	0	0	1	1	1	1	7
hsa-miR-146a-5p	MIMAT0000449	SYT11	23208	NM_152280	1	0	1	0	0	1	0	0	1	1	1	1	7
hsa-miR-146a-5p	MIMAT0000449	JMJD6	23210	NM_001081461	1	0	1	0	0	1	0	0	1	1	1	1	7
hsa-miR-146a-5p	MIMAT0000449	OTUD3	23252	NM_015207	1	0	1	0	0	1	0	0	1	1	1	1	7
hsa-miR-146a-5p	MIMAT0000449	TMEM194A	23306	NM_015257	1	0	1	0	1	1	0	0	1	0	1	1	7
hsa-miR-146a-5p	MIMAT0000449	DNAJC16	23341	NM_015291	1	0	1	0	0	1	0	0	1	1	1	1	7
hsa-miR-146a-5p	MIMAT0000449	HEY2	23493	NM_012259	1	0	1	0	0	1	1	0	1	0	1	1	7
hsa-miR-146a-5p	MIMAT0000449	DDX58	23586	NM_014314	1	0	1	0	0	1	0	0	1	1	1	1	7
hsa-miR-146a-5p	MIMAT0000449	NPAP1	23742	NM_018958	1	0	1	0	0	1	0	0	1	1	1	1	7
hsa-miR-146a-5p	MIMAT0000449	LSM4	25804	NM_012321	1	0	1	0	0	1	0	0	1	1	1	1	7
hsa-miR-146a-5p	MIMAT0000449	METTL7A	25840	NM_014033	1	0	1	0	0	1	0	0	1	1	1	1	7
hsa-miR-146a-5p	MIMAT0000449	APPL1	26060	NM_012096	1	0	1	0	0	1	0	0	1	1	1	1	7
hsa-miR-146a-5p	MIMAT0000449	FBXL3	26224	NM_012158	1	0	1	0	0	1	1	0	1	0	1	1	7
hsa-miR-146a-5p	MIMAT0000449	FBXO4	26272	NM_033484	1	0	1	0	1	1	0	0	1	0	1	1	7
hsa-miR-146a-5p	MIMAT0000449	ARFGAP3	26286	NM_014570	1	0	1	0	1	1	0	0	1	0	1	1	7
hsa-miR-146a-5p	MIMAT0000449	HEYL	26508	NM_014571	1	0	1	0	1	1	0	0	1	0	1	1	7
hsa-miR-146a-5p	MIMAT0000449	SAP30BP	29115	NM_013260	1	0	1	0	0	1	0	0	1	1	1	1	7
hsa-miR-146a-5p	MIMAT0000449	RACGAP1	29127	NM_001126103	1	0	1	1	1	1	0	0	0	0	1	1	7
hsa-miR-146a-5p	MIMAT0000449	RACGAP1	29127	NM_013277	1	0	1	0	1	1	0	0	1	0	1	1	7
hsa-miR-146a-5p	MIMAT0000449	ARL17A	51326	NM_001113738	1	0	1	0	1	1	0	0	0	1	1	1	7
hsa-miR-146a-5p	MIMAT0000449	CRNKL1	51340	NM_016652	1	0	1	0	0	1	0	0	1	1	1	1	7
hsa-miR-146a-5p	MIMAT0000449	UBR5	51366	NM_015902	1	0	1	0	1	1	0	0	1	0	1	1	7
hsa-miR-146a-5p	MIMAT0000449	PCYOX1	51449	NM_016297	1	0	1	0	0	1	0	0	1	1	1	1	7
hsa-miR-146a-5p	MIMAT0000449	CPSF2	53981	NM_017437	1	0	1	0	0	1	0	0	1	1	1	1	7
hsa-miR-146a-5p	MIMAT0000449	RBM11	54033	NM_144770	0	0	1	0	1	1	0	0	1	1	1	1	7
hsa-miR-146a-5p	MIMAT0000449	CCNJ	54619	NM_019084	1	0	1	0	0	1	1	0	1	0	1	1	7
hsa-miR-146a-5p	MIMAT0000449	TBC1D13	54662	NM_018201	1	0	1	0	0	1	0	0	1	1	1	1	7
hsa-miR-146a-5p	MIMAT0000449	ZNHIT6	54680	NM_017953	1	0	1	0	0	1	0	0	1	1	1	1	7
hsa-miR-146a-5p	MIMAT0000449	DIRAS2	54769	NM_017594	1	0	1	0	0	1	0	0	1	1	1	1	7
hsa-miR-146a-5p	MIMAT0000449	PID1	55022	NM_017933	1	0	1	0	1	1	0	0	0	1	1	1	7
hsa-miR-146a-5p	MIMAT0000449	USP47	55031	NM_017944	1	0	1	0	1	1	0	0	1	0	1	1	7
hsa-miR-146a-5p	MIMAT0000449	SLC6A15	55117	NM_018057	1	0	1	0	0	1	1	0	1	0	1	1	7
hsa-miR-146a-5p	MIMAT0000449	MRPS10	55173	NM_018141	1	0	1	0	0	1	0	0	1	1	1	1	7
hsa-miR-146a-5p	MIMAT0000449	ZNF532	55205	NM_018181	1	0	1	0	0	1	1	0	1	0	1	1	7
hsa-miR-146a-5p	MIMAT0000449	TMEM19	55266	NM_018279	1	0	1	0	1	1	0	0	1	0	1	1	7
hsa-miR-146a-5p	MIMAT0000449	TMEM100	55273	NM_001099640	1	0	1	1	0	1	0	0	0	1	1	1	7
hsa-miR-146a-5p	MIMAT0000449	STRBP	55342	NM_001171137	1	0	1	0	1	1	0	1	0	0	1	1	7
hsa-miR-146a-5p	MIMAT0000449	FAM46A	55603	NM_017633	1	0	1	0	0	1	1	0	1	0	1	1	7
hsa-miR-146a-5p	MIMAT0000449	NPLOC4	55666	NM_017921	1	0	1	0	0	1	0	0	1	1	1	1	7
hsa-miR-146a-5p	MIMAT0000449	RUFY2	55680	NM_017987	1	0	1	0	0	1	0	0	1	1	1	1	7
hsa-miR-146a-5p	MIMAT0000449	HDAC8	55869	NM_001166419	1	0	1	0	1	1	1	0	0	0	1	1	7
hsa-miR-146a-5p	MIMAT0000449	HDAC8	55869	NM_001166448	1	0	1	0	1	1	1	0	0	0	1	1	7
hsa-miR-146a-5p	MIMAT0000449	MYO5C	55930	NM_018728	0	0	1	0	0	1	1	0	1	1	1	1	7
hsa-miR-146a-5p	MIMAT0000449	UBFD1	56061	NM_019116	1	0	1	0	0	1	0	0	1	1	1	1	7
hsa-miR-146a-5p	MIMAT0000449	KLHL4	56062	NM_019117	0	0	1	0	1	1	1	0	1	0	1	1	7
hsa-miR-146a-5p	MIMAT0000449	DNAJC12	56521	NM_021800	1	0	1	0	0	1	0	0	1	1	1	1	7
hsa-miR-146a-5p	MIMAT0000449	STARD7	56910	NM_020151	1	0	1	0	0	1	0	0	1	1	1	1	7
hsa-miR-146a-5p	MIMAT0000449	PMEPA1	56937	NM_020182	1	0	1	0	1	1	0	0	0	1	1	1	7
hsa-miR-146a-5p	MIMAT0000449	PLSCR4	57088	NM_020353	1	0	1	0	1	1	0	0	1	0	1	1	7
hsa-miR-146a-5p	MIMAT0000449	KIAA1199	57214	NM_018689	1	0	1	0	1	1	0	0	1	0	1	1	7
hsa-miR-146a-5p	MIMAT0000449	PPM1H	57460	NM_020700	1	0	1	0	0	1	0	0	1	1	1	1	7
hsa-miR-146a-5p	MIMAT0000449	ZNF512B	57473	NM_020713	1	0	1	0	0	1	0	1	1	0	1	1	7
hsa-miR-146a-5p	MIMAT0000449	ESYT2	57488	NM_020728	1	0	1	0	1	1	0	0	1	0	1	1	7
hsa-miR-146a-5p	MIMAT0000449	CRAMP1L	57585	NM_020825	1	0	1	0	1	1	0	0	1	0	1	1	7
hsa-miR-146a-5p	MIMAT0000449	SYT13	57586	NM_001247987	1	0	1	0	1	1	0	0	0	1	1	1	7
hsa-miR-146a-5p	MIMAT0000449	SYT13	57586	NM_020826	1	0	1	0	1	1	0	0	1	0	1	1	7
hsa-miR-146a-5p	MIMAT0000449	MAGEE1	57692	NM_020932	1	0	1	0	0	1	0	0	1	1	1	1	7
hsa-miR-146a-5p	MIMAT0000449	FANCM	57697	NM_020937	1	0	1	0	0	1	0	0	1	1	1	1	7
hsa-miR-146a-5p	MIMAT0000449	RAP2C	57826	NM_021183	1	0	1	0	0	1	1	0	1	0	1	1	7
hsa-miR-146a-5p	MIMAT0000449	BCORL1	63035	NM_021946	1	0	1	0	1	1	0	0	1	0	1	1	7
hsa-miR-146a-5p	MIMAT0000449	IKZF4	64375	NM_022465	1	0	1	0	0	1	0	0	1	1	1	1	7
hsa-miR-146a-5p	MIMAT0000449	RFX7	64864	NM_022841	1	0	1	0	1	1	0	0	1	0	1	1	7
hsa-miR-146a-5p	MIMAT0000449	ZNF649	65251	NM_023074	1	0	1	0	1	1	0	0	1	0	1	1	7
hsa-miR-146a-5p	MIMAT0000449	BHLHE41	79365	NM_030762	1	0	1	0	1	1	0	0	1	0	1	1	7
hsa-miR-146a-5p	MIMAT0000449	HMBOX1	79618	NM_001135726	1	0	1	0	1	1	1	0	0	0	1	1	7
hsa-miR-146a-5p	MIMAT0000449	LIMD2	80774	NM_030576	1	0	1	0	0	1	0	0	1	1	1	1	7
hsa-miR-146a-5p	MIMAT0000449	EEPD1	80820	NM_030636	0	0	1	1	0	1	0	0	1	1	1	1	7
hsa-miR-146a-5p	MIMAT0000449	DDHD1	80821	NM_030637	1	0	1	0	1	1	0	0	1	0	1	1	7
hsa-miR-146a-5p	MIMAT0000449	AMMECR1L	83607	XM_005263808	1	0	1	0	0	1	1	0	0	1	1	1	7
hsa-miR-146a-5p	MIMAT0000449	AMMECR1L	83607	NM_031445	1	0	1	0	0	1	1	0	1	0	1	1	7
hsa-miR-146a-5p	MIMAT0000449	AMMECR1L	83607	NM_001199140	1	0	1	0	0	1	1	1	0	0	1	1	7
hsa-miR-146a-5p	MIMAT0000449	ITCH	83737	NM_001257137	1	0	1	0	0	1	1	0	0	1	1	1	7
hsa-miR-146a-5p	MIMAT0000449	ZNRF3	84133	NM_032173	1	0	1	0	0	1	0	1	1	0	1	1	7
hsa-miR-146a-5p	MIMAT0000449	KDM2B	84678	NM_001005366	1	0	1	0	1	0	1	1	0	0	1	1	7
hsa-miR-146a-5p	MIMAT0000449	KDM2B	84678	NM_032590	1	0	1	0	1	0	1	1	0	0	1	1	7
hsa-miR-146a-5p	MIMAT0000449	ZNF587	84914	NM_032828	1	0	1	0	0	1	0	0	1	1	1	1	7
hsa-miR-146a-5p	MIMAT0000449	HN1L	90861	NM_144570	1	0	1	0	0	1	0	0	1	1	1	1	7
hsa-miR-146a-5p	MIMAT0000449	CDHR1	92211	NM_033100	1	0	1	0	0	1	1	0	1	0	1	1	7
hsa-miR-146a-5p	MIMAT0000449	MOB1B	92597	NM_173468	1	0	1	0	1	1	0	0	1	0	1	1	7
hsa-miR-146a-5p	MIMAT0000449	FAM114A1	92689	NM_138389	0	0	1	0	0	1	1	0	1	1	1	1	7
hsa-miR-146a-5p	MIMAT0000449	TP53RK	112858	NM_033550	1	0	1	0	0	1	0	0	1	1	1	1	7
hsa-miR-146a-5p	MIMAT0000449	VPS26B	112936	NM_052875	1	0	1	0	0	1	0	0	1	1	1	1	7
hsa-miR-146a-5p	MIMAT0000449	CDCA5	113130	NM_080668	1	0	1	0	0	1	0	0	1	1	1	1	7
hsa-miR-146a-5p	MIMAT0000449	ZNF257	113835	NM_033468	1	0	1	0	1	1	0	0	1	0	1	1	7
hsa-miR-146a-5p	MIMAT0000449	DIS3L	115752	NM_001143688	1	0	1	0	1	1	1	0	0	0	1	1	7
hsa-miR-146a-5p	MIMAT0000449	SH2D1B	117157	NM_053282	1	0	1	0	0	1	0	0	1	1	1	1	7
hsa-miR-146a-5p	MIMAT0000449	EDARADD	128178	NM_080738	1	0	1	0	0	1	1	0	0	1	1	1	7
hsa-miR-146a-5p	MIMAT0000449	PQLC3	130814	NM_152391	0	0	1	0	1	1	0	0	1	1	1	1	7
hsa-miR-146a-5p	MIMAT0000449	LRRC15	131578	NM_130830	1	0	1	0	1	1	0	0	1	0	1	1	7
hsa-miR-146a-5p	MIMAT0000449	WDR36	134430	NM_139281	1	0	1	0	0	1	0	0	1	1	1	1	7
hsa-miR-146a-5p	MIMAT0000449	C5orf20	140947	NM_130848	1	0	1	0	0	1	0	0	1	1	1	1	7
hsa-miR-146a-5p	MIMAT0000449	SYT9	143425	NM_175733	1	0	1	0	0	1	0	0	1	1	1	1	7
hsa-miR-146a-5p	MIMAT0000449	KDELC2	143888	NM_153705	1	0	1	0	0	1	0	0	1	1	1	1	7
hsa-miR-146a-5p	MIMAT0000449	FAM216B	144809	NM_182508	1	0	1	0	0	1	0	0	1	1	1	1	7
hsa-miR-146a-5p	MIMAT0000449	CCDC42	146849	NM_144681	1	0	1	0	0	1	0	0	1	1	1	1	7
hsa-miR-146a-5p	MIMAT0000449	SLFN13	146857	NM_144682	1	0	1	0	0	1	0	0	1	1	1	1	7
hsa-miR-146a-5p	MIMAT0000449	ZNF555	148254	NM_152791	1	0	1	0	1	1	0	0	0	1	1	1	7
hsa-miR-146a-5p	MIMAT0000449	UPP2	151531	NM_001135098	1	0	1	0	1	1	1	0	0	0	1	1	7
hsa-miR-146a-5p	MIMAT0000449	FAM120AOS	158293	NM_198841	1	0	1	0	0	1	0	0	1	1	1	1	7
hsa-miR-146a-5p	MIMAT0000449	LONRF2	164832	NM_198461	1	0	1	0	0	1	0	0	1	1	1	1	7
hsa-miR-146a-5p	MIMAT0000449	ZNF467	168544	NM_207336	1	0	1	0	0	1	0	0	1	1	1	1	7
hsa-miR-146a-5p	MIMAT0000449	NAIF1	203245	NM_197956	1	0	1	0	0	1	0	0	1	1	1	1	7
hsa-miR-146a-5p	MIMAT0000449	OR9Q1	219956	NM_001005212	1	0	1	0	1	1	0	0	1	0	1	1	7
hsa-miR-146a-5p	MIMAT0000449	GPR114	221188	NM_153837	0	0	1	1	0	1	0	0	1	1	1	1	7
hsa-miR-146a-5p	MIMAT0000449	FOXK1	221937	NM_001037165	1	0	1	0	0	1	0	0	1	1	1	1	7
hsa-miR-146a-5p	MIMAT0000449	VGLL2	245806	NM_182645	1	0	1	0	0	1	1	0	0	1	1	1	7
hsa-miR-146a-5p	MIMAT0000449	LRRC57	255252	NM_153260	1	0	1	0	0	1	0	0	1	1	1	1	7
hsa-miR-146a-5p	MIMAT0000449	SYT14	255928	NM_153262	1	0	1	0	1	1	0	0	1	0	1	1	7
hsa-miR-146a-5p	MIMAT0000449	NPAS4	266743	NM_178864	0	0	1	0	0	1	1	0	1	1	1	1	7
hsa-miR-146a-5p	MIMAT0000449	PGM2L1	283209	NM_173582	1	0	1	0	0	1	0	0	1	1	1	1	7
hsa-miR-146a-5p	MIMAT0000449	C3orf38	285237	NM_173824	1	0	1	0	1	1	0	0	0	1	1	1	7
hsa-miR-146a-5p	MIMAT0000449	CPLX4	339302	NM_181654	1	0	1	0	0	1	0	0	1	1	1	1	7
hsa-miR-146a-5p	MIMAT0000449	PAQR9	344838	NM_198504	1	0	1	0	1	1	0	0	1	0	1	1	7
hsa-miR-146a-5p	MIMAT0000449	ANKDD1A	348094	NM_182703	1	0	1	0	0	1	0	0	1	1	1	1	7
hsa-miR-146a-5p	MIMAT0000449	C1orf95	375057	NM_001003665	1	0	1	0	0	1	0	0	1	1	1	1	7
hsa-miR-146a-5p	MIMAT0000449	PTAR1	375743	NM_001099666	1	0	1	0	1	1	0	0	1	0	1	1	7
hsa-miR-146a-5p	MIMAT0000449	ZNF662	389114	NM_207404	1	0	1	0	1	1	0	0	1	0	1	1	7
hsa-miR-146a-5p	MIMAT0000449	ARHGEF37	389337	NM_001001669	1	0	1	0	0	1	0	0	1	1	1	1	7
hsa-miR-146a-5p	MIMAT0000449	DEFB132	400830	NM_207469	1	0	1	0	0	1	0	0	1	1	1	1	7
hsa-miR-146a-5p	MIMAT0000449	ZBTB34	403341	NM_001099270	1	0	1	0	0	1	1	0	1	0	1	1	7
hsa-miR-146a-5p	MIMAT0000449	ZNF705A	440077	XM_005253377	1	0	1	1	0	1	0	0	0	1	1	1	7
hsa-miR-146a-5p	MIMAT0000449	MINOS1	440574	NM_001204083	1	0	1	0	1	1	0	0	0	1	1	1	7
hsa-miR-146a-5p	MIMAT0000449	MINOS1	440574	NM_001032363	1	0	1	0	1	1	0	0	1	0	1	1	7
hsa-miR-146a-5p	MIMAT0000449	40057	10801	NM_006640	1	0	0	1	0	1	0	0	1	1	1	1	7
hsa-miR-146a-5p	MIMAT0000449	ARMC7	79637	NM_024585	1	0	0	1	0	1	0	0	1	1	1	1	7
hsa-miR-146a-5p	MIMAT0000449	ISX	91464	NM_001008494	1	0	0	1	0	1	0	0	1	1	1	1	7
hsa-miR-146a-5p	MIMAT0000449	CCDC83	220047	NM_173556	1	0	0	1	0	1	0	0	1	1	1	1	7
hsa-miR-146a-5p	MIMAT0000449	COL1A1	1277	NM_000088	1	0	0	0	0	1	1	0	1	1	1	1	7
hsa-miR-146a-5p	MIMAT0000449	ANGPT2	285	NM_001147	1	1	0	0	0	1	0	0	0	1	1	1	6
hsa-miR-146a-5p	MIMAT0000449	AQP4	361	XM_005258257	1	1	0	0	0	1	0	0	0	1	1	1	6
hsa-miR-146a-5p	MIMAT0000449	ATP2B2	491	XM_005265179	1	1	0	0	0	1	0	0	0	1	1	1	6
hsa-miR-146a-5p	MIMAT0000449	ALDH7A1	501	NM_001201377	1	1	0	0	0	1	0	0	0	1	1	1	6
hsa-miR-146a-5p	MIMAT0000449	ATP6V1C1	528	NM_001695	1	1	0	0	0	0	0	0	1	1	1	1	6
hsa-miR-146a-5p	MIMAT0000449	BAG1	573	NM_004323	1	1	0	0	0	1	0	0	1	0	1	1	6
hsa-miR-146a-5p	MIMAT0000449	BCAT1	586	NM_005504	1	1	0	0	0	1	0	0	1	1	1	0	6
hsa-miR-146a-5p	MIMAT0000449	BCL9	607	XM_005277417	1	1	0	0	0	1	1	0	0	1	1	0	6
hsa-miR-146a-5p	MIMAT0000449	CEACAM1	634	NM_001712	1	1	1	0	0	1	0	0	0	0	1	1	6
hsa-miR-146a-5p	MIMAT0000449	OSGIN2	734	NM_001126111	1	1	1	0	0	1	0	0	0	0	1	1	6
hsa-miR-146a-5p	MIMAT0000449	CACNA1A	773	NM_023035	1	1	0	0	0	1	0	0	0	1	1	1	6
hsa-miR-146a-5p	MIMAT0000449	CALM1	801	XM_005268091	1	1	0	0	0	1	0	0	0	1	1	1	6
hsa-miR-146a-5p	MIMAT0000449	CALM3	808	NM_005184	1	1	0	0	0	1	0	0	1	1	1	0	6
hsa-miR-146a-5p	MIMAT0000449	CAMK2D	817	NM_001221	1	1	0	0	0	1	0	0	0	1	1	1	6
hsa-miR-146a-5p	MIMAT0000449	CCNG2	901	NM_004354	0	1	1	0	0	1	0	0	1	0	1	1	6
hsa-miR-146a-5p	MIMAT0000449	CD28	940	NM_006139	0	1	1	0	0	1	0	0	1	0	1	1	6
hsa-miR-146a-5p	MIMAT0000449	CDH10	1008	NM_006727	0	1	1	0	0	1	0	0	1	0	1	1	6
hsa-miR-146a-5p	MIMAT0000449	CDK6	1021	NM_001145306	0	1	1	0	0	1	0	0	0	1	1	1	6
hsa-miR-146a-5p	MIMAT0000449	CHRNG	1146	NM_005199	0	1	1	0	0	1	0	0	1	0	1	1	6
hsa-miR-146a-5p	MIMAT0000449	CNR2	1269	XM_005245737	1	1	1	0	0	1	0	0	0	0	1	1	6
hsa-miR-146a-5p	MIMAT0000449	CNTFR	1271	NM_147164	1	1	0	0	0	1	1	0	0	0	1	1	6
hsa-miR-146a-5p	MIMAT0000449	DGKG	1608	NM_001346	1	1	0	0	0	1	0	0	0	1	1	1	6
hsa-miR-146a-5p	MIMAT0000449	DHCR24	1718	NM_014762	0	1	1	0	0	1	0	0	1	0	1	1	6
hsa-miR-146a-5p	MIMAT0000449	DHFR	1719	NM_000791	0	1	0	0	0	1	0	0	1	1	1	1	6
hsa-miR-146a-5p	MIMAT0000449	DIO2	1734	NM_000793	0	1	1	0	0	1	0	0	0	1	1	1	6
hsa-miR-146a-5p	MIMAT0000449	DMD	1756	NM_004010	0	1	1	0	0	1	0	0	0	1	1	1	6
hsa-miR-146a-5p	MIMAT0000449	DYNC1I2	1781	NM_001378	1	1	0	0	0	1	0	0	1	0	1	1	6
hsa-miR-146a-5p	MIMAT0000449	TRDMT1	1787	NM_004412	1	1	1	0	1	0	0	0	0	0	1	1	6
hsa-miR-146a-5p	MIMAT0000449	DPAGT1	1798	XM_005271423	1	1	0	0	0	1	0	0	0	1	1	1	6
hsa-miR-146a-5p	MIMAT0000449	RCAN1	1827	NM_004414	1	1	0	0	0	1	0	0	0	1	1	1	6
hsa-miR-146a-5p	MIMAT0000449	E2F6	1876	NM_001278277	1	1	0	0	0	1	0	0	0	1	1	1	6
hsa-miR-146a-5p	MIMAT0000449	EDNRB	1910	NM_001201397	1	1	0	0	0	1	0	0	0	1	1	1	6
hsa-miR-146a-5p	MIMAT0000449	EFNA5	1946	NM_001962	1	1	0	0	0	1	0	0	0	1	1	1	6
hsa-miR-146a-5p	MIMAT0000449	EGR1	1958	NM_001964	1	1	0	0	0	1	0	0	1	0	1	1	6
hsa-miR-146a-5p	MIMAT0000449	MARK2	2011	NM_001039469	0	1	0	0	0	1	1	0	1	1	1	0	6
hsa-miR-146a-5p	MIMAT0000449	ENSA	2029	NM_207043	1	1	0	0	0	1	0	0	0	1	1	1	6
hsa-miR-146a-5p	MIMAT0000449	EPB41	2035	XM_005245753	0	1	1	0	0	1	0	0	0	1	1	1	6
hsa-miR-146a-5p	MIMAT0000449	STOM	2040	NM_004099	0	1	1	0	0	1	0	0	0	1	1	1	6
hsa-miR-146a-5p	MIMAT0000449	ETF1	2107	XM_005271922	1	1	0	0	0	1	0	0	0	1	1	1	6
hsa-miR-146a-5p	MIMAT0000449	ETS2	2114	NM_001256295	1	1	0	0	0	1	0	0	0	1	1	1	6
hsa-miR-146a-5p	MIMAT0000449	ETV5	2119	XM_005247210	1	1	0	0	0	1	0	0	0	1	1	1	6
hsa-miR-146a-5p	MIMAT0000449	EYA3	2140	NM_001990	1	1	0	0	0	1	0	0	0	1	1	1	6
hsa-miR-146a-5p	MIMAT0000449	FANCF	2188	NM_022725	1	1	0	0	0	1	0	0	1	0	1	1	6
hsa-miR-146a-5p	MIMAT0000449	FGF2	2247	XM_005262836	0	1	1	0	0	1	0	0	0	1	1	1	6
hsa-miR-146a-5p	MIMAT0000449	FLOT2	2319	NM_004475	0	1	1	0	0	1	0	0	1	0	1	1	6
hsa-miR-146a-5p	MIMAT0000449	FNTB	2342	NM_002028	0	1	1	0	0	1	0	0	1	0	1	1	6
hsa-miR-146a-5p	MIMAT0000449	GABRA1	2554	NM_001127644	1	1	0	0	0	1	0	0	0	1	1	1	6
hsa-miR-146a-5p	MIMAT0000449	GAD1	2571	NM_000817	1	1	0	0	0	1	0	0	1	0	1	1	6
hsa-miR-146a-5p	MIMAT0000449	GCNT1	2650	NM_001097634	1	1	0	0	0	1	0	0	0	1	1	1	6
hsa-miR-146a-5p	MIMAT0000449	GFPT1	2673	NM_001244710	0	1	1	0	0	1	0	0	0	1	1	1	6
hsa-miR-146a-5p	MIMAT0000449	GJA3	2700	NM_021954	1	1	0	0	0	1	0	0	1	1	1	0	6
hsa-miR-146a-5p	MIMAT0000449	GLUD1	2746	NM_005271	0	1	0	0	0	1	1	0	1	1	1	0	6
hsa-miR-146a-5p	MIMAT0000449	GNA12	2768	NM_007353	1	1	0	0	0	1	0	0	1	0	1	1	6
hsa-miR-146a-5p	MIMAT0000449	GNL1	2794	NM_005275	1	1	1	0	0	1	0	0	0	0	1	1	6
hsa-miR-146a-5p	MIMAT0000449	GPR26	2849	NM_153442	1	1	1	0	0	0	0	0	1	0	1	1	6
hsa-miR-146a-5p	MIMAT0000449	GRM3	2913	NM_000840	1	1	0	0	0	0	1	0	1	1	1	0	6
hsa-miR-146a-5p	MIMAT0000449	GSPT1	2935	NM_001130007	1	1	0	0	0	1	0	0	0	1	1	1	6
hsa-miR-146a-5p	MIMAT0000449	GUCY1A3	2982	NM_000856	1	1	1	0	0	1	0	0	0	0	1	1	6
hsa-miR-146a-5p	MIMAT0000449	GUCY2C	2984	NM_004963	1	1	0	0	0	1	0	0	1	0	1	1	6
hsa-miR-146a-5p	MIMAT0000449	HDLBP	3069	NM_005336	1	1	0	0	0	1	0	0	0	1	1	1	6
hsa-miR-146a-5p	MIMAT0000449	HK2	3099	NM_000189	1	1	0	0	0	1	0	0	1	0	1	1	6
hsa-miR-146a-5p	MIMAT0000449	HNRNPD	3184	NM_031370	1	1	1	0	1	0	0	0	0	0	1	1	6
hsa-miR-146a-5p	MIMAT0000449	HNRNPH3	3189	NM_012207	1	1	0	0	0	1	0	0	0	1	1	1	6
hsa-miR-146a-5p	MIMAT0000449	HTR2C	3358	NM_001256760	1	1	0	0	0	1	0	0	0	1	1	1	6
hsa-miR-146a-5p	MIMAT0000449	IFI35	3430	NM_005533	1	1	0	0	0	1	0	0	1	0	1	1	6
hsa-miR-146a-5p	MIMAT0000449	IL13RA1	3597	NM_001560	1	1	0	0	0	1	0	0	1	1	1	0	6
hsa-miR-146a-5p	MIMAT0000449	IRF5	3663	XM_005250317	0	1	1	0	0	1	0	0	0	1	1	1	6
hsa-miR-146a-5p	MIMAT0000449	ITGA2	3673	NM_002203	0	1	1	0	0	1	0	0	1	0	1	1	6
hsa-miR-146a-5p	MIMAT0000449	ITGB3	3690	NM_000212	1	1	0	0	0	1	0	0	1	0	1	1	6
hsa-miR-146a-5p	MIMAT0000449	KCNA1	3736	NM_000217	1	1	0	0	0	1	0	0	1	1	1	0	6
hsa-miR-146a-5p	MIMAT0000449	KCNA6	3742	XM_005253686	0	1	1	0	0	1	0	0	0	1	1	1	6
hsa-miR-146a-5p	MIMAT0000449	KCNK3	3777	NM_002246	1	1	1	0	0	0	0	0	1	0	1	1	6
hsa-miR-146a-5p	MIMAT0000449	KIF5C	3800	NM_004522	1	1	0	0	0	1	0	0	1	1	1	0	6
hsa-miR-146a-5p	MIMAT0000449	KPNA4	3840	NM_002268	1	1	0	0	0	1	0	0	0	1	1	1	6
hsa-miR-146a-5p	MIMAT0000449	KRT10	3858	NM_000421	1	1	0	0	0	1	0	0	1	0	1	1	6
hsa-miR-146a-5p	MIMAT0000449	LAD1	3898	NM_005558	1	1	0	0	0	1	0	0	1	0	1	1	6
hsa-miR-146a-5p	MIMAT0000449	LBR	3930	NM_002296	1	1	0	0	0	1	0	0	0	1	1	1	6
hsa-miR-146a-5p	MIMAT0000449	LGALS8	3964	NM_006499	1	1	0	0	0	1	0	0	0	1	1	1	6
hsa-miR-146a-5p	MIMAT0000449	LRMP	4033	NM_006152	1	1	0	0	0	1	0	0	1	0	1	1	6
hsa-miR-146a-5p	MIMAT0000449	CD180	4064	XM_005248504	1	1	0	0	0	1	0	0	0	1	1	1	6
hsa-miR-146a-5p	MIMAT0000449	NBR1	4077	NM_031858	1	1	0	0	0	1	0	0	0	1	1	1	6
hsa-miR-146a-5p	MIMAT0000449	SMAD3	4088	XM_005254383	1	1	0	0	0	1	0	0	0	1	1	1	6
hsa-miR-146a-5p	MIMAT0000449	MDM4	4194	NM_002393	1	1	0	0	0	1	0	0	0	1	1	1	6
hsa-miR-146a-5p	MIMAT0000449	MEF2C	4208	NM_002397	1	1	0	0	0	1	0	0	0	1	1	1	6
hsa-miR-146a-5p	MIMAT0000449	MGAT1	4245	XM_005265918	0	1	0	1	0	1	0	0	0	1	1	1	6
hsa-miR-146a-5p	MIMAT0000449	MID1	4281	NM_000381	1	1	1	0	0	1	0	0	0	0	1	1	6
hsa-miR-146a-5p	MIMAT0000449	AFF1	4299	XM_005263009	1	1	0	0	0	1	0	0	0	1	1	1	6
hsa-miR-146a-5p	MIMAT0000449	AFF1	4299	XM_005263010	1	1	0	0	0	1	0	0	0	1	1	1	6
hsa-miR-146a-5p	MIMAT0000449	MME	4311	NM_007289	1	1	0	0	0	1	0	0	0	1	1	1	6
hsa-miR-146a-5p	MIMAT0000449	MYO9A	4649	XM_005254404	1	1	0	0	0	1	0	0	0	1	1	1	6
hsa-miR-146a-5p	MIMAT0000449	NCAM1	4684	NM_001242607	1	1	0	0	0	1	0	0	0	1	1	1	6
hsa-miR-146a-5p	MIMAT0000449	NFIB	4781	XM_005251467	1	1	0	0	0	1	0	0	0	1	1	1	6
hsa-miR-146a-5p	MIMAT0000449	NOVA1	4857	XM_005267707	1	1	1	0	0	1	0	0	0	0	1	1	6
hsa-miR-146a-5p	MIMAT0000449	NPTX1	4884	NM_002522	1	1	0	0	0	1	0	0	1	0	1	1	6
hsa-miR-146a-5p	MIMAT0000449	OAS2	4939	NM_002535	1	1	0	0	0	1	0	0	1	0	1	1	6
hsa-miR-146a-5p	MIMAT0000449	OPCML	4978	XM_005271572	1	1	0	0	0	1	0	0	0	1	1	1	6
hsa-miR-146a-5p	MIMAT0000449	PAX7	5081	NM_001135254	1	1	1	0	0	1	0	0	0	0	1	1	6
hsa-miR-146a-5p	MIMAT0000449	PDE1C	5137	XM_005249767	1	1	0	0	0	1	0	0	0	1	1	1	6
hsa-miR-146a-5p	MIMAT0000449	PDE3A	5139	XM_005253389	1	1	1	0	0	1	0	0	0	0	1	1	6
hsa-miR-146a-5p	MIMAT0000449	PDK3	5165	NM_001142386	1	1	1	0	0	0	0	0	0	1	1	1	6
hsa-miR-146a-5p	MIMAT0000449	PGK1	5230	NM_000291	1	1	1	0	0	0	0	0	1	0	1	1	6
hsa-miR-146a-5p	MIMAT0000449	PHKG2	5261	NM_000294	1	1	1	0	0	1	0	0	0	0	1	1	6
hsa-miR-146a-5p	MIMAT0000449	PKHD1	5314	NM_138694	0	1	0	0	0	1	0	0	1	1	1	1	6
hsa-miR-146a-5p	MIMAT0000449	PKNOX1	5316	NM_004571	1	1	0	0	0	1	0	0	1	1	1	0	6
hsa-miR-146a-5p	MIMAT0000449	PLP1	5354	NM_001128834	1	1	0	0	0	1	0	1	0	0	1	1	6
hsa-miR-146a-5p	MIMAT0000449	PRRX1	5396	NM_006902	1	1	1	0	0	1	0	0	0	0	1	1	6
hsa-miR-146a-5p	MIMAT0000449	PPP1R7	5510	NM_002712	1	1	1	0	0	1	0	0	0	0	1	1	6
hsa-miR-146a-5p	MIMAT0000449	PRKAB1	5564	NM_006253	1	1	0	0	0	1	0	0	1	0	1	1	6
hsa-miR-146a-5p	MIMAT0000449	MAPK1	5594	NM_002745	1	1	0	0	0	1	0	0	1	1	1	0	6
hsa-miR-146a-5p	MIMAT0000449	MAPK4	5596	XM_005258299	1	1	0	0	0	1	0	0	0	1	1	1	6
hsa-miR-146a-5p	MIMAT0000449	MAPK8	5599	XM_005269974	1	1	0	0	0	1	0	0	0	1	1	1	6
hsa-miR-146a-5p	MIMAT0000449	PSMD11	5717	NM_001270482	1	1	0	0	0	1	0	0	0	1	1	1	6
hsa-miR-146a-5p	MIMAT0000449	PTPN11	5781	NM_002834	1	1	0	0	0	1	0	0	1	0	1	1	6
hsa-miR-146a-5p	MIMAT0000449	RGS16	6004	NM_002928	1	1	0	0	0	1	0	0	1	0	1	1	6
hsa-miR-146a-5p	MIMAT0000449	RNF4	6047	NM_001185009	1	1	0	0	0	1	0	0	0	1	1	1	6
hsa-miR-146a-5p	MIMAT0000449	RPS6KA3	6197	XM_005274574	1	1	0	0	0	1	0	0	0	1	1	1	6
hsa-miR-146a-5p	MIMAT0000449	SCP2	6342	NM_002979	1	1	0	0	0	1	0	0	0	1	1	1	6
hsa-miR-146a-5p	MIMAT0000449	SDHC	6391	NM_003001	1	1	1	0	1	0	0	0	0	0	1	1	6
hsa-miR-146a-5p	MIMAT0000449	SFPQ	6421	XM_005271111	1	1	1	0	0	1	0	0	0	0	1	1	6
hsa-miR-146a-5p	MIMAT0000449	SLC6A6	6533	NM_003043	1	1	0	0	0	1	0	0	1	1	1	0	6
hsa-miR-146a-5p	MIMAT0000449	SLC7A2	6542	NM_001008539	1	1	1	0	0	1	0	0	0	0	1	1	6
hsa-miR-146a-5p	MIMAT0000449	SLC18A2	6571	NM_003054	1	1	1	0	0	1	0	0	0	0	1	1	6
hsa-miR-146a-5p	MIMAT0000449	SLCO1A2	6579	NM_134431	1	1	0	0	0	1	0	0	1	1	1	0	6
hsa-miR-146a-5p	MIMAT0000449	SMARCD2	6603	XM_005257604	1	1	1	0	0	1	0	0	0	0	1	1	6
hsa-miR-146a-5p	MIMAT0000449	SUMO3	6612	XM_005261165	1	1	0	0	0	1	0	0	0	1	1	1	6
hsa-miR-146a-5p	MIMAT0000449	SSR3	6747	NM_007107	1	1	0	0	0	1	0	0	1	1	1	0	6
hsa-miR-146a-5p	MIMAT0000449	SSTR1	6751	NM_001049	1	1	0	0	0	1	0	0	1	0	1	1	6
hsa-miR-146a-5p	MIMAT0000449	SS18	6760	XM_005258335	1	1	1	0	0	1	0	0	0	0	1	1	6
hsa-miR-146a-5p	MIMAT0000449	ST5	6764	XM_005253078	1	1	0	0	0	1	0	0	0	1	1	1	6
hsa-miR-146a-5p	MIMAT0000449	SVIL	6840	XM_005252573	1	1	1	0	0	1	0	0	0	0	1	1	6
hsa-miR-146a-5p	MIMAT0000449	SYN1	6853	NM_006950	1	1	0	0	0	1	1	0	0	0	1	1	6
hsa-miR-146a-5p	MIMAT0000449	ZEB1	6935	XM_005252577	1	1	0	0	0	1	0	0	0	1	1	1	6
hsa-miR-146a-5p	MIMAT0000449	TFRC	7037	NM_003234	1	1	0	0	0	1	0	0	1	1	1	0	6
hsa-miR-146a-5p	MIMAT0000449	TLL1	7092	XM_005263191	1	1	0	0	0	1	0	0	0	1	1	1	6
hsa-miR-146a-5p	MIMAT0000449	TRAF6	7189	NM_145803	1	1	1	0	1	0	0	0	0	0	1	1	6
hsa-miR-146a-5p	MIMAT0000449	UBE2D3	7323	NM_181892	1	1	1	0	0	1	0	0	0	0	1	1	6
hsa-miR-146a-5p	MIMAT0000449	ZXDA	7789	NM_007156	1	1	1	0	0	1	0	0	0	0	1	1	6
hsa-miR-146a-5p	MIMAT0000449	PRDM2	7799	NM_012231	1	1	0	0	0	1	0	0	1	1	1	0	6
hsa-miR-146a-5p	MIMAT0000449	CUL5	8065	NM_003478	1	1	0	0	0	1	0	0	1	0	1	1	6
hsa-miR-146a-5p	MIMAT0000449	KMT2D	8085	XM_005269162	1	1	1	0	0	1	0	0	0	0	1	1	6
hsa-miR-146a-5p	MIMAT0000449	C21orf33	8209	XM_005261183	1	1	1	0	0	1	0	0	0	0	1	1	6
hsa-miR-146a-5p	MIMAT0000449	DGCR6	8214	NM_005675	1	1	0	0	0	1	0	0	1	0	1	1	6
hsa-miR-146a-5p	MIMAT0000449	FZD1	8321	NM_003505	0	1	1	0	0	1	0	0	1	0	1	1	6
hsa-miR-146a-5p	MIMAT0000449	EEA1	8411	NM_003566	1	1	0	0	0	0	1	0	1	1	1	0	6
hsa-miR-146a-5p	MIMAT0000449	SOAT2	8435	NM_003578	0	1	1	0	0	1	0	0	1	0	1	1	6
hsa-miR-146a-5p	MIMAT0000449	DGKD	8527	NM_152879	1	1	1	0	0	1	0	0	0	0	1	1	6
hsa-miR-146a-5p	MIMAT0000449	CDC14B	8555	NM_033331	1	1	0	0	0	1	0	0	0	1	1	1	6
hsa-miR-146a-5p	MIMAT0000449	RNMT	8731	NM_003799	1	1	0	0	0	1	0	0	1	1	1	0	6
hsa-miR-146a-5p	MIMAT0000449	CRADD	8738	XM_005269211	1	1	0	0	0	1	0	0	0	1	1	1	6
hsa-miR-146a-5p	MIMAT0000449	SUCLG2	8801	NM_003848	1	1	0	0	0	1	0	0	1	0	1	1	6
hsa-miR-146a-5p	MIMAT0000449	GMPS	8833	XM_005247865	0	1	1	0	0	1	0	0	0	1	1	1	6
hsa-miR-146a-5p	MIMAT0000449	RAB7L1	8934	NM_001135663	0	1	1	0	1	1	0	0	0	0	1	1	6
hsa-miR-146a-5p	MIMAT0000449	KALRN	8997	NM_001024660	0	1	1	0	0	1	1	0	0	0	1	1	6
hsa-miR-146a-5p	MIMAT0000449	TAF1C	9013	NM_005679	1	1	1	0	0	1	0	0	0	0	1	1	6
hsa-miR-146a-5p	MIMAT0000449	MPZL1	9019	NM_003953	1	1	1	0	0	1	0	0	0	0	1	1	6
hsa-miR-146a-5p	MIMAT0000449	INA	9118	NM_032727	1	1	0	0	0	1	0	0	1	1	1	0	6
hsa-miR-146a-5p	MIMAT0000449	RABEP1	9135	NM_004703	1	1	0	0	0	1	0	0	0	1	1	1	6
hsa-miR-146a-5p	MIMAT0000449	KCNAB3	9196	XM_005256849	1	1	0	0	0	1	0	0	0	1	1	1	6
hsa-miR-146a-5p	MIMAT0000449	CYTH1	9267	NM_004762	1	1	0	0	0	1	0	0	0	1	1	1	6
hsa-miR-146a-5p	MIMAT0000449	BCL7B	9275	NM_001707	1	1	0	0	0	1	0	0	1	0	1	1	6
hsa-miR-146a-5p	MIMAT0000449	LIPG	9388	XM_005258390	1	1	0	0	0	1	0	0	0	1	1	1	6
hsa-miR-146a-5p	MIMAT0000449	TGFBRAP1	9392	XM_005264042	1	1	0	0	0	1	0	0	0	1	1	1	6
hsa-miR-146a-5p	MIMAT0000449	ABCG2	9429	NM_004827	0	1	1	0	0	1	0	0	1	0	1	1	6
hsa-miR-146a-5p	MIMAT0000449	RASAL2	9462	NM_170692	1	1	0	0	0	1	0	0	0	1	1	1	6
hsa-miR-146a-5p	MIMAT0000449	ADAMTS3	9508	NM_014243	1	1	0	0	0	1	0	0	1	0	1	1	6
hsa-miR-146a-5p	MIMAT0000449	ENTPD4	9583	NM_004901	1	1	0	0	0	1	0	0	0	1	1	1	6
hsa-miR-146a-5p	MIMAT0000449	GDA	9615	NM_001242506	0	1	1	0	0	1	0	0	0	1	1	1	6
hsa-miR-146a-5p	MIMAT0000449	PPIP5K1	9677	XM_005254801	0	1	1	0	0	1	1	0	0	0	1	1	6
hsa-miR-146a-5p	MIMAT0000449	FAM65B	9750	XM_005249500	1	1	0	0	0	1	0	0	0	1	1	1	6
hsa-miR-146a-5p	MIMAT0000449	HDAC4	9759	NM_006037	0	1	0	0	0	1	0	0	1	1	1	1	6
hsa-miR-146a-5p	MIMAT0000449	RASSF2	9770	XM_005260895	0	1	1	0	0	1	0	0	0	1	1	1	6
hsa-miR-146a-5p	MIMAT0000449	ATG13	9776	NM_001205119	1	1	1	0	0	1	0	0	0	0	1	1	6
hsa-miR-146a-5p	MIMAT0000449	DNAJC6	9829	NM_001256864	1	1	0	0	0	1	0	0	0	1	1	1	6
hsa-miR-146a-5p	MIMAT0000449	HEPH	9843	NM_138737	0	1	1	0	0	1	0	0	0	1	1	1	6
hsa-miR-146a-5p	MIMAT0000449	LPPR4	9890	NM_014839	1	1	0	0	0	1	0	0	1	1	1	0	6
hsa-miR-146a-5p	MIMAT0000449	RNF10	9921	XM_005254013	0	1	1	0	0	1	1	0	0	0	1	1	6
hsa-miR-146a-5p	MIMAT0000449	IQSEC1	9922	XM_005265624	0	1	1	0	0	1	0	0	0	1	1	1	6
hsa-miR-146a-5p	MIMAT0000449	HELZ	9931	XM_005257888	1	1	0	0	0	1	0	0	0	1	1	1	6
hsa-miR-146a-5p	MIMAT0000449	HDAC5	10014	XM_005256904	0	1	0	0	0	1	1	0	0	1	1	1	6
hsa-miR-146a-5p	MIMAT0000449	HIPK3	10114	NM_005734	1	1	1	0	0	1	0	0	0	0	1	1	6
hsa-miR-146a-5p	MIMAT0000449	MPHOSPH6	10200	NM_005792	0	1	1	0	0	1	0	0	1	0	1	1	6
hsa-miR-146a-5p	MIMAT0000449	TIMM17B	10245	XM_005272580	1	1	1	0	0	1	0	0	0	0	1	1	6
hsa-miR-146a-5p	MIMAT0000449	TIMM17B	10245	XM_005278022	1	1	1	0	0	1	0	0	0	0	1	1	6
hsa-miR-146a-5p	MIMAT0000449	SPRY3	10251	NM_005840	0	1	1	0	0	1	0	0	0	1	1	1	6
hsa-miR-146a-5p	MIMAT0000449	HYOU1	10525	NM_006389	0	1	1	0	0	1	0	0	1	0	1	1	6
hsa-miR-146a-5p	MIMAT0000449	ATG7	10533	NM_006395	1	1	0	0	0	1	0	0	0	1	1	1	6
hsa-miR-146a-5p	MIMAT0000449	OLFM4	10562	NM_006418	0	1	1	0	0	1	0	0	1	0	1	1	6
hsa-miR-146a-5p	MIMAT0000449	SORBS1	10580	XM_005269403	1	1	0	0	0	1	0	0	0	1	1	1	6
hsa-miR-146a-5p	MIMAT0000449	CDC42EP3	10602	NM_006449	1	1	0	0	0	1	0	0	1	0	1	1	6
hsa-miR-146a-5p	MIMAT0000449	EXOC5	10640	NM_006544	1	1	1	0	0	0	0	0	1	0	1	1	6
hsa-miR-146a-5p	MIMAT0000449	FUT9	10690	NM_006581	1	1	1	0	0	0	0	0	1	0	1	1	6
hsa-miR-146a-5p	MIMAT0000449	RBBP9	10741	NM_006606	1	1	0	0	0	1	0	0	1	1	1	0	6
hsa-miR-146a-5p	MIMAT0000449	ARPP19	10776	XM_005254132	1	1	1	0	0	1	0	0	0	0	1	1	6
hsa-miR-146a-5p	MIMAT0000449	SEC24A	10802	NM_021982	1	1	0	0	0	1	0	0	1	0	1	1	6
hsa-miR-146a-5p	MIMAT0000449	FAXDC2	10826	XM_005268357	1	1	1	0	0	1	0	0	0	0	1	1	6
hsa-miR-146a-5p	MIMAT0000449	EHMT2	10919	XM_005248824	1	1	0	0	0	1	1	0	0	0	1	1	6
hsa-miR-146a-5p	MIMAT0000449	POP1	10940	NM_001145860	0	1	1	0	0	1	0	0	0	1	1	1	6
hsa-miR-146a-5p	MIMAT0000449	ZHX1	11244	NM_001017926	1	1	0	0	0	1	0	0	0	1	1	1	6
hsa-miR-146a-5p	MIMAT0000449	SYNRG	11276	XM_005256980	0	1	1	0	0	1	1	0	0	0	1	1	6
hsa-miR-146a-5p	MIMAT0000449	IKZF2	22807	XM_005246383	1	1	0	0	0	1	0	0	0	1	1	1	6
hsa-miR-146a-5p	MIMAT0000449	COPZ1	22818	NM_001271736	0	1	1	0	0	1	0	0	0	1	1	1	6
hsa-miR-146a-5p	MIMAT0000449	ZNF652	22834	NM_001145365	1	1	1	0	1	0	0	0	0	0	1	1	6
hsa-miR-146a-5p	MIMAT0000449	ANKRD26	22852	XM_005252409	1	1	0	0	0	1	0	0	0	1	1	1	6
hsa-miR-146a-5p	MIMAT0000449	SLITRK3	22865	XM_005247230	1	1	0	0	0	1	0	0	0	1	1	1	6
hsa-miR-146a-5p	MIMAT0000449	BAHD1	22893	XM_005254229	1	1	0	0	0	1	0	0	0	1	1	1	6
hsa-miR-146a-5p	MIMAT0000449	RAB18	22931	NM_001256410	1	1	0	0	0	1	0	0	0	1	1	1	6
hsa-miR-146a-5p	MIMAT0000449	SHANK2	22941	NM_012309	1	1	0	0	0	1	0	0	1	1	1	0	6
hsa-miR-146a-5p	MIMAT0000449	ERP44	23071	NM_015051	1	1	0	0	0	1	0	0	1	0	1	1	6
hsa-miR-146a-5p	MIMAT0000449	AVL9	23080	XM_005249668	1	1	1	0	0	1	0	0	0	0	1	1	6
hsa-miR-146a-5p	MIMAT0000449	EXPH5	23086	NM_015065	1	1	1	0	0	1	0	0	0	0	1	1	6
hsa-miR-146a-5p	MIMAT0000449	PEG10	23089	NM_001184962	0	1	1	0	0	1	0	0	0	1	1	1	6
hsa-miR-146a-5p	MIMAT0000449	FRMD4B	23150	NM_015123	1	1	0	0	0	1	0	0	1	0	1	1	6
hsa-miR-146a-5p	MIMAT0000449	ZCCHC14	23174	NM_015144	0	1	1	0	0	1	0	0	1	0	1	1	6
hsa-miR-146a-5p	MIMAT0000449	FAM168A	23201	XM_005273852	1	1	0	0	0	1	0	0	0	1	1	1	6
hsa-miR-146a-5p	MIMAT0000449	PDS5A	23244	NM_001100399	0	1	1	0	0	1	0	0	0	1	1	1	6
hsa-miR-146a-5p	MIMAT0000449	SMG6	23293	XM_005256569	1	1	0	0	0	1	1	0	0	0	1	1	6
hsa-miR-146a-5p	MIMAT0000449	KIF13B	23303	NM_015254	0	1	1	0	0	1	0	0	1	0	1	1	6
hsa-miR-146a-5p	MIMAT0000449	USP22	23326	NM_015276	0	1	1	0	0	1	0	0	1	0	1	1	6
hsa-miR-146a-5p	MIMAT0000449	USP24	23358	NM_015306	0	1	0	0	0	1	0	0	1	1	1	1	6
hsa-miR-146a-5p	MIMAT0000449	LRRC8B	23507	NM_015350	1	1	1	0	0	1	0	0	0	0	1	1	6
hsa-miR-146a-5p	MIMAT0000449	LMOD1	25802	NM_012134	1	1	0	0	0	1	0	0	1	0	1	1	6
hsa-miR-146a-5p	MIMAT0000449	SULT4A1	25830	NM_014351	1	1	0	0	0	1	0	0	1	0	1	1	6
hsa-miR-146a-5p	MIMAT0000449	METTL21B	25895	NM_206914	1	1	0	0	0	1	0	0	0	1	1	1	6
hsa-miR-146a-5p	MIMAT0000449	IBTK	25998	NM_015525	0	1	1	0	0	1	0	0	1	0	1	1	6
hsa-miR-146a-5p	MIMAT0000449	GLCE	26035	XM_005254298	1	1	0	0	0	1	0	0	0	1	1	1	6
hsa-miR-146a-5p	MIMAT0000449	ZNF451	26036	NM_001257273	0	1	1	0	0	1	0	0	0	1	1	1	6
hsa-miR-146a-5p	MIMAT0000449	AUTS2	26053	NM_015570	1	1	0	0	0	1	0	0	1	0	1	1	6
hsa-miR-146a-5p	MIMAT0000449	FBXL5	26234	NM_012161	1	1	0	0	0	1	1	0	0	0	1	1	6
hsa-miR-146a-5p	MIMAT0000449	DISC1	27185	NM_001164537	1	1	0	0	0	1	0	0	0	1	1	1	6
hsa-miR-146a-5p	MIMAT0000449	SIT1	27240	NM_014450	1	1	0	0	0	1	0	0	1	0	1	1	6
hsa-miR-146a-5p	MIMAT0000449	TNRC6A	27327	XM_005255253	1	1	0	0	0	1	0	0	0	1	1	1	6
hsa-miR-146a-5p	MIMAT0000449	EML4	27436	XM_005264267	0	1	1	0	0	1	0	0	0	1	1	1	6
hsa-miR-146a-5p	MIMAT0000449	CECR6	27439	NM_031890	0	1	1	0	0	1	0	0	1	0	1	1	6
hsa-miR-146a-5p	MIMAT0000449	PCLO	27445	NM_033026	0	1	1	0	0	1	0	0	1	0	1	1	6
hsa-miR-146a-5p	MIMAT0000449	ZBTB44	29068	XM_005271521	1	1	0	0	0	1	0	0	0	1	1	1	6
hsa-miR-146a-5p	MIMAT0000449	BABAM1	29086	XM_005259867	1	1	0	0	0	1	0	0	0	1	1	1	6
hsa-miR-146a-5p	MIMAT0000449	STXBP6	29091	XM_005267556	1	1	1	0	0	1	0	0	0	0	1	1	6
hsa-miR-146a-5p	MIMAT0000449	MRPL22	29093	NM_014180	1	1	0	0	0	1	0	0	0	1	1	1	6
hsa-miR-146a-5p	MIMAT0000449	RBM15B	29890	NM_013286	1	1	0	0	0	1	0	0	1	0	1	1	6
hsa-miR-146a-5p	MIMAT0000449	SNX12	29934	NM_001256185	0	1	1	0	0	1	0	0	0	1	1	1	6
hsa-miR-146a-5p	MIMAT0000449	TRHDE	29953	NM_013381	0	1	1	0	0	1	0	0	1	0	1	1	6
hsa-miR-146a-5p	MIMAT0000449	CDON	50937	XM_005271584	0	1	1	0	0	1	0	0	0	1	1	1	6
hsa-miR-146a-5p	MIMAT0000449	PDE11A	50940	NM_016953	0	1	1	0	0	1	0	0	0	1	1	1	6
hsa-miR-146a-5p	MIMAT0000449	DESI2	51029	NM_016076	1	1	0	0	0	1	0	0	1	1	1	0	6
hsa-miR-146a-5p	MIMAT0000449	TUBD1	51174	NM_016261	0	1	1	0	0	1	0	0	1	0	1	1	6
hsa-miR-146a-5p	MIMAT0000449	TMEM216	51259	NM_001173991	0	1	1	0	0	1	0	0	0	1	1	1	6
hsa-miR-146a-5p	MIMAT0000449	SPG21	51324	XM_005254436	1	1	0	0	0	1	1	0	0	0	1	1	6
hsa-miR-146a-5p	MIMAT0000449	HECA	51696	NM_016217	1	1	0	0	0	1	0	0	1	1	1	0	6
hsa-miR-146a-5p	MIMAT0000449	PADI3	51702	NM_016233	1	1	0	0	0	1	0	0	1	0	1	1	6
hsa-miR-146a-5p	MIMAT0000449	RAPGEF6	51735	NM_001164386	1	1	0	0	0	1	0	0	0	1	1	1	6
hsa-miR-146a-5p	MIMAT0000449	ERAP1	51752	NM_016442	1	1	0	0	0	1	0	0	1	0	1	1	6
hsa-miR-146a-5p	MIMAT0000449	CDK12	51755	NM_016507	0	1	1	0	0	1	0	0	0	1	1	1	6
hsa-miR-146a-5p	MIMAT0000449	RSF1	51773	XM_005274051	1	1	0	0	0	1	0	0	0	1	1	1	6
hsa-miR-146a-5p	MIMAT0000449	P2RY13	53829	NM_176894	1	1	0	0	0	1	0	0	0	1	1	1	6
hsa-miR-146a-5p	MIMAT0000449	SSH1	54434	XM_005268984	1	1	0	0	0	1	0	0	0	1	1	1	6
hsa-miR-146a-5p	MIMAT0000449	ANKIB1	54467	NM_019004	1	1	0	0	0	1	0	0	1	1	1	0	6
hsa-miR-146a-5p	MIMAT0000449	MTMR12	54545	XM_005248313	1	1	0	0	0	1	0	0	0	1	1	1	6
hsa-miR-146a-5p	MIMAT0000449	EPB41L4B	54566	NM_019114	1	1	0	0	0	1	0	0	1	0	1	1	6
hsa-miR-146a-5p	MIMAT0000449	OTUD4	54726	XM_005263079	1	1	0	0	0	1	0	0	0	1	1	1	6
hsa-miR-146a-5p	MIMAT0000449	ZNF586	54807	NM_001204814	0	1	1	0	0	1	0	0	0	1	1	1	6
hsa-miR-146a-5p	MIMAT0000449	CNTLN	54875	XM_005251493	1	1	0	0	0	1	1	0	0	0	1	1	6
hsa-miR-146a-5p	MIMAT0000449	DPP8	54878	XM_005254500	1	1	1	0	0	1	0	0	0	0	1	1	6
hsa-miR-146a-5p	MIMAT0000449	RETSAT	54884	NM_017750	1	1	0	0	0	1	0	0	1	0	1	1	6
hsa-miR-146a-5p	MIMAT0000449	INO80D	54891	XM_005246658	1	1	0	0	0	1	0	0	0	1	1	1	6
hsa-miR-146a-5p	MIMAT0000449	CASZ1	54897	NM_001079843	0	1	1	0	0	1	0	0	1	0	1	1	6
hsa-miR-146a-5p	MIMAT0000449	PARP16	54956	XM_005254516	1	1	0	0	0	1	0	0	0	1	1	1	6
hsa-miR-146a-5p	MIMAT0000449	ULK4	54986	XM_005265261	1	1	0	0	0	1	1	0	0	0	1	1	6
hsa-miR-146a-5p	MIMAT0000449	PDPR	55066	XM_005256016	1	1	0	0	0	1	0	0	0	1	1	1	6
hsa-miR-146a-5p	MIMAT0000449	BSDC1	55108	XM_005270985	1	1	1	0	0	1	0	0	0	0	1	1	6
hsa-miR-146a-5p	MIMAT0000449	CDCA8	55143	NM_001256875	1	1	0	0	0	1	0	0	0	1	1	1	6
hsa-miR-146a-5p	MIMAT0000449	PRMT6	55170	NM_018137	1	1	0	0	0	1	0	0	1	0	1	1	6
hsa-miR-146a-5p	MIMAT0000449	GOLPH3L	55204	NM_018178	0	1	1	0	0	1	0	0	1	0	1	1	6
hsa-miR-146a-5p	MIMAT0000449	QRSL1	55278	NM_018292	1	1	0	0	0	1	0	0	0	1	1	1	6
hsa-miR-146a-5p	MIMAT0000449	FBXW7	55294	NM_033632	1	1	0	0	0	1	0	0	0	1	1	1	6
hsa-miR-146a-5p	MIMAT0000449	ELAC1	55520	NM_018696	1	1	0	0	0	1	0	0	1	0	1	1	6
hsa-miR-146a-5p	MIMAT0000449	SOX6	55553	NM_017508	1	1	0	0	0	1	0	0	0	1	1	1	6
hsa-miR-146a-5p	MIMAT0000449	RNPC3	55599	XM_005271009	1	1	0	0	0	1	0	0	0	1	1	1	6
hsa-miR-146a-5p	MIMAT0000449	CDKN2AIP	55602	XM_005263118	0	1	1	0	0	1	0	0	0	1	1	1	6
hsa-miR-146a-5p	MIMAT0000449	TASP1	55617	NM_017714	1	1	0	0	0	1	0	0	1	0	1	1	6
hsa-miR-146a-5p	MIMAT0000449	HIF1AN	55662	NM_017902	1	1	1	0	0	0	0	0	1	0	1	1	6
hsa-miR-146a-5p	MIMAT0000449	SLC30A6	55676	NM_001193513	1	1	1	0	0	1	0	0	0	0	1	1	6
hsa-miR-146a-5p	MIMAT0000449	PACS1	55690	NM_018026	1	1	0	0	0	1	0	0	1	0	1	1	6
hsa-miR-146a-5p	MIMAT0000449	FRMD4A	55691	XM_005252489	1	1	1	0	0	1	0	0	0	0	1	1	6
hsa-miR-146a-5p	MIMAT0000449	IPO9	55705	NM_018085	1	1	0	0	0	1	0	0	1	0	1	1	6
hsa-miR-146a-5p	MIMAT0000449	FAM178A	55719	NM_018121	1	1	0	0	0	1	0	0	1	0	1	1	6
hsa-miR-146a-5p	MIMAT0000449	BTBD7	55727	NM_001002860	0	1	0	0	0	1	0	0	1	1	1	1	6
hsa-miR-146a-5p	MIMAT0000449	WDR52	55779	NM_001164496	1	1	1	0	0	1	0	0	0	0	1	1	6
hsa-miR-146a-5p	MIMAT0000449	NXT2	55916	NM_018698	1	1	0	0	0	1	0	0	1	0	1	1	6
hsa-miR-146a-5p	MIMAT0000449	BAIAP2L1	55971	NM_018842	1	1	0	0	0	1	0	0	1	0	1	1	6
hsa-miR-146a-5p	MIMAT0000449	BCAP29	55973	NM_018844	1	1	1	0	0	1	0	0	0	0	1	1	6
hsa-miR-146a-5p	MIMAT0000449	KIAA1217	56243	XM_005252500	1	1	0	0	0	1	1	0	0	1	1	0	6
hsa-miR-146a-5p	MIMAT0000449	GPCPD1	56261	XM_005260759	1	1	0	0	0	1	0	0	0	1	1	1	6
hsa-miR-146a-5p	MIMAT0000449	EIF5A2	56648	NM_020390	1	1	0	0	0	1	0	0	1	0	1	1	6
hsa-miR-146a-5p	MIMAT0000449	CDC42SE1	56882	NM_001038707	1	1	1	0	0	1	0	0	0	0	1	1	6
hsa-miR-146a-5p	MIMAT0000449	FEM1C	56929	XM_005272035	1	1	0	0	0	1	0	0	0	1	1	1	6
hsa-miR-146a-5p	MIMAT0000449	OTUD7B	56957	NM_020205	1	1	0	0	0	0	0	0	1	1	1	1	6
hsa-miR-146a-5p	MIMAT0000449	STOX2	56977	XM_005263142	1	1	1	0	0	1	0	0	0	0	1	1	6
hsa-miR-146a-5p	MIMAT0000449	CDC42SE2	56990	NM_020240	1	1	0	0	0	1	0	0	0	1	1	1	6
hsa-miR-146a-5p	MIMAT0000449	TULP4	56995	XM_005267057	1	1	0	0	0	1	0	0	0	1	1	1	6
hsa-miR-146a-5p	MIMAT0000449	ACKR3	57007	NM_020311	0	1	1	0	0	1	0	0	1	0	1	1	6
hsa-miR-146a-5p	MIMAT0000449	PLSCR4	57088	NM_001128304	1	1	1	0	0	1	0	0	0	0	1	1	6
hsa-miR-146a-5p	MIMAT0000449	CYSLTR2	57105	XM_005266477	0	1	1	0	0	1	0	0	0	1	1	1	6
hsa-miR-146a-5p	MIMAT0000449	GOPC	57120	NM_020399	1	1	0	0	0	1	0	0	0	1	1	1	6
hsa-miR-146a-5p	MIMAT0000449	CHMP1B	57132	NM_020412	1	1	0	0	0	1	0	0	1	0	1	1	6
hsa-miR-146a-5p	MIMAT0000449	THOC2	57187	XM_005262449	1	1	0	0	0	1	0	0	0	1	1	1	6
hsa-miR-146a-5p	MIMAT0000449	SEPN1	57190	NM_020451	1	1	1	0	0	1	0	0	0	0	1	1	6
hsa-miR-146a-5p	MIMAT0000449	CNOT6	57472	XM_005265953	1	1	0	0	0	1	0	0	0	1	1	1	6
hsa-miR-146a-5p	MIMAT0000449	KIAA1211	57482	NM_020722	1	1	1	0	0	0	0	0	1	0	1	1	6
hsa-miR-146a-5p	MIMAT0000449	ARID1B	57492	XM_005267069	1	1	0	0	0	1	0	0	0	1	1	1	6
hsa-miR-146a-5p	MIMAT0000449	MTA3	57504	XM_005264459	1	1	0	0	0	1	0	0	0	1	1	1	6
hsa-miR-146a-5p	MIMAT0000449	GPR158	57512	NM_020752	0	1	1	0	0	1	0	0	1	0	1	1	6
hsa-miR-146a-5p	MIMAT0000449	ARHGAP31	57514	NM_020754	1	1	0	0	0	1	0	0	1	1	1	0	6
hsa-miR-146a-5p	MIMAT0000449	SRGAP1	57522	XM_005269042	1	1	0	0	0	1	0	0	0	1	1	1	6
hsa-miR-146a-5p	MIMAT0000449	TAOK1	57551	NM_020791	1	1	0	0	0	1	1	0	0	0	1	1	6
hsa-miR-146a-5p	MIMAT0000449	NYAP2	57624	XM_005246708	1	1	0	0	0	1	0	0	0	1	1	1	6
hsa-miR-146a-5p	MIMAT0000449	RNF213	57674	NM_001256071	1	1	0	0	0	1	0	0	0	1	1	1	6
hsa-miR-146a-5p	MIMAT0000449	ZNF529	57711	NM_001145649	0	1	1	1	0	1	0	0	0	0	1	1	6
hsa-miR-146a-5p	MIMAT0000449	PRX	57716	NM_020956	0	1	1	0	0	1	0	0	1	0	1	1	6
hsa-miR-146a-5p	MIMAT0000449	PPP4R4	57718	NM_058237	1	1	0	0	0	0	1	0	1	1	1	0	6
hsa-miR-146a-5p	MIMAT0000449	MARK4	57787	NM_031417	0	1	1	0	0	1	0	0	1	0	1	1	6
hsa-miR-146a-5p	MIMAT0000449	XPNPEP3	63929	NM_022098	0	1	1	0	0	1	0	0	0	1	1	1	6
hsa-miR-146a-5p	MIMAT0000449	FAM217B	63939	XM_005260509	0	1	1	0	0	1	0	0	0	1	1	1	6
hsa-miR-146a-5p	MIMAT0000449	ANO3	63982	XM_005253063	1	1	0	0	0	1	0	0	0	1	1	1	6
hsa-miR-146a-5p	MIMAT0000449	NPAS3	64067	NM_001164749	1	1	1	0	0	1	0	0	0	0	1	1	6
hsa-miR-146a-5p	MIMAT0000449	XYLT1	64131	NM_022166	1	1	0	0	0	1	0	0	1	0	1	1	6
hsa-miR-146a-5p	MIMAT0000449	KIF9	64147	NM_001134878	0	1	1	0	0	1	0	0	0	1	1	1	6
hsa-miR-146a-5p	MIMAT0000449	NCAPG	64151	NM_022346	1	1	0	0	0	1	0	0	1	0	1	1	6
hsa-miR-146a-5p	MIMAT0000449	TTC31	64427	XM_005264493	1	1	0	0	0	1	0	0	0	1	1	1	6
hsa-miR-146a-5p	MIMAT0000449	CEP85	64793	NM_022778	1	1	0	0	0	1	0	0	1	0	1	1	6
hsa-miR-146a-5p	MIMAT0000449	DDX31	64794	XM_005272206	1	1	0	0	0	1	0	0	0	1	1	1	6
hsa-miR-146a-5p	MIMAT0000449	RFX7	64864	XM_005254603	1	1	1	0	0	1	0	0	0	0	1	1	6
hsa-miR-146a-5p	MIMAT0000449	TMEM237	65062	NM_152388	1	1	0	0	0	1	0	0	0	1	1	1	6
hsa-miR-146a-5p	MIMAT0000449	WNK3	65267	NM_020922	1	1	0	0	0	1	0	0	0	1	1	1	6
hsa-miR-146a-5p	MIMAT0000449	MTMR9	66036	NM_015458	1	1	0	0	0	1	0	0	1	1	1	0	6
hsa-miR-146a-5p	MIMAT0000449	ATP13A3	79572	NM_024524	1	1	0	0	0	1	0	0	1	0	1	1	6
hsa-miR-146a-5p	MIMAT0000449	RIC3	79608	NM_001206671	0	1	1	0	0	1	0	0	0	1	1	1	6
hsa-miR-146a-5p	MIMAT0000449	CCNJL	79616	NM_024565	1	1	0	0	0	1	0	0	1	0	1	1	6
hsa-miR-146a-5p	MIMAT0000449	PPP1R3B	79660	NM_001201329	0	1	1	0	0	1	0	0	0	1	1	1	6
hsa-miR-146a-5p	MIMAT0000449	ZYG11B	79699	NM_024646	1	1	0	0	0	1	0	0	0	1	1	1	6
hsa-miR-146a-5p	MIMAT0000449	TBL1XR1	79718	NM_024665	1	1	0	0	0	1	0	0	1	0	1	1	6
hsa-miR-146a-5p	MIMAT0000449	LIN28A	79727	NM_024674	1	1	0	0	0	1	0	0	1	0	1	1	6
hsa-miR-146a-5p	MIMAT0000449	BBS10	79738	NM_024685	0	1	1	0	0	1	0	0	1	0	1	1	6
hsa-miR-146a-5p	MIMAT0000449	PIP4K2C	79837	NM_024779	0	1	1	0	0	1	0	0	1	0	1	1	6
hsa-miR-146a-5p	MIMAT0000449	THSD4	79875	NM_024817	1	1	0	0	0	1	0	0	1	1	1	0	6
hsa-miR-146a-5p	MIMAT0000449	ZC3H14	79882	NM_024824	1	1	0	0	0	1	0	0	0	1	1	1	6
hsa-miR-146a-5p	MIMAT0000449	DHDDS	79947	NM_024887	0	1	1	0	0	1	0	0	0	1	1	1	6
hsa-miR-146a-5p	MIMAT0000449	TRPM3	80036	XM_005252217	1	1	0	0	0	1	0	0	0	1	1	1	6
hsa-miR-146a-5p	MIMAT0000449	CHD9	80205	XM_005256169	0	1	1	0	0	1	0	0	0	1	1	1	6
hsa-miR-146a-5p	MIMAT0000449	WDR26	80232	NM_025160	1	1	0	0	0	1	0	0	1	0	1	1	6
hsa-miR-146a-5p	MIMAT0000449	EDEM3	80267	NM_025191	0	1	1	0	0	1	0	0	1	0	1	1	6
hsa-miR-146a-5p	MIMAT0000449	CXXC4	80319	NM_025212	1	1	1	0	0	1	0	0	0	0	1	1	6
hsa-miR-146a-5p	MIMAT0000449	ZNF436	80818	NM_001077195	0	1	1	0	0	1	0	0	0	1	1	1	6
hsa-miR-146a-5p	MIMAT0000449	TMPRSS5	80975	XM_005271683	1	1	0	0	0	1	0	0	0	1	1	1	6
hsa-miR-146a-5p	MIMAT0000449	TUBB1	81027	NM_030773	1	1	0	0	0	1	0	0	1	0	1	1	6
hsa-miR-146a-5p	MIMAT0000449	SYNC	81493	NM_030786	0	1	1	0	0	1	0	0	1	0	1	1	6
hsa-miR-146a-5p	MIMAT0000449	SLC38A1	81539	NM_001278387	1	1	1	0	0	1	0	0	0	0	1	1	6
hsa-miR-146a-5p	MIMAT0000449	CSRNP2	81566	NM_030809	1	1	0	0	0	1	0	0	1	1	1	0	6
hsa-miR-146a-5p	MIMAT0000449	SPACA1	81833	NM_030960	1	1	0	0	0	1	0	0	1	0	1	1	6
hsa-miR-146a-5p	MIMAT0000449	TLN2	83660	XM_005254709	1	1	0	0	0	1	0	0	0	1	1	1	6
hsa-miR-146a-5p	MIMAT0000449	SH3BGRL2	83699	NM_031469	1	1	0	0	0	1	0	0	1	0	1	1	6
hsa-miR-146a-5p	MIMAT0000449	STK40	83931	NM_032017	1	1	0	0	0	1	0	0	1	0	1	1	6
hsa-miR-146a-5p	MIMAT0000449	KAT8	84148	NM_182958	1	1	0	0	0	1	0	0	1	0	1	1	6
hsa-miR-146a-5p	MIMAT0000449	TMEM79	84283	NM_032323	0	1	1	0	0	1	0	0	1	0	1	1	6
hsa-miR-146a-5p	MIMAT0000449	MS4A14	84689	NM_001261828	1	1	0	0	0	1	0	0	0	1	1	1	6
hsa-miR-146a-5p	MIMAT0000449	LRCH3	84859	XM_005269364	1	1	0	0	0	1	0	0	0	1	1	1	6
hsa-miR-146a-5p	MIMAT0000449	AIFM2	84883	XM_005270249	1	1	0	0	0	1	0	0	0	1	1	1	6
hsa-miR-146a-5p	MIMAT0000449	C1orf198	84886	NM_001136494	1	1	0	0	0	1	0	0	0	1	1	1	6
hsa-miR-146a-5p	MIMAT0000449	MEDAG	84935	NM_032849	1	1	0	0	0	1	0	0	1	1	1	0	6
hsa-miR-146a-5p	MIMAT0000449	TNS4	84951	XM_005257744	1	1	0	0	0	1	0	0	0	1	1	1	6
hsa-miR-146a-5p	MIMAT0000449	UBASH3B	84959	NM_032873	1	1	0	0	0	1	0	0	1	1	1	0	6
hsa-miR-146a-5p	MIMAT0000449	RHPN2	85415	NM_033103	1	1	0	0	0	1	0	0	1	0	1	1	6
hsa-miR-146a-5p	MIMAT0000449	CNTNAP4	85445	NM_033401	1	1	0	0	0	1	0	0	0	1	1	1	6
hsa-miR-146a-5p	MIMAT0000449	NAV3	89795	XM_005269214	1	1	0	0	0	1	0	0	0	1	1	1	6
hsa-miR-146a-5p	MIMAT0000449	FAM105B	90268	NM_138348	0	1	1	0	0	1	0	0	1	0	1	1	6
hsa-miR-146a-5p	MIMAT0000449	THAP3	90326	NM_138350	1	1	0	0	0	1	0	0	1	0	1	1	6
hsa-miR-146a-5p	MIMAT0000449	STPG1	90529	NM_001199014	1	1	0	0	0	1	0	0	0	1	1	1	6
hsa-miR-146a-5p	MIMAT0000449	TMEM67	91147	NM_153704	0	1	1	0	0	1	0	0	1	0	1	1	6
hsa-miR-146a-5p	MIMAT0000449	SESTD1	91404	NM_178123	1	1	0	0	0	1	0	0	0	1	1	1	6
hsa-miR-146a-5p	MIMAT0000449	MYLK3	91807	NM_182493	1	1	1	0	0	0	0	0	1	0	1	1	6
hsa-miR-146a-5p	MIMAT0000449	CHRDL1	91851	NM_001143981	1	1	0	0	0	1	0	0	0	1	1	1	6
hsa-miR-146a-5p	MIMAT0000449	MAPK1IP1L	93487	NM_144578	1	1	0	0	0	1	0	0	1	0	1	1	6
hsa-miR-146a-5p	MIMAT0000449	CADPS2	93664	NM_001167940	1	1	1	0	0	1	0	0	0	0	1	1	6
hsa-miR-146a-5p	MIMAT0000449	ATPIF1	93974	NM_178191	0	1	1	0	0	1	0	0	1	0	1	1	6
hsa-miR-146a-5p	MIMAT0000449	TTYH2	94015	NM_032646	1	1	0	0	0	1	0	0	0	1	1	1	6
hsa-miR-146a-5p	MIMAT0000449	EPSTI1	94240	NM_001002264	1	1	1	0	0	1	0	0	0	0	1	1	6
hsa-miR-146a-5p	MIMAT0000449	SLC2A13	114134	XM_005268615	0	1	1	0	0	1	1	0	0	0	1	1	6
hsa-miR-146a-5p	MIMAT0000449	ZNF689	115509	NM_138447	0	1	1	0	0	1	0	0	1	0	1	1	6
hsa-miR-146a-5p	MIMAT0000449	ZNF501	115560	NM_001258280	1	1	0	0	0	1	0	0	0	1	1	1	6
hsa-miR-146a-5p	MIMAT0000449	ARL11	115761	NM_138450	1	1	0	0	0	1	0	0	1	0	1	1	6
hsa-miR-146a-5p	MIMAT0000449	RAB3C	115827	XM_005248418	1	1	1	0	0	1	0	0	0	0	1	1	6
hsa-miR-146a-5p	MIMAT0000449	FAM210B	116151	NM_080821	1	1	0	0	0	1	0	0	1	0	1	1	6
hsa-miR-146a-5p	MIMAT0000449	RAB39B	116442	NM_171998	1	1	0	0	0	1	0	0	1	1	1	0	6
hsa-miR-146a-5p	MIMAT0000449	OLIG1	116448	NM_138983	1	1	0	0	0	1	0	0	1	0	1	1	6
hsa-miR-146a-5p	MIMAT0000449	SNAP47	116841	XM_005273042	0	1	1	0	0	1	0	0	0	1	1	1	6
hsa-miR-146a-5p	MIMAT0000449	AEBP2	121536	NM_153207	0	1	1	0	1	0	0	0	1	0	1	1	6
hsa-miR-146a-5p	MIMAT0000449	TC2N	123036	NM_152332	1	1	0	0	0	1	0	0	1	0	1	1	6
hsa-miR-146a-5p	MIMAT0000449	FSD2	123722	NM_001007122	1	1	1	0	0	1	0	0	0	0	1	1	6
hsa-miR-146a-5p	MIMAT0000449	MSI2	124540	XM_005257014	1	1	0	0	0	1	0	0	0	1	1	1	6
hsa-miR-146a-5p	MIMAT0000449	SEZ6	124925	NM_178860	0	1	1	0	0	1	1	0	0	0	1	1	6
hsa-miR-146a-5p	MIMAT0000449	COX6B2	125965	NM_144613	1	1	0	0	0	0	0	0	1	1	1	1	6
hsa-miR-146a-5p	MIMAT0000449	PLEKHH2	130271	NM_172069	1	1	0	0	0	1	0	0	1	0	1	1	6
hsa-miR-146a-5p	MIMAT0000449	CD200R1	131450	NM_138806	0	1	1	0	0	1	0	0	0	1	1	1	6
hsa-miR-146a-5p	MIMAT0000449	FAM43A	131583	NM_153690	1	1	0	0	0	1	0	0	1	0	1	1	6
hsa-miR-146a-5p	MIMAT0000449	TMEM155	132332	NM_152399	1	1	0	0	0	1	0	0	1	0	1	1	6
hsa-miR-146a-5p	MIMAT0000449	JMY	133746	NM_152405	0	1	1	0	0	1	0	0	0	1	1	1	6
hsa-miR-146a-5p	MIMAT0000449	AGPAT6	137964	XM_005273402	1	1	0	0	0	1	0	0	0	1	1	1	6
hsa-miR-146a-5p	MIMAT0000449	NACC2	138151	XM_005263395	1	1	1	0	0	1	0	0	0	0	1	1	6
hsa-miR-146a-5p	MIMAT0000449	SOGA1	140710	NM_080627	1	1	0	0	0	1	0	0	0	1	1	1	6
hsa-miR-146a-5p	MIMAT0000449	SRXN1	140809	NM_080725	1	1	0	0	0	0	0	0	1	1	1	1	6
hsa-miR-146a-5p	MIMAT0000449	SIRPA	140885	XM_005260669	1	1	0	0	0	1	0	0	0	1	1	1	6
hsa-miR-146a-5p	MIMAT0000449	SAMD8	142891	NM_144660	1	1	0	0	0	1	0	0	1	0	1	1	6
hsa-miR-146a-5p	MIMAT0000449	KBTBD3	143879	NM_198439	1	1	0	0	0	1	0	0	0	1	1	1	6
hsa-miR-146a-5p	MIMAT0000449	FAM81A	145773	XM_005254167	0	1	1	0	0	1	0	0	0	1	1	1	6
hsa-miR-146a-5p	MIMAT0000449	CMTM4	146223	NM_181521	1	1	0	0	0	0	0	0	1	1	1	1	6
hsa-miR-146a-5p	MIMAT0000449	KCTD11	147040	NM_001002914	1	1	0	0	0	1	0	0	1	0	1	1	6
hsa-miR-146a-5p	MIMAT0000449	WIPF2	147179	XM_005257083	1	1	1	0	0	1	0	0	0	0	1	1	6
hsa-miR-146a-5p	MIMAT0000449	C18orf25	147339	NM_145055	0	1	1	0	0	1	0	0	0	1	1	1	6
hsa-miR-146a-5p	MIMAT0000449	PHF13	148479	NM_153812	1	1	0	0	0	1	0	0	1	0	1	1	6
hsa-miR-146a-5p	MIMAT0000449	EXOC8	149371	NM_175876	1	1	0	0	0	1	0	0	1	0	1	1	6
hsa-miR-146a-5p	MIMAT0000449	C1orf210	149466	NM_182517	1	1	0	0	0	1	0	0	1	0	1	1	6
hsa-miR-146a-5p	MIMAT0000449	LSM14B	149986	NM_144703	1	1	0	0	0	1	0	0	1	0	1	1	6
hsa-miR-146a-5p	MIMAT0000449	HORMAD2	150280	XM_005261364	1	1	0	0	0	1	0	0	0	1	1	1	6
hsa-miR-146a-5p	MIMAT0000449	TTL	150465	NM_153712	1	1	0	0	0	0	0	0	1	1	1	1	6
hsa-miR-146a-5p	MIMAT0000449	CCNYL1	151195	NM_001142300	1	1	0	0	0	1	0	0	0	1	1	1	6
hsa-miR-146a-5p	MIMAT0000449	SLC16A14	151473	XM_005246352	0	1	1	0	0	1	0	0	0	1	1	1	6
hsa-miR-146a-5p	MIMAT0000449	MB21D2	151963	NM_178496	0	1	1	0	0	1	0	0	1	0	1	1	6
hsa-miR-146a-5p	MIMAT0000449	CREBRF	153222	NM_153607	0	1	1	0	0	1	0	0	1	0	1	1	6
hsa-miR-146a-5p	MIMAT0000449	AMOTL1	154810	XM_005273798	1	1	0	0	0	1	0	0	0	1	1	1	6
hsa-miR-146a-5p	MIMAT0000449	ANKRD46	157567	NM_001270378	1	1	0	0	0	1	0	0	0	1	1	1	6
hsa-miR-146a-5p	MIMAT0000449	CLVS1	157807	XM_005251175	1	1	0	0	0	1	0	0	0	1	1	1	6
hsa-miR-146a-5p	MIMAT0000449	CAMSAP1	157922	XM_005263396	0	1	1	0	0	1	0	0	0	1	1	1	6
hsa-miR-146a-5p	MIMAT0000449	KIAA1958	158405	XM_005251739	0	1	1	0	0	1	0	0	0	1	1	1	6
hsa-miR-146a-5p	MIMAT0000449	GPR180	160897	NM_180989	1	1	0	0	0	1	0	0	1	0	1	1	6
hsa-miR-146a-5p	MIMAT0000449	EXD1	161829	NM_152596	1	1	0	0	0	1	0	0	1	0	1	1	6
hsa-miR-146a-5p	MIMAT0000449	SDE2	163859	NM_152608	1	1	0	0	0	1	0	0	1	0	1	1	6
hsa-miR-146a-5p	MIMAT0000449	MMAA	166785	NM_172250	1	1	0	0	0	1	0	0	0	1	1	1	6
hsa-miR-146a-5p	MIMAT0000449	BMPER	168667	NM_133468	1	1	0	0	0	1	0	0	1	0	1	1	6
hsa-miR-146a-5p	MIMAT0000449	OLFML2A	169611	NM_182487	0	1	1	0	0	1	0	0	1	0	1	1	6
hsa-miR-146a-5p	MIMAT0000449	POLR3H	171568	NM_001018050	0	1	1	0	0	1	0	0	0	1	1	1	6
hsa-miR-146a-5p	MIMAT0000449	DTX3	196403	XM_005268701	0	1	1	0	0	1	0	0	0	1	1	1	6
hsa-miR-146a-5p	MIMAT0000449	ARL13B	200894	NM_001174150	0	1	1	0	0	1	0	0	0	1	1	1	6
hsa-miR-146a-5p	MIMAT0000449	PATL1	219988	NM_152716	1	1	0	0	0	1	0	0	1	1	1	0	6
hsa-miR-146a-5p	MIMAT0000449	DOK6	220164	NM_152721	1	1	0	0	0	1	0	0	0	1	1	1	6
hsa-miR-146a-5p	MIMAT0000449	SKA3	221150	NM_145061	0	1	1	0	0	1	0	0	1	0	1	1	6
hsa-miR-146a-5p	MIMAT0000449	SLC35F1	222553	NM_001029858	1	1	0	0	0	1	0	0	1	0	1	1	6
hsa-miR-146a-5p	MIMAT0000449	ZNRF2	223082	NM_147128	0	1	1	0	0	1	0	0	1	0	1	1	6
hsa-miR-146a-5p	MIMAT0000449	PRR14L	253143	XM_005261480	1	1	0	0	0	1	0	0	0	1	1	1	6
hsa-miR-146a-5p	MIMAT0000449	SLC25A30	253512	NM_001010875	1	1	0	0	0	1	0	0	0	1	1	1	6
hsa-miR-146a-5p	MIMAT0000449	CADM2	253559	NM_001167674	1	1	1	0	0	1	0	0	0	0	1	1	6
hsa-miR-146a-5p	MIMAT0000449	ELMOD2	255520	XM_005262886	0	1	1	0	0	1	0	0	0	1	1	1	6
hsa-miR-146a-5p	MIMAT0000449	CNEP1R1	255919	NM_153261	1	1	0	0	0	0	0	0	1	1	1	1	6
hsa-miR-146a-5p	MIMAT0000449	SYT14	255928	NM_001256006	1	1	1	0	0	1	0	0	0	0	1	1	6
hsa-miR-146a-5p	MIMAT0000449	GK5	256356	NM_001039547	1	1	1	0	0	0	0	0	1	0	1	1	6
hsa-miR-146a-5p	MIMAT0000449	CXorf23	256643	NM_198279	1	1	0	0	0	1	0	0	1	0	1	1	6
hsa-miR-146a-5p	MIMAT0000449	BEST4	266675	NM_153274	1	1	0	0	0	1	0	0	1	0	1	1	6
hsa-miR-146a-5p	MIMAT0000449	RCOR2	283248	NM_173587	1	1	0	0	0	1	0	0	1	0	1	1	6
hsa-miR-146a-5p	MIMAT0000449	CEP170B	283638	NM_001112726	1	1	0	0	0	1	0	0	0	1	1	1	6
hsa-miR-146a-5p	MIMAT0000449	PTRF	284119	XM_005257241	1	1	0	0	0	1	0	0	0	1	1	1	6
hsa-miR-146a-5p	MIMAT0000449	SLC25A34	284723	NM_207348	0	1	1	0	0	1	0	0	1	0	1	1	6
hsa-miR-146a-5p	MIMAT0000449	FAM126B	285172	NM_173822	1	1	0	0	0	1	0	0	1	0	1	1	6
hsa-miR-146a-5p	MIMAT0000449	SUMF1	285362	NM_182760	0	1	1	0	0	1	0	0	1	0	1	1	6
hsa-miR-146a-5p	MIMAT0000449	DPY19L4	286148	NM_181787	1	1	0	0	0	1	0	0	1	0	1	1	6
hsa-miR-146a-5p	MIMAT0000449	RAB37	326624	XM_005257287	0	1	1	0	0	1	0	0	0	1	1	1	6
hsa-miR-146a-5p	MIMAT0000449	CCDC39	339829	NM_181426	1	1	0	0	0	1	0	0	1	0	1	1	6
hsa-miR-146a-5p	MIMAT0000449	GADL1	339896	NM_207359	1	1	0	0	0	1	0	0	1	0	1	1	6
hsa-miR-146a-5p	MIMAT0000449	NCCRP1	342897	NM_001001414	1	1	0	0	0	1	0	0	1	1	1	0	6
hsa-miR-146a-5p	MIMAT0000449	RD3	343035	NM_183059	1	1	0	0	0	1	0	0	1	0	1	1	6
hsa-miR-146a-5p	MIMAT0000449	OSTN	344901	XM_005247428	1	1	1	0	0	1	0	0	0	0	1	1	6
hsa-miR-146a-5p	MIMAT0000449	NME9	347736	NM_178130	1	1	0	0	0	1	0	0	1	0	1	1	6
hsa-miR-146a-5p	MIMAT0000449	SKA2	348235	NM_182620	0	1	1	0	0	1	0	0	0	1	1	1	6
hsa-miR-146a-5p	MIMAT0000449	HCN1	348980	NM_021072	1	1	1	0	0	0	0	0	1	0	1	1	6
hsa-miR-146a-5p	MIMAT0000449	PTAR1	375743	XM_005251976	1	1	1	0	0	1	0	0	0	0	1	1	6
hsa-miR-146a-5p	MIMAT0000449	SKIDA1	387640	NM_207371	1	1	0	0	0	1	0	0	1	0	1	1	6
hsa-miR-146a-5p	MIMAT0000449	SERP2	387923	NM_001010897	1	1	0	0	0	1	0	0	1	0	1	1	6
hsa-miR-146a-5p	MIMAT0000449	SHISA6	388336	NM_207386	1	1	1	0	0	1	0	0	0	0	1	1	6
hsa-miR-146a-5p	MIMAT0000449	C2orf68	388969	NM_001013649	1	1	1	0	0	0	0	0	1	0	1	1	6
hsa-miR-146a-5p	MIMAT0000449	PLEKHM3	389072	NM_001080475	1	1	1	0	1	0	0	0	0	0	1	1	6
hsa-miR-146a-5p	MIMAT0000449	DDI1	414301	NM_001001711	1	1	0	0	0	1	0	0	1	0	1	1	6
hsa-miR-146a-5p	MIMAT0000449	TRIM67	440730	NM_001004342	1	1	0	0	0	1	0	0	1	1	1	0	6
hsa-miR-146a-5p	MIMAT0000449	CAPN14	440854	NM_001145122	1	1	1	0	0	1	0	0	0	0	1	1	6
hsa-miR-146a-5p	MIMAT0000449	LURAP1	541468	NM_001013615	1	1	0	0	0	1	0	0	1	0	1	1	6
hsa-miR-146a-5p	MIMAT0000449	CLLU1	574028	NM_001025233	0	1	1	0	0	1	0	0	1	0	1	1	6
hsa-miR-146a-5p	MIMAT0000449	CTXN3	613212	NM_001048252	1	1	0	0	0	1	0	0	1	0	1	1	6
hsa-miR-146a-5p	MIMAT0000449	POTEM	641455	NM_001145442	1	1	1	0	0	1	0	0	0	0	1	1	6
hsa-miR-146a-5p	MIMAT0000449	TMPPE	643853	NM_001039770	0	1	1	0	0	1	0	0	1	0	1	1	6
hsa-miR-146a-5p	MIMAT0000449	TMEM200C	645369	XM_005258130	1	1	1	0	0	1	0	0	0	0	1	1	6
hsa-miR-146a-5p	MIMAT0000449	FAM227A	646851	NM_001013647	1	1	1	0	0	1	0	0	0	0	1	1	6
hsa-miR-146a-5p	MIMAT0000449	TMEM236	653567	NM_001098844	1	1	0	0	0	1	0	0	0	1	1	1	6
hsa-miR-146a-5p	MIMAT0000449	SHISA9	729993	NM_001145204	1	1	0	0	0	1	0	0	0	1	1	1	6
hsa-miR-146a-5p	MIMAT0000449	KRTAP2-3	730755	NM_001165252	1	1	0	0	0	1	0	0	0	1	1	1	6
hsa-miR-146a-5p	MIMAT0000449	ABL2	27	NM_001168239	1	0	1	0	0	1	0	1	0	0	1	1	6
hsa-miR-146a-5p	MIMAT0000449	ABL2	27	NM_001136000	1	0	1	0	0	1	0	1	0	0	1	1	6
hsa-miR-146a-5p	MIMAT0000449	ABL2	27	NM_001168238	1	0	1	0	0	1	0	1	0	0	1	1	6
hsa-miR-146a-5p	MIMAT0000449	ABL2	27	NM_001168237	1	0	1	0	0	1	0	1	0	0	1	1	6
hsa-miR-146a-5p	MIMAT0000449	ABL2	27	NM_005158	1	0	1	0	0	1	0	1	0	0	1	1	6
hsa-miR-146a-5p	MIMAT0000449	ABL2	27	NM_001168236	1	0	1	0	0	1	0	1	0	0	1	1	6
hsa-miR-146a-5p	MIMAT0000449	ACVR1B	91	NM_004302	1	0	1	0	0	1	0	0	1	0	1	1	6
hsa-miR-146a-5p	MIMAT0000449	ALPP	250	NM_001632	0	0	1	0	0	1	0	0	1	1	1	1	6
hsa-miR-146a-5p	MIMAT0000449	AMPH	273	XM_005249702	1	0	1	0	0	1	0	0	0	1	1	1	6
hsa-miR-146a-5p	MIMAT0000449	AMPH	273	NM_139316	1	0	1	0	1	1	0	0	0	0	1	1	6
hsa-miR-146a-5p	MIMAT0000449	AMPH	273	NM_001635	1	0	1	0	1	1	0	0	0	0	1	1	6
hsa-miR-146a-5p	MIMAT0000449	ANK2	287	NM_020977	1	0	1	0	0	1	1	0	0	0	1	1	6
hsa-miR-146a-5p	MIMAT0000449	ANK2	287	NM_001127493	1	0	1	0	0	1	1	0	0	0	1	1	6
hsa-miR-146a-5p	MIMAT0000449	ANK2	287	XM_005262950	1	0	1	0	0	1	1	0	0	0	1	1	6
hsa-miR-146a-5p	MIMAT0000449	ANK2	287	XM_005262949	1	0	1	0	0	1	1	0	0	0	1	1	6
hsa-miR-146a-5p	MIMAT0000449	ANK2	287	XM_005262948	1	0	1	0	0	1	1	0	0	0	1	1	6
hsa-miR-146a-5p	MIMAT0000449	ANK2	287	XM_005262947	1	0	1	0	0	1	1	0	0	0	1	1	6
hsa-miR-146a-5p	MIMAT0000449	ANK2	287	XM_005262946	1	0	1	0	0	1	1	0	0	0	1	1	6
hsa-miR-146a-5p	MIMAT0000449	ANK2	287	NM_001148	1	0	1	0	0	1	1	0	0	0	1	1	6
hsa-miR-146a-5p	MIMAT0000449	ANK2	287	XM_005262945	1	0	1	0	0	1	1	0	0	0	1	1	6
hsa-miR-146a-5p	MIMAT0000449	ANK2	287	XM_005262951	1	0	1	0	0	1	1	0	0	0	1	1	6
hsa-miR-146a-5p	MIMAT0000449	ANK2	287	XM_005262944	1	0	1	0	0	1	1	0	0	0	1	1	6
hsa-miR-146a-5p	MIMAT0000449	ANK2	287	XM_005262943	1	0	1	0	0	1	1	0	0	0	1	1	6
hsa-miR-146a-5p	MIMAT0000449	ANK2	287	XM_005262942	1	0	1	0	0	1	1	0	0	0	1	1	6
hsa-miR-146a-5p	MIMAT0000449	AQP2	359	NM_000486	0	0	1	0	0	1	0	0	1	1	1	1	6
hsa-miR-146a-5p	MIMAT0000449	ARF6	382	NM_001663	1	0	1	0	1	0	0	0	1	0	1	1	6
hsa-miR-146a-5p	MIMAT0000449	RHOA	387	NM_001664	1	0	1	0	0	1	0	0	1	0	1	1	6
hsa-miR-146a-5p	MIMAT0000449	ATP7A	538	NM_000052	1	0	1	0	0	1	0	0	1	0	1	1	6
hsa-miR-146a-5p	MIMAT0000449	BAK1	578	XM_005249253	1	0	1	0	0	1	0	0	0	1	1	1	6
hsa-miR-146a-5p	MIMAT0000449	BAK1	578	NM_001188	1	0	1	0	0	1	0	0	1	0	1	1	6
hsa-miR-146a-5p	MIMAT0000449	BNC1	646	NM_001717	1	0	1	0	0	1	0	0	1	0	1	1	6
hsa-miR-146a-5p	MIMAT0000449	BMP7	655	NM_001719	1	0	1	0	0	1	0	0	0	1	1	1	6
hsa-miR-146a-5p	MIMAT0000449	BRCA1	672	NM_007300	1	0	1	0	0	1	0	0	0	1	1	1	6
hsa-miR-146a-5p	MIMAT0000449	BRCA2	675	NM_000059	1	0	1	0	1	0	0	0	1	0	1	1	6
hsa-miR-146a-5p	MIMAT0000449	OSGIN2	734	NM_004337	1	0	1	0	0	1	0	0	1	0	1	1	6
hsa-miR-146a-5p	MIMAT0000449	LDLRAD4	753	NM_001003674	1	0	1	0	0	1	0	0	0	1	1	1	6
hsa-miR-146a-5p	MIMAT0000449	CASP2	835	NM_032982	1	0	1	0	0	1	0	0	0	1	1	1	6
hsa-miR-146a-5p	MIMAT0000449	CASP7	840	NM_001227	1	0	1	0	1	1	0	0	0	0	1	1	6
hsa-miR-146a-5p	MIMAT0000449	CASP7	840	NM_033339	1	0	1	0	1	1	0	0	0	0	1	1	6
hsa-miR-146a-5p	MIMAT0000449	CASR	846	XM_005247836	1	0	1	0	0	1	0	0	0	1	1	1	6
hsa-miR-146a-5p	MIMAT0000449	CASR	846	NM_001178065	1	0	1	0	1	1	0	0	0	0	1	1	6
hsa-miR-146a-5p	MIMAT0000449	CBLB	868	XM_005247852	1	0	1	0	0	1	1	0	0	0	1	1	6
hsa-miR-146a-5p	MIMAT0000449	CBLB	868	XM_005247853	1	0	1	0	0	1	1	0	0	0	1	1	6
hsa-miR-146a-5p	MIMAT0000449	CCK	885	NM_001174138	1	0	1	0	1	1	0	0	0	0	1	1	6
hsa-miR-146a-5p	MIMAT0000449	MS4A1	931	NM_021950	1	0	1	0	1	1	0	0	0	0	1	1	6
hsa-miR-146a-5p	MIMAT0000449	CD86	942	XM_005247905	1	0	1	0	0	1	0	0	0	1	1	1	6
hsa-miR-146a-5p	MIMAT0000449	ENTPD1	953	NM_001164181	1	0	1	0	1	1	0	0	0	0	1	1	6
hsa-miR-146a-5p	MIMAT0000449	ENTPD1	953	NM_001164183	1	0	1	0	1	1	0	0	0	0	1	1	6
hsa-miR-146a-5p	MIMAT0000449	ENTPD1	953	NM_001164178	1	0	1	0	1	1	0	0	0	0	1	1	6
hsa-miR-146a-5p	MIMAT0000449	ENTPD1	953	NM_001164182	1	0	1	0	1	1	0	0	0	0	1	1	6
hsa-miR-146a-5p	MIMAT0000449	ENTPD1	953	NM_001098175	1	0	1	0	1	1	0	0	0	0	1	1	6
hsa-miR-146a-5p	MIMAT0000449	ENTPD1	953	NM_001164179	1	0	1	0	1	1	0	0	0	0	1	1	6
hsa-miR-146a-5p	MIMAT0000449	CDKN3	1033	NM_001130851	1	0	1	0	0	1	1	0	0	0	1	1	6
hsa-miR-146a-5p	MIMAT0000449	CDKN3	1033	XM_005267257	1	0	1	0	0	1	1	0	0	0	1	1	6
hsa-miR-146a-5p	MIMAT0000449	ACKR2	1238	NM_001296	1	0	1	0	0	1	0	0	1	0	1	1	6
hsa-miR-146a-5p	MIMAT0000449	CNP	1267	NM_033133	1	0	1	0	0	1	0	0	1	0	1	1	6
hsa-miR-146a-5p	MIMAT0000449	COL9A1	1297	XM_005248653	1	0	1	0	0	1	1	0	0	0	1	1	6
hsa-miR-146a-5p	MIMAT0000449	COL9A1	1297	NM_078485	1	0	1	0	0	1	1	0	0	0	1	1	6
hsa-miR-146a-5p	MIMAT0000449	CRK	1398	NM_005206	1	0	1	0	0	1	1	0	0	0	1	1	6
hsa-miR-146a-5p	MIMAT0000449	CRX	1406	NM_000554	0	0	1	0	0	1	0	0	1	1	1	1	6
hsa-miR-146a-5p	MIMAT0000449	CSE1L	1434	NM_001316	0	0	1	0	1	1	0	0	1	0	1	1	6
hsa-miR-146a-5p	MIMAT0000449	CXADR	1525	NM_001338	1	0	1	0	0	1	0	0	1	0	1	1	6
hsa-miR-146a-5p	MIMAT0000449	DBT	1629	NM_001918	1	0	1	0	0	1	0	0	1	0	1	1	6
hsa-miR-146a-5p	MIMAT0000449	DCN	1634	NM_133507	1	0	1	0	0	1	1	0	0	0	1	1	6
hsa-miR-146a-5p	MIMAT0000449	DCN	1634	NM_133506	1	0	1	0	0	1	1	0	0	0	1	1	6
hsa-miR-146a-5p	MIMAT0000449	DCN	1634	NM_133505	1	0	1	0	0	1	1	0	0	0	1	1	6
hsa-miR-146a-5p	MIMAT0000449	DCN	1634	NM_133504	1	0	1	0	0	1	1	0	0	0	1	1	6
hsa-miR-146a-5p	MIMAT0000449	DCN	1634	XM_005268694	1	0	1	0	0	1	1	0	0	0	1	1	6
hsa-miR-146a-5p	MIMAT0000449	DCN	1634	XM_005268693	1	0	1	0	0	1	1	0	0	0	1	1	6
hsa-miR-146a-5p	MIMAT0000449	DCN	1634	NM_133503	1	0	1	0	0	1	1	0	0	0	1	1	6
hsa-miR-146a-5p	MIMAT0000449	DTNA	1837	XM_005258222	1	0	1	0	0	1	1	0	0	0	1	1	6
hsa-miR-146a-5p	MIMAT0000449	DTNA	1837	XM_005258221	1	0	1	0	0	1	1	0	0	0	1	1	6
hsa-miR-146a-5p	MIMAT0000449	DTNA	1837	XM_005258219	1	0	1	0	0	1	1	0	0	0	1	1	6
hsa-miR-146a-5p	MIMAT0000449	DTNA	1837	XM_005258216	1	0	1	0	0	1	1	0	0	0	1	1	6
hsa-miR-146a-5p	MIMAT0000449	DTNA	1837	XM_005258214	1	0	1	0	0	1	1	0	0	0	1	1	6
hsa-miR-146a-5p	MIMAT0000449	ELF2	1998	XM_005262806	1	0	1	0	0	1	1	0	0	0	1	1	6
hsa-miR-146a-5p	MIMAT0000449	ELF2	1998	NM_001276459	1	0	1	0	0	1	1	0	0	0	1	1	6
hsa-miR-146a-5p	MIMAT0000449	ELF2	1998	NM_001276457	1	0	1	0	0	1	1	0	0	0	1	1	6
hsa-miR-146a-5p	MIMAT0000449	ELF2	1998	NM_001276458	1	0	1	0	0	1	1	0	0	0	1	1	6
hsa-miR-146a-5p	MIMAT0000449	ELF2	1998	NM_006874	1	0	1	0	0	1	1	0	0	0	1	1	6
hsa-miR-146a-5p	MIMAT0000449	ELF2	1998	NM_201999	1	0	1	0	0	1	1	0	0	0	1	1	6
hsa-miR-146a-5p	MIMAT0000449	ELF2	1998	XM_005262805	1	0	1	0	0	1	1	0	0	0	1	1	6
hsa-miR-146a-5p	MIMAT0000449	ELF2	1998	XM_005262804	1	0	1	0	0	1	1	0	0	0	1	1	6
hsa-miR-146a-5p	MIMAT0000449	EPHX2	2053	NM_001979	0	0	1	0	0	1	0	0	1	1	1	1	6
hsa-miR-146a-5p	MIMAT0000449	ERBB4	2066	NM_005235	1	0	1	0	0	1	0	1	0	0	1	1	6
hsa-miR-146a-5p	MIMAT0000449	ERV3-1	2086	NM_001007253	1	0	1	0	1	1	0	0	0	0	1	1	6
hsa-miR-146a-5p	MIMAT0000449	FKBP5	2289	NM_001145777	1	0	1	0	0	1	0	0	0	1	1	1	6
hsa-miR-146a-5p	MIMAT0000449	FUT4	2526	NM_002033	1	0	1	0	0	1	0	0	1	0	1	1	6
hsa-miR-146a-5p	MIMAT0000449	FYN	2534	NM_153048	1	0	1	0	1	1	0	0	0	0	1	1	6
hsa-miR-146a-5p	MIMAT0000449	FYN	2534	NM_153047	1	0	1	0	1	1	0	0	0	0	1	1	6
hsa-miR-146a-5p	MIMAT0000449	GABRE	2564	XM_005274661	1	0	1	0	0	1	0	0	0	1	1	1	6
hsa-miR-146a-5p	MIMAT0000449	GART	2618	NM_175085	1	0	1	0	0	1	0	0	1	0	1	1	6
hsa-miR-146a-5p	MIMAT0000449	GDNF	2668	NM_199231	1	0	1	0	0	1	0	1	0	0	1	1	6
hsa-miR-146a-5p	MIMAT0000449	GDNF	2668	NM_001190469	1	0	1	0	0	1	0	1	0	0	1	1	6
hsa-miR-146a-5p	MIMAT0000449	GDNF	2668	NM_000514	1	0	1	0	0	1	0	1	0	0	1	1	6
hsa-miR-146a-5p	MIMAT0000449	GMFB	2764	NM_004124	1	0	1	0	0	1	0	0	1	0	1	1	6
hsa-miR-146a-5p	MIMAT0000449	GNS	2799	NM_002076	1	0	1	0	0	1	0	0	1	0	1	1	6
hsa-miR-146a-5p	MIMAT0000449	GPM6B	2824	NM_001001994	1	0	1	0	0	1	1	0	0	0	1	1	6
hsa-miR-146a-5p	MIMAT0000449	GPM6B	2824	NM_005278	1	0	1	0	0	1	1	0	0	0	1	1	6
hsa-miR-146a-5p	MIMAT0000449	GPM6B	2824	NM_001001996	1	0	1	0	0	1	1	0	0	0	1	1	6
hsa-miR-146a-5p	MIMAT0000449	GRIA3	2892	NM_001256743	1	0	1	0	0	1	1	0	0	0	1	1	6
hsa-miR-146a-5p	MIMAT0000449	GRIA3	2892	XM_005262407	1	0	1	0	0	1	1	0	0	0	1	1	6
hsa-miR-146a-5p	MIMAT0000449	GRIA3	2892	XM_005262406	1	0	1	0	0	1	1	0	0	0	1	1	6
hsa-miR-146a-5p	MIMAT0000449	HTT	3064	XM_005247965	1	0	1	0	0	1	1	0	0	0	1	1	6
hsa-miR-146a-5p	MIMAT0000449	HTT	3064	XM_005247964	1	0	1	0	0	1	1	0	0	0	1	1	6
hsa-miR-146a-5p	MIMAT0000449	HIP1	3092	XM_005250304	1	0	1	0	0	1	0	0	0	1	1	1	6
hsa-miR-146a-5p	MIMAT0000449	HIP1	3092	XM_005277569	1	0	1	0	0	1	0	0	0	1	1	1	6
hsa-miR-146a-5p	MIMAT0000449	HIP1	3092	NM_005338	1	0	1	0	0	1	0	0	1	0	1	1	6
hsa-miR-146a-5p	MIMAT0000449	HSPA1A	3303	XM_005249068	1	0	1	0	0	1	1	0	0	0	1	1	6
hsa-miR-146a-5p	MIMAT0000449	HSPA1A	3303	XM_005249067	1	0	1	0	0	1	1	0	0	0	1	1	6
hsa-miR-146a-5p	MIMAT0000449	HSPG2	3339	XM_005245863	1	0	1	0	0	1	1	0	0	0	1	1	6
hsa-miR-146a-5p	MIMAT0000449	HSPG2	3339	XM_005245862	1	0	1	0	0	1	1	0	0	0	1	1	6
hsa-miR-146a-5p	MIMAT0000449	HSPG2	3339	XM_005245864	1	0	1	0	0	1	1	0	0	0	1	1	6
hsa-miR-146a-5p	MIMAT0000449	HSPG2	3339	XM_005245861	1	0	1	0	0	1	1	0	0	0	1	1	6
hsa-miR-146a-5p	MIMAT0000449	HSPG2	3339	XM_005245860	1	0	1	0	0	1	1	0	0	0	1	1	6
hsa-miR-146a-5p	MIMAT0000449	IFIT3	3437	NM_001031683	1	0	1	0	1	1	0	0	0	0	1	1	6
hsa-miR-146a-5p	MIMAT0000449	IGSF1	3547	NM_001170963	1	0	1	0	1	1	0	0	0	0	1	1	6
hsa-miR-146a-5p	MIMAT0000449	INPPL1	3636	XM_005273981	1	0	1	0	0	1	1	0	0	0	1	1	6
hsa-miR-146a-5p	MIMAT0000449	INPPL1	3636	XM_005273980	1	0	1	0	0	1	1	0	0	0	1	1	6
hsa-miR-146a-5p	MIMAT0000449	INPPL1	3636	XM_005273979	1	0	1	0	0	1	1	0	0	0	1	1	6
hsa-miR-146a-5p	MIMAT0000449	IRAK1	3654	NM_001025243	1	0	1	0	1	1	0	0	0	0	1	1	6
hsa-miR-146a-5p	MIMAT0000449	IRAK1	3654	NM_001025242	1	0	1	0	1	1	0	0	0	0	1	1	6
hsa-miR-146a-5p	MIMAT0000449	KAL1	3730	NM_000216	0	0	1	0	0	1	0	0	1	1	1	1	6
hsa-miR-146a-5p	MIMAT0000449	KCNJ14	3770	NM_013348	1	0	1	0	0	1	0	0	0	1	1	1	6
hsa-miR-146a-5p	MIMAT0000449	KCNJ16	3773	NM_170741	1	0	1	0	1	1	0	0	0	0	1	1	6
hsa-miR-146a-5p	MIMAT0000449	KCNJ16	3773	NM_018658	1	0	1	0	1	1	0	0	0	0	1	1	6
hsa-miR-146a-5p	MIMAT0000449	KCNK2	3776	NM_001017424	1	0	1	0	0	1	0	0	0	1	1	1	6
hsa-miR-146a-5p	MIMAT0000449	KCNMA1	3778	XM_005269773	1	0	1	0	0	1	0	0	0	1	1	1	6
hsa-miR-146a-5p	MIMAT0000449	KCNMA1	3778	NM_001014797	1	0	1	0	0	1	0	0	1	0	1	1	6
hsa-miR-146a-5p	MIMAT0000449	KPNA1	3836	XM_005247437	1	0	1	0	0	1	1	0	0	0	1	1	6
hsa-miR-146a-5p	MIMAT0000449	KRT6B	3854	NM_005555	1	0	1	0	0	1	0	0	1	0	1	1	6
hsa-miR-146a-5p	MIMAT0000449	LIG3	3980	NM_013975	0	0	1	0	0	1	1	0	1	0	1	1	6
hsa-miR-146a-5p	MIMAT0000449	LPP	4026	NM_001167672	1	0	1	0	1	1	0	0	0	0	1	1	6
hsa-miR-146a-5p	MIMAT0000449	LPP	4026	NM_001167671	1	0	1	0	1	1	0	0	0	0	1	1	6
hsa-miR-146a-5p	MIMAT0000449	SMAD2	4087	NM_001003652	1	0	1	0	0	1	0	0	0	1	1	1	6
hsa-miR-146a-5p	MIMAT0000449	MAGEA8	4107	NM_005364	1	0	1	0	0	1	0	0	1	0	1	1	6
hsa-miR-146a-5p	MIMAT0000449	MECP2	4204	XM_005274683	1	0	1	0	0	1	0	0	0	1	1	1	6
hsa-miR-146a-5p	MIMAT0000449	MECP2	4204	XM_005277853	1	0	1	0	0	1	0	0	0	1	1	1	6
hsa-miR-146a-5p	MIMAT0000449	MECP2	4204	NM_004992	1	0	1	0	0	1	0	0	1	0	1	1	6
hsa-miR-146a-5p	MIMAT0000449	MGAT5	4249	XM_005263666	1	0	1	0	0	1	0	0	0	1	1	1	6
hsa-miR-146a-5p	MIMAT0000449	ATXN3	4287	NM_004993	1	0	1	0	0	1	0	0	0	1	1	1	6
hsa-miR-146a-5p	MIMAT0000449	MKLN1	4289	NM_001145354	1	0	1	0	0	1	0	0	0	1	1	1	6
hsa-miR-146a-5p	MIMAT0000449	MKLN1	4289	NM_013255	1	0	1	0	0	1	0	0	1	0	1	1	6
hsa-miR-146a-5p	MIMAT0000449	MLLT1	4298	NM_005934	1	0	1	0	1	0	0	0	1	0	1	1	6
hsa-miR-146a-5p	MIMAT0000449	MLLT6	4302	NM_005937	1	0	1	0	0	1	0	0	1	0	1	1	6
hsa-miR-146a-5p	MIMAT0000449	MPP2	4355	NM_005374	1	0	1	0	0	1	0	0	1	0	1	1	6
hsa-miR-146a-5p	MIMAT0000449	ABCC1	4363	NM_004996	1	0	1	0	0	1	0	0	0	1	1	1	6
hsa-miR-146a-5p	MIMAT0000449	MYO1B	4430	NM_012223	1	0	1	0	0	1	0	0	1	0	1	1	6
hsa-miR-146a-5p	MIMAT0000449	MSR1	4481	NM_002445	1	0	1	0	0	1	0	0	1	0	1	1	6
hsa-miR-146a-5p	MIMAT0000449	MVD	4597	XM_005256312	1	0	1	0	0	1	0	0	0	1	1	1	6
hsa-miR-146a-5p	MIMAT0000449	MVD	4597	NM_002461	1	0	1	0	0	1	0	0	1	0	1	1	6
hsa-miR-146a-5p	MIMAT0000449	PPP1R12B	4660	XM_005245201	1	0	1	0	0	1	0	0	0	1	1	1	6
hsa-miR-146a-5p	MIMAT0000449	NEB	4703	NM_001164507	1	0	1	0	1	1	0	0	0	0	1	1	6
hsa-miR-146a-5p	MIMAT0000449	NEB	4703	NM_001164508	1	0	1	0	1	1	0	0	0	0	1	1	6
hsa-miR-146a-5p	MIMAT0000449	NFATC2	4773	NM_001258295	1	0	1	0	0	1	1	0	0	0	1	1	6
hsa-miR-146a-5p	MIMAT0000449	NFATC2	4773	NM_001258297	1	0	1	0	0	1	1	0	0	0	1	1	6
hsa-miR-146a-5p	MIMAT0000449	NFATC2	4773	NM_001258294	1	0	1	0	0	1	1	0	0	0	1	1	6
hsa-miR-146a-5p	MIMAT0000449	NFATC2	4773	NM_001258296	1	0	1	0	0	1	1	0	0	0	1	1	6
hsa-miR-146a-5p	MIMAT0000449	NFATC2	4773	NM_001258292	1	0	1	0	0	1	1	0	0	0	1	1	6
hsa-miR-146a-5p	MIMAT0000449	NFATC2	4773	XM_005260413	1	0	1	0	0	1	1	0	0	0	1	1	6
hsa-miR-146a-5p	MIMAT0000449	NFATC2	4773	NM_173091	1	0	1	0	0	1	1	0	0	0	1	1	6
hsa-miR-146a-5p	MIMAT0000449	NFATC2	4773	NM_001136021	1	0	1	0	0	1	1	0	0	0	1	1	6
hsa-miR-146a-5p	MIMAT0000449	NFE2	4778	NM_006163	1	0	1	0	0	1	0	0	1	0	1	1	6
hsa-miR-146a-5p	MIMAT0000449	NFIX	4784	XM_005259922	1	0	1	0	0	1	1	0	0	0	1	1	6
hsa-miR-146a-5p	MIMAT0000449	NFIX	4784	XM_005259923	1	0	1	0	0	1	1	0	0	0	1	1	6
hsa-miR-146a-5p	MIMAT0000449	NFIX	4784	XM_005259921	1	0	1	0	0	1	1	0	0	0	1	1	6
hsa-miR-146a-5p	MIMAT0000449	NFIX	4784	XM_005259919	1	0	1	0	0	1	1	0	0	0	1	1	6
hsa-miR-146a-5p	MIMAT0000449	NFIX	4784	XM_005259920	1	0	1	0	0	1	1	0	0	0	1	1	6
hsa-miR-146a-5p	MIMAT0000449	NFIX	4784	XM_005259917	1	0	1	0	0	1	1	0	0	0	1	1	6
hsa-miR-146a-5p	MIMAT0000449	NFIX	4784	XM_005259918	1	0	1	0	0	1	1	0	0	0	1	1	6
hsa-miR-146a-5p	MIMAT0000449	NFIX	4784	NM_001271044	1	0	1	0	0	1	1	0	0	0	1	1	6
hsa-miR-146a-5p	MIMAT0000449	NHLH2	4808	NM_001111061	1	0	1	0	0	1	1	0	0	0	1	1	6
hsa-miR-146a-5p	MIMAT0000449	NME1	4830	NM_198175	1	0	1	0	0	1	0	0	0	1	1	1	6
hsa-miR-146a-5p	MIMAT0000449	NOS1	4842	NM_001204214	1	0	1	0	1	1	0	0	0	0	1	1	6
hsa-miR-146a-5p	MIMAT0000449	NOS1	4842	NM_001204213	1	0	1	0	1	1	0	0	0	0	1	1	6
hsa-miR-146a-5p	MIMAT0000449	NTRK2	4915	NM_001007097	1	0	1	0	0	1	0	0	1	0	1	1	6
hsa-miR-146a-5p	MIMAT0000449	OPRK1	4986	XM_005251252	1	0	1	0	0	1	0	0	0	1	1	1	6
hsa-miR-146a-5p	MIMAT0000449	OPRK1	4986	NM_000912	1	0	1	0	0	1	0	0	1	0	1	1	6
hsa-miR-146a-5p	MIMAT0000449	PCSK6	5046	NM_138322	1	0	1	0	0	1	0	0	1	0	1	1	6
hsa-miR-146a-5p	MIMAT0000449	PARK2	5071	NM_013988	1	0	1	0	1	1	0	0	0	0	1	1	6
hsa-miR-146a-5p	MIMAT0000449	PARK2	5071	NM_013987	1	0	1	0	1	1	0	0	0	0	1	1	6
hsa-miR-146a-5p	MIMAT0000449	PDGFRA	5156	XM_005265743	1	0	1	0	0	1	1	0	0	0	1	1	6
hsa-miR-146a-5p	MIMAT0000449	PGR	5241	NM_000926	1	0	1	0	0	1	0	0	0	1	1	1	6
hsa-miR-146a-5p	MIMAT0000449	PHF1	5252	NM_002636	1	0	1	0	0	1	1	0	0	0	1	1	6
hsa-miR-146a-5p	MIMAT0000449	PLAGL1	5325	NM_001080952	1	0	1	0	0	1	0	0	0	1	1	1	6
hsa-miR-146a-5p	MIMAT0000449	POU2F1	5451	NM_001198783	1	0	1	0	0	1	0	0	0	1	1	1	6
hsa-miR-146a-5p	MIMAT0000449	POU6F1	5463	NM_002702	1	0	1	1	0	0	0	0	1	0	1	1	6
hsa-miR-146a-5p	MIMAT0000449	PPBP	5473	NM_002704	1	0	1	0	1	0	0	0	1	0	1	1	6
hsa-miR-146a-5p	MIMAT0000449	PPP1R1A	5502	XM_005268994	1	0	1	0	0	1	0	0	0	1	1	1	6
hsa-miR-146a-5p	MIMAT0000449	PPP2R4	5524	NM_178001	1	0	1	0	0	1	0	0	0	1	1	1	6
hsa-miR-146a-5p	MIMAT0000449	PPP2R5C	5527	XM_005267826	1	0	1	0	0	1	1	0	0	0	1	1	6
hsa-miR-146a-5p	MIMAT0000449	PPP2R5C	5527	XM_005267824	1	0	1	0	0	1	1	0	0	0	1	1	6
hsa-miR-146a-5p	MIMAT0000449	PPP2R5C	5527	XM_005267823	1	0	1	0	0	1	1	0	0	0	1	1	6
hsa-miR-146a-5p	MIMAT0000449	PPP2R5C	5527	XM_005267827	1	0	1	0	0	1	1	0	0	0	1	1	6
hsa-miR-146a-5p	MIMAT0000449	PPP2R5C	5527	XM_005267820	1	0	1	0	0	1	1	0	0	0	1	1	6
hsa-miR-146a-5p	MIMAT0000449	PPP2R5C	5527	XM_005267819	1	0	1	0	0	1	1	0	0	0	1	1	6
hsa-miR-146a-5p	MIMAT0000449	PPP2R5C	5527	XM_005267821	1	0	1	0	0	1	1	0	0	0	1	1	6
hsa-miR-146a-5p	MIMAT0000449	PRKACA	5566	XM_005259984	1	0	1	0	0	1	0	0	0	1	1	1	6
hsa-miR-146a-5p	MIMAT0000449	PRKACB	5567	NM_001242861	1	0	1	0	0	1	1	0	0	0	1	1	6
hsa-miR-146a-5p	MIMAT0000449	PRKACB	5567	NM_001242862	1	0	1	0	0	1	1	0	0	0	1	1	6
hsa-miR-146a-5p	MIMAT0000449	PRKACB	5567	NM_001242858	1	0	1	0	0	1	1	0	0	0	1	1	6
hsa-miR-146a-5p	MIMAT0000449	PRKACB	5567	NM_001242859	1	0	1	0	0	1	1	0	0	0	1	1	6
hsa-miR-146a-5p	MIMAT0000449	PRKACB	5567	NM_001242857	1	0	1	0	0	1	1	0	0	0	1	1	6
hsa-miR-146a-5p	MIMAT0000449	PRKACB	5567	NM_001242860	1	0	1	0	0	1	1	0	0	0	1	1	6
hsa-miR-146a-5p	MIMAT0000449	PRKACB	5567	XM_005271017	1	0	1	0	0	1	1	0	0	0	1	1	6
hsa-miR-146a-5p	MIMAT0000449	PRKACB	5567	XM_005271015	1	0	1	0	0	1	1	0	0	0	1	1	6
hsa-miR-146a-5p	MIMAT0000449	PRKACB	5567	NM_182948	1	0	1	0	0	1	1	0	0	0	1	1	6
hsa-miR-146a-5p	MIMAT0000449	PRKACB	5567	XM_005271019	1	0	1	0	0	1	1	0	0	0	1	1	6
hsa-miR-146a-5p	MIMAT0000449	PRKACB	5567	NM_002731	1	0	1	0	0	1	1	0	0	0	1	1	6
hsa-miR-146a-5p	MIMAT0000449	PRKACB	5567	XM_005271018	1	0	1	0	0	1	1	0	0	0	1	1	6
hsa-miR-146a-5p	MIMAT0000449	PRKCE	5581	XM_005264430	1	0	1	0	0	1	1	0	0	0	1	1	6
hsa-miR-146a-5p	MIMAT0000449	PRKCE	5581	XM_005264428	1	0	1	0	0	1	1	0	0	0	1	1	6
hsa-miR-146a-5p	MIMAT0000449	PSMC6	5706	NM_002806	1	0	1	0	0	1	0	0	1	0	1	1	6
hsa-miR-146a-5p	MIMAT0000449	PTAFR	5724	NM_000952	1	0	1	0	0	1	0	0	1	0	1	1	6
hsa-miR-146a-5p	MIMAT0000449	PTPRE	5791	XM_005252692	1	0	1	0	0	1	0	0	0	1	1	1	6
hsa-miR-146a-5p	MIMAT0000449	PTPRE	5791	NM_130435	1	0	1	0	1	1	0	0	0	0	1	1	6
hsa-miR-146a-5p	MIMAT0000449	PTPRE	5791	NM_006504	1	0	1	0	1	1	0	0	0	0	1	1	6
hsa-miR-146a-5p	MIMAT0000449	RALGDS	5900	XM_005272202	1	0	1	0	0	1	1	0	0	0	1	1	6
hsa-miR-146a-5p	MIMAT0000449	RALGDS	5900	NM_001271774	1	0	1	0	0	1	1	0	0	0	1	1	6
hsa-miR-146a-5p	MIMAT0000449	RALGDS	5900	NM_001271776	1	0	1	0	0	1	1	0	0	0	1	1	6
hsa-miR-146a-5p	MIMAT0000449	RALGDS	5900	NM_001042368	1	0	1	0	0	1	1	0	0	0	1	1	6
hsa-miR-146a-5p	MIMAT0000449	RALGDS	5900	NM_001271775	1	0	1	0	0	1	1	0	0	0	1	1	6
hsa-miR-146a-5p	MIMAT0000449	RARB	5915	XM_005265362	1	0	1	0	0	1	1	0	0	0	1	1	6
hsa-miR-146a-5p	MIMAT0000449	RARB	5915	NM_016152	1	0	1	0	0	1	1	0	0	0	1	1	6
hsa-miR-146a-5p	MIMAT0000449	RARB	5915	XM_005265361	1	0	1	0	0	1	1	0	0	0	1	1	6
hsa-miR-146a-5p	MIMAT0000449	RPS29	6235	NM_001030001	1	0	1	0	0	1	0	0	0	1	1	1	6
hsa-miR-146a-5p	MIMAT0000449	SORT1	6272	NM_001205228	1	0	1	0	1	1	0	0	0	0	1	1	6
hsa-miR-146a-5p	MIMAT0000449	CCL5	6352	NM_002985	1	0	1	0	0	1	0	0	1	0	1	1	6
hsa-miR-146a-5p	MIMAT0000449	SDCBP	6386	XM_005251280	1	0	1	0	0	1	1	0	0	0	1	1	6
hsa-miR-146a-5p	MIMAT0000449	SDCBP	6386	XM_005251281	1	0	1	0	0	1	1	0	0	0	1	1	6
hsa-miR-146a-5p	MIMAT0000449	SDCBP	6386	NM_001007068	1	0	1	0	0	1	1	0	0	0	1	1	6
hsa-miR-146a-5p	MIMAT0000449	SDCBP	6386	NM_001007070	1	0	1	0	0	1	1	0	0	0	1	1	6
hsa-miR-146a-5p	MIMAT0000449	SDCBP	6386	NM_001007067	1	0	1	0	0	1	1	0	0	0	1	1	6
hsa-miR-146a-5p	MIMAT0000449	SDCBP	6386	NM_001007069	1	0	1	0	0	1	1	0	0	0	1	1	6
hsa-miR-146a-5p	MIMAT0000449	SDCBP	6386	NM_005625	1	0	1	0	0	1	1	0	0	0	1	1	6
hsa-miR-146a-5p	MIMAT0000449	SH3GL1	6455	NM_003025	1	0	1	0	0	1	0	0	1	0	1	1	6
hsa-miR-146a-5p	MIMAT0000449	SH3GL2	6456	XM_005251549	1	0	1	0	0	1	1	0	0	0	1	1	6
hsa-miR-146a-5p	MIMAT0000449	SH3GL2	6456	XM_005251550	1	0	1	0	0	1	1	0	0	0	1	1	6
hsa-miR-146a-5p	MIMAT0000449	SHOX	6473	NM_000451	1	0	1	0	0	1	0	0	0	1	1	1	6
hsa-miR-146a-5p	MIMAT0000449	STIL	6491	NM_003035	1	0	1	0	1	1	0	0	0	0	1	1	6
hsa-miR-146a-5p	MIMAT0000449	STIL	6491	NM_001048166	1	0	1	0	1	1	0	0	0	0	1	1	6
hsa-miR-146a-5p	MIMAT0000449	SKIL	6498	XM_005247721	1	0	1	0	0	1	0	0	0	1	1	1	6
hsa-miR-146a-5p	MIMAT0000449	SLC1A5	6510	NM_005628	1	0	1	0	0	1	0	0	1	0	1	1	6
hsa-miR-146a-5p	MIMAT0000449	SLC1A7	6512	XM_005271133	1	0	1	0	0	1	0	0	0	1	1	1	6
hsa-miR-146a-5p	MIMAT0000449	SLC1A7	6512	NM_006671	1	0	1	0	0	1	0	0	1	0	1	1	6
hsa-miR-146a-5p	MIMAT0000449	SLC6A4	6532	NM_001045	1	0	1	0	0	1	0	0	0	1	1	1	6
hsa-miR-146a-5p	MIMAT0000449	SLC11A1	6556	NM_000578	1	0	1	0	0	1	0	0	1	0	1	1	6
hsa-miR-146a-5p	MIMAT0000449	CAPN15	6650	XM_005255516	1	0	1	0	0	1	0	0	0	1	1	1	6
hsa-miR-146a-5p	MIMAT0000449	CAPN15	6650	NM_005632	1	0	1	0	0	1	0	0	1	0	1	1	6
hsa-miR-146a-5p	MIMAT0000449	SPARC	6678	NM_003118	1	0	1	0	0	1	0	0	1	0	1	1	6
hsa-miR-146a-5p	MIMAT0000449	SPN	6693	NM_001030288	1	0	1	0	0	1	0	0	0	1	1	1	6
hsa-miR-146a-5p	MIMAT0000449	SRF	6722	XM_005249328	1	0	1	0	0	1	1	0	0	0	1	1	6
hsa-miR-146a-5p	MIMAT0000449	SRP72	6731	NM_006947	1	0	1	0	1	0	0	0	1	0	1	1	6
hsa-miR-146a-5p	MIMAT0000449	SSR1	6745	NM_003144	1	0	1	0	0	1	0	0	0	1	1	1	6
hsa-miR-146a-5p	MIMAT0000449	STC1	6781	XM_005273621	1	0	1	0	0	1	1	0	0	0	1	1	6
hsa-miR-146a-5p	MIMAT0000449	STK3	6788	NM_006281	1	0	1	0	0	1	0	0	1	0	1	1	6
hsa-miR-146a-5p	MIMAT0000449	SVIL	6840	NM_003174	1	0	1	0	1	1	0	0	0	0	1	1	6
hsa-miR-146a-5p	MIMAT0000449	SVIL	6840	NM_021738	1	0	1	0	1	1	0	0	0	0	1	1	6
hsa-miR-146a-5p	MIMAT0000449	SYT1	6857	NM_001135806	1	0	1	0	0	1	1	0	0	0	1	1	6
hsa-miR-146a-5p	MIMAT0000449	SYT1	6857	XM_005269113	1	0	1	0	0	1	1	0	0	0	1	1	6
hsa-miR-146a-5p	MIMAT0000449	GCFC2	6936	NM_001201334	1	0	1	0	1	1	0	0	0	0	1	1	6
hsa-miR-146a-5p	MIMAT0000449	TCF20	6942	XM_005276957	1	0	1	0	0	1	1	0	0	0	1	1	6
hsa-miR-146a-5p	MIMAT0000449	TCF20	6942	NM_181492	1	0	1	0	0	1	1	0	0	0	1	1	6
hsa-miR-146a-5p	MIMAT0000449	TCF20	6942	XM_005276956	1	0	1	0	0	1	1	0	0	0	1	1	6
hsa-miR-146a-5p	MIMAT0000449	TCF20	6942	XM_005276955	1	0	1	0	0	1	1	0	0	0	1	1	6
hsa-miR-146a-5p	MIMAT0000449	TCF20	6942	NM_005650	1	0	1	0	0	1	1	0	0	0	1	1	6
hsa-miR-146a-5p	MIMAT0000449	TCF20	6942	XM_005261724	1	0	1	0	0	1	1	0	0	0	1	1	6
hsa-miR-146a-5p	MIMAT0000449	TCF20	6942	XM_005261723	1	0	1	0	0	1	1	0	0	0	1	1	6
hsa-miR-146a-5p	MIMAT0000449	TEAD3	7005	NM_003214	1	0	1	0	0	1	0	0	1	0	1	1	6
hsa-miR-146a-5p	MIMAT0000449	TFDP2	7029	NM_001178142	1	0	1	0	1	1	0	0	0	0	1	1	6
hsa-miR-146a-5p	MIMAT0000449	TFDP2	7029	NM_001178141	1	0	1	0	1	1	0	0	0	0	1	1	6
hsa-miR-146a-5p	MIMAT0000449	TFDP2	7029	NM_001178140	1	0	1	0	1	1	0	0	0	0	1	1	6
hsa-miR-146a-5p	MIMAT0000449	TFDP2	7029	NM_006286	1	0	1	0	1	1	0	0	0	0	1	1	6
hsa-miR-146a-5p	MIMAT0000449	TFDP2	7029	NM_001178139	1	0	1	0	1	1	0	0	0	0	1	1	6
hsa-miR-146a-5p	MIMAT0000449	THRB	7068	NM_000461	1	0	1	0	0	1	0	0	1	0	1	1	6
hsa-miR-146a-5p	MIMAT0000449	THRSP	7069	NM_003251	1	0	1	0	0	1	0	0	1	0	1	1	6
hsa-miR-146a-5p	MIMAT0000449	TIMP3	7078	NM_000362	1	0	1	0	0	1	0	0	1	0	1	1	6
hsa-miR-146a-5p	MIMAT0000449	TPM1	7168	NM_001018008	1	0	1	0	0	1	0	0	1	0	1	1	6
hsa-miR-146a-5p	MIMAT0000449	TPM3	7170	NM_152263	1	0	1	0	0	0	0	0	1	1	1	1	6
hsa-miR-146a-5p	MIMAT0000449	TRPM2	7226	NM_003307	1	0	1	0	0	1	0	0	1	0	1	1	6
hsa-miR-146a-5p	MIMAT0000449	TUB	7275	NM_003320	1	0	1	0	0	1	0	0	0	1	1	1	6
hsa-miR-146a-5p	MIMAT0000449	UBA52	7311	NM_001033930	1	0	1	0	0	1	0	0	0	1	1	1	6
hsa-miR-146a-5p	MIMAT0000449	UMPS	7372	NM_000373	1	0	1	0	1	0	0	0	1	0	1	1	6
hsa-miR-146a-5p	MIMAT0000449	VBP1	7411	NM_003372	1	0	1	0	0	1	0	0	1	0	1	1	6
hsa-miR-146a-5p	MIMAT0000449	CORO2A	7464	NM_003389	1	0	1	0	0	1	0	0	0	1	1	1	6
hsa-miR-146a-5p	MIMAT0000449	WNT7B	7477	NM_058238	1	0	1	0	0	1	0	0	1	0	1	1	6
hsa-miR-146a-5p	MIMAT0000449	YWHAB	7529	XM_005260544	1	0	1	0	0	1	1	0	0	0	1	1	6
hsa-miR-146a-5p	MIMAT0000449	YWHAB	7529	NM_139323	1	0	1	0	0	1	1	0	0	0	1	1	6
hsa-miR-146a-5p	MIMAT0000449	SF1	7536	XM_005274236	1	0	1	0	0	1	1	0	0	0	1	1	6
hsa-miR-146a-5p	MIMAT0000449	SF1	7536	NM_001178030	1	0	1	0	0	1	1	0	0	0	1	1	6
hsa-miR-146a-5p	MIMAT0000449	SF1	7536	NM_201998	1	0	1	0	0	1	1	0	0	0	1	1	6
hsa-miR-146a-5p	MIMAT0000449	SF1	7536	XM_005274233	1	0	1	0	0	1	1	0	0	0	1	1	6
hsa-miR-146a-5p	MIMAT0000449	SF1	7536	NM_201995	1	0	1	0	0	1	1	0	0	0	1	1	6
hsa-miR-146a-5p	MIMAT0000449	SF1	7536	NM_001178031	1	0	1	0	0	1	1	0	0	0	1	1	6
hsa-miR-146a-5p	MIMAT0000449	SF1	7536	XM_005274235	1	0	1	0	0	1	1	0	0	0	1	1	6
hsa-miR-146a-5p	MIMAT0000449	SF1	7536	XM_005274234	1	0	1	0	0	1	1	0	0	0	1	1	6
hsa-miR-146a-5p	MIMAT0000449	SF1	7536	NM_004630	1	0	1	0	0	1	1	0	0	0	1	1	6
hsa-miR-146a-5p	MIMAT0000449	ZFX	7543	NM_001178086	1	0	1	0	0	1	1	0	0	0	1	1	6
hsa-miR-146a-5p	MIMAT0000449	ZFX	7543	XM_005274594	1	0	1	0	0	1	1	0	0	0	1	1	6
hsa-miR-146a-5p	MIMAT0000449	ZFX	7543	XM_005274591	1	0	1	0	0	1	1	0	0	0	1	1	6
hsa-miR-146a-5p	MIMAT0000449	ZFX	7543	NM_001178084	1	0	1	0	0	1	1	0	0	0	1	1	6
hsa-miR-146a-5p	MIMAT0000449	ZFX	7543	XM_005274593	1	0	1	0	0	1	1	0	0	0	1	1	6
hsa-miR-146a-5p	MIMAT0000449	ZFX	7543	XM_005274592	1	0	1	0	0	1	1	0	0	0	1	1	6
hsa-miR-146a-5p	MIMAT0000449	ZFX	7543	NM_001178095	1	0	1	0	0	1	1	0	0	0	1	1	6
hsa-miR-146a-5p	MIMAT0000449	ZFX	7543	XM_005274589	1	0	1	0	0	1	1	0	0	0	1	1	6
hsa-miR-146a-5p	MIMAT0000449	ZFX	7543	XM_005274590	1	0	1	0	0	1	1	0	0	0	1	1	6
hsa-miR-146a-5p	MIMAT0000449	ZNF32	7580	XM_005271823	1	0	1	1	0	1	0	0	0	0	1	1	6
hsa-miR-146a-5p	MIMAT0000449	ZNF37A	7587	NM_001007094	1	0	1	0	0	1	0	0	0	1	1	1	6
hsa-miR-146a-5p	MIMAT0000449	ZNF138	7697	NM_001160183	1	0	1	0	1	1	0	0	0	0	1	1	6
hsa-miR-146a-5p	MIMAT0000449	RNF112	7732	NM_007148	1	0	1	0	0	1	0	0	1	0	1	1	6
hsa-miR-146a-5p	MIMAT0000449	ZFAND5	7763	XM_005252191	1	0	1	0	0	1	1	0	0	0	1	1	6
hsa-miR-146a-5p	MIMAT0000449	ZFAND5	7763	NM_001278244	1	0	1	0	0	1	1	0	0	0	1	1	6
hsa-miR-146a-5p	MIMAT0000449	ZFAND5	7763	NM_001278245	1	0	1	0	0	1	1	0	0	0	1	1	6
hsa-miR-146a-5p	MIMAT0000449	ZFAND5	7763	NM_001278243	1	0	1	0	0	1	1	0	0	0	1	1	6
hsa-miR-146a-5p	MIMAT0000449	REEP5	7905	NM_005669	1	0	1	0	0	1	0	0	1	0	1	1	6
hsa-miR-146a-5p	MIMAT0000449	ADAM12	8038	NM_021641	1	0	1	0	0	1	0	0	1	0	1	1	6
hsa-miR-146a-5p	MIMAT0000449	KMT2D	8085	NM_003482	1	0	1	0	0	1	0	0	1	0	1	1	6
hsa-miR-146a-5p	MIMAT0000449	SLC10A3	8273	XM_005274755	1	0	1	0	0	1	1	0	0	0	1	1	6
hsa-miR-146a-5p	MIMAT0000449	SLC10A3	8273	XM_005277914	1	0	1	0	0	1	1	0	0	0	1	1	6
hsa-miR-146a-5p	MIMAT0000449	SLC10A3	8273	XM_005274753	1	0	1	0	0	1	1	0	0	0	1	1	6
hsa-miR-146a-5p	MIMAT0000449	SLC10A3	8273	XM_005277912	1	0	1	0	0	1	1	0	0	0	1	1	6
hsa-miR-146a-5p	MIMAT0000449	SLC10A3	8273	XM_005277913	1	0	1	0	0	1	1	0	0	0	1	1	6
hsa-miR-146a-5p	MIMAT0000449	SERF1A	8293	NM_021967	1	0	1	0	0	1	0	0	0	1	1	1	6
hsa-miR-146a-5p	MIMAT0000449	RGS5	8490	NM_003617	1	0	1	0	0	1	0	0	1	0	1	1	6
hsa-miR-146a-5p	MIMAT0000449	CASK	8573	NM_001126055	1	0	1	0	1	1	0	0	0	0	1	1	6
hsa-miR-146a-5p	MIMAT0000449	CASK	8573	NM_001126054	1	0	1	0	1	1	0	0	0	0	1	1	6
hsa-miR-146a-5p	MIMAT0000449	KLF7	8609	XM_005246928	1	0	1	0	0	1	1	0	0	0	1	1	6
hsa-miR-146a-5p	MIMAT0000449	KLF7	8609	NM_001270943	1	0	1	0	0	1	1	0	0	0	1	1	6
hsa-miR-146a-5p	MIMAT0000449	KLF7	8609	NM_001270942	1	0	1	0	0	1	1	0	0	0	1	1	6
hsa-miR-146a-5p	MIMAT0000449	KLF7	8609	XM_005246926	1	0	1	0	0	1	1	0	0	0	1	1	6
hsa-miR-146a-5p	MIMAT0000449	KLF7	8609	XM_005246927	1	0	1	0	0	1	1	0	0	0	1	1	6
hsa-miR-146a-5p	MIMAT0000449	KLF7	8609	XM_005246925	1	0	1	0	0	1	1	0	0	0	1	1	6
hsa-miR-146a-5p	MIMAT0000449	NUMB	8650	NM_001005745	1	0	1	0	0	1	0	1	0	0	1	1	6
hsa-miR-146a-5p	MIMAT0000449	NUMB	8650	NM_001005744	1	0	1	0	0	1	0	1	0	0	1	1	6
hsa-miR-146a-5p	MIMAT0000449	ADAM19	8728	NM_033274	1	0	1	0	0	1	0	0	1	0	1	1	6
hsa-miR-146a-5p	MIMAT0000449	CDS2	8760	NM_003818	1	0	1	0	0	1	0	0	0	1	1	1	6
hsa-miR-146a-5p	MIMAT0000449	NRP2	8828	XM_005246934	1	0	1	0	0	1	1	0	0	0	1	1	6
hsa-miR-146a-5p	MIMAT0000449	NRP2	8828	XM_005246933	1	0	1	0	0	1	1	0	0	0	1	1	6
hsa-miR-146a-5p	MIMAT0000449	NRP2	8828	NM_201279	1	0	1	0	0	1	1	0	0	0	1	1	6
hsa-miR-146a-5p	MIMAT0000449	NRP2	8828	NM_003872	1	0	1	0	0	1	1	0	0	0	1	1	6
hsa-miR-146a-5p	MIMAT0000449	CD84	8832	NM_001184879	1	0	1	0	0	1	0	0	0	1	1	1	6
hsa-miR-146a-5p	MIMAT0000449	CD84	8832	NM_003874	1	0	1	0	0	1	0	0	1	0	1	1	6
hsa-miR-146a-5p	MIMAT0000449	SYNJ2	8871	NM_001178088	1	0	1	0	1	1	0	0	0	0	1	1	6
hsa-miR-146a-5p	MIMAT0000449	ARHGEF7	8874	NM_145735	1	0	1	0	0	1	0	0	1	0	1	1	6
hsa-miR-146a-5p	MIMAT0000449	GYG2	8908	NM_003918	1	0	1	0	0	1	0	0	0	1	1	1	6
hsa-miR-146a-5p	MIMAT0000449	EIF1AY	9086	NM_004681	0	0	1	0	0	1	0	0	1	1	1	1	6
hsa-miR-146a-5p	MIMAT0000449	ATP6V0D1	9114	XM_005256231	0	0	1	0	0	1	1	0	0	1	1	1	6
hsa-miR-146a-5p	MIMAT0000449	ATP6V0D1	9114	NM_004691	0	0	1	0	0	1	1	0	1	0	1	1	6
hsa-miR-146a-5p	MIMAT0000449	PDLIM1	9124	NM_020992	0	0	1	0	0	1	1	0	1	0	1	1	6
hsa-miR-146a-5p	MIMAT0000449	DLGAP1	9229	XM_005258176	1	0	1	0	0	1	1	0	0	0	1	1	6
hsa-miR-146a-5p	MIMAT0000449	DLGAP1	9229	NM_001242762	1	0	1	0	0	1	1	0	0	0	1	1	6
hsa-miR-146a-5p	MIMAT0000449	DLGAP1	9229	NM_001242766	1	0	1	0	0	1	1	0	0	0	1	1	6
hsa-miR-146a-5p	MIMAT0000449	DLGAP1	9229	XM_005258175	1	0	1	0	0	1	1	0	0	0	1	1	6
hsa-miR-146a-5p	MIMAT0000449	DLGAP1	9229	XM_005258173	1	0	1	0	0	1	1	0	0	0	1	1	6
hsa-miR-146a-5p	MIMAT0000449	DLGAP1	9229	XM_005258174	1	0	1	0	0	1	1	0	0	0	1	1	6
hsa-miR-146a-5p	MIMAT0000449	DLGAP1	9229	NM_004746	1	0	1	0	0	1	1	0	0	0	1	1	6
hsa-miR-146a-5p	MIMAT0000449	DLGAP1	9229	XM_005258172	1	0	1	0	0	1	1	0	0	0	1	1	6
hsa-miR-146a-5p	MIMAT0000449	QKI	9444	NM_206853	1	0	1	0	0	1	0	1	0	0	1	1	6
hsa-miR-146a-5p	MIMAT0000449	QKI	9444	NM_206854	1	0	1	0	0	1	0	1	0	0	1	1	6
hsa-miR-146a-5p	MIMAT0000449	PCYT1B	9468	NM_004845	0	0	1	0	0	1	0	0	1	1	1	1	6
hsa-miR-146a-5p	MIMAT0000449	MED20	9477	NM_004275	1	0	1	0	0	1	0	0	1	0	1	1	6
hsa-miR-146a-5p	MIMAT0000449	PSMF1	9491	NM_178578	1	0	1	0	1	1	0	0	0	0	1	1	6
hsa-miR-146a-5p	MIMAT0000449	TBX4	9496	XM_005257837	0	0	1	0	0	1	1	0	0	1	1	1	6
hsa-miR-146a-5p	MIMAT0000449	TBX4	9496	NM_018488	0	0	1	0	0	1	1	0	1	0	1	1	6
hsa-miR-146a-5p	MIMAT0000449	CLOCK	9575	NM_004898	1	0	1	0	0	1	0	0	1	0	1	1	6
hsa-miR-146a-5p	MIMAT0000449	RNF14	9604	NM_004290	1	0	1	0	0	1	0	0	0	1	1	1	6
hsa-miR-146a-5p	MIMAT0000449	ZNF592	9640	NM_014630	0	0	1	0	0	1	0	0	1	1	1	1	6
hsa-miR-146a-5p	MIMAT0000449	SH3PXD2A	9644	XM_005270294	1	0	1	0	0	1	0	0	0	1	1	1	6
hsa-miR-146a-5p	MIMAT0000449	SH3PXD2A	9644	NM_014631	1	0	1	0	0	1	0	0	1	0	1	1	6
hsa-miR-146a-5p	MIMAT0000449	BZW1	9689	NM_001207069	1	0	1	0	1	1	0	0	0	0	1	1	6
hsa-miR-146a-5p	MIMAT0000449	PUM1	9698	XM_005271357	1	0	1	0	0	1	1	0	0	0	1	1	6
hsa-miR-146a-5p	MIMAT0000449	PUM1	9698	XM_005271364	1	0	1	0	0	1	1	0	0	0	1	1	6
hsa-miR-146a-5p	MIMAT0000449	PUM1	9698	XM_005271363	1	0	1	0	0	1	1	0	0	0	1	1	6
hsa-miR-146a-5p	MIMAT0000449	PUM1	9698	XM_005271362	1	0	1	0	0	1	1	0	0	0	1	1	6
hsa-miR-146a-5p	MIMAT0000449	PUM1	9698	XM_005271361	1	0	1	0	0	1	1	0	0	0	1	1	6
hsa-miR-146a-5p	MIMAT0000449	PUM1	9698	XM_005271360	1	0	1	0	0	1	1	0	0	0	1	1	6
hsa-miR-146a-5p	MIMAT0000449	PUM1	9698	NM_014676	1	0	1	0	0	1	1	0	0	0	1	1	6
hsa-miR-146a-5p	MIMAT0000449	PUM1	9698	NM_001020658	1	0	1	0	0	1	1	0	0	0	1	1	6
hsa-miR-146a-5p	MIMAT0000449	PUM1	9698	XM_005271359	1	0	1	0	0	1	1	0	0	0	1	1	6
hsa-miR-146a-5p	MIMAT0000449	PUM1	9698	XM_005271358	1	0	1	0	0	1	1	0	0	0	1	1	6
hsa-miR-146a-5p	MIMAT0000449	UTP14C	9724	NM_021645	1	0	1	0	0	1	0	0	1	0	1	1	6
hsa-miR-146a-5p	MIMAT0000449	ARHGAP32	9743	NM_001142685	1	0	1	0	0	1	0	0	0	1	1	1	6
hsa-miR-146a-5p	MIMAT0000449	ARHGAP32	9743	NM_014715	1	0	1	0	0	1	0	0	1	0	1	1	6
hsa-miR-146a-5p	MIMAT0000449	PCDHA9	9752	NM_014005	0	0	1	0	0	1	0	0	1	1	1	1	6
hsa-miR-146a-5p	MIMAT0000449	KIAA0513	9764	XM_005256265	1	0	1	0	0	1	0	0	0	1	1	1	6
hsa-miR-146a-5p	MIMAT0000449	KIAA0513	9764	NM_014732	1	0	1	0	0	1	0	0	1	0	1	1	6
hsa-miR-146a-5p	MIMAT0000449	ATG13	9776	NM_014741	1	0	1	0	0	1	0	0	1	0	1	1	6
hsa-miR-146a-5p	MIMAT0000449	RNF144A	9781	NM_014746	0	0	1	0	0	1	0	0	1	1	1	1	6
hsa-miR-146a-5p	MIMAT0000449	SERTAD2	9792	NM_014755	0	0	1	0	0	1	1	0	1	0	1	1	6
hsa-miR-146a-5p	MIMAT0000449	SPOCK2	9806	NM_001244950	1	0	1	0	0	1	0	0	0	1	1	1	6
hsa-miR-146a-5p	MIMAT0000449	SPOCK2	9806	NM_014767	1	0	1	0	0	1	0	0	1	0	1	1	6
hsa-miR-146a-5p	MIMAT0000449	GINS1	9837	NM_021067	1	0	1	0	0	1	0	0	1	0	1	1	6
hsa-miR-146a-5p	MIMAT0000449	TRIM66	9866	NM_014818	1	0	1	0	1	1	0	0	0	0	1	1	6
hsa-miR-146a-5p	MIMAT0000449	GJC1	10052	NM_001080383	1	0	1	0	1	1	0	0	0	0	1	1	6
hsa-miR-146a-5p	MIMAT0000449	ABCC5	10057	XM_005247060	1	0	1	0	0	1	1	0	0	0	1	1	6
hsa-miR-146a-5p	MIMAT0000449	ABCC5	10057	XM_005247062	1	0	1	0	0	1	1	0	0	0	1	1	6
hsa-miR-146a-5p	MIMAT0000449	ABCC5	10057	XM_005247058	1	0	1	0	0	1	1	0	0	0	1	1	6
hsa-miR-146a-5p	MIMAT0000449	ARPC5	10092	NM_001270439	1	0	1	0	0	1	0	0	0	1	1	1	6
hsa-miR-146a-5p	MIMAT0000449	ARPC5	10092	NM_005717	1	0	1	0	0	1	0	0	1	0	1	1	6
hsa-miR-146a-5p	MIMAT0000449	TSPAN5	10098	NM_005723	1	0	1	0	0	1	0	0	0	1	1	1	6
hsa-miR-146a-5p	MIMAT0000449	RASGRP1	10125	NM_001128602	1	0	1	0	1	1	0	0	0	0	1	1	6
hsa-miR-146a-5p	MIMAT0000449	ABI2	10152	NM_005759	1	0	1	0	0	1	0	0	1	0	1	1	6
hsa-miR-146a-5p	MIMAT0000449	PRMT3	10196	XM_005252730	1	0	1	0	0	1	1	0	0	0	1	1	6
hsa-miR-146a-5p	MIMAT0000449	CD96	10225	NM_198196	1	0	1	0	1	0	0	0	0	1	1	1	6
hsa-miR-146a-5p	MIMAT0000449	TIMM17B	10245	NM_005834	1	0	1	0	0	1	0	0	1	0	1	1	6
hsa-miR-146a-5p	MIMAT0000449	AKAP8	10270	NM_005858	1	0	1	0	0	1	0	0	1	0	1	1	6
hsa-miR-146a-5p	MIMAT0000449	FSTL3	10272	NM_005860	1	0	1	0	0	1	0	0	1	0	1	1	6
hsa-miR-146a-5p	MIMAT0000449	38777	10299	NM_001270661	1	0	1	0	0	1	1	0	0	0	1	1	6
hsa-miR-146a-5p	MIMAT0000449	38777	10299	NM_001270660	1	0	1	0	0	1	1	0	0	0	1	1	6
hsa-miR-146a-5p	MIMAT0000449	LANCL1	10314	NM_001136575	1	0	1	0	1	1	0	0	0	0	1	1	6
hsa-miR-146a-5p	MIMAT0000449	LANCL1	10314	NM_001136574	1	0	1	0	1	1	0	0	0	0	1	1	6
hsa-miR-146a-5p	MIMAT0000449	IKZF1	10320	NM_006060	1	0	1	0	0	1	0	0	1	0	1	1	6
hsa-miR-146a-5p	MIMAT0000449	HMG20A	10363	NM_018200	1	0	1	0	0	1	0	0	1	0	1	1	6
hsa-miR-146a-5p	MIMAT0000449	DLC1	10395	NM_001164271	0	0	1	0	1	1	1	0	0	0	1	1	6
hsa-miR-146a-5p	MIMAT0000449	DLC1	10395	NM_006094	0	0	1	0	1	1	1	0	0	0	1	1	6
hsa-miR-146a-5p	MIMAT0000449	RAPGEF3	10411	NM_001098531	0	0	1	1	0	1	0	0	0	1	1	1	6
hsa-miR-146a-5p	MIMAT0000449	YAP1	10413	XM_005271388	1	0	1	0	0	1	1	0	0	0	1	1	6
hsa-miR-146a-5p	MIMAT0000449	YAP1	10413	NM_001195045	1	0	1	0	0	1	1	0	0	0	1	1	6
hsa-miR-146a-5p	MIMAT0000449	YAP1	10413	XM_005271387	1	0	1	0	0	1	1	0	0	0	1	1	6
hsa-miR-146a-5p	MIMAT0000449	YAP1	10413	NM_001195044	1	0	1	0	0	1	1	0	0	0	1	1	6
hsa-miR-146a-5p	MIMAT0000449	YAP1	10413	XM_005271383	1	0	1	0	0	1	1	0	0	0	1	1	6
hsa-miR-146a-5p	MIMAT0000449	YAP1	10413	XM_005271381	1	0	1	0	0	1	1	0	0	0	1	1	6
hsa-miR-146a-5p	MIMAT0000449	YAP1	10413	NM_001130145	1	0	1	0	0	1	1	0	0	0	1	1	6
hsa-miR-146a-5p	MIMAT0000449	YAP1	10413	XM_005271380	1	0	1	0	0	1	1	0	0	0	1	1	6
hsa-miR-146a-5p	MIMAT0000449	SLC9A6	10479	NM_001177651	1	0	1	0	0	1	1	0	0	0	1	1	6
hsa-miR-146a-5p	MIMAT0000449	SLC9A6	10479	NM_006359	1	0	1	0	0	1	1	0	0	0	1	1	6
hsa-miR-146a-5p	MIMAT0000449	SLC9A6	10479	XM_005262353	1	0	1	0	0	1	1	0	0	0	1	1	6
hsa-miR-146a-5p	MIMAT0000449	SLC9A6	10479	XM_005278131	1	0	1	0	0	1	1	0	0	0	1	1	6
hsa-miR-146a-5p	MIMAT0000449	CRTAP	10491	NM_006371	1	0	1	0	0	1	0	0	1	0	1	1	6
hsa-miR-146a-5p	MIMAT0000449	SEMA4F	10505	NM_004263	1	0	1	0	0	0	0	0	1	1	1	1	6
hsa-miR-146a-5p	MIMAT0000449	PRDX4	10549	NM_006406	1	0	1	0	0	1	0	0	1	0	1	1	6
hsa-miR-146a-5p	MIMAT0000449	PAICS	10606	XM_005265711	1	0	1	0	0	1	0	0	0	1	1	1	6
hsa-miR-146a-5p	MIMAT0000449	CELF2	10659	NM_006561	1	0	1	0	0	1	1	0	0	0	1	1	6
hsa-miR-146a-5p	MIMAT0000449	CELF2	10659	NM_001083591	1	0	1	0	0	1	1	0	0	0	1	1	6
hsa-miR-146a-5p	MIMAT0000449	CELF2	10659	NM_001025076	1	0	1	0	0	1	1	0	0	0	1	1	6
hsa-miR-146a-5p	MIMAT0000449	NFAT5	10725	NM_138714	0	0	1	0	0	1	1	1	0	0	1	1	6
hsa-miR-146a-5p	MIMAT0000449	ARPP19	10776	NM_006628	1	0	1	0	0	1	0	0	1	0	1	1	6
hsa-miR-146a-5p	MIMAT0000449	CCR9	10803	NM_001256369	1	0	1	0	0	1	0	0	0	1	1	1	6
hsa-miR-146a-5p	MIMAT0000449	ZNF275	10838	NM_001080485	1	0	1	0	0	1	0	0	1	0	1	1	6
hsa-miR-146a-5p	MIMAT0000449	FTCD	10841	XM_005261089	1	0	1	0	0	1	1	0	0	0	1	1	6
hsa-miR-146a-5p	MIMAT0000449	FTCD	10841	XM_005261088	1	0	1	0	0	1	1	0	0	0	1	1	6
hsa-miR-146a-5p	MIMAT0000449	MALT1	10892	NM_006785	1	0	1	0	0	1	0	0	0	1	1	1	6
hsa-miR-146a-5p	MIMAT0000449	RUNDC3A	10900	NM_006695	0	0	1	0	0	1	1	0	1	0	1	1	6
hsa-miR-146a-5p	MIMAT0000449	AP3M2	10947	NM_006803	1	0	1	0	0	1	0	0	1	0	1	1	6
hsa-miR-146a-5p	MIMAT0000449	LILRB4	11006	NM_001278426	1	0	1	0	0	1	0	0	0	1	1	1	6
hsa-miR-146a-5p	MIMAT0000449	LILRB4	11006	NM_001278428	1	0	1	0	0	1	0	0	0	1	1	1	6
hsa-miR-146a-5p	MIMAT0000449	TDRKH	11022	NM_001083964	1	0	1	0	1	1	0	0	0	0	1	1	6
hsa-miR-146a-5p	MIMAT0000449	TDRKH	11022	NM_001083963	1	0	1	0	1	1	0	0	0	0	1	1	6
hsa-miR-146a-5p	MIMAT0000449	RAB31	11031	NM_006868	1	0	1	0	0	1	0	0	1	0	1	1	6
hsa-miR-146a-5p	MIMAT0000449	DIDO1	11083	NM_080797	1	0	1	0	0	1	0	0	1	0	1	1	6
hsa-miR-146a-5p	MIMAT0000449	KLF12	11278	NM_007249	1	0	1	0	0	1	0	0	1	0	1	1	6
hsa-miR-146a-5p	MIMAT0000449	MRAS	22808	NM_012219	1	0	1	0	0	1	0	0	0	1	1	1	6
hsa-miR-146a-5p	MIMAT0000449	ZNF652	22834	NM_014897	1	0	1	0	1	0	0	0	1	0	1	1	6
hsa-miR-146a-5p	MIMAT0000449	COBLL1	22837	NM_001278458	1	0	1	0	0	1	0	0	0	1	1	1	6
hsa-miR-146a-5p	MIMAT0000449	AAK1	22848	NM_014911	1	0	1	0	1	0	0	0	1	0	1	1	6
hsa-miR-146a-5p	MIMAT0000449	WDR47	22911	XM_005270634	1	0	1	0	0	1	1	0	0	0	1	1	6
hsa-miR-146a-5p	MIMAT0000449	WDR47	22911	XM_005270635	1	0	1	0	0	1	1	0	0	0	1	1	6
hsa-miR-146a-5p	MIMAT0000449	WDR47	22911	NM_001142551	1	0	1	0	0	1	1	0	0	0	1	1	6
hsa-miR-146a-5p	MIMAT0000449	HMGXB3	22993	NM_014983	1	0	1	0	0	1	0	0	0	1	1	1	6
hsa-miR-146a-5p	MIMAT0000449	LIMCH1	22998	NM_014988	0	0	1	0	0	1	1	0	1	0	1	1	6
hsa-miR-146a-5p	MIMAT0000449	FAIM2	23017	NM_012306	1	0	1	0	0	1	0	0	1	0	1	1	6
hsa-miR-146a-5p	MIMAT0000449	USP33	23032	XM_005270649	1	0	1	0	0	1	1	0	0	0	1	1	6
hsa-miR-146a-5p	MIMAT0000449	USP33	23032	XM_005270648	1	0	1	0	0	1	1	0	0	0	1	1	6
hsa-miR-146a-5p	MIMAT0000449	USP33	23032	NM_201624	1	0	1	0	0	1	1	0	0	0	1	1	6
hsa-miR-146a-5p	MIMAT0000449	PDZD2	23037	NM_178140	1	0	1	0	0	1	0	0	1	0	1	1	6
hsa-miR-146a-5p	MIMAT0000449	ZHX3	23051	XM_005260343	1	0	1	0	0	1	0	0	0	1	1	1	6
hsa-miR-146a-5p	MIMAT0000449	ZHX3	23051	NM_015035	1	0	1	0	0	1	0	0	1	0	1	1	6
hsa-miR-146a-5p	MIMAT0000449	ZC3H13	23091	XM_005266309	1	0	1	0	0	1	1	0	0	0	1	1	6
hsa-miR-146a-5p	MIMAT0000449	ZC3H13	23091	XM_005266306	1	0	1	0	0	1	1	0	0	0	1	1	6
hsa-miR-146a-5p	MIMAT0000449	ZC3H13	23091	XM_005266302	1	0	1	0	0	1	1	0	0	0	1	1	6
hsa-miR-146a-5p	MIMAT0000449	ZC3H13	23091	XM_005266310	1	0	1	0	0	1	1	0	0	0	1	1	6
hsa-miR-146a-5p	MIMAT0000449	ZC3H13	23091	XM_005266311	1	0	1	0	0	1	1	0	0	0	1	1	6
hsa-miR-146a-5p	MIMAT0000449	ZC3H13	23091	XM_005266308	1	0	1	0	0	1	1	0	0	0	1	1	6
hsa-miR-146a-5p	MIMAT0000449	ZC3H13	23091	XM_005266304	1	0	1	0	0	1	1	0	0	0	1	1	6
hsa-miR-146a-5p	MIMAT0000449	ZC3H13	23091	XM_005266307	1	0	1	0	0	1	1	0	0	0	1	1	6
hsa-miR-146a-5p	MIMAT0000449	ZC3H13	23091	XM_005266301	1	0	1	0	0	1	1	0	0	0	1	1	6
hsa-miR-146a-5p	MIMAT0000449	ZC3H13	23091	XM_005266305	1	0	1	0	0	1	1	0	0	0	1	1	6
hsa-miR-146a-5p	MIMAT0000449	ARHGAP26	23092	NM_015071	1	0	1	0	0	1	0	0	1	0	1	1	6
hsa-miR-146a-5p	MIMAT0000449	NFASC	23114	NM_015090	1	0	1	0	0	1	0	0	1	0	1	1	6
hsa-miR-146a-5p	MIMAT0000449	HIC2	23119	NM_015094	1	0	1	0	0	1	0	0	1	0	1	1	6
hsa-miR-146a-5p	MIMAT0000449	CLASP2	23122	NM_001207044	1	0	1	0	1	1	0	0	0	0	1	1	6
hsa-miR-146a-5p	MIMAT0000449	PHF8	23133	NM_015107	0	0	1	0	0	1	1	0	1	0	1	1	6
hsa-miR-146a-5p	MIMAT0000449	SMC5	23137	XM_005251839	1	0	1	0	0	1	1	0	0	0	1	1	6
hsa-miR-146a-5p	MIMAT0000449	SMC5	23137	XM_005251838	1	0	1	0	0	1	1	0	0	0	1	1	6
hsa-miR-146a-5p	MIMAT0000449	SMC5	23137	XM_005251837	1	0	1	0	0	1	1	0	0	0	1	1	6
hsa-miR-146a-5p	MIMAT0000449	LRCH1	23143	NM_001164211	1	0	1	0	1	0	1	0	0	0	1	1	6
hsa-miR-146a-5p	MIMAT0000449	LRCH1	23143	NM_015116	1	0	1	0	1	0	1	0	0	0	1	1	6
hsa-miR-146a-5p	MIMAT0000449	TTLL12	23170	NM_015140	1	0	1	0	0	1	0	0	1	0	1	1	6
hsa-miR-146a-5p	MIMAT0000449	FBXO28	23219	NM_001136115	1	0	1	0	0	1	1	0	0	0	1	1	6
hsa-miR-146a-5p	MIMAT0000449	ANKRD28	23243	NM_015199	1	0	1	0	0	1	0	0	1	0	1	1	6
hsa-miR-146a-5p	MIMAT0000449	ANKRD12	23253	XM_005258097	1	0	1	0	0	1	1	0	0	0	1	1	6
hsa-miR-146a-5p	MIMAT0000449	ANKRD12	23253	XM_005258096	1	0	1	0	0	1	1	0	0	0	1	1	6
[truncated: 45,132 more rows]

## Sheet: miRWalk predicted CDS
miRNA	MIMATid	Gene	EntrezID	RefseqID	miRWalk	Microt4	miRanda	PITA	RNA22	RNAhybrid	Targetscan	SUM
hsa-miR-146a-5p	MIMAT0000449	ABCA1	19	NM_005502	1	1	1	0	1	1	1	6
hsa-miR-146a-5p	MIMAT0000449	ADARB1	104	NM_015833	1	1	1	0	1	1	1	6
hsa-miR-146a-5p	MIMAT0000449	AGTR2	186	NM_000686	1	1	1	0	1	1	1	6
hsa-miR-146a-5p	MIMAT0000449	BNIP3L	665	XM_005273616	1	1	1	0	1	1	1	6
hsa-miR-146a-5p	MIMAT0000449	DST	667	XM_005249310	1	1	1	0	1	1	1	6
hsa-miR-146a-5p	MIMAT0000449	CACNB4	785	NM_001005747	1	1	1	0	1	1	1	6
hsa-miR-146a-5p	MIMAT0000449	RUNX3	864	NM_001031680	1	1	1	0	1	1	1	6
hsa-miR-146a-5p	MIMAT0000449	CD36	948	XM_005250715	1	1	1	0	1	1	1	6
hsa-miR-146a-5p	MIMAT0000449	LRBA	987	XM_005263373	1	1	1	0	1	1	1	6
hsa-miR-146a-5p	MIMAT0000449	CDC5L	988	NM_001253	1	1	1	0	1	1	1	6
hsa-miR-146a-5p	MIMAT0000449	CHAD	1101	XM_005256967	1	1	1	0	1	1	1	6
hsa-miR-146a-5p	MIMAT0000449	CHEK1	1111	NM_001114122	1	1	1	0	1	1	1	6
hsa-miR-146a-5p	MIMAT0000449	CHRNB3	1142	NM_000749	1	1	1	0	1	1	1	6
hsa-miR-146a-5p	MIMAT0000449	COL6A3	1293	NM_004369	1	1	1	0	1	1	1	6
hsa-miR-146a-5p	MIMAT0000449	CPT1B	1375	NM_152245	1	1	1	0	1	1	1	6
hsa-miR-146a-5p	MIMAT0000449	DDX1	1653	NM_004939	1	1	1	0	1	1	1	6
hsa-miR-146a-5p	MIMAT0000449	DHX8	1659	XM_005257113	1	1	1	0	1	1	1	6
hsa-miR-146a-5p	MIMAT0000449	DYNC1H1	1778	NM_001376	1	1	1	0	1	1	1	6
hsa-miR-146a-5p	MIMAT0000449	DRP2	1821	NM_001939	1	1	1	0	1	1	1	6
hsa-miR-146a-5p	MIMAT0000449	DSCAM	1826	NM_001389	1	1	1	0	1	1	1	6
hsa-miR-146a-5p	MIMAT0000449	EGR2	1959	NM_000399	1	1	1	0	1	1	1	6
hsa-miR-146a-5p	MIMAT0000449	FBN2	2201	NM_001999	1	1	1	0	1	1	1	6
hsa-miR-146a-5p	MIMAT0000449	FKTN	2218	NM_001079802	1	1	1	0	1	1	1	6
hsa-miR-146a-5p	MIMAT0000449	GRM3	2913	NM_000840	1	1	1	0	1	1	1	6
hsa-miR-146a-5p	MIMAT0000449	HADHA	3030	NM_000182	1	1	1	0	1	1	1	6
hsa-miR-146a-5p	MIMAT0000449	IL6R	3570	NM_000565	1	1	1	0	1	1	1	6
hsa-miR-146a-5p	MIMAT0000449	IL12RB1	3594	XM_005259893	1	1	1	0	1	1	1	6
hsa-miR-146a-5p	MIMAT0000449	ILF2	3608	NM_001267809	1	1	1	0	1	1	1	6
hsa-miR-146a-5p	MIMAT0000449	ITPR2	3709	NM_002223	1	1	1	0	1	1	1	6
hsa-miR-146a-5p	MIMAT0000449	KTN1	3895	NM_001271014	1	1	1	0	1	1	1	6
hsa-miR-146a-5p	MIMAT0000449	LAMB3	3914	NM_001017402	1	1	1	0	1	1	1	6
hsa-miR-146a-5p	MIMAT0000449	CD180	4064	XM_005248504	1	1	1	0	1	1	1	6
hsa-miR-146a-5p	MIMAT0000449	LY75	4065	NM_002349	1	1	1	0	1	1	1	6
hsa-miR-146a-5p	MIMAT0000449	MAN2A1	4124	NM_002372	1	1	1	0	1	1	1	6
hsa-miR-146a-5p	MIMAT0000449	MAP1B	4131	NM_005909	1	1	1	0	1	1	1	6
hsa-miR-146a-5p	MIMAT0000449	ME1	4199	NM_002395	1	1	1	0	1	1	1	6
hsa-miR-146a-5p	MIMAT0000449	MEF2A	4205	NM_001171894	1	1	1	0	1	1	1	6
hsa-miR-146a-5p	MIMAT0000449	MOG	4340	XM_005249131	1	1	1	0	1	1	1	6
hsa-miR-146a-5p	MIMAT0000449	MYO1A	4640	NM_001256041	1	1	1	0	1	1	1	6
hsa-miR-146a-5p	MIMAT0000449	NAP1L3	4675	NM_004538	1	1	1	0	1	1	1	6
hsa-miR-146a-5p	MIMAT0000449	NDUFB9	4715	XM_005250924	1	1	1	0	1	1	1	6
hsa-miR-146a-5p	MIMAT0000449	NFRKB	4798	XM_005271567	1	1	1	0	1	1	1	6
hsa-miR-146a-5p	MIMAT0000449	NPAT	4863	NM_002519	1	1	1	0	1	1	1	6
hsa-miR-146a-5p	MIMAT0000449	NUP88	4927	XM_005256659	1	1	1	0	1	1	1	6
hsa-miR-146a-5p	MIMAT0000449	OPHN1	4983	NM_002547	1	1	1	0	1	1	1	6
hsa-miR-146a-5p	MIMAT0000449	PAM	5066	NM_000919	1	1	1	0	1	1	1	6
hsa-miR-146a-5p	MIMAT0000449	PDE6C	5146	NM_006204	1	1	1	0	1	1	1	6
hsa-miR-146a-5p	MIMAT0000449	PDE9A	5152	XM_005261131	1	1	1	0	1	1	1	6
hsa-miR-146a-5p	MIMAT0000449	SERPINB9	5272	NM_004155	1	1	1	0	1	1	1	6
hsa-miR-146a-5p	MIMAT0000449	PI4KB	5298	NM_001198773	1	1	1	0	1	1	1	6
hsa-miR-146a-5p	MIMAT0000449	PKHD1	5314	NM_138694	1	1	1	0	1	1	1	6
hsa-miR-146a-5p	MIMAT0000449	PPP2R5A	5525	NM_006243	1	1	1	0	1	1	1	6
hsa-miR-146a-5p	MIMAT0000449	PRKAR2A	5576	XM_005265314	1	1	1	0	1	1	1	6
hsa-miR-146a-5p	MIMAT0000449	PTPRD	5789	XM_005251529	1	1	1	0	1	1	1	6
hsa-miR-146a-5p	MIMAT0000449	RASGRF2	5924	NM_006909	1	1	1	0	1	1	1	6
hsa-miR-146a-5p	MIMAT0000449	RBL1	5933	NM_002895	1	1	1	0	1	1	1	6
hsa-miR-146a-5p	MIMAT0000449	RFX2	5990	NM_000635	1	1	1	0	1	1	1	6
hsa-miR-146a-5p	MIMAT0000449	RPE65	6121	NM_000329	1	1	1	0	1	1	1	6
hsa-miR-146a-5p	MIMAT0000449	RPL5	6125	NM_000969	1	1	1	0	1	1	1	6
hsa-miR-146a-5p	MIMAT0000449	SCN1A	6323	NM_001202435	1	1	1	0	1	1	1	6
hsa-miR-146a-5p	MIMAT0000449	SCN2A	6326	NM_021007	1	1	1	0	1	1	1	6
hsa-miR-146a-5p	MIMAT0000449	SCN2B	6327	NM_004588	1	1	1	0	1	1	1	6
hsa-miR-146a-5p	MIMAT0000449	SCN3A	6328	NM_006922	1	1	1	0	1	1	1	6
hsa-miR-146a-5p	MIMAT0000449	SLC7A1	6541	NM_003045	1	1	1	0	1	1	1	6
hsa-miR-146a-5p	MIMAT0000449	SOAT1	6646	NM_003101	1	1	1	0	1	1	1	6
hsa-miR-146a-5p	MIMAT0000449	SON	6651	NM_138927	1	1	1	0	1	1	1	6
hsa-miR-146a-5p	MIMAT0000449	SPTBN1	6711	NM_003128	1	1	1	0	1	1	1	6
hsa-miR-146a-5p	MIMAT0000449	STAT2	6773	NM_005419	1	1	1	0	1	1	1	6
hsa-miR-146a-5p	MIMAT0000449	VAMP7	6845	NM_005638	1	1	1	0	1	1	1	6
hsa-miR-146a-5p	MIMAT0000449	ZEB1	6935	XM_005252577	1	1	1	0	1	1	1	6
hsa-miR-146a-5p	MIMAT0000449	TGM4	7047	NM_003241	1	1	1	0	1	1	1	6
hsa-miR-146a-5p	MIMAT0000449	TLR5	7100	XM_005273242	1	1	1	0	1	1	1	6
hsa-miR-146a-5p	MIMAT0000449	TNR	7143	NM_003285	1	1	1	0	1	1	1	6
hsa-miR-146a-5p	MIMAT0000449	TRPC5	7224	NM_012471	1	1	1	0	1	1	1	6
hsa-miR-146a-5p	MIMAT0000449	TSC1	7248	XM_005272211	1	1	1	0	1	1	1	6
hsa-miR-146a-5p	MIMAT0000449	UBTF	7343	NM_014233	1	1	1	0	1	1	1	6
hsa-miR-146a-5p	MIMAT0000449	ZNF10	7556	NM_015394	1	1	1	0	1	1	1	6
hsa-miR-146a-5p	MIMAT0000449	ZNF43	7594	NM_001256648	1	1	1	0	1	1	1	6
hsa-miR-146a-5p	MIMAT0000449	ZNF136	7695	NM_003437	1	1	1	0	1	1	1	6
hsa-miR-146a-5p	MIMAT0000449	ZNF146	7705	NM_007145	1	1	1	0	1	1	1	6
hsa-miR-146a-5p	MIMAT0000449	ZNF148	7707	NM_021964	1	1	1	0	1	1	1	6
hsa-miR-146a-5p	MIMAT0000449	ZNF195	7748	NM_001242841	1	1	1	0	1	1	1	6
hsa-miR-146a-5p	MIMAT0000449	FZD3	7976	NM_017412	1	1	1	0	1	1	1	6
hsa-miR-146a-5p	MIMAT0000449	ZNF212	7988	NM_012256	1	1	1	0	1	1	1	6
hsa-miR-146a-5p	MIMAT0000449	ULK1	8408	NM_003565	1	1	1	0	1	1	1	6
hsa-miR-146a-5p	MIMAT0000449	CNTNAP1	8506	XM_005257748	1	1	1	0	1	1	1	6
hsa-miR-146a-5p	MIMAT0000449	TNFSF11	8600	NM_033012	1	1	1	0	1	1	1	6
hsa-miR-146a-5p	MIMAT0000449	DNAH17	8632	NM_173628	1	1	1	0	1	1	1	6
hsa-miR-146a-5p	MIMAT0000449	NUMB	8650	NM_001005743	1	1	1	0	1	1	1	6
hsa-miR-146a-5p	MIMAT0000449	INPP4B	8821	NM_003866	1	1	1	0	1	1	1	6
hsa-miR-146a-5p	MIMAT0000449	ASAP2	8853	NM_003887	1	1	1	0	1	1	1	6
hsa-miR-146a-5p	MIMAT0000449	MTMR3	8897	NM_021090	1	1	1	0	1	1	1	6
hsa-miR-146a-5p	MIMAT0000449	HERC3	8916	XM_005263327	1	1	1	0	1	1	1	6
hsa-miR-146a-5p	MIMAT0000449	MBD4	8930	NM_003925	1	1	1	0	1	1	1	6
hsa-miR-146a-5p	MIMAT0000449	USP13	8975	NM_003940	1	1	1	0	1	1	1	6
hsa-miR-146a-5p	MIMAT0000449	DNAJA3	9093	NM_005147	1	1	1	0	1	1	1	6
hsa-miR-146a-5p	MIMAT0000449	USP2	9099	XM_005271721	1	1	1	0	1	1	1	6
hsa-miR-146a-5p	MIMAT0000449	MTMR4	9110	XM_005257784	1	1	1	0	1	1	1	6
hsa-miR-146a-5p	MIMAT0000449	DEDD	9191	XM_005245598	1	1	1	0	1	1	1	6
hsa-miR-146a-5p	MIMAT0000449	ZMYM4	9202	XM_005271328	1	1	1	0	1	1	1	6
hsa-miR-146a-5p	MIMAT0000449	MED14	9282	XM_005272700	1	1	1	0	1	1	1	6
hsa-miR-146a-5p	MIMAT0000449	B4GALT6	9331	XM_005258387	1	1	1	0	1	1	1	6
hsa-miR-146a-5p	MIMAT0000449	CRIPT	9419	NM_014171	1	1	1	0	1	1	1	6
hsa-miR-146a-5p	MIMAT0000449	GGPS1	9453	NM_001037277	1	1	1	0	1	1	1	6
hsa-miR-146a-5p	MIMAT0000449	AKAP6	9472	NM_004274	1	1	1	0	1	1	1	6
hsa-miR-146a-5p	MIMAT0000449	CHD1L	9557	NM_004284	1	1	1	0	1	1	1	6
hsa-miR-146a-5p	MIMAT0000449	NUP155	9631	NM_004298	1	1	1	0	1	1	1	6
hsa-miR-146a-5p	MIMAT0000449	KIAA0430	9665	NM_001184998	1	1	1	0	1	1	1	6
hsa-miR-146a-5p	MIMAT0000449	KIAA0430	9665	NM_014647	1	1	1	0	1	1	1	6
hsa-miR-146a-5p	MIMAT0000449	PUM1	9698	XM_005271357	1	1	1	0	1	1	1	6
hsa-miR-146a-5p	MIMAT0000449	ZNF646	9726	XM_005255710	1	1	1	0	1	1	1	6
hsa-miR-146a-5p	MIMAT0000449	HDAC9	9734	XM_005249913	1	1	1	0	1	1	1	6
hsa-miR-146a-5p	MIMAT0000449	HDAC4	9759	NM_006037	1	1	1	0	1	1	1	6
hsa-miR-146a-5p	MIMAT0000449	BCLAF1	9774	XM_005267237	1	1	1	0	1	1	1	6
hsa-miR-146a-5p	MIMAT0000449	CKAP5	9793	NM_001008938	1	1	1	0	1	1	1	6
hsa-miR-146a-5p	MIMAT0000449	ZBTB24	9841	NM_014797	1	1	1	0	1	1	1	6
hsa-miR-146a-5p	MIMAT0000449	CEP350	9857	XM_005245635	1	1	1	0	1	1	1	6
hsa-miR-146a-5p	MIMAT0000449	MAGI2	9863	XM_005250725	1	1	1	0	1	1	1	6
hsa-miR-146a-5p	MIMAT0000449	RNF10	9921	XM_005254013	1	1	1	0	1	1	1	6
hsa-miR-146a-5p	MIMAT0000449	ZBTB40	9923	NM_001083621	1	1	1	0	1	1	1	6
hsa-miR-146a-5p	MIMAT0000449	ZBTB5	9925	XM_005251634	1	1	1	0	1	1	1	6
hsa-miR-146a-5p	MIMAT0000449	MAGEC1	9947	NM_005462	1	1	1	0	1	1	1	6
hsa-miR-146a-5p	MIMAT0000449	HUWE1	10075	NM_031407	1	1	1	0	1	1	1	6
hsa-miR-146a-5p	MIMAT0000449	FRY	10129	XM_005266207	1	1	1	0	1	1	1	6
hsa-miR-146a-5p	MIMAT0000449	AKAP9	10142	XM_005250102	1	1	1	0	1	1	1	6
hsa-miR-146a-5p	MIMAT0000449	INADL	10207	NM_176877	1	1	1	0	1	1	1	6
hsa-miR-146a-5p	MIMAT0000449	UBE4B	10277	NM_001105562	1	1	1	0	1	1	1	6
hsa-miR-146a-5p	MIMAT0000449	TRDN	10345	XM_005266793	1	1	1	0	1	1	1	6
hsa-miR-146a-5p	MIMAT0000449	CEPT1	10390	NM_001007794	1	1	1	0	1	1	1	6
hsa-miR-146a-5p	MIMAT0000449	NCOA2	10499	XM_005251129	1	1	1	0	1	1	1	6
hsa-miR-146a-5p	MIMAT0000449	SLC19A2	10560	NM_006996	1	1	1	0	1	1	1	6
hsa-miR-146a-5p	MIMAT0000449	SORBS1	10580	XM_005269403	1	1	1	0	1	1	1	6
hsa-miR-146a-5p	MIMAT0000449	STAG2	10735	NM_001042749	1	1	1	0	1	1	1	6
hsa-miR-146a-5p	MIMAT0000449	KIF2C	11004	XM_005270394	1	1	1	0	1	1	1	6
hsa-miR-146a-5p	MIMAT0000449	PWP1	11137	NM_007062	1	1	1	0	1	1	1	6
hsa-miR-146a-5p	MIMAT0000449	AKAP2	11217	NM_001198656	1	1	1	0	1	1	1	6
hsa-miR-146a-5p	MIMAT0000449	COBLL1	22837	NM_001278458	1	1	1	0	1	1	1	6
hsa-miR-146a-5p	MIMAT0000449	R3HDM2	22864	XM_005268720	1	1	1	0	1	1	1	6
hsa-miR-146a-5p	MIMAT0000449	INPP5F	22876	NM_014937	1	1	1	0	1	1	1	6
hsa-miR-146a-5p	MIMAT0000449	FAN1	22909	NM_014967	1	1	1	0	1	1	1	6
hsa-miR-146a-5p	MIMAT0000449	RAB3GAP1	22930	NM_001172435	1	1	1	0	1	1	1	6
hsa-miR-146a-5p	MIMAT0000449	PCNX	22990	NM_014982	1	1	1	0	1	1	1	6
hsa-miR-146a-5p	MIMAT0000449	WDFY3	23001	NM_014991	1	1	1	0	1	1	1	6
hsa-miR-146a-5p	MIMAT0000449	SPEN	23013	XM_005245785	1	1	1	0	1	1	1	6
hsa-miR-146a-5p	MIMAT0000449	PHLPP2	23035	XM_005255852	1	1	1	0	1	1	1	6
hsa-miR-146a-5p	MIMAT0000449	ZNF292	23036	XM_005248697	1	1	1	0	1	1	1	6
hsa-miR-146a-5p	MIMAT0000449	PDZD2	23037	XM_005248269	1	1	1	0	1	1	1	6
hsa-miR-146a-5p	MIMAT0000449	ERC1	23085	NM_178040	1	1	1	0	1	1	1	6
hsa-miR-146a-5p	MIMAT0000449	EXPH5	23086	NM_015065	1	1	1	0	1	1	1	6
hsa-miR-146a-5p	MIMAT0000449	ZNF423	23090	XM_005255855	1	1	1	0	1	1	1	6
hsa-miR-146a-5p	MIMAT0000449	CDK19	23097	NM_015076	1	1	1	0	1	1	1	6
hsa-miR-146a-5p	MIMAT0000449	XPO6	23214	NM_001270940	1	1	1	0	1	1	1	6
hsa-miR-146a-5p	MIMAT0000449	VPS13A	23230	NM_033305	1	1	1	0	1	1	1	6
hsa-miR-146a-5p	MIMAT0000449	RPRD2	23248	XM_005245031	1	1	1	0	1	1	1	6
hsa-miR-146a-5p	MIMAT0000449	CAMTA1	23261	NM_015215	1	1	1	0	1	1	1	6
hsa-miR-146a-5p	MIMAT0000449	CAMSAP2	23271	XM_005245040	1	1	1	0	1	1	1	6
hsa-miR-146a-5p	MIMAT0000449	TBC1D30	23329	NM_015279	1	1	1	0	1	1	1	6
hsa-miR-146a-5p	MIMAT0000449	CLASP1	23332	NM_015282	1	1	1	0	1	1	1	6
hsa-miR-146a-5p	MIMAT0000449	SZT2	23334	NM_015284	1	1	1	0	1	1	1	6
hsa-miR-146a-5p	MIMAT0000449	WDR7	23335	NM_015285	1	1	1	0	1	1	1	6
hsa-miR-146a-5p	MIMAT0000449	ESYT1	23344	NM_001184796	1	1	1	0	1	1	1	6
hsa-miR-146a-5p	MIMAT0000449	SYNE1	23345	NM_182961	1	1	1	0	1	1	1	6
hsa-miR-146a-5p	MIMAT0000449	U2SURP	23350	NM_001080415	1	1	1	0	1	1	1	6
hsa-miR-146a-5p	MIMAT0000449	USP24	23358	NM_015306	1	1	1	0	1	1	1	6
hsa-miR-146a-5p	MIMAT0000449	AP4E1	23431	NM_001252127	1	1	1	0	1	1	1	6
hsa-miR-146a-5p	MIMAT0000449	SLC35A3	23443	NM_012243	1	1	1	0	1	1	1	6
hsa-miR-146a-5p	MIMAT0000449	R3HDM1	23518	NM_015361	1	1	1	0	1	1	1	6
hsa-miR-146a-5p	MIMAT0000449	KAT6B	23522	NM_012330	1	1	1	0	1	1	1	6
hsa-miR-146a-5p	MIMAT0000449	PIGN	23556	NM_176787	1	1	1	0	1	1	1	6
hsa-miR-146a-5p	MIMAT0000449	MKRN2	23609	NM_014160	1	1	1	0	1	1	1	6
hsa-miR-146a-5p	MIMAT0000449	SH3BP4	23677	NM_014521	1	1	1	0	1	1	1	6
hsa-miR-146a-5p	MIMAT0000449	NPAP1	23742	NM_018958	1	1	1	0	1	1	1	6
hsa-miR-146a-5p	MIMAT0000449	KIAA1549L	25758	NM_012194	1	1	1	0	1	1	1	6
hsa-miR-146a-5p	MIMAT0000449	BRMS1	25855	NM_015399	1	1	1	0	1	1	1	6
hsa-miR-146a-5p	MIMAT0000449	KIAA1429	25962	NM_015496	1	1	1	0	1	1	1	6
hsa-miR-146a-5p	MIMAT0000449	C2CD2	25966	NM_015500	1	1	1	0	1	1	1	6
hsa-miR-146a-5p	MIMAT0000449	C2CD3	26005	XM_005273893	1	1	1	0	1	1	1	6
hsa-miR-146a-5p	MIMAT0000449	ZZZ3	26009	XM_005270725	1	1	1	0	1	1	1	6
hsa-miR-146a-5p	MIMAT0000449	TANC2	26115	XM_005257201	1	1	1	0	1	1	1	6
hsa-miR-146a-5p	MIMAT0000449	ABCA12	26154	NM_173076	1	1	1	0	1	1	1	6
hsa-miR-146a-5p	MIMAT0000449	FBXO8	26269	NM_012180	1	1	1	0	1	1	1	6
hsa-miR-146a-5p	MIMAT0000449	DISC1	27185	NM_001164537	1	1	1	0	1	1	1	6
hsa-miR-146a-5p	MIMAT0000449	KCNMB4	27345	NM_014505	1	1	1	0	1	1	1	6
hsa-miR-146a-5p	MIMAT0000449	PCLO	27445	NM_033026	1	1	1	0	1	1	1	6
hsa-miR-146a-5p	MIMAT0000449	BABAM1	29086	XM_005259867	1	1	1	0	1	1	1	6
hsa-miR-146a-5p	MIMAT0000449	NRBP1	29959	NM_013392	1	1	1	0	1	1	1	6
hsa-miR-146a-5p	MIMAT0000449	EMR2	30817	NM_013447	1	1	1	0	1	1	1	6
hsa-miR-146a-5p	MIMAT0000449	ZBTB21	49854	XM_005261122	1	1	1	0	1	1	1	6
hsa-miR-146a-5p	MIMAT0000449	ASB3	51130	NM_001201965	1	1	1	0	1	1	1	6
hsa-miR-146a-5p	MIMAT0000449	UBAP1	51271	NM_001171203	1	1	1	0	1	1	1	6
hsa-miR-146a-5p	MIMAT0000449	PCDH12	51294	NM_016580	1	1	1	0	1	1	1	6
hsa-miR-146a-5p	MIMAT0000449	ZNF107	51427	NM_016220	1	1	1	0	1	1	1	6
hsa-miR-146a-5p	MIMAT0000449	HECA	51696	NM_016217	1	1	1	0	1	1	1	6
hsa-miR-146a-5p	MIMAT0000449	ZNF44	51710	NM_001164276	1	1	1	0	1	1	1	6
hsa-miR-146a-5p	MIMAT0000449	RAPGEF6	51735	NM_001164386	1	1	1	0	1	1	1	6
hsa-miR-146a-5p	MIMAT0000449	LRP1B	53353	NM_018557	1	1	1	0	1	1	1	6
hsa-miR-146a-5p	MIMAT0000449	CNTN5	53942	NM_014361	1	1	1	0	1	1	1	6
hsa-miR-146a-5p	MIMAT0000449	CPSF2	53981	NM_017437	1	1	1	0	1	1	1	6
hsa-miR-146a-5p	MIMAT0000449	BRWD1	54014	NM_033656	1	1	1	0	1	1	1	6
hsa-miR-146a-5p	MIMAT0000449	XRN1	54464	NM_019001	1	1	1	0	1	1	1	6
hsa-miR-146a-5p	MIMAT0000449	ETAA1	54465	XM_005264377	1	1	1	0	1	1	1	6
hsa-miR-146a-5p	MIMAT0000449	HEATR5B	54497	NM_019024	1	1	1	0	1	1	1	6
hsa-miR-146a-5p	MIMAT0000449	PUS7	54517	XM_005250462	1	1	1	0	1	1	1	6
hsa-miR-146a-5p	MIMAT0000449	FAM35A	54537	XM_005269918	1	1	1	0	1	1	1	6
hsa-miR-146a-5p	MIMAT0000449	RC3H2	54542	XM_005252056	1	1	1	0	1	1	1	6
hsa-miR-146a-5p	MIMAT0000449	RSBN1	54665	NM_018364	1	1	1	0	1	1	1	6
hsa-miR-146a-5p	MIMAT0000449	TET2	54790	NM_001127208	1	1	1	0	1	1	1	6
hsa-miR-146a-5p	MIMAT0000449	TRIT1	54802	NM_017646	1	1	1	0	1	1	1	6
hsa-miR-146a-5p	MIMAT0000449	SAMD9	54809	NM_017654	1	1	1	0	1	1	1	6
hsa-miR-146a-5p	MIMAT0000449	TRPM7	54822	NM_017672	1	1	1	0	1	1	1	6
hsa-miR-146a-5p	MIMAT0000449	TOR4A	54863	NM_017723	1	1	1	0	1	1	1	6
hsa-miR-146a-5p	MIMAT0000449	INO80D	54891	XM_005246658	1	1	1	0	1	1	1	6
hsa-miR-146a-5p	MIMAT0000449	CASZ1	54897	NM_001079843	1	1	1	0	1	1	1	6
hsa-miR-146a-5p	MIMAT0000449	FOCAD	54914	NM_017794	1	1	1	0	1	1	1	6
hsa-miR-146a-5p	MIMAT0000449	ZSCAN32	54925	XM_005255402	1	1	1	0	1	1	1	6
hsa-miR-146a-5p	MIMAT0000449	PIGX	54965	NM_001166304	1	1	1	0	1	1	1	6
hsa-miR-146a-5p	MIMAT0000449	ULK4	54986	XM_005265261	1	1	1	0	1	1	1	6
hsa-miR-146a-5p	MIMAT0000449	EBLN2	55096	NM_018029	1	1	1	0	1	1	1	6
hsa-miR-146a-5p	MIMAT0000449	RIF1	55183	XM_005246666	1	1	1	0	1	1	1	6
hsa-miR-146a-5p	MIMAT0000449	VPS13D	55187	NM_015378	1	1	1	0	1	1	1	6
hsa-miR-146a-5p	MIMAT0000449	RIC8B	55188	XM_005268998	1	1	1	0	1	1	1	6
hsa-miR-146a-5p	MIMAT0000449	KIAA1551	55196	NM_018169	1	1	1	0	1	1	1	6
hsa-miR-146a-5p	MIMAT0000449	UEVLD	55293	XM_005253000	1	1	1	0	1	1	1	6
hsa-miR-146a-5p	MIMAT0000449	DNAH3	55567	NM_017539	1	1	1	0	1	1	1	6
hsa-miR-146a-5p	MIMAT0000449	FOXRED1	55572	NM_017547	1	1	1	0	1	1	1	6
hsa-miR-146a-5p	MIMAT0000449	BMP2K	55589	XM_005263117	1	1	1	0	1	1	1	6
hsa-miR-146a-5p	MIMAT0000449	PPP1R9A	55607	NM_001166160	1	1	1	0	1	1	1	6
hsa-miR-146a-5p	MIMAT0000449	ZDHHC7	55625	NM_001145548	1	1	1	0	1	1	1	6
hsa-miR-146a-5p	MIMAT0000449	ZNF407	55628	XM_005266726	1	1	1	0	1	1	1	6
hsa-miR-146a-5p	MIMAT0000449	G2E3	55632	NM_017769	1	1	1	0	1	1	1	6
hsa-miR-146a-5p	MIMAT0000449	CHD7	55636	NM_017780	1	1	1	0	1	1	1	6
hsa-miR-146a-5p	MIMAT0000449	MFN1	55669	NM_033540	1	1	1	0	1	1	1	6
hsa-miR-146a-5p	MIMAT0000449	KDM4D	55693	NM_018039	1	1	1	0	1	1	1	6
hsa-miR-146a-5p	MIMAT0000449	TENM3	55714	XM_005263119	1	1	1	0	1	1	1	6
hsa-miR-146a-5p	MIMAT0000449	WDR11	55717	NM_018117	1	1	1	0	1	1	1	6
hsa-miR-146a-5p	MIMAT0000449	ASUN	55726	NM_018164	1	1	1	0	1	1	1	6
hsa-miR-146a-5p	MIMAT0000449	MBD5	55777	XM_005263711	1	1	1	0	1	1	1	6
hsa-miR-146a-5p	MIMAT0000449	ASH1L	55870	NM_018489	1	1	1	0	1	1	1	6
hsa-miR-146a-5p	MIMAT0000449	KMT2E	55904	NM_182931	1	1	1	0	1	1	1	6
hsa-miR-146a-5p	MIMAT0000449	KIAA1217	56243	XM_005252500	1	1	1	0	1	1	1	6
hsa-miR-146a-5p	MIMAT0000449	PAPOLB	56903	NM_020144	1	1	1	0	1	1	1	6
hsa-miR-146a-5p	MIMAT0000449	PRDM11	56981	NM_001256695	1	1	1	0	1	1	1	6
hsa-miR-146a-5p	MIMAT0000449	ZMIZ1	57178	XM_005269987	1	1	1	0	1	1	1	6
hsa-miR-146a-5p	MIMAT0000449	ANKRD50	57182	NM_020337	1	1	1	0	1	1	1	6
hsa-miR-146a-5p	MIMAT0000449	KIAA1244	57221	NM_020340	1	1	1	0	1	1	1	6
hsa-miR-146a-5p	MIMAT0000449	NHSL1	57224	XM_005267062	1	1	1	0	1	1	1	6
hsa-miR-146a-5p	MIMAT0000449	TMCC3	57458	XM_005269040	1	1	1	0	1	1	1	6
hsa-miR-146a-5p	MIMAT0000449	KIAA1210	57481	NM_020721	1	1	1	0	1	1	1	6
hsa-miR-146a-5p	MIMAT0000449	HEG1	57493	XM_005247666	1	1	1	0	1	1	1	6
hsa-miR-146a-5p	MIMAT0000449	COG6	57511	NM_001145079	1	1	1	0	1	1	1	6
hsa-miR-146a-5p	MIMAT0000449	ARHGAP31	57514	NM_020754	1	1	1	0	1	1	1	6
hsa-miR-146a-5p	MIMAT0000449	STARD9	57519	NM_020759	1	1	1	0	1	1	1	6
hsa-miR-146a-5p	MIMAT0000449	ARHGAP20	57569	NM_001258415	1	1	1	0	1	1	1	6
hsa-miR-146a-5p	MIMAT0000449	KIAA1432	57589	XM_005251523	1	1	1	0	1	1	1	6
hsa-miR-146a-5p	MIMAT0000449	EP400	57634	XM_005253587	1	1	1	0	1	1	1	6
hsa-miR-146a-5p	MIMAT0000449	GRAMD1A	57655	XM_005259103	1	1	1	0	1	1	1	6
hsa-miR-146a-5p	MIMAT0000449	KMT2C	58508	XM_005250026	1	1	1	0	1	1	1	6
hsa-miR-146a-5p	MIMAT0000449	TRMT11	60487	NM_001031712	1	1	1	0	1	1	1	6
hsa-miR-146a-5p	MIMAT0000449	PAPPA2	60676	XM_005245422	1	1	1	0	1	1	1	6
hsa-miR-146a-5p	MIMAT0000449	PIEZO2	63895	NM_022068	1	1	1	0	1	1	1	6
hsa-miR-146a-5p	MIMAT0000449	MCCC2	64087	NM_022132	1	1	1	0	1	1	1	6
hsa-miR-146a-5p	MIMAT0000449	EPB41L4A	64097	XM_005272043	1	1	1	0	1	1	1	6
hsa-miR-146a-5p	MIMAT0000449	HERPUD2	64224	NM_022373	1	1	1	0	1	1	1	6
hsa-miR-146a-5p	MIMAT0000449	ARHGEF28	64283	NM_001080479	1	1	1	0	1	1	1	6
hsa-miR-146a-5p	MIMAT0000449	CSMD1	64478	NM_033225	1	1	1	0	1	1	1	6
hsa-miR-146a-5p	MIMAT0000449	METTL17	64745	XM_005268010	1	1	1	0	1	1	1	6
hsa-miR-146a-5p	MIMAT0000449	CRTC3	64784	NM_022769	1	1	1	0	1	1	1	6
hsa-miR-146a-5p	MIMAT0000449	YTHDC2	64848	NM_022828	1	1	1	0	1	1	1	6
hsa-miR-146a-5p	MIMAT0000449	WNK3	65267	NM_020922	1	1	1	0	1	1	1	6
hsa-miR-146a-5p	MIMAT0000449	DCAF10	79269	NM_024345	1	1	1	0	1	1	1	6
hsa-miR-146a-5p	MIMAT0000449	OR4K5	79317	NM_001005483	1	1	1	0	1	1	1	6
hsa-miR-146a-5p	MIMAT0000449	ZXDC	79364	NM_001040653	1	1	1	0	1	1	1	6
hsa-miR-146a-5p	MIMAT0000449	SAP130	79595	NM_001145928	1	1	1	0	1	1	1	6
hsa-miR-146a-5p	MIMAT0000449	C6orf211	79624	NM_024573	1	1	1	0	1	1	1	6
hsa-miR-146a-5p	MIMAT0000449	FAT4	79633	XM_005263210	1	1	1	0	1	1	1	6
hsa-miR-146a-5p	MIMAT0000449	ZFHX4	79776	NM_024721	1	1	1	0	1	1	1	6
hsa-miR-146a-5p	MIMAT0000449	AGBL2	79841	XM_005253137	1	1	1	0	1	1	1	6
hsa-miR-146a-5p	MIMAT0000449	ZDHHC11	79844	NM_024786	1	1	1	0	1	1	1	6
hsa-miR-146a-5p	MIMAT0000449	DNAJB14	79982	NM_001031723	1	1	1	0	1	1	1	6
hsa-miR-146a-5p	MIMAT0000449	SVEP1	79987	NM_153366	1	1	1	0	1	1	1	6
hsa-miR-146a-5p	MIMAT0000449	TRAPPC13	80006	NM_001093755	1	1	1	0	1	1	1	6
hsa-miR-146a-5p	MIMAT0000449	WWC2	80014	NM_024949	1	1	1	0	1	1	1	6
hsa-miR-146a-5p	MIMAT0000449	NAA25	80018	NM_024953	1	1	1	0	1	1	1	6
hsa-miR-146a-5p	MIMAT0000449	CXorf21	80231	NM_025159	1	1	1	0	1	1	1	6
hsa-miR-146a-5p	MIMAT0000449	NDFIP1	80762	NM_030571	1	1	1	0	1	1	1	6
hsa-miR-146a-5p	MIMAT0000449	CCNL2	81669	NM_030937	1	1	1	0	1	1	1	6
hsa-miR-146a-5p	MIMAT0000449	NUAK2	81788	NM_030952	1	1	1	0	1	1	1	6
hsa-miR-146a-5p	MIMAT0000449	SEH1L	81929	NM_031216	1	1	1	0	1	1	1	6
hsa-miR-146a-5p	MIMAT0000449	ARHGAP24	83478	NM_001025616	1	1	1	0	1	1	1	6
hsa-miR-146a-5p	MIMAT0000449	TFAP2D	83741	NM_172238	1	1	1	0	1	1	1	6
hsa-miR-146a-5p	MIMAT0000449	HMCN1	83872	NM_031935	1	1	1	0	1	1	1	6
hsa-miR-146a-5p	MIMAT0000449	GPR98	84059	NM_032119	1	1	1	0	1	1	1	6
hsa-miR-146a-5p	MIMAT0000449	ARID5B	84159	NM_032199	1	1	1	0	1	1	1	6
hsa-miR-146a-5p	MIMAT0000449	KIAA1109	84162	XM_005263283	1	1	1	0	1	1	1	6
hsa-miR-146a-5p	MIMAT0000449	CHD6	84181	NM_032221	1	1	1	0	1	1	1	6
hsa-miR-146a-5p	MIMAT0000449	MCM8	84515	NM_001281521	1	1	1	0	1	1	1	6
hsa-miR-146a-5p	MIMAT0000449	FNDC1	84624	NM_032532	1	1	1	0	1	1	1	6
hsa-miR-146a-5p	MIMAT0000449	AFAP1L2	84632	NM_001001936	1	1	1	0	1	1	1	6
hsa-miR-146a-5p	MIMAT0000449	ZNF382	84911	NM_032825	1	1	1	0	1	1	1	6
hsa-miR-146a-5p	MIMAT0000449	KBTBD6	89890	NM_152903	1	1	1	0	1	1	1	6
hsa-miR-146a-5p	MIMAT0000449	PHLDB2	90102	XM_005247876	1	1	1	0	1	1	1	6
hsa-miR-146a-5p	MIMAT0000449	NUP210L	91181	NM_207308	1	1	1	0	1	1	1	6
hsa-miR-146a-5p	MIMAT0000449	SLFN11	91607	XM_005258067	1	1	1	0	1	1	1	6
hsa-miR-146a-5p	MIMAT0000449	ABCC12	94160	NM_033226	1	1	1	0	1	1	1	6
hsa-miR-146a-5p	MIMAT0000449	CSMD2	114784	NM_052896	1	1	1	0	1	1	1	6
hsa-miR-146a-5p	MIMAT0000449	CSMD3	114788	NM_198123	1	1	1	0	1	1	1	6
hsa-miR-146a-5p	MIMAT0000449	ALPK2	115701	NM_052947	1	1	1	0	1	1	1	6
hsa-miR-146a-5p	MIMAT0000449	LRRC3B	116135	NM_052953	1	1	1	0	1	1	1	6
hsa-miR-146a-5p	MIMAT0000449	RAB3IP	117177	NM_175623	1	1	1	0	1	1	1	6
hsa-miR-146a-5p	MIMAT0000449	TPH2	121278	NM_173353	1	1	1	0	1	1	1	6
hsa-miR-146a-5p	MIMAT0000449	NLRP8	126205	NM_176811	1	1	1	0	1	1	1	6
hsa-miR-146a-5p	MIMAT0000449	DNAH14	127602	NM_001373	1	1	1	0	1	1	1	6
hsa-miR-146a-5p	MIMAT0000449	IL17RE	132014	NM_001193380	1	1	1	0	1	1	1	6
hsa-miR-146a-5p	MIMAT0000449	PPARGC1B	133522	NM_133263	1	1	1	0	1	1	1	6
hsa-miR-146a-5p	MIMAT0000449	OR1L8	138881	NM_001004454	1	1	1	0	1	1	1	6
hsa-miR-146a-5p	MIMAT0000449	SLITRK4	139065	NM_001184749	1	1	1	0	1	1	1	6
hsa-miR-146a-5p	MIMAT0000449	DOCK11	139818	XM_005262368	1	1	1	0	1	1	1	6
hsa-miR-146a-5p	MIMAT0000449	MYO3B	140469	NM_138995	1	1	1	0	1	1	1	6
hsa-miR-146a-5p	MIMAT0000449	ZFP28	140612	NM_020828	1	1	1	0	1	1	1	6
hsa-miR-146a-5p	MIMAT0000449	WDR66	144406	XM_005253844	1	1	1	0	1	1	1	6
hsa-miR-146a-5p	MIMAT0000449	DNAH2	146754	XM_005256470	1	1	1	0	1	1	1	6
hsa-miR-146a-5p	MIMAT0000449	SLFN13	146857	NM_144682	1	1	1	0	1	1	1	6
hsa-miR-146a-5p	MIMAT0000449	ZNF563	147837	NM_145276	1	1	1	0	1	1	1	6
hsa-miR-146a-5p	MIMAT0000449	ZNF681	148213	NM_138286	1	1	1	0	1	1	1	6
hsa-miR-146a-5p	MIMAT0000449	LCA5L	150082	XM_005260925	1	1	1	0	1	1	1	6
hsa-miR-146a-5p	MIMAT0000449	SLC38A11	151258	NM_001199148	1	1	1	0	1	1	1	6
hsa-miR-146a-5p	MIMAT0000449	DTX3L	151636	NM_138287	1	1	1	0	1	1	1	6
hsa-miR-146a-5p	MIMAT0000449	TRMT44	152992	NM_152544	1	1	1	0	1	1	1	6
hsa-miR-146a-5p	MIMAT0000449	RASGEF1B	153020	XM_005262776	1	1	1	0	1	1	1	6
hsa-miR-146a-5p	MIMAT0000449	FAM71B	153745	NM_130899	1	1	1	0	1	1	1	6
hsa-miR-146a-5p	MIMAT0000449	RNF145	153830	NM_001199383	1	1	1	0	1	1	1	6
hsa-miR-146a-5p	MIMAT0000449	SLC7A13	157724	NM_138817	1	1	1	0	1	1	1	6
hsa-miR-146a-5p	MIMAT0000449	DENND5B	160518	NM_144973	1	1	1	0	1	1	1	6
hsa-miR-146a-5p	MIMAT0000449	SPRED1	161742	NM_152594	1	1	1	0	1	1	1	6
hsa-miR-146a-5p	MIMAT0000449	40238	162333	XM_005257103	1	1	1	0	1	1	1	6
hsa-miR-146a-5p	MIMAT0000449	BBS12	166379	NM_001178007	1	1	1	0	1	1	1	6
hsa-miR-146a-5p	MIMAT0000449	ZNF92	168374	NM_152626	1	1	1	0	1	1	1	6
hsa-miR-146a-5p	MIMAT0000449	CXorf22	170063	NM_152632	1	1	1	0	1	1	1	6
hsa-miR-146a-5p	MIMAT0000449	ASXL1	171023	NM_015338	1	1	1	0	1	1	1	6
hsa-miR-146a-5p	MIMAT0000449	SYNPO2	171024	NM_001128933	1	1	1	0	1	1	1	6
hsa-miR-146a-5p	MIMAT0000449	ZNF675	171392	XM_005259798	1	1	1	0	1	1	1	6
hsa-miR-146a-5p	MIMAT0000449	ZNF675	171392	XM_005259799	1	1	1	0	1	1	1	6
hsa-miR-146a-5p	MIMAT0000449	ZFC3H1	196441	NM_144982	1	1	1	0	1	1	1	6
hsa-miR-146a-5p	MIMAT0000449	ARID2	196528	NM_152641	1	1	1	0	1	1	1	6
hsa-miR-146a-5p	MIMAT0000449	SLC25A43	203427	NM_145305	1	1	1	0	1	1	1	6
hsa-miR-146a-5p	MIMAT0000449	NLRP11	204801	NM_145007	1	1	1	0	1	1	1	6
hsa-miR-146a-5p	MIMAT0000449	HIPK1	204851	XM_005270609	1	1	1	0	1	1	1	6
hsa-miR-146a-5p	MIMAT0000449	HIPK1	204851	XM_005270610	1	1	1	0	1	1	1	6
hsa-miR-146a-5p	MIMAT0000449	FAM124A	220108	NM_145019	1	1	1	0	1	1	1	6
hsa-miR-146a-5p	MIMAT0000449	GPR116	221395	XM_005248894	1	1	1	0	1	1	1	6
hsa-miR-146a-5p	MIMAT0000449	PXT1	222659	NM_152990	1	1	1	0	1	1	1	6
hsa-miR-146a-5p	MIMAT0000449	BCL6B	255877	NM_181844	1	1	1	0	1	1	1	6
hsa-miR-146a-5p	MIMAT0000449	C1orf101	257044	NM_001130957	1	1	1	0	1	1	1	6
hsa-miR-146a-5p	MIMAT0000449	GPR110	266977	XM_005249006	1	1	1	0	1	1	1	6
hsa-miR-146a-5p	MIMAT0000449	OLFML1	283298	XM_005252878	1	1	1	0	1	1	1	6
hsa-miR-146a-5p	MIMAT0000449	PLA2G4D	283748	NM_178034	1	1	1	0	1	1	1	6
hsa-miR-146a-5p	MIMAT0000449	BOD1L2	284257	NM_001257964	1	1	1	0	1	1	1	6
hsa-miR-146a-5p	MIMAT0000449	FAM102B	284611	XM_005270772	1	1	1	0	1	1	1	6
hsa-miR-146a-5p	MIMAT0000449	UNC80	285175	XM_005246476	1	1	1	0	1	1	1	6
hsa-miR-146a-5p	MIMAT0000449	STON1-GTF2A1L	286749	NM_172311	1	1	1	0	1	1	1	6
hsa-miR-146a-5p	MIMAT0000449	CHSY3	337876	NM_175856	1	1	1	0	1	1	1	6
hsa-miR-146a-5p	MIMAT0000449	ZNF260	339324	NM_001012756	1	1	1	0	1	1	1	6
hsa-miR-146a-5p	MIMAT0000449	LRRC66	339977	XM_005265739	1	1	1	0	1	1	1	6
hsa-miR-146a-5p	MIMAT0000449	ZKSCAN2	342357	XM_005255303	1	1	1	0	1	1	1	6
hsa-miR-146a-5p	MIMAT0000449	NCKAP5	344148	NM_207363	1	1	1	0	1	1	1	6
hsa-miR-146a-5p	MIMAT0000449	CDKL4	344387	NM_001009565	1	1	1	0	1	1	1	6
hsa-miR-146a-5p	MIMAT0000449	ZNF860	344787	NM_001137674	1	1	1	0	1	1	1	6
hsa-miR-146a-5p	MIMAT0000449	ZNF81	347344	NM_007137	1	1	1	0	1	1	1	6
hsa-miR-146a-5p	MIMAT0000449	FAM132A	388581	NM_001014980	1	1	1	0	1	1	1	6
hsa-miR-146a-5p	MIMAT0000449	SLC25A35	399512	NM_201520	1	1	1	0	1	1	1	6
hsa-miR-146a-5p	MIMAT0000449	UNC13C	440279	XM_005254394	1	1	1	0	1	1	1	6
hsa-miR-146a-5p	MIMAT0000449	PALM2-AKAP2	445815	NM_007203	1	1	1	0	1	1	1	6
hsa-miR-146a-5p	MIMAT0000449	CXorf30	645090	NM_001098843	1	1	1	0	1	1	1	6
hsa-miR-146a-5p	MIMAT0000449	GPR75-ASB3	100302652	NM_001164165	1	1	1	0	1	1	1	6
hsa-miR-146a-5p	MIMAT0000449	A2M	2	NM_000014	1	0	1	0	1	1	1	5
hsa-miR-146a-5p	MIMAT0000449	ABCF1	23	NM_001025091	1	0	1	0	1	1	1	5
hsa-miR-146a-5p	MIMAT0000449	ABCA4	24	NM_000350	1	0	1	0	1	1	1	5
hsa-miR-146a-5p	MIMAT0000449	ABL1	25	XM_005272177	1	0	1	0	1	1	1	5
hsa-miR-146a-5p	MIMAT0000449	ACYP2	98	NM_138448	1	0	1	0	1	1	1	5
hsa-miR-146a-5p	MIMAT0000449	ADRA1A	148	XM_005273414	1	0	1	0	1	1	1	5
hsa-miR-146a-5p	MIMAT0000449	AP2A2	161	NM_001242837	1	0	1	0	1	1	1	5
hsa-miR-146a-5p	MIMAT0000449	AKT1	207	NM_005163	1	1	1	0	0	1	1	5
hsa-miR-146a-5p	MIMAT0000449	AKT2	208	NM_001626	0	1	1	0	1	1	1	5
hsa-miR-146a-5p	MIMAT0000449	ALDH3A2	224	NM_001031806	1	1	0	0	1	1	1	5
hsa-miR-146a-5p	MIMAT0000449	ABCD2	225	NM_005164	1	1	1	0	0	1	1	5
hsa-miR-146a-5p	MIMAT0000449	ANK2	287	XM_005262941	1	0	1	0	1	1	1	5
hsa-miR-146a-5p	MIMAT0000449	AOC2	314	NM_009590	1	0	1	0	1	1	1	5
hsa-miR-146a-5p	MIMAT0000449	APC	324	XM_005271975	1	0	1	0	1	1	1	5
hsa-miR-146a-5p	MIMAT0000449	APOB	338	NM_000384	1	0	1	0	1	1	1	5
hsa-miR-146a-5p	MIMAT0000449	APOH	350	NM_000042	1	0	1	0	1	1	1	5
hsa-miR-146a-5p	MIMAT0000449	FAS	355	NM_000043	1	1	0	0	1	1	1	5
hsa-miR-146a-5p	MIMAT0000449	SHROOM2	357	NM_001649	1	1	1	0	0	1	1	5
hsa-miR-146a-5p	MIMAT0000449	ABCC6	368	NM_001171	1	0	1	0	1	1	1	5
hsa-miR-146a-5p	MIMAT0000449	TRIM23	373	NM_001656	1	1	0	0	1	1	1	5
hsa-miR-146a-5p	MIMAT0000449	ARHGAP6	395	NM_013427	1	0	1	0	1	1	1	5
hsa-miR-146a-5p	MIMAT0000449	ASNA1	439	NM_004317	1	1	1	0	0	1	1	5
hsa-miR-146a-5p	MIMAT0000449	ATP2A1	487	NM_004320	1	1	1	0	0	1	1	5
hsa-miR-146a-5p	MIMAT0000449	ATP2B4	493	NM_001001396	1	1	1	0	0	1	1	5
hsa-miR-146a-5p	MIMAT0000449	ATP6AP1	537	NM_001183	1	0	1	0	1	1	1	5
hsa-miR-146a-5p	MIMAT0000449	ATP7B	540	NM_000053	1	0	1	0	1	1	1	5
hsa-miR-146a-5p	MIMAT0000449	ATR	545	NM_001184	1	0	1	0	1	1	1	5
hsa-miR-146a-5p	MIMAT0000449	BBS4	585	NM_033028	1	0	1	0	1	1	1	5
hsa-miR-146a-5p	MIMAT0000449	BCHE	590	NM_000055	1	0	1	0	1	1	1	5
hsa-miR-146a-5p	MIMAT0000449	BNIP1	662	NM_013979	1	0	1	0	1	1	1	5
hsa-miR-146a-5p	MIMAT0000449	BRDT	676	XM_005271151	1	1	0	0	1	1	1	5
hsa-miR-146a-5p	MIMAT0000449	KLF9	687	NM_001206	1	1	1	0	0	1	1	5
hsa-miR-146a-5p	MIMAT0000449	BTF3	689	NM_001037637	1	1	1	0	0	1	1	5
hsa-miR-146a-5p	MIMAT0000449	BUB1B	701	NM_001211	1	0	1	0	1	1	1	5
hsa-miR-146a-5p	MIMAT0000449	C3	718	NM_000064	1	0	1	0	1	1	1	5
hsa-miR-146a-5p	MIMAT0000449	OSGIN2	734	NM_001126111	1	1	0	0	1	1	1	5
hsa-miR-146a-5p	MIMAT0000449	CACNA1F	778	NM_005183	1	0	1	0	1	1	1	5
hsa-miR-146a-5p	MIMAT0000449	DDR1	780	NM_013993	1	0	1	0	1	1	1	5
hsa-miR-146a-5p	MIMAT0000449	CACNB1	782	NM_000723	1	0	1	0	1	1	1	5
hsa-miR-146a-5p	MIMAT0000449	CAD	790	NM_004341	1	0	1	0	1	1	1	5
hsa-miR-146a-5p	MIMAT0000449	CALCA	796	XM_005253133	1	0	1	0	1	1	1	5
hsa-miR-146a-5p	MIMAT0000449	CALCA	796	XM_005277735	1	0	1	0	1	1	1	5
hsa-miR-146a-5p	MIMAT0000449	CALCB	797	XM_005253135	1	0	1	0	1	1	1	5
hsa-miR-146a-5p	MIMAT0000449	RUNX1	861	NM_001001890	1	1	1	0	0	1	1	5
hsa-miR-146a-5p	MIMAT0000449	KRIT1	889	NM_194455	1	0	1	0	1	1	1	5
hsa-miR-146a-5p	MIMAT0000449	CCNE1	898	NM_001238	1	0	1	0	1	1	1	5
hsa-miR-146a-5p	MIMAT0000449	MS4A1	931	NM_152866	1	1	1	0	0	1	1	5
hsa-miR-146a-5p	MIMAT0000449	CD22	933	XM_005259418	1	0	1	0	1	1	1	5
hsa-miR-146a-5p	MIMAT0000449	CDSN	1041	NM_001264	1	0	1	0	1	1	1	5
hsa-miR-146a-5p	MIMAT0000449	CENPE	1062	NM_001813	1	1	0	0	1	1	1	5
hsa-miR-146a-5p	MIMAT0000449	CENPF	1063	NM_016343	1	1	1	0	0	1	1	5
hsa-miR-146a-5p	MIMAT0000449	CETN2	1069	NM_004344	1	1	1	0	0	1	1	5
hsa-miR-146a-5p	MIMAT0000449	CFL2	1073	NM_138638	1	1	1	0	0	1	1	5
hsa-miR-146a-5p	MIMAT0000449	CFTR	1080	NM_000492	1	1	0	0	1	1	1	5
hsa-miR-146a-5p	MIMAT0000449	CEACAM8	1088	NM_001816	1	1	1	0	0	1	1	5
hsa-miR-146a-5p	MIMAT0000449	CHD1	1105	XM_005271866	1	0	1	0	1	1	1	5
hsa-miR-146a-5p	MIMAT0000449	CHD4	1108	NM_001273	1	0	1	0	1	1	1	5
hsa-miR-146a-5p	MIMAT0000449	LYST	1130	XM_005273027	1	0	1	0	1	1	1	5
hsa-miR-146a-5p	MIMAT0000449	CHRM3	1131	XM_005273031	1	1	1	0	0	1	1	5
hsa-miR-146a-5p	MIMAT0000449	CHUK	1147	NM_001278	1	1	0	0	1	1	1	5
hsa-miR-146a-5p	MIMAT0000449	CKB	1152	NM_001823	1	0	1	0	1	1	1	5
hsa-miR-146a-5p	MIMAT0000449	CLCN3	1182	NM_173872	1	1	1	0	0	1	1	5
hsa-miR-146a-5p	MIMAT0000449	ABCC2	1244	NM_000392	1	0	1	0	1	1	1	5
hsa-miR-146a-5p	MIMAT0000449	COL5A2	1290	NM_000393	1	1	0	0	1	1	1	5
hsa-miR-146a-5p	MIMAT0000449	COL11A2	1302	NM_080680	1	0	1	0	1	1	1	5
hsa-miR-146a-5p	MIMAT0000449	COL12A1	1303	NM_004370	1	1	0	0	1	1	1	5
hsa-miR-146a-5p	MIMAT0000449	CPT1A	1374	NM_001876	1	1	1	0	0	1	1	5
hsa-miR-146a-5p	MIMAT0000449	CRYM	1428	NM_001888	1	1	1	0	0	1	1	5
hsa-miR-146a-5p	MIMAT0000449	CRYZ	1429	NM_001130042	1	1	0	0	1	1	1	5
hsa-miR-146a-5p	MIMAT0000449	CSNK1G3	1456	XM_005271892	1	1	1	0	0	1	1	5
hsa-miR-146a-5p	MIMAT0000449	CSPG4	1464	NM_001897	1	0	1	0	1	1	1	5
hsa-miR-146a-5p	MIMAT0000449	CTNNA2	1496	NM_004389	1	1	1	0	0	1	1	5
hsa-miR-146a-5p	MIMAT0000449	CTSO	1519	NM_001334	1	1	1	0	0	1	1	5
hsa-miR-146a-5p	MIMAT0000449	CYLD	1540	XM_005255811	1	0	1	0	1	1	1	5
hsa-miR-146a-5p	MIMAT0000449	CYP2E1	1571	XM_005252665	1	0	1	0	1	1	1	5
hsa-miR-146a-5p	MIMAT0000449	CYP2F1	1572	XM_005258572	1	1	1	0	0	1	1	5
hsa-miR-146a-5p	MIMAT0000449	DDB1	1642	NM_001923	1	0	1	0	1	1	1	5
hsa-miR-146a-5p	MIMAT0000449	DMXL1	1657	XM_005271910	1	0	1	0	1	1	1	5
hsa-miR-146a-5p	MIMAT0000449	DDX10	1662	NM_004398	1	1	0	0	1	1	1	5
hsa-miR-146a-5p	MIMAT0000449	DHFR	1719	NM_000791	1	1	1	0	0	1	1	5
hsa-miR-146a-5p	MIMAT0000449	DIO2	1734	NM_000793	0	1	1	0	1	1	1	5
hsa-miR-146a-5p	MIMAT0000449	DMD	1756	NM_004010	1	0	1	0	1	1	1	5
hsa-miR-146a-5p	MIMAT0000449	DNAH5	1767	NM_001369	1	0	1	0	1	1	1	5
hsa-miR-146a-5p	MIMAT0000449	DNAH8	1769	NM_001206927	1	0	1	0	1	1	1	5
hsa-miR-146a-5p	MIMAT0000449	DNAH9	1770	NM_001372	1	0	1	0	1	1	1	5
hsa-miR-146a-5p	MIMAT0000449	DNASE1L1	1774	XM_005274654	1	0	1	0	1	1	1	5
hsa-miR-146a-5p	MIMAT0000449	DNASE2	1777	NM_001375	1	0	1	0	1	1	1	5
hsa-miR-146a-5p	MIMAT0000449	DOCK2	1794	NM_004946	1	0	1	0	1	1	1	5
hsa-miR-146a-5p	MIMAT0000449	DR1	1810	NM_001938	1	1	1	0	0	1	1	5
hsa-miR-146a-5p	MIMAT0000449	DRD1	1812	NM_000794	1	1	0	0	1	1	1	5
hsa-miR-146a-5p	MIMAT0000449	DSC3	1825	NM_024423	1	1	0	0	1	1	1	5
hsa-miR-146a-5p	MIMAT0000449	DSP	1832	NM_004415	1	1	0	0	1	1	1	5
hsa-miR-146a-5p	MIMAT0000449	DTNA	1837	NM_032975	0	1	1	0	1	1	1	5
hsa-miR-146a-5p	MIMAT0000449	HBEGF	1839	NM_001945	1	0	1	0	1	1	1	5
hsa-miR-146a-5p	MIMAT0000449	E4F1	1877	XM_005255155	1	0	1	0	1	1	1	5
hsa-miR-146a-5p	MIMAT0000449	ECE1	1889	NM_001113347	1	0	1	0	1	1	1	5
hsa-miR-146a-5p	MIMAT0000449	ECM1	1893	NM_001202858	1	0	1	0	1	1	1	5
hsa-miR-146a-5p	MIMAT0000449	EFNA2	1943	NM_001405	1	0	1	0	1	1	1	5
hsa-miR-146a-5p	MIMAT0000449	EFNA3	1944	NM_004952	1	0	1	0	1	1	1	5
hsa-miR-146a-5p	MIMAT0000449	EFNA5	1946	NM_001962	1	1	1	0	0	1	1	5
hsa-miR-146a-5p	MIMAT0000449	EFNB1	1947	NM_004429	1	1	1	0	0	1	1	5
hsa-miR-146a-5p	MIMAT0000449	ELK4	2005	NM_001973	1	1	1	0	0	1	1	5
hsa-miR-146a-5p	MIMAT0000449	EP300	2033	NM_001429	1	0	1	0	1	1	1	5
hsa-miR-146a-5p	MIMAT0000449	STOM	2040	NM_004099	1	1	0	0	1	1	1	5
hsa-miR-146a-5p	MIMAT0000449	EPHB4	2050	NM_004444	1	0	1	0	1	1	1	5
hsa-miR-146a-5p	MIMAT0000449	EPHX1	2052	XM_005273085	1	0	1	0	1	1	1	5
hsa-miR-146a-5p	MIMAT0000449	ERCC2	2068	NM_000400	1	0	1	0	1	1	1	5
hsa-miR-146a-5p	MIMAT0000449	ERCC6	2074	NM_000124	1	0	1	0	1	1	1	5
hsa-miR-146a-5p	MIMAT0000449	FBL	2091	NM_001436	1	0	1	0	1	1	1	5
hsa-miR-146a-5p	MIMAT0000449	ETS1	2113	NM_005238	1	0	1	0	1	1	1	5
hsa-miR-146a-5p	MIMAT0000449	ETV3	2117	NM_001145312	1	1	1	0	0	1	1	5
hsa-miR-146a-5p	MIMAT0000449	MECOM	2122	NM_001164000	1	0	1	0	1	1	1	5
hsa-miR-146a-5p	MIMAT0000449	EVI2B	2124	XM_005257946	1	0	1	0	1	1	1	5
hsa-miR-146a-5p	MIMAT0000449	EYA1	2138	NM_000503	1	0	1	0	1	1	1	5
hsa-miR-146a-5p	MIMAT0000449	F8	2157	NM_000132	1	0	1	0	1	1	1	5
hsa-miR-146a-5p	MIMAT0000449	BPTF	2186	XM_005257159	1	0	1	0	1	1	1	5
hsa-miR-146a-5p	MIMAT0000449	FASN	2194	NM_004104	1	0	1	0	1	1	1	5
hsa-miR-146a-5p	MIMAT0000449	FAT1	2195	XM_005262834	1	0	1	0	1	1	1	5
hsa-miR-146a-5p	MIMAT0000449	FAT2	2196	NM_001447	1	0	1	0	1	1	1	5
hsa-miR-146a-5p	MIMAT0000449	FBN1	2200	NM_000138	1	0	1	0	1	1	1	5
hsa-miR-146a-5p	MIMAT0000449	FGA	2243	NM_000508	1	0	1	0	1	1	1	5
hsa-miR-146a-5p	MIMAT0000449	FGF13	2258	NM_004114	1	1	1	0	0	1	1	5
hsa-miR-146a-5p	MIMAT0000449	FGFR4	2264	NM_213647	1	0	1	0	1	1	1	5
hsa-miR-146a-5p	MIMAT0000449	FLNA	2316	NM_001110556	1	0	1	0	1	1	1	5
hsa-miR-146a-5p	MIMAT0000449	FMOD	2331	NM_002023	1	1	1	0	0	1	1	5
hsa-miR-146a-5p	MIMAT0000449	MTOR	2475	XM_005263438	1	0	1	0	1	1	1	5
hsa-miR-146a-5p	MIMAT0000449	GAB1	2549	XM_005262881	1	1	1	0	0	1	1	5
hsa-miR-146a-5p	MIMAT0000449	GABBR1	2550	NM_001470	1	0	1	0	1	1	1	5
hsa-miR-146a-5p	MIMAT0000449	GABRB1	2560	XM_005248081	1	1	1	0	0	1	1	5
hsa-miR-146a-5p	MIMAT0000449	GABRB2	2561	NM_021911	1	1	1	0	0	1	1	5
hsa-miR-146a-5p	MIMAT0000449	GABRB3	2562	NM_001278631	1	1	1	0	0	1	1	5
hsa-miR-146a-5p	MIMAT0000449	GABRG2	2566	NM_198903	1	0	1	0	1	1	1	5
hsa-miR-146a-5p	MIMAT0000449	GALC	2581	NM_000153	1	1	1	0	0	1	1	5
hsa-miR-146a-5p	MIMAT0000449	GART	2618	XM_005260941	1	0	1	0	1	1	1	5
hsa-miR-146a-5p	MIMAT0000449	GATA4	2626	XM_005272386	1	1	0	0	1	1	1	5
hsa-miR-146a-5p	MIMAT0000449	GCDH	2639	NM_000159	1	0	1	0	1	1	1	5
hsa-miR-146a-5p	MIMAT0000449	GHSR	2693	NM_198407	1	0	1	0	1	1	1	5
hsa-miR-146a-5p	MIMAT0000449	GK2	2712	NM_033214	1	0	1	0	1	1	1	5
hsa-miR-146a-5p	MIMAT0000449	GCLC	2729	NM_001498	1	1	0	0	1	1	1	5
hsa-miR-146a-5p	MIMAT0000449	GM2A	2760	NM_000405	1	1	1	0	0	1	1	5
hsa-miR-146a-5p	MIMAT0000449	GNAQ	2776	NM_002072	1	1	1	0	0	1	1	5
hsa-miR-146a-5p	MIMAT0000449	GNRHR	2798	NM_000406	1	1	1	0	0	1	1	5
hsa-miR-146a-5p	MIMAT0000449	GOLGB1	2804	XM_005247372	1	0	1	0	1	1	1	5
hsa-miR-146a-5p	MIMAT0000449	GOT2	2806	NM_002080	1	1	1	0	0	1	1	5
hsa-miR-146a-5p	MIMAT0000449	GP2	2813	XM_005255259	1	1	0	0	1	1	1	5
hsa-miR-146a-5p	MIMAT0000449	GRK4	2868	NM_182982	1	0	1	0	1	1	1	5
hsa-miR-146a-5p	MIMAT0000449	GRK5	2869	NM_005308	1	1	1	0	0	1	1	5
hsa-miR-146a-5p	MIMAT0000449	GRK6	2870	NM_002082	1	1	1	0	0	1	1	5
hsa-miR-146a-5p	MIMAT0000449	GRIA3	2892	NM_000828	0	1	1	0	1	1	1	5
hsa-miR-146a-5p	MIMAT0000449	GRIA3	2892	NM_007325	0	1	1	0	1	1	1	5
hsa-miR-146a-5p	MIMAT0000449	GRIN2A	2903	NM_001134407	0	1	1	0	1	1	1	5
hsa-miR-146a-5p	MIMAT0000449	ARHGAP35	2909	NM_004491	1	1	1	0	0	1	1	5
hsa-miR-146a-5p	MIMAT0000449	GRM1	2911	XM_005266950	1	0	1	0	1	1	1	5
hsa-miR-146a-5p	MIMAT0000449	GRM7	2917	NM_181874	1	1	0	0	1	1	1	5
hsa-miR-146a-5p	MIMAT0000449	PDIA3	2923	XM_005254323	1	1	1	0	0	1	1	5
hsa-miR-146a-5p	MIMAT0000449	GSR	2936	NM_000637	1	0	1	0	1	1	1	5
hsa-miR-146a-5p	MIMAT0000449	GUCY2F	2986	NM_001522	1	0	1	0	1	1	1	5
hsa-miR-146a-5p	MIMAT0000449	GUK1	2987	XM_005273104	1	0	1	0	1	1	1	5
hsa-miR-146a-5p	MIMAT0000449	HADHB	3032	NM_001281513	1	1	1	0	0	1	1	5
hsa-miR-146a-5p	MIMAT0000449	HAS3	3038	XM_005255919	1	1	1	0	0	1	1	5
hsa-miR-146a-5p	MIMAT0000449	HDAC1	3065	XM_005270791	1	0	1	0	1	1	1	5
hsa-miR-146a-5p	MIMAT0000449	NCKAP1L	3071	NM_005337	1	1	1	0	0	1	1	5
hsa-miR-146a-5p	MIMAT0000449	HGF	3082	NM_000601	1	1	0	0	1	1	1	5
hsa-miR-146a-5p	MIMAT0000449	HIF1A	3091	NM_001530	1	1	0	0	1	1	1	5
hsa-miR-146a-5p	MIMAT0000449	HIVEP2	3097	XM_005266957	1	0	1	0	1	1	1	5
hsa-miR-146a-5p	MIMAT0000449	HLA-G	3135	NM_002127	1	0	1	0	1	1	1	5
hsa-miR-146a-5p	MIMAT0000449	HNF4A	3172	NM_001258355	0	1	1	0	1	1	1	5
hsa-miR-146a-5p	MIMAT0000449	HOXC11	3227	NM_014212	1	1	1	0	0	1	1	5
hsa-miR-146a-5p	MIMAT0000449	HSD3B2	3284	NM_001166120	1	1	1	0	0	1	1	5
hsa-miR-146a-5p	MIMAT0000449	IGSF3	3321	XM_005270793	1	1	0	0	1	1	1	5
hsa-miR-146a-5p	MIMAT0000449	HSPG2	3339	XM_005245859	1	0	1	0	1	1	1	5
hsa-miR-146a-5p	MIMAT0000449	IFIT3	3437	NM_001549	1	1	1	0	0	1	1	5
hsa-miR-146a-5p	MIMAT0000449	IL12RB2	3595	NM_001559	1	1	1	0	0	1	1	5
hsa-miR-146a-5p	MIMAT0000449	ILK	3611	NM_001014795	1	0	1	0	1	1	1	5
hsa-miR-146a-5p	MIMAT0000449	INSR	3643	NM_000208	1	1	0	0	1	1	1	5
hsa-miR-146a-5p	MIMAT0000449	IPP	3652	NM_005897	1	0	1	0	1	1	1	5
hsa-miR-146a-5p	MIMAT0000449	ITGA9	3680	NM_002207	1	1	1	0	0	1	1	5
hsa-miR-146a-5p	MIMAT0000449	ITGAX	3687	NM_000887	1	0	1	0	1	1	1	5
hsa-miR-146a-5p	MIMAT0000449	ITGB4	3691	XM_005257311	1	0	1	0	1	1	1	5
hsa-miR-146a-5p	MIMAT0000449	KCNH2	3757	NM_000238	1	0	1	0	1	1	1	5
hsa-miR-146a-5p	MIMAT0000449	KCNJ14	3770	NM_013348	1	1	1	0	0	1	1	5
hsa-miR-146a-5p	MIMAT0000449	KIF5C	3800	NM_004522	1	1	1	0	0	1	1	5
hsa-miR-146a-5p	MIMAT0000449	KPNA3	3839	NM_002267	1	1	0	0	1	1	1	5
hsa-miR-146a-5p	MIMAT0000449	KRT9	3857	NM_000226	1	0	1	0	1	1	1	5
hsa-miR-146a-5p	MIMAT0000449	KRT14	3861	NM_000526	1	0	1	0	1	1	1	5
hsa-miR-146a-5p	MIMAT0000449	LAMA5	3911	NM_005560	1	0	1	0	1	1	1	5
hsa-miR-146a-5p	MIMAT0000449	LAMC1	3915	NM_002293	1	1	1	0	0	1	1	5
hsa-miR-146a-5p	MIMAT0000449	LIG3	3980	NM_013975	1	1	0	0	1	1	1	5
hsa-miR-146a-5p	MIMAT0000449	VWA5A	4013	NM_001130142	1	0	1	0	1	1	1	5
hsa-miR-146a-5p	MIMAT0000449	LRP1	4035	NM_002332	1	0	1	0	1	1	1	5
hsa-miR-146a-5p	MIMAT0000449	TACSTD2	4070	NM_002353	1	1	1	0	0	1	1	5
hsa-miR-146a-5p	MIMAT0000449	MAK	4117	NM_001242957	1	1	1	0	0	1	1	5
hsa-miR-146a-5p	MIMAT0000449	MAN2B1	4125	NM_001173498	1	0	1	0	1	1	1	5
hsa-miR-146a-5p	MIMAT0000449	MAP1A	4130	XM_005254385	1	0	1	0	1	1	1	5
hsa-miR-146a-5p	MIMAT0000449	MAP4	4134	XM_005265140	1	0	1	0	1	1	1	5
hsa-miR-146a-5p	MIMAT0000449	MATN2	4147	NM_002380	1	0	1	0	1	1	1	5
hsa-miR-146a-5p	MIMAT0000449	MET	4233	XM_005250353	1	0	1	0	1	1	1	5
hsa-miR-146a-5p	MIMAT0000449	MFAP2	4237	NM_002403	1	1	1	0	0	1	1	5
hsa-miR-146a-5p	MIMAT0000449	MFAP4	4239	NM_001198695	1	0	1	0	1	1	1	5
hsa-miR-146a-5p	MIMAT0000449	MIPEP	4285	NM_005932	1	0	1	0	1	1	1	5
hsa-miR-146a-5p	MIMAT0000449	MKI67	4288	NM_002417	1	1	0	0	1	1	1	5
hsa-miR-146a-5p	MIMAT0000449	ALDH6A1	4329	NM_001278594	1	1	0	0	1	1	1	5
hsa-miR-146a-5p	MIMAT0000449	ABCC1	4363	NM_004996	1	1	0	0	1	1	1	5
hsa-miR-146a-5p	MIMAT0000449	MSH2	4436	NM_000251	1	1	1	0	0	1	1	5
hsa-miR-146a-5p	MIMAT0000449	MSH3	4437	NM_002439	1	0	1	0	1	1	1	5
hsa-miR-146a-5p	MIMAT0000449	MSH5	4439	NM_002441	1	0	1	0	1	1	1	5
hsa-miR-146a-5p	MIMAT0000449	MSR1	4481	NM_138715	1	0	1	0	1	1	1	5
hsa-miR-146a-5p	MIMAT0000449	MST1R	4486	NM_002447	1	0	1	0	1	1	1	5
hsa-miR-146a-5p	MIMAT0000449	MSX2	4488	NM_002449	1	1	1	0	0	1	1	5
hsa-miR-146a-5p	MIMAT0000449	MUC4	4585	NM_018406	1	0	1	0	1	1	1	5
hsa-miR-146a-5p	MIMAT0000449	MUC6	4588	NM_005961	1	0	1	0	1	1	1	5
hsa-miR-146a-5p	MIMAT0000449	MX2	4600	XM_005260983	1	0	1	0	1	1	1	5
hsa-miR-146a-5p	MIMAT0000449	MXI1	4601	XM_005269845	1	1	1	0	0	1	1	5
hsa-miR-146a-5p	MIMAT0000449	MYF5	4617	NM_005593	1	0	1	0	1	1	1	5
hsa-miR-146a-5p	MIMAT0000449	MYH3	4621	NM_002470	1	0	1	0	1	1	1	5
hsa-miR-146a-5p	MIMAT0000449	MYH11	4629	NM_001040113	1	1	1	0	0	1	1	5
hsa-miR-146a-5p	MIMAT0000449	MYO7B	4648	NM_001080527	1	0	1	0	1	1	1	5
hsa-miR-146a-5p	MIMAT0000449	MYT1	4661	NM_004535	1	1	1	0	0	1	1	5
hsa-miR-146a-5p	MIMAT0000449	NEB	4703	NM_001271208	0	1	1	0	1	1	1	5
hsa-miR-146a-5p	MIMAT0000449	NEUROD1	4760	NM_002500	1	0	1	0	1	1	1	5
hsa-miR-146a-5p	MIMAT0000449	NF1	4763	NM_001042492	1	0	1	0	1	1	1	5
hsa-miR-146a-5p	MIMAT0000449	NFKB1	4790	NM_003998	1	0	1	0	1	1	1	5
hsa-miR-146a-5p	MIMAT0000449	NID1	4811	NM_002508	1	1	0	0	1	1	1	5
hsa-miR-146a-5p	MIMAT0000449	NKTR	4820	XM_005265177	1	0	1	0	1	1	1	5
hsa-miR-146a-5p	MIMAT0000449	NMT1	4836	XM_005257422	1	0	1	0	1	1	1	5
hsa-miR-146a-5p	MIMAT0000449	NONO	4841	NM_001145408	1	0	1	0	1	1	1	5
hsa-miR-146a-5p	MIMAT0000449	NOS1	4842	NM_001204218	0	1	1	0	1	1	1	5
hsa-miR-146a-5p	MIMAT0000449	NPY1R	4886	XM_005263031	1	1	0	0	1	1	1	5
hsa-miR-146a-5p	MIMAT0000449	ROR1	4919	NM_005012	1	1	0	0	1	1	1	5
hsa-miR-146a-5p	MIMAT0000449	NVL	4931	XM_005273151	1	0	1	0	1	1	1	5
hsa-miR-146a-5p	MIMAT0000449	OR3A2	4995	NM_002551	1	1	0	0	1	1	1	5
hsa-miR-146a-5p	MIMAT0000449	ORC1	4998	NM_004153	1	0	1	0	1	1	1	5
hsa-miR-146a-5p	MIMAT0000449	P2RX1	5023	NM_002558	1	0	1	0	1	1	1	5
hsa-miR-146a-5p	MIMAT0000449	SERPINE1	5054	NM_000602	1	0	1	0	1	1	1	5
hsa-miR-146a-5p	MIMAT0000449	PAK3	5063	XM_005262131	1	1	0	0	1	1	1	5
hsa-miR-146a-5p	MIMAT0000449	PAX2	5076	NM_003988	1	0	1	0	1	1	1	5
hsa-miR-146a-5p	MIMAT0000449	PDE3A	5139	XM_005253389	1	1	0	0	1	1	1	5
hsa-miR-146a-5p	MIMAT0000449	PDE6B	5158	NM_000283	1	0	1	0	1	1	1	5
hsa-miR-146a-5p	MIMAT0000449	ENPP1	5167	NM_006208	1	0	1	0	1	1	1	5
hsa-miR-146a-5p	MIMAT0000449	SLC26A4	5172	NM_000441	1	0	1	0	1	1	1	5
hsa-miR-146a-5p	MIMAT0000449	PEX1	5189	NM_000466	1	0	1	0	1	1	1	5
hsa-miR-146a-5p	MIMAT0000449	PGM1	5236	NM_001172818	1	0	1	0	1	1	1	5
hsa-miR-146a-5p	MIMAT0000449	PHF2	5253	NM_005392	1	0	1	0	1	1	1	5
hsa-miR-146a-5p	MIMAT0000449	PHKB	5257	NM_001031835	1	1	0	0	1	1	1	5
hsa-miR-146a-5p	MIMAT0000449	PIK3C2A	5286	XM_005252978	1	0	1	0	1	1	1	5
hsa-miR-146a-5p	MIMAT0000449	PIK3CB	5291	XM_005247530	1	1	1	0	0	1	1	5
hsa-miR-146a-5p	MIMAT0000449	PIK3R2	5296	NM_005027	1	0	1	0	1	1	1	5
hsa-miR-146a-5p	MIMAT0000449	PI4KA	5297	NM_058004	1	1	0	0	1	1	1	5
hsa-miR-146a-5p	MIMAT0000449	PLCG1	5335	XM_005260438	1	0	1	0	1	1	1	5
hsa-miR-146a-5p	MIMAT0000449	PMS1	5378	XM_005246648	1	0	1	0	1	1	1	5
hsa-miR-146a-5p	MIMAT0000449	EXOSC10	5394	XM_005263475	1	0	1	0	1	1	1	5
hsa-miR-146a-5p	MIMAT0000449	POLE	5426	NM_006231	1	0	1	0	1	1	1	5
hsa-miR-146a-5p	MIMAT0000449	POLH	5429	NM_006502	1	0	1	0	1	1	1	5
hsa-miR-146a-5p	MIMAT0000449	MED1	5469	NM_004774	1	1	1	0	0	1	1	5
hsa-miR-146a-5p	MIMAT0000449	PPEF1	5475	XM_005274553	1	0	1	0	1	1	1	5
hsa-miR-146a-5p	MIMAT0000449	PPP1R3A	5506	NM_002711	1	1	1	0	0	1	1	5
hsa-miR-146a-5p	MIMAT0000449	PPP2R4	5524	NM_178001	1	1	0	0	1	1	1	5
hsa-miR-146a-5p	MIMAT0000449	PPP3CA	5530	NM_000944	1	1	0	0	1	1	1	5
hsa-miR-146a-5p	MIMAT0000449	PRKAA1	5562	NM_206907	1	1	1	0	1	0	1	5
hsa-miR-146a-5p	MIMAT0000449	PRKAB1	5564	NM_006253	1	1	1	0	0	1	1	5
hsa-miR-146a-5p	MIMAT0000449	PRKDC	5591	NM_006904	1	0	1	0	1	1	1	5
hsa-miR-146a-5p	MIMAT0000449	MAPK10	5602	XM_005263133	1	0	1	0	1	1	1	5
hsa-miR-146a-5p	MIMAT0000449	MAPK10	5602	XM_005263134	1	0	1	0	1	1	1	5
hsa-miR-146a-5p	MIMAT0000449	PSMA4	5685	NM_002789	1	1	1	0	0	1	1	5
hsa-miR-146a-5p	MIMAT0000449	PSMD4	5710	XM_005245354	1	0	1	0	1	1	1	5
hsa-miR-146a-5p	MIMAT0000449	PTBP1	5725	XM_005259597	1	0	1	0	1	1	1	5
hsa-miR-146a-5p	MIMAT0000449	PTCH1	5727	NM_001083602	1	0	1	0	1	1	1	5
hsa-miR-146a-5p	MIMAT0000449	PTGFRN	5738	NM_020440	1	1	0	0	1	1	1	5
hsa-miR-146a-5p	MIMAT0000449	PTK7	5754	NM_002821	1	0	1	0	1	1	1	5
hsa-miR-146a-5p	MIMAT0000449	PTPN13	5783	NM_080685	1	0	1	0	1	1	1	5
hsa-miR-146a-5p	MIMAT0000449	PTPRK	5796	XM_005267081	1	0	1	0	1	1	1	5
hsa-miR-146a-5p	MIMAT0000449	PTPRM	5797	NM_001105244	1	1	0	0	1	1	1	5
hsa-miR-146a-5p	MIMAT0000449	PTPRN	5798	NM_002846	1	0	1	0	1	1	1	5
hsa-miR-146a-5p	MIMAT0000449	PTPRN2	5799	XM_005249553	1	1	0	0	1	1	1	5
hsa-miR-146a-5p	MIMAT0000449	PTPRZ1	5803	NM_002851	1	0	1	0	1	1	1	5
hsa-miR-146a-5p	MIMAT0000449	PWP2	5822	NM_005049	1	0	1	0	1	1	1	5
hsa-miR-146a-5p	MIMAT0000449	RAF1	5894	XM_005265356	1	0	1	0	1	1	1	5
hsa-miR-146a-5p	MIMAT0000449	RASGRF1	5923	NM_002891	1	1	1	0	0	1	1	5
hsa-miR-146a-5p	MIMAT0000449	RB1	5925	NM_000321	1	1	1	0	0	1	1	5
hsa-miR-146a-5p	MIMAT0000449	KDM5A	5927	NM_001042603	1	1	0	0	1	1	1	5
hsa-miR-146a-5p	MIMAT0000449	RBP4	5950	XM_005270023	1	1	1	0	0	1	1	5
hsa-miR-146a-5p	MIMAT0000449	REG1B	5968	NM_006507	1	0	1	0	1	1	1	5
hsa-miR-146a-5p	MIMAT0000449	REST	5978	NM_005612	1	1	1	0	0	1	1	5
hsa-miR-146a-5p	MIMAT0000449	RET	5979	NM_020975	1	1	0	0	1	1	1	5
hsa-miR-146a-5p	MIMAT0000449	REV3L	5980	XM_005267088	1	0	1	0	1	1	1	5
hsa-miR-146a-5p	MIMAT0000449	TRIM27	5987	NM_006510	1	1	1	0	0	1	1	5
hsa-miR-146a-5p	MIMAT0000449	RNF6	6049	XM_005266485	1	0	1	0	1	1	1	5
hsa-miR-146a-5p	MIMAT0000449	RORB	6096	XM_005252129	1	1	0	0	1	1	1	5
hsa-miR-146a-5p	MIMAT0000449	ROS1	6098	NM_002944	1	0	1	0	1	1	1	5
hsa-miR-146a-5p	MIMAT0000449	RP1	6101	NM_006269	1	1	1	0	0	1	1	5
hsa-miR-146a-5p	MIMAT0000449	RREB1	6239	XM_005249274	1	0	1	0	1	1	1	5
hsa-miR-146a-5p	MIMAT0000449	RYK	6259	NM_001005861	1	1	1	0	0	1	1	5
hsa-miR-146a-5p	MIMAT0000449	RYR2	6262	XM_005273224	1	0	1	0	1	1	1	5
hsa-miR-146a-5p	MIMAT0000449	S100A2	6273	NM_005978	1	0	1	0	1	1	1	5
hsa-miR-146a-5p	MIMAT0000449	ATXN1	6310	NM_000332	1	1	1	0	0	1	1	5
hsa-miR-146a-5p	MIMAT0000449	SCN9A	6335	NM_002977	1	0	1	0	1	1	1	5
hsa-miR-146a-5p	MIMAT0000449	SET	6418	NM_003011	1	1	1	0	0	1	1	5
hsa-miR-146a-5p	MIMAT0000449	ITSN1	6453	NM_003024	1	1	1	0	0	1	1	5
hsa-miR-146a-5p	MIMAT0000449	STIL	6491	XM_005271131	1	1	1	0	0	1	1	5
hsa-miR-146a-5p	MIMAT0000449	SIM1	6492	XM_005267100	1	0	1	0	1	1	1	5
hsa-miR-146a-5p	MIMAT0000449	SLC4A3	6508	NM_201574	1	0	1	0	1	1	1	5
hsa-miR-146a-5p	MIMAT0000449	SLC2A2	6514	NM_000340	1	0	1	0	1	1	1	5
hsa-miR-146a-5p	MIMAT0000449	SLC6A6	6533	NM_003043	1	0	1	0	1	1	1	5
hsa-miR-146a-5p	MIMAT0000449	SLC7A2	6542	NM_001008539	1	1	0	0	1	1	1	5
hsa-miR-146a-5p	MIMAT0000449	SLC9A2	6549	NM_003048	1	1	1	0	0	1	1	5
hsa-miR-146a-5p	MIMAT0000449	SLC12A1	6557	XM_005254605	1	0	1	0	1	1	1	5
hsa-miR-146a-5p	MIMAT0000449	SLC16A2	6567	NM_006517	1	0	1	0	1	1	1	5
hsa-miR-146a-5p	MIMAT0000449	SLCO2A1	6578	NM_005630	1	1	0	0	1	1	1	5
hsa-miR-146a-5p	MIMAT0000449	SLC22A2	6582	NM_003058	1	0	1	0	1	1	1	5
hsa-miR-146a-5p	MIMAT0000449	SORL1	6653	NM_003105	1	1	1	0	0	1	1	5
hsa-miR-146a-5p	MIMAT0000449	SP3	6670	NM_003111	1	0	1	0	1	1	1	5
hsa-miR-146a-5p	MIMAT0000449	SPTB	6710	XM_005268022	1	0	1	0	1	1	1	5
hsa-miR-146a-5p	MIMAT0000449	SPTBN2	6712	XM_005274192	1	0	1	0	1	1	1	5
hsa-miR-146a-5p	MIMAT0000449	SQLE	6713	NM_003129	1	1	1	0	0	1	1	5
hsa-miR-146a-5p	MIMAT0000449	ST5	6764	XM_005253078	1	1	1	0	0	1	1	5
hsa-miR-146a-5p	MIMAT0000449	STAT3	6774	XM_005257614	1	1	1	0	0	1	1	5
hsa-miR-146a-5p	MIMAT0000449	STK10	6793	NM_005990	1	1	1	0	0	1	1	5
hsa-miR-146a-5p	MIMAT0000449	SVIL	6840	XM_005252573	1	1	1	0	0	1	1	5
hsa-miR-146a-5p	MIMAT0000449	SYK	6850	NM_003177	1	1	1	0	0	1	1	5
hsa-miR-146a-5p	MIMAT0000449	TACC1	6867	XM_005273622	1	0	1	0	1	1	1	5
hsa-miR-146a-5p	MIMAT0000449	TACC1	6867	XM_005273623	1	0	1	0	1	1	1	5
hsa-miR-146a-5p	MIMAT0000449	TADA2A	6871	XM_005257627	1	1	1	0	0	1	1	5
hsa-miR-146a-5p	MIMAT0000449	TAF1	6872	XM_005262295	1	1	0	0	1	1	1	5
hsa-miR-146a-5p	MIMAT0000449	TAF2	6873	NM_003184	1	0	1	0	1	1	1	5
hsa-miR-146a-5p	MIMAT0000449	HNF1A	6927	XM_005253931	1	0	1	0	1	1	1	5
hsa-miR-146a-5p	MIMAT0000449	HNF1B	6928	NM_000458	1	0	1	0	1	1	1	5
hsa-miR-146a-5p	MIMAT0000449	TCN1	6947	NM_001062	1	0	1	0	1	1	1	5
hsa-miR-146a-5p	MIMAT0000449	TECTB	6975	XM_005270107	1	0	1	0	1	1	1	5
hsa-miR-146a-5p	MIMAT0000449	TEAD4	7004	XM_005253755	1	0	1	0	1	1	1	5
hsa-miR-146a-5p	MIMAT0000449	TECTA	7007	XM_005271653	1	1	1	0	0	1	1	5
hsa-miR-146a-5p	MIMAT0000449	TEK	7010	NM_000459	1	0	1	0	1	1	1	5
hsa-miR-146a-5p	MIMAT0000449	TG	7038	NM_003235	1	0	1	0	1	1	1	5
hsa-miR-146a-5p	MIMAT0000449	TGFBR1	7046	NM_004612	1	1	1	0	0	1	1	5
hsa-miR-146a-5p	MIMAT0000449	THBS3	7059	NM_007112	1	0	1	0	1	1	1	5
hsa-miR-146a-5p	MIMAT0000449	TLE2	7089	XM_005259634	1	0	1	0	1	1	1	5
hsa-miR-146a-5p	MIMAT0000449	TLN1	7094	NM_006289	1	0	1	0	1	1	1	5
hsa-miR-146a-5p	MIMAT0000449	TRAPPC10	7109	NM_003274	1	0	1	0	1	1	1	5
hsa-miR-146a-5p	MIMAT0000449	TNFAIP2	7127	XM_005268036	1	1	1	0	0	1	1	5
hsa-miR-146a-5p	MIMAT0000449	TP53BP1	7158	XM_005254634	1	0	1	0	1	1	1	5
hsa-miR-146a-5p	MIMAT0000449	TP53BP2	7159	NM_005426	1	0	1	0	1	1	1	5
hsa-miR-146a-5p	MIMAT0000449	NR2C2	7182	XM_005265428	1	1	1	0	0	1	1	5
hsa-miR-146a-5p	MIMAT0000449	TRPC4	7223	NM_003306	1	1	1	0	0	1	1	5
hsa-miR-146a-5p	MIMAT0000449	TRPC6	7225	NM_004621	1	0	1	0	1	1	1	5
hsa-miR-146a-5p	MIMAT0000449	TTN	7273	NM_001267550	1	0	1	0	1	1	1	5
hsa-miR-146a-5p	MIMAT0000449	TUBA4A	7277	NM_001278552	1	0	1	0	1	1	1	5
hsa-miR-146a-5p	MIMAT0000449	UBE2E2	7325	NM_152653	1	1	1	0	0	1	1	5
hsa-miR-146a-5p	MIMAT0000449	VAV1	7409	NM_005428	1	0	1	0	1	1	1	5
hsa-miR-146a-5p	MIMAT0000449	VCL	7414	NM_014000	1	0	1	0	1	1	1	5
hsa-miR-146a-5p	MIMAT0000449	ZAN	7455	NM_003386	1	0	1	0	1	1	1	5
hsa-miR-146a-5p	MIMAT0000449	WEE1	7465	NM_003390	1	0	1	0	1	1	1	5
hsa-miR-146a-5p	MIMAT0000449	WNT10B	7480	NM_003394	1	0	1	0	1	1	1	5
hsa-miR-146a-5p	MIMAT0000449	XPNPEP2	7512	NM_003399	1	0	1	0	1	1	1	5
hsa-miR-146a-5p	MIMAT0000449	XPO1	7514	NM_003400	1	0	1	0	1	1	1	5
hsa-miR-146a-5p	MIMAT0000449	XRCC5	7520	XM_005246836	1	1	0	0	1	1	1	5
hsa-miR-146a-5p	MIMAT0000449	ZNF18	7566	NM_144680	1	0	1	0	1	1	1	5
hsa-miR-146a-5p	MIMAT0000449	ZNF138	7697	NM_001160183	0	1	1	0	1	1	1	5
hsa-miR-146a-5p	MIMAT0000449	ZNF208	7757	NM_007153	1	1	1	0	0	1	1	5
hsa-miR-146a-5p	MIMAT0000449	ZNF229	7772	NM_014518	1	0	1	0	1	1	1	5
hsa-miR-146a-5p	MIMAT0000449	CSDE1	7812	NM_001242891	1	0	1	0	1	1	1	5
hsa-miR-146a-5p	MIMAT0000449	ALMS1	7840	NM_015120	1	0	1	0	1	1	1	5
hsa-miR-146a-5p	MIMAT0000449	TUBA1A	7846	XM_005269143	1	0	1	0	1	1	1	5
hsa-miR-146a-5p	MIMAT0000449	PRRC2A	7916	NM_004638	1	0	1	0	1	1	1	5
hsa-miR-146a-5p	MIMAT0000449	BAG6	7917	XM_005249395	1	0	1	0	1	1	1	5
hsa-miR-146a-5p	MIMAT0000449	SLC39A7	7922	NM_006979	1	1	0	0	1	1	1	5
hsa-miR-146a-5p	MIMAT0000449	NUP214	8021	NM_005085	1	0	1	0	1	1	1	5
hsa-miR-146a-5p	MIMAT0000449	STAM	8027	NM_003473	1	1	0	0	1	1	1	5
hsa-miR-146a-5p	MIMAT0000449	CUBN	8029	NM_001081	1	0	1	0	1	1	1	5
hsa-miR-146a-5p	MIMAT0000449	PABPN1	8106	NM_004643	1	1	1	0	0	1	1	5
hsa-miR-146a-5p	MIMAT0000449	NPRL3	8131	NM_001243249	1	0	1	0	1	1	1	5
hsa-miR-146a-5p	MIMAT0000449	RND2	8153	NM_005440	1	1	0	0	1	1	1	5
hsa-miR-146a-5p	MIMAT0000449	COIL	8161	NM_004645	1	1	1	0	0	1	1	5
hsa-miR-146a-5p	MIMAT0000449	NRIP1	8204	XM_005261066	1	1	1	0	0	1	1	5
hsa-miR-146a-5p	MIMAT0000449	USP11	8237	XM_005272673	1	1	1	0	0	1	1	5
hsa-miR-146a-5p	MIMAT0000449	USP9X	8239	NM_001039590	1	0	1	0	1	1	1	5
hsa-miR-146a-5p	MIMAT0000449	SLC10A3	8273	XM_005274754	0	1	1	0	1	1	1	5
hsa-miR-146a-5p	MIMAT0000449	USP9Y	8287	NM_004654	1	0	1	0	1	1	1	5
hsa-miR-146a-5p	MIMAT0000449	ARID1A	8289	NM_006015	1	0	1	0	1	1	1	5
hsa-miR-146a-5p	MIMAT0000449	TRRAP	8295	NM_001244580	1	1	0	0	1	1	1	5
hsa-miR-146a-5p	MIMAT0000449	FZD1	8321	NM_003505	1	1	1	0	0	1	1	5
hsa-miR-146a-5p	MIMAT0000449	MAD1L1	8379	NM_003550	1	0	1	0	1	1	1	5
hsa-miR-146a-5p	MIMAT0000449	OR1G1	8390	NM_003555	1	0	1	0	1	1	1	5
hsa-miR-146a-5p	MIMAT0000449	PLA2G6	8398	XM_005261766	1	0	1	0	1	1	1	5
hsa-miR-146a-5p	MIMAT0000449	BCAR3	8412	NM_001261408	1	0	1	0	1	1	1	5
hsa-miR-146a-5p	MIMAT0000449	GNPAT	8443	NM_014236	1	1	0	0	1	1	1	5
hsa-miR-146a-5p	MIMAT0000449	TEAD2	8463	XM_005259334	1	0	1	0	1	1	1	5
hsa-miR-146a-5p	MIMAT0000449	PPFIA2	8499	NM_001220473	1	0	1	0	1	1	1	5
hsa-miR-146a-5p	MIMAT0000449	HAT1	8520	NM_003642	1	0	1	0	1	1	1	5
hsa-miR-146a-5p	MIMAT0000449	GAS7	8522	NM_201433	1	1	1	0	0	1	1	5
hsa-miR-146a-5p	MIMAT0000449	YBX3	8531	NM_003651	1	0	1	0	1	1	1	5
hsa-miR-146a-5p	MIMAT0000449	FCN3	8547	NM_003665	1	0	1	0	1	1	1	5
hsa-miR-146a-5p	MIMAT0000449	CDC14A	8556	NM_003672	1	0	1	0	1	1	1	5
hsa-miR-146a-5p	MIMAT0000449	KMO	8564	NM_003679	1	1	0	0	1	1	1	5
hsa-miR-146a-5p	MIMAT0000449	KHSRP	8570	XM_005259668	1	0	1	0	1	1	1	5
hsa-miR-146a-5p	MIMAT0000449	DCHS1	8642	XM_005253207	1	1	0	0	1	1	1	5
hsa-miR-146a-5p	MIMAT0000449	NCOA1	8648	XM_005264625	1	0	1	0	1	1	1	5
hsa-miR-146a-5p	MIMAT0000449	EIF4G3	8672	NM_001198801	1	0	1	0	1	1	1	5
hsa-miR-146a-5p	MIMAT0000449	JMJD7-PLA2G4B	8681	NM_005090	1	0	1	0	1	1	1	5
hsa-miR-146a-5p	MIMAT0000449	DNAH11	8701	NM_001277115	1	0	1	0	1	1	1	5
hsa-miR-146a-5p	MIMAT0000449	MYOM1	8736	NM_003803	1	0	1	0	1	1	1	5
hsa-miR-146a-5p	MIMAT0000449	ADAM23	8745	NM_003812	1	0	1	0	1	1	1	5
hsa-miR-146a-5p	MIMAT0000449	RGS9	8787	NM_003835	1	0	1	0	1	1	1	5
hsa-miR-146a-5p	MIMAT0000449	DCAF5	8816	NM_003861	1	1	1	0	0	1	1	5
hsa-miR-146a-5p	MIMAT0000449	TSC22D1	8848	NM_183422	1	1	1	0	0	1	1	5
hsa-miR-146a-5p	MIMAT0000449	FCGBP	8857	XM_005259365	1	0	1	0	1	1	1	5
hsa-miR-146a-5p	MIMAT0000449	ST3GAL5	8869	XM_005264631	1	1	1	0	0	1	1	5
hsa-miR-146a-5p	MIMAT0000449	SLC5A6	8884	NM_021095	1	0	1	0	1	1	1	5
hsa-miR-146a-5p	MIMAT0000449	DDX18	8886	NM_006773	1	0	1	0	1	1	1	5
hsa-miR-146a-5p	MIMAT0000449	CPNE1	8904	NM_003915	1	0	1	0	1	1	1	5
hsa-miR-146a-5p	MIMAT0000449	ENDOU	8909	NM_001172439	1	1	0	0	1	1	1	5
hsa-miR-146a-5p	MIMAT0000449	CACNA1I	8911	NM_021096	1	0	1	0	1	1	1	5
hsa-miR-146a-5p	MIMAT0000449	CACNA1H	8912	NM_021098	1	0	1	0	1	1	1	5
hsa-miR-146a-5p	MIMAT0000449	CACNA1G	8913	NM_018896	1	0	1	0	1	1	1	5
hsa-miR-146a-5p	MIMAT0000449	HERC2	8924	NM_004667	1	0	1	0	1	1	1	5
hsa-miR-146a-5p	MIMAT0000449	HERC1	8925	NM_003922	1	0	1	0	1	1	1	5
hsa-miR-146a-5p	MIMAT0000449	BSN	8927	NM_003458	1	0	1	0	1	1	1	5
hsa-miR-146a-5p	MIMAT0000449	AP3D1	8943	NM_001261826	1	0	1	0	1	1	1	5
hsa-miR-146a-5p	MIMAT0000449	KALRN	8997	NM_001024660	1	1	0	0	1	1	1	5
hsa-miR-146a-5p	MIMAT0000449	PIAS2	9063	XM_005258380	1	1	0	0	1	1	1	5
hsa-miR-146a-5p	MIMAT0000449	SMC3	9126	NM_005445	1	1	0	0	1	1	1	5
hsa-miR-146a-5p	MIMAT0000449	RRP9	9136	NM_004704	1	0	1	0	1	1	1	5
hsa-miR-146a-5p	MIMAT0000449	ZMYM3	9203	NM_001171162	1	0	1	0	1	1	1	5
hsa-miR-146a-5p	MIMAT0000449	LRRFIP1	9208	XM_005246113	1	0	1	0	1	1	1	5
hsa-miR-146a-5p	MIMAT0000449	MAGI1	9223	XM_005265563	1	1	1	0	0	1	1	5
hsa-miR-146a-5p	MIMAT0000449	DLGAP1	9229	XM_005258171	0	1	1	0	1	1	1	5
hsa-miR-146a-5p	MIMAT0000449	RPS6KA5	9252	XM_005268212	1	0	1	0	1	1	1	5
hsa-miR-146a-5p	MIMAT0000449	GTF3C3	9330	NM_012086	1	1	0	0	1	1	1	5
hsa-miR-146a-5p	MIMAT0000449	SLC22A13	9390	NM_004256	1	1	0	0	1	1	1	5
hsa-miR-146a-5p	MIMAT0000449	TJP2	9414	XM_005252314	1	1	1	0	0	1	1	5
hsa-miR-146a-5p	MIMAT0000449	ABCG2	9429	NM_004827	1	1	1	0	0	1	1	5
hsa-miR-146a-5p	MIMAT0000449	EIF2AK3	9451	NM_004836	1	0	1	0	1	1	1	5
hsa-miR-146a-5p	MIMAT0000449	PIGB	9488	NM_004855	1	1	0	0	1	1	1	5
hsa-miR-146a-5p	MIMAT0000449	ADAMTS4	9507	NM_005099	1	1	1	0	0	1	1	5
hsa-miR-146a-5p	MIMAT0000449	CLOCK	9575	NM_001267843	1	1	0	0	1	1	1	5
hsa-miR-146a-5p	MIMAT0000449	CDC42BPB	9578	NM_006035	1	0	1	0	1	1	1	5
hsa-miR-146a-5p	MIMAT0000449	PREPL	9581	NM_006036	1	1	0	0	1	1	1	5
hsa-miR-146a-5p	MIMAT0000449	KIF20B	9585	NM_016195	1	1	1	0	0	1	1	5
hsa-miR-146a-5p	MIMAT0000449	TRAF4	9618	NM_004295	1	0	1	0	1	1	1	5
hsa-miR-146a-5p	MIMAT0000449	RGS6	9628	NM_001204424	1	1	1	0	0	1	1	5
hsa-miR-146a-5p	MIMAT0000449	GCC2	9648	NM_181453	1	0	1	0	1	1	1	5
hsa-miR-146a-5p	MIMAT0000449	DEPDC5	9681	NM_001242896	1	0	1	0	1	1	1	5
hsa-miR-146a-5p	MIMAT0000449	N4BP1	9683	NM_153029	1	1	1	0	0	1	1	5
hsa-miR-146a-5p	MIMAT0000449	CLINT1	9685	NM_001195555	1	1	1	0	0	1	1	5
hsa-miR-146a-5p	MIMAT0000449	GREB1	9687	NM_014668	0	1	1	0	1	1	1	5
hsa-miR-146a-5p	MIMAT0000449	NUP93	9688	XM_005256263	1	0	1	0	1	1	1	5
hsa-miR-146a-5p	MIMAT0000449	RAPGEF2	9693	XM_005263358	1	0	1	0	1	1	1	5
hsa-miR-146a-5p	MIMAT0000449	DOCK4	9732	XM_005250724	1	0	1	0	1	1	1	5
hsa-miR-146a-5p	MIMAT0000449	KNTC1	9735	NM_014708	1	0	1	0	1	1	1	5
hsa-miR-146a-5p	MIMAT0000449	LAPTM4A	9741	NM_014713	1	0	1	0	1	1	1	5
hsa-miR-146a-5p	MIMAT0000449	PHF16	9767	NM_014735	1	1	0	0	1	1	1	5
hsa-miR-146a-5p	MIMAT0000449	KIAA0195	9772	NM_014738	1	0	1	0	1	1	1	5
hsa-miR-146a-5p	MIMAT0000449	MATR3	9782	NM_199189	1	1	0	0	1	1	1	5
hsa-miR-146a-5p	MIMAT0000449	BMS1	9790	NM_014753	1	0	1	0	1	1	1	5
hsa-miR-146a-5p	MIMAT0000449	TATDN2	9797	NM_014760	1	0	1	0	1	1	1	5
hsa-miR-146a-5p	MIMAT0000449	GIT2	9815	NM_057169	1	1	1	0	0	1	1	5
hsa-miR-146a-5p	MIMAT0000449	URB2	9816	NM_014777	1	0	1	0	1	1	1	5
hsa-miR-146a-5p	MIMAT0000449	ARHGEF17	9828	NM_014786	1	0	1	0	1	1	1	5
hsa-miR-146a-5p	MIMAT0000449	CEP170	9859	XM_005273361	1	1	1	0	0	1	1	5
hsa-miR-146a-5p	MIMAT0000449	PJA2	9867	NM_014819	1	0	1	0	1	1	1	5
hsa-miR-146a-5p	MIMAT0000449	TBC1D4	9882	XM_005266602	1	1	0	0	1	1	1	5
hsa-miR-146a-5p	MIMAT0000449	ATP2C2	9914	XM_005256270	1	0	1	0	1	1	1	5
hsa-miR-146a-5p	MIMAT0000449	NCAPD2	9918	XM_005253815	1	0	1	0	1	1	1	5
hsa-miR-146a-5p	MIMAT0000449	IQSEC1	9922	XM_005265624	0	1	1	0	1	1	1	5
hsa-miR-146a-5p	MIMAT0000449	USP15	9958	NM_001252078	1	0	1	0	1	1	1	5
hsa-miR-146a-5p	MIMAT0000449	RCE1	9986	NM_005133	1	0	1	0	1	1	1	5
hsa-miR-146a-5p	MIMAT0000449	PPP4R1	9989	NM_001042388	1	0	1	0	1	1	1	5
hsa-miR-146a-5p	MIMAT0000449	HDAC5	10014	XM_005256904	1	1	1	0	0	1	1	5
hsa-miR-146a-5p	MIMAT0000449	MED16	10025	XM_005259465	1	0	1	0	1	1	1	5
hsa-miR-146a-5p	MIMAT0000449	CHAF1A	10036	NM_005483	1	0	1	0	1	1	1	5
hsa-miR-146a-5p	MIMAT0000449	KIF20A	10112	NM_005733	1	0	1	0	1	1	1	5
hsa-miR-146a-5p	MIMAT0000449	RASGRP1	10125	NM_005739	1	1	0	0	1	1	1	5
hsa-miR-146a-5p	MIMAT0000449	BCAP31	10134	NM_001139457	1	1	0	0	1	1	1	5
hsa-miR-146a-5p	MIMAT0000449	TRIM28	10155	NM_005762	1	0	1	0	1	1	1	5
hsa-miR-146a-5p	MIMAT0000449	FARP1	10160	XM_005254023	1	0	1	0	1	1	1	5
hsa-miR-146a-5p	MIMAT0000449	LPCAT3	10162	NM_005768	1	0	1	0	1	1	1	5
hsa-miR-146a-5p	MIMAT0000449	ZNF197	10168	XM_005264783	1	0	1	0	1	1	1	5
hsa-miR-146a-5p	MIMAT0000449	CALCRL	10203	NM_005795	1	1	0	0	1	1	1	5
hsa-miR-146a-5p	MIMAT0000449	SLC17A2	10246	NM_005835	1	0	1	0	1	1	1	5
hsa-miR-146a-5p	MIMAT0000449	SAP18	10284	NM_005870	1	0	1	0	1	1	1	5
hsa-miR-146a-5p	MIMAT0000449	SPEG	10290	NM_005876	1	0	1	0	1	1	1	5
hsa-miR-146a-5p	MIMAT0000449	APC2	10297	NM_005883	1	0	1	0	1	1	1	5
hsa-miR-146a-5p	MIMAT0000449	TLR6	10333	NM_006068	1	0	1	0	1	1	1	5
hsa-miR-146a-5p	MIMAT0000449	TRIM22	10346	NM_006074	1	0	1	0	1	1	1	5
hsa-miR-146a-5p	MIMAT0000449	TUBA1B	10376	XM_005268566	1	0	1	0	1	1	1	5
hsa-miR-146a-5p	MIMAT0000449	BTN2A2	10385	NM_001197237	1	0	1	0	1	1	1	5
hsa-miR-146a-5p	MIMAT0000449	TUBGCP3	10426	NM_006322	1	0	1	0	1	1	1	5
hsa-miR-146a-5p	MIMAT0000449	SEC24B	10427	XM_005262688	1	0	1	0	1	1	1	5
hsa-miR-146a-5p	MIMAT0000449	SEC23B	10483	NM_032985	1	1	0	0	1	1	1	5
hsa-miR-146a-5p	MIMAT0000449	SEMA6C	10500	XM_005244834	1	0	1	0	1	1	1	5
hsa-miR-146a-5p	MIMAT0000449	FBXW10	10517	NM_001267585	1	0	1	0	1	1	1	5
hsa-miR-146a-5p	MIMAT0000449	ARFGEF1	10565	XM_005251136	1	0	1	0	1	1	1	5
hsa-miR-146a-5p	MIMAT0000449	CCT2	10576	NM_001198842	1	0	1	0	1	1	1	5
hsa-miR-146a-5p	MIMAT0000449	TACC2	10579	XM_005269389	1	0	1	0	1	1	1	5
hsa-miR-146a-5p	MIMAT0000449	IVNS1ABP	10625	XM_005244843	1	1	0	0	1	1	1	5
hsa-miR-146a-5p	MIMAT0000449	PDPN	10630	NM_006474	1	0	1	0	1	1	1	5
hsa-miR-146a-5p	MIMAT0000449	DMRT2	10655	NM_006557	1	1	1	0	0	1	1	5
hsa-miR-146a-5p	MIMAT0000449	FARS2	10667	XM_005248811	1	0	1	0	1	1	1	5
hsa-miR-146a-5p	MIMAT0000449	CLDN16	10686	NM_006580	1	1	0	0	1	1	1	5
hsa-miR-146a-5p	MIMAT0000449	POLQ	10721	NM_199420	1	0	1	0	1	1	1	5
hsa-miR-146a-5p	MIMAT0000449	NFAT5	10725	XM_005255777	1	0	1	0	1	1	1	5
hsa-miR-146a-5p	MIMAT0000449	STAG3	10734	NM_012447	1	0	1	0	1	1	1	5
hsa-miR-146a-5p	MIMAT0000449	SIX2	10736	XM_005264100	1	0	1	0	1	1	1	5
hsa-miR-146a-5p	MIMAT0000449	MAP3K2	10746	NM_006609	1	1	1	0	0	1	1	5
hsa-miR-146a-5p	MIMAT0000449	CYSLTR1	10800	NM_006639	1	1	1	0	0	1	1	5
hsa-miR-146a-5p	MIMAT0000449	SEC24A	10802	NM_021982	1	1	0	0	1	1	1	5
hsa-miR-146a-5p	MIMAT0000449	HSPH1	10808	XM_005266235	1	0	1	0	1	1	1	5
hsa-miR-146a-5p	MIMAT0000449	FAM114A2	10827	XM_005268360	1	1	1	0	0	1	1	5
hsa-miR-146a-5p	MIMAT0000449	USP20	10868	NM_006676	1	0	1	0	1	1	1	5
hsa-miR-146a-5p	MIMAT0000449	ME3	10873	NM_001161586	1	0	1	0	1	1	1	5
hsa-miR-146a-5p	MIMAT0000449	TCERG1	10915	XM_005268365	1	1	1	0	0	1	1	5
hsa-miR-146a-5p	MIMAT0000449	POP1	10940	NM_001145860	1	1	0	0	1	1	1	5
hsa-miR-146a-5p	MIMAT0000449	SLC27A3	11000	XM_005244851	1	0	1	0	1	1	1	5
hsa-miR-146a-5p	MIMAT0000449	SLC27A3	11000	XM_005276733	1	0	1	0	1	1	1	5
hsa-miR-146a-5p	MIMAT0000449	SPINK5	11005	NM_001127698	1	0	1	0	1	1	1	5
hsa-miR-146a-5p	MIMAT0000449	GTF2A1L	11036	NM_006872	1	0	1	0	1	1	1	5
hsa-miR-146a-5p	MIMAT0000449	CNTRL	11064	XM_005251679	1	0	1	0	1	1	1	5
hsa-miR-146a-5p	MIMAT0000449	DIDO1	11083	NM_033081	1	0	1	0	1	1	1	5
hsa-miR-146a-5p	MIMAT0000449	PTPRT	11122	NM_133170	1	0	1	0	1	1	1	5
hsa-miR-146a-5p	MIMAT0000449	KAT7	11143	NM_007067	1	1	1	0	0	1	1	5
hsa-miR-146a-5p	MIMAT0000449	RABL2B	11158	XM_005261899	1	0	1	0	1	1	1	5
hsa-miR-146a-5p	MIMAT0000449	RABL2B	11158	XM_005277956	1	0	1	0	1	1	1	5
hsa-miR-146a-5p	MIMAT0000449	RABL2A	11159	XM_005263571	1	0	1	0	1	1	1	5
hsa-miR-146a-5p	MIMAT0000449	NUDT4	11163	NM_199040	1	1	1	0	0	1	1	5
hsa-miR-146a-5p	MIMAT0000449	ADAMTS6	11174	NM_197941	0	1	1	0	1	1	1	5
hsa-miR-146a-5p	MIMAT0000449	BAZ2A	11176	NM_013449	1	0	1	0	1	1	1	5
hsa-miR-146a-5p	MIMAT0000449	MAP4K1	11184	NM_007181	1	0	1	0	1	1	1	5
hsa-miR-146a-5p	MIMAT0000449	SUPT16H	11198	NM_007192	1	1	0	0	1	1	1	5
hsa-miR-146a-5p	MIMAT0000449	AKAP13	11214	XM_005254839	1	0	1	0	1	1	1	5
hsa-miR-146a-5p	MIMAT0000449	POU6F2	11281	NM_007252	1	1	0	0	1	1	1	5
hsa-miR-146a-5p	MIMAT0000449	MGAT4B	11282	NM_054013	1	0	1	0	1	1	1	5
hsa-miR-146a-5p	MIMAT0000449	FKBP9	11328	NM_007270	1	0	1	0	1	1	1	5
hsa-miR-146a-5p	MIMAT0000449	XRN2	22803	XM_005260674	1	1	0	0	1	1	1	5
hsa-miR-146a-5p	MIMAT0000449	PPM1E	22843	NM_014906	1	1	1	0	0	1	1	5
hsa-miR-146a-5p	MIMAT0000449	FRMPD1	22844	NM_014907	1	0	1	0	1	1	1	5
hsa-miR-146a-5p	MIMAT0000449	CPEB3	22849	XM_005269630	1	1	1	0	0	1	1	5
hsa-miR-146a-5p	MIMAT0000449	ZNF510	22869	NM_014930	1	1	1	0	0	1	1	5
hsa-miR-146a-5p	MIMAT0000449	SEC31A	22872	XM_005262840	1	0	1	0	1	1	1	5
hsa-miR-146a-5p	MIMAT0000449	ZHX2	22882	XM_005250837	1	0	1	0	1	1	1	5
hsa-miR-146a-5p	MIMAT0000449	DHX30	22907	NM_014966	1	0	1	0	1	1	1	5
hsa-miR-146a-5p	MIMAT0000449	ATF6	22926	NM_007348	1	1	1	0	0	1	1	5
hsa-miR-146a-5p	MIMAT0000449	DKK1	22943	NM_012242	1	1	0	0	1	1	1	5
hsa-miR-146a-5p	MIMAT0000449	EFR3B	22979	NM_014971	1	1	1	0	0	1	1	5
hsa-miR-146a-5p	MIMAT0000449	DIP2C	22982	XM_005252428	1	1	0	0	1	1	1	5
hsa-miR-146a-5p	MIMAT0000449	MAST1	22983	NM_014975	1	0	1	0	1	1	1	5
hsa-miR-146a-5p	MIMAT0000449	CNOT1	23019	NM_016284	1	1	1	0	0	1	1	5
hsa-miR-146a-5p	MIMAT0000449	UNC13A	23025	XM_005259821	1	0	1	0	1	1	1	5
hsa-miR-146a-5p	MIMAT0000449	KDM1A	23028	NM_001009999	1	0	1	0	1	1	1	5
hsa-miR-146a-5p	MIMAT0000449	RBM34	23029	NM_015014	1	1	1	0	0	1	1	5
hsa-miR-146a-5p	MIMAT0000449	MAST3	23031	XM_005259822	1	0	1	0	1	1	1	5
hsa-miR-146a-5p	MIMAT0000449	DOPEY1	23033	NM_001199942	1	0	1	0	1	1	1	5
hsa-miR-146a-5p	MIMAT0000449	SMG1	23049	XM_005255183	1	0	1	0	1	1	1	5
hsa-miR-146a-5p	MIMAT0000449	SETX	23064	XM_005272173	1	0	1	0	1	1	1	5
hsa-miR-146a-5p	MIMAT0000449	EMC1	23065	NM_015047	1	1	1	0	0	1	1	5
hsa-miR-146a-5p	MIMAT0000449	MYCBP2	23077	XM_005266299	1	0	1	0	1	1	1	5
hsa-miR-146a-5p	MIMAT0000449	PPRC1	23082	NM_015062	1	0	1	0	1	1	1	5
hsa-miR-146a-5p	MIMAT0000449	ZC3H13	23091	XM_005266303	0	1	1	0	1	1	1	5
hsa-miR-146a-5p	MIMAT0000449	IQSEC2	23096	NM_001111125	1	0	1	0	1	1	1	5
hsa-miR-146a-5p	MIMAT0000449	CLASP2	23122	NM_015097	1	1	1	0	0	1	1	5
hsa-miR-146a-5p	MIMAT0000449	CAMTA2	23125	XM_005256548	1	0	1	0	1	1	1	5
hsa-miR-146a-5p	MIMAT0000449	PLXND1	23129	NM_015103	1	0	1	0	1	1	1	5
hsa-miR-146a-5p	MIMAT0000449	KDM6B	23135	NM_001080424	1	1	1	0	0	1	1	5
hsa-miR-146a-5p	MIMAT0000449	N4BP3	23138	NM_015111	1	0	1	0	1	1	1	5
hsa-miR-146a-5p	MIMAT0000449	MAST2	23139	XM_005270652	1	0	1	0	1	1	1	5
hsa-miR-146a-5p	MIMAT0000449	MAPK8IP3	23162	XM_005255191	1	0	1	0	1	1	1	5
hsa-miR-146a-5p	MIMAT0000449	SLC35D1	23169	NM_015139	1	1	1	0	0	1	1	5
hsa-miR-146a-5p	MIMAT0000449	MDN1	23195	NM_014611	1	1	0	0	1	1	1	5
hsa-miR-146a-5p	MIMAT0000449	SULF1	23213	NM_001128205	1	1	0	0	1	1	1	5
hsa-miR-146a-5p	MIMAT0000449	SYNE2	23224	XM_005267454	1	0	1	0	1	1	1	5
hsa-miR-146a-5p	MIMAT0000449	SIK2	23235	NM_015191	1	1	1	0	0	1	1	5
hsa-miR-146a-5p	MIMAT0000449	PHLPP1	23239	NM_194449	1	1	1	0	0	1	1	5
hsa-miR-146a-5p	MIMAT0000449	MCF2L	23263	XM_005268310	1	0	1	0	1	1	1	5
hsa-miR-146a-5p	MIMAT0000449	ZC3H7B	23264	NM_017590	1	0	1	0	1	1	1	5
hsa-miR-146a-5p	MIMAT0000449	SMG6	23293	XM_005256569	1	1	1	0	0	1	1	5
hsa-miR-146a-5p	MIMAT0000449	ANKS1A	23294	XM_005248964	1	0	1	0	1	1	1	5
hsa-miR-146a-5p	MIMAT0000449	MGRN1	23295	NM_001142290	0	1	1	0	1	1	1	5
hsa-miR-146a-5p	MIMAT0000449	ATMIN	23300	NM_015251	1	1	0	0	1	1	1	5
hsa-miR-146a-5p	MIMAT0000449	KIF13B	23303	NM_015254	1	1	1	0	0	1	1	5
hsa-miR-146a-5p	MIMAT0000449	ACSL6	23305	XM_005271939	1	1	0	0	1	1	1	5
hsa-miR-146a-5p	MIMAT0000449	MAN2B2	23324	NM_015274	1	0	1	0	1	1	1	5
hsa-miR-146a-5p	MIMAT0000449	UBR4	23352	XM_005245798	1	0	1	0	1	1	1	5
hsa-miR-146a-5p	MIMAT0000449	VPS8	23355	XM_005247251	1	0	1	0	1	1	1	5
hsa-miR-146a-5p	MIMAT0000449	FNBP4	23360	XM_005252833	1	1	1	0	0	1	1	5
hsa-miR-146a-5p	MIMAT0000449	UFL1	23376	NM_015323	1	1	0	0	1	1	1	5
hsa-miR-146a-5p	MIMAT0000449	KIAA0947	23379	NM_015325	1	1	1	0	0	1	1	5
hsa-miR-146a-5p	MIMAT0000449	SIK3	23387	XM_005271481	1	0	1	0	1	1	1	5
hsa-miR-146a-5p	MIMAT0000449	KIAA0368	23392	NM_001080398	1	1	1	0	0	1	1	5
hsa-miR-146a-5p	MIMAT0000449	PHF3	23469	XM_005248701	1	0	1	0	1	1	1	5
hsa-miR-146a-5p	MIMAT0000449	LEPROTL1	23484	NM_015344	1	1	0	0	1	1	1	5
hsa-miR-146a-5p	MIMAT0000449	MACF1	23499	XM_005270694	1	0	1	0	1	1	1	5
hsa-miR-146a-5p	MIMAT0000449	ZFYVE26	23503	NM_015346	1	0	1	0	1	1	1	5
hsa-miR-146a-5p	MIMAT0000449	RIMBP2	23504	NM_015347	1	0	1	0	1	1	1	5
hsa-miR-146a-5p	MIMAT0000449	SPIDR	23514	NM_001080394	1	0	1	0	1	1	1	5
hsa-miR-146a-5p	MIMAT0000449	SRRM2	23524	NM_016333	1	0	1	0	1	1	1	5
hsa-miR-146a-5p	MIMAT0000449	NNT	23530	NM_012343	1	1	1	0	0	1	1	5
hsa-miR-146a-5p	MIMAT0000449	SEZ6L	23544	NM_021115	1	0	1	0	1	1	1	5
hsa-miR-146a-5p	MIMAT0000449	TSPAN12	23554	NM_012338	1	1	0	0	1	1	1	5
hsa-miR-146a-5p	MIMAT0000449	ACOT9	23597	XM_005274471	1	0	1	0	1	1	1	5
hsa-miR-146a-5p	MIMAT0000449	RABGAP1	23637	NM_012197	1	1	0	0	1	1	1	5
hsa-miR-146a-5p	MIMAT0000449	PPP1R15A	23645	NM_014330	1	0	1	0	1	1	1	5
hsa-miR-146a-5p	MIMAT0000449	TMEM2	23670	NM_013390	1	0	1	0	1	1	1	5
hsa-miR-146a-5p	MIMAT0000449	SGK3	23678	NM_001033578	1	1	1	0	0	1	1	5
hsa-miR-146a-5p	MIMAT0000449	SHPK	23729	NM_013276	1	1	1	0	0	1	1	5
hsa-miR-146a-5p	MIMAT0000449	FLRT2	23768	XM_005267490	0	1	1	0	1	1	1	5
hsa-miR-146a-5p	MIMAT0000449	TFIP11	24144	NM_001008697	1	1	0	0	1	1	1	5
hsa-miR-146a-5p	MIMAT0000449	PRPF6	24148	NM_012469	1	0	1	0	1	1	1	5
hsa-miR-146a-5p	MIMAT0000449	HECTD1	25831	XM_005267502	1	1	1	0	0	1	1	5
hsa-miR-146a-5p	MIMAT0000449	NIPBL	25836	NM_015384	1	0	1	0	1	1	1	5
hsa-miR-146a-5p	MIMAT0000449	ABTB2	25841	NM_145804	1	0	1	0	1	1	1	5
hsa-miR-146a-5p	MIMAT0000449	DFNB31	25861	NM_015404	1	0	1	0	1	1	1	5
hsa-miR-146a-5p	MIMAT0000449	C3orf17	25871	NM_015412	1	1	1	0	0	1	1	5
hsa-miR-146a-5p	MIMAT0000449	MXRA5	25878	XM_005274485	1	0	1	0	1	1	1	5
hsa-miR-146a-5p	MIMAT0000449	POC1A	25886	NM_001161581	1	0	1	0	1	1	1	5
hsa-miR-146a-5p	MIMAT0000449	RTTN	25914	NM_173630	1	0	1	0	1	1	1	5
hsa-miR-146a-5p	MIMAT0000449	ZDHHC5	25921	NM_015457	1	0	1	0	1	1	1	5
hsa-miR-146a-5p	MIMAT0000449	ZNF521	25925	NM_015461	1	1	0	0	1	1	1	5
hsa-miR-146a-5p	MIMAT0000449	GEMIN5	25929	NM_015465	1	0	1	0	1	1	1	5
hsa-miR-146a-5p	MIMAT0000449	MMACHC	25974	NM_015506	1	0	1	0	1	1	1	5
hsa-miR-146a-5p	MIMAT0000449	DNAH1	25981	NM_015512	1	0	1	0	1	1	1	5
hsa-miR-146a-5p	MIMAT0000449	IBTK	25998	NM_015525	1	0	1	0	1	1	1	5
hsa-miR-146a-5p	MIMAT0000449	SPATS2L	26010	NM_001100422	1	0	1	0	1	1	1	5
hsa-miR-146a-5p	MIMAT0000449	SIPA1L1	26037	XM_005267516	0	1	1	0	1	1	1	5
hsa-miR-146a-5p	MIMAT0000449	LTN1	26046	NM_015565	1	0	1	0	1	1	1	5
hsa-miR-146a-5p	MIMAT0000449	FAM169A	26049	XM_005248479	1	0	1	0	1	1	1	5
hsa-miR-146a-5p	MIMAT0000449	ANKRD17	26057	XM_005265667	1	1	0	0	1	1	1	5
hsa-miR-146a-5p	MIMAT0000449	TCTN3	26123	NM_015631	1	0	1	0	1	1	1	5
hsa-miR-146a-5p	MIMAT0000449	FBXL4	26235	NM_001278716	1	0	1	0	1	1	1	5
hsa-miR-146a-5p	MIMAT0000449	FBXO25	26260	NM_183421	1	1	0	0	1	1	1	5
hsa-miR-146a-5p	MIMAT0000449	VPS33B	26276	NM_018668	1	0	1	0	1	1	1	5
hsa-miR-146a-5p	MIMAT0000449	SACS	26278	XM_005266338	1	0	1	0	1	1	1	5
hsa-miR-146a-5p	MIMAT0000449	OR10J1	26476	NM_012351	1	1	0	0	1	1	1	5
hsa-miR-146a-5p	MIMAT0000449	CNNM3	26505	XM_005263917	1	1	1	0	0	1	1	5
hsa-miR-146a-5p	MIMAT0000449	MYOF	26509	XM_005269693	1	0	1	0	1	1	1	5
hsa-miR-146a-5p	MIMAT0000449	OR4F3	26683	NM_001005224	1	0	1	0	1	1	1	5
hsa-miR-146a-5p	MIMAT0000449	RPS6KC1	26750	XM_005273096	1	1	1	0	0	1	1	5
hsa-miR-146a-5p	MIMAT0000449	NBEA	26960	NM_015678	1	1	0	0	1	1	1	5
hsa-miR-146a-5p	MIMAT0000449	FETUB	26998	XM_005247348	1	0	1	0	1	1	1	5
hsa-miR-146a-5p	MIMAT0000449	STAU2	27067	NM_001164384	1	1	1	0	0	1	1	5
hsa-miR-146a-5p	MIMAT0000449	GHITM	27069	NM_014394	1	1	0	0	1	1	1	5
hsa-miR-146a-5p	MIMAT0000449	DKK2	27123	NM_014421	1	1	0	0	1	1	1	5
hsa-miR-146a-5p	MIMAT0000449	INVS	27130	NM_014425	1	0	1	0	1	1	1	5
hsa-miR-146a-5p	MIMAT0000449	TUBGCP4	27229	NM_014444	1	1	1	0	0	1	1	5
hsa-miR-146a-5p	MIMAT0000449	CSDC2	27254	NM_014460	1	0	1	0	1	1	1	5
hsa-miR-146a-5p	MIMAT0000449	UTP20	27340	NM_014503	1	0	1	0	1	1	1	5
hsa-miR-146a-5p	MIMAT0000449	DESI1	27351	NM_015704	1	1	1	0	0	1	1	5
hsa-miR-146a-5p	MIMAT0000449	EML4	27436	XM_005264267	1	1	1	0	0	1	1	5
hsa-miR-146a-5p	MIMAT0000449	CDH19	28513	NM_021153	1	0	1	0	1	1	1	5
hsa-miR-146a-5p	MIMAT0000449	IFT81	28981	NM_014055	1	1	1	0	0	1	1	5
hsa-miR-146a-5p	MIMAT0000449	HIPK2	28996	NM_022740	1	1	1	0	0	1	1	5
hsa-miR-146a-5p	MIMAT0000449	TBK1	29110	XM_005268809	1	1	1	0	0	1	1	5
hsa-miR-146a-5p	MIMAT0000449	SENP1	29843	NM_001267595	1	0	1	0	1	1	1	5
hsa-miR-146a-5p	MIMAT0000449	ALG5	29880	NM_013338	1	1	1	0	0	1	1	5
hsa-miR-146a-5p	MIMAT0000449	GPSM2	29899	XM_005270787	1	0	1	0	1	1	1	5
hsa-miR-146a-5p	MIMAT0000449	C18orf8	29919	XM_005258253	1	0	1	0	1	1	1	5
hsa-miR-146a-5p	MIMAT0000449	PCDHB1	29930	NM_013340	1	0	1	0	1	1	1	5
hsa-miR-146a-5p	MIMAT0000449	TNPO2	30000	XM_005259880	1	0	1	0	1	1	1	5
hsa-miR-146a-5p	MIMAT0000449	DNTTIP2	30836	NM_014597	1	1	1	0	0	1	1	5
hsa-miR-146a-5p	MIMAT0000449	EHD3	30845	NM_014600	1	1	1	0	0	1	1	5
hsa-miR-146a-5p	MIMAT0000449	RRM2B	50484	NM_015713	0	1	1	0	1	1	1	5
hsa-miR-146a-5p	MIMAT0000449	ITSN2	50618	XM_005264337	1	0	1	0	1	1	1	5
hsa-miR-146a-5p	MIMAT0000449	GEMIN4	50628	XM_005256669	1	0	1	0	1	1	1	5
hsa-miR-146a-5p	MIMAT0000449	TAS2R1	50834	NM_019599	1	0	1	0	1	1	1	5
hsa-miR-146a-5p	MIMAT0000449	TBX22	50945	NM_001109878	1	1	1	0	0	1	1	5
hsa-miR-146a-5p	MIMAT0000449	MRPS2	51116	NM_016034	1	1	1	0	0	1	1	5
hsa-miR-146a-5p	MIMAT0000449	ZNF639	51193	NM_016331	1	0	1	0	1	1	1	5
hsa-miR-146a-5p	MIMAT0000449	VRK3	51231	XM_005258972	1	0	1	0	1	1	1	5
hsa-miR-146a-5p	MIMAT0000449	CRIM1	51232	NM_016441	1	0	1	0	1	1	1	5
hsa-miR-146a-5p	MIMAT0000449	GOLM1	51280	NM_016548	0	1	1	0	1	1	1	5
hsa-miR-146a-5p	MIMAT0000449	ERGIC2	51290	NM_016570	1	1	1	0	0	1	1	5
hsa-miR-146a-5p	MIMAT0000449	GMPR2	51292	XM_005267741	1	0	1	0	1	1	1	5
hsa-miR-146a-5p	MIMAT0000449	FAM13B	51306	XM_005272006	0	1	1	0	1	1	1	5
hsa-miR-146a-5p	MIMAT0000449	MBTPS2	51360	NM_015884	1	1	1	0	0	1	1	5
hsa-miR-146a-5p	MIMAT0000449	CHST15	51363	XM_005269891	0	1	1	0	1	1	1	5
hsa-miR-146a-5p	MIMAT0000449	UBR5	51366	NM_015902	0	1	1	0	1	1	1	5
hsa-miR-146a-5p	MIMAT0000449	BIN2	51411	XM_005268957	1	1	1	0	0	1	1	5
hsa-miR-146a-5p	MIMAT0000449	YTHDF2	51441	NM_016258	1	0	1	0	1	1	1	5
hsa-miR-146a-5p	MIMAT0000449	VGLL1	51442	NM_016267	1	0	1	0	1	1	1	5
hsa-miR-146a-5p	MIMAT0000449	LIMA1	51474	NM_001113546	1	1	1	0	0	1	1	5
hsa-miR-146a-5p	MIMAT0000449	PCF11	51585	XM_005274048	1	1	1	0	0	1	1	5
hsa-miR-146a-5p	MIMAT0000449	NBAS	51594	NM_015909	1	0	1	0	1	1	1	5
hsa-miR-146a-5p	MIMAT0000449	ERGIC3	51614	NM_198398	1	0	1	0	1	1	1	5
hsa-miR-146a-5p	MIMAT0000449	UBE2D4	51619	NM_015983	1	0	1	0	1	1	1	5
hsa-miR-146a-5p	MIMAT0000449	CDK5RAP1	51654	NM_016408	1	0	1	0	1	1	1	5
hsa-miR-146a-5p	MIMAT0000449	SYT17	51760	XM_005255362	1	1	1	0	0	1	1	5
hsa-miR-146a-5p	MIMAT0000449	TM6SF2	53345	NM_001001524	1	0	1	0	1	1	1	5
hsa-miR-146a-5p	MIMAT0000449	TPCN1	53373	NM_001143819	1	0	1	0	1	1	1	5
hsa-miR-146a-5p	MIMAT0000449	TRIM34	53840	NM_021616	1	1	1	0	0	1	1	5
hsa-miR-146a-5p	MIMAT0000449	CDHR5	53841	NM_021924	1	0	1	0	1	1	1	5
hsa-miR-146a-5p	MIMAT0000449	SLC37A1	54020	XM_005261140	1	0	1	0	1	1	1	5
hsa-miR-146a-5p	MIMAT0000449	TSPEAR	54084	NM_001272037	1	0	1	0	1	1	1	5
hsa-miR-146a-5p	MIMAT0000449	TLR9	54106	NM_017442	1	0	1	0	1	1	1	5
hsa-miR-146a-5p	MIMAT0000449	FBXW5	54461	XM_005266089	1	0	1	0	1	1	1	5
hsa-miR-146a-5p	MIMAT0000449	CHPF2	54480	NM_019015	1	0	1	0	1	1	1	5
hsa-miR-146a-5p	MIMAT0000449	TMCO1	54499	NM_001256165	1	1	1	0	0	1	1	5
hsa-miR-146a-5p	MIMAT0000449	DHX29	54505	NM_019030	1	1	1	0	0	1	1	5
hsa-miR-146a-5p	MIMAT0000449	WDR44	54521	XM_005262426	1	0	1	0	1	1	1	5
hsa-miR-146a-5p	MIMAT0000449	ASNSD1	54529	NM_019048	1	0	1	0	1	1	1	5
hsa-miR-146a-5p	MIMAT0000449	SDK2	54549	NM_001144952	1	0	1	0	1	1	1	5
hsa-miR-146a-5p	MIMAT0000449	UGT1A7	54577	NM_019077	1	1	0	0	1	1	1	5
hsa-miR-146a-5p	MIMAT0000449	PARP14	54625	NM_017554	1	1	0	0	1	1	1	5
hsa-miR-146a-5p	MIMAT0000449	CNGB3	54714	NM_019098	1	0	1	0	1	1	1	5
hsa-miR-146a-5p	MIMAT0000449	XAF1	54739	XM_005256705	1	1	0	0	1	1	1	5
hsa-miR-146a-5p	MIMAT0000449	ZRANB1	54764	NM_017580	1	0	1	0	1	1	1	5
hsa-miR-146a-5p	MIMAT0000449	HYDIN	54768	NM_001270974	1	0	1	0	1	1	1	5
hsa-miR-146a-5p	MIMAT0000449	RNF111	54778	NM_001270528	1	0	1	0	1	1	1	5
hsa-miR-146a-5p	MIMAT0000449	DCHS2	54798	NM_017639	1	0	1	0	1	1	1	5
hsa-miR-146a-5p	MIMAT0000449	SWT1	54823	NM_017673	1	0	1	0	1	1	1	5
hsa-miR-146a-5p	MIMAT0000449	CDHR2	54825	NM_001171976	1	0	1	0	1	1	1	5
hsa-miR-146a-5p	MIMAT0000449	GIN1	54826	NM_017676	1	0	1	0	1	1	1	5
hsa-miR-146a-5p	MIMAT0000449	FNBP1L	54874	NM_001024948	1	1	1	0	0	1	1	5
hsa-miR-146a-5p	MIMAT0000449	CNTLN	54875	XM_005251493	1	1	0	0	1	1	1	5
hsa-miR-146a-5p	MIMAT0000449	ZCCHC2	54877	NM_017742	1	0	1	0	1	1	1	5
hsa-miR-146a-5p	MIMAT0000449	TEX10	54881	XM_005252065	1	0	1	0	1	1	1	5
hsa-miR-146a-5p	MIMAT0000449	ANKHD1	54882	XM_005268472	1	1	0	0	1	1	1	5
hsa-miR-146a-5p	MIMAT0000449	UHRF1BP1	54887	NM_017754	1	1	1	0	0	1	1	5
hsa-miR-146a-5p	MIMAT0000449	RNF43	54894	NM_017763	1	0	1	0	1	1	1	5
hsa-miR-146a-5p	MIMAT0000449	LPCAT2	54947	NM_017839	1	1	1	0	0	1	1	5
hsa-miR-146a-5p	MIMAT0000449	ODAM	54959	XM_005265698	1	0	1	0	1	1	1	5
hsa-miR-146a-5p	MIMAT0000449	STX17	55014	XM_005252074	1	1	1	0	0	1	1	5
hsa-miR-146a-5p	MIMAT0000449	HEATR3	55027	NM_182922	1	0	1	0	1	1	1	5
hsa-miR-146a-5p	MIMAT0000449	NOL8	55035	NM_001256394	1	0	1	0	1	1	1	5
hsa-miR-146a-5p	MIMAT0000449	ZCWPW1	55063	XM_005250474	1	0	1	0	1	1	1	5
hsa-miR-146a-5p	MIMAT0000449	SLC52A1	55065	XM_005256709	1	1	0	0	1	1	1	5
hsa-miR-146a-5p	MIMAT0000449	UACA	55075	NM_001008224	1	1	1	0	0	1	1	5
hsa-miR-146a-5p	MIMAT0000449	ARGLU1	55082	NM_018011	1	1	1	0	0	1	1	5
hsa-miR-146a-5p	MIMAT0000449	SOBP	55084	NM_018013	1	1	0	0	1	1	1	5
hsa-miR-146a-5p	MIMAT0000449	SLC6A15	55117	NM_182767	0	1	1	0	1	1	1	5
hsa-miR-146a-5p	MIMAT0000449	RBM28	55131	XM_005250483	1	1	1	0	0	1	1	5
hsa-miR-146a-5p	MIMAT0000449	FIGN	55137	XM_005246661	1	1	1	0	0	1	1	5
hsa-miR-146a-5p	MIMAT0000449	DZANK1	55184	XM_005260741	1	0	1	0	1	1	1	5
hsa-miR-146a-5p	MIMAT0000449	ZNF532	55205	XM_005266719	1	1	0	0	1	1	1	5
hsa-miR-146a-5p	MIMAT0000449	C11orf57	55216	NM_018195	1	1	1	0	0	1	1	5
hsa-miR-146a-5p	MIMAT0000449	USP40	55230	XM_005246088	1	0	1	0	1	1	1	5
hsa-miR-146a-5p	MIMAT0000449	TMEM19	55266	NM_018279	1	1	1	0	0	1	1	5
hsa-miR-146a-5p	MIMAT0000449	ACOXL	55289	NM_001142807	1	0	1	0	1	1	1	5
hsa-miR-146a-5p	MIMAT0000449	MIS18BP1	55320	XM_005267833	1	1	1	0	0	1	1	5
hsa-miR-146a-5p	MIMAT0000449	ABCF3	55324	NM_018358	1	0	1	0	1	1	1	5
hsa-miR-146a-5p	MIMAT0000449	C4orf21	55345	XM_005263115	1	0	1	0	1	1	1	5
hsa-miR-146a-5p	MIMAT0000449	SLC22A15	55356	NM_018420	1	1	0	0	1	1	1	5
hsa-miR-146a-5p	MIMAT0000449	TMEM63B	55362	XM_005249213	1	0	1	0	1	1	1	5
hsa-miR-146a-5p	MIMAT0000449	TRIM36	55521	NM_018700	0	1	1	0	1	1	1	5
hsa-miR-146a-5p	MIMAT0000449	DHTKD1	55526	NM_018706	1	0	1	0	1	1	1	5
hsa-miR-146a-5p	MIMAT0000449	ZNF823	55552	NM_001080493	1	0	1	0	1	1	1	5
hsa-miR-146a-5p	MIMAT0000449	PLXNA3	55558	NM_017514	1	1	0	0	1	1	1	5
hsa-miR-146a-5p	MIMAT0000449	STAB2	55576	NM_017564	1	1	1	0	0	1	1	5
hsa-miR-146a-5p	MIMAT0000449	KIF27	55582	NM_017576	1	0	1	0	1	1	1	5
hsa-miR-146a-5p	MIMAT0000449	DDX60	55601	NM_017631	1	0	1	0	1	1	1	5
hsa-miR-146a-5p	MIMAT0000449	CDKN2AIP	55602	XM_005263118	1	0	1	0	1	1	1	5
hsa-miR-146a-5p	MIMAT0000449	LRRC16A	55604	XM_005249218	1	0	1	0	1	1	1	5
hsa-miR-146a-5p	MIMAT0000449	FERMT1	55612	NM_017671	0	1	1	0	1	1	1	5
hsa-miR-146a-5p	MIMAT0000449	KIF16B	55614	XM_005260750	1	0	1	0	1	1	1	5
hsa-miR-146a-5p	MIMAT0000449	TRMT1	55621	NM_017722	1	0	1	0	1	1	1	5
hsa-miR-146a-5p	MIMAT0000449	CDC37L1	55664	NM_017913	1	1	1	0	0	1	1	5
hsa-miR-146a-5p	MIMAT0000449	SMEK1	55671	NM_032560	1	1	0	0	1	1	1	5
hsa-miR-146a-5p	MIMAT0000449	KANSL3	55683	XM_005263984	1	0	1	0	1	1	1	5
hsa-miR-146a-5p	MIMAT0000449	VAC14	55697	XM_005256038	1	0	1	0	1	1	1	5
hsa-miR-146a-5p	MIMAT0000449	KBTBD4	55709	NM_016506	1	1	0	0	1	1	1	5
hsa-miR-146a-5p	MIMAT0000449	FAM178A	55719	NM_018121	1	1	0	0	1	1	1	5
hsa-miR-146a-5p	MIMAT0000449	BTBD7	55727	NM_001002860	1	0	1	0	1	1	1	5
hsa-miR-146a-5p	MIMAT0000449	ATF7IP	55729	XM_005253423	1	0	1	0	1	1	1	5
hsa-miR-146a-5p	MIMAT0000449	OGDHL	55753	NM_018245	1	0	1	0	1	1	1	5
hsa-miR-146a-5p	MIMAT0000449	CDK5RAP2	55755	NM_018249	1	0	1	0	1	1	1	5
hsa-miR-146a-5p	MIMAT0000449	ZNF701	55762	NM_001172655	1	1	0	0	1	1	1	5
hsa-miR-146a-5p	MIMAT0000449	BDP1	55814	NM_018429	1	0	1	0	1	1	1	5
hsa-miR-146a-5p	MIMAT0000449	ALLC	55821	NM_018436	1	0	1	0	1	1	1	5
hsa-miR-146a-5p	MIMAT0000449	CENPN	55839	NM_001100624	1	1	1	0	0	1	1	5
hsa-miR-146a-5p	MIMAT0000449	TEX2	55852	XM_005257504	1	0	1	0	1	1	1	5
hsa-miR-146a-5p	MIMAT0000449	PCDHGC4	56098	NM_018928	1	0	1	0	1	1	1	5
hsa-miR-146a-5p	MIMAT0000449	PCDHGB7	56099	NM_018927	1	0	1	0	1	1	1	5
hsa-miR-146a-5p	MIMAT0000449	PCDHGA6	56109	XM_005268482	1	0	1	0	1	1	1	5
hsa-miR-146a-5p	MIMAT0000449	PCDHB14	56122	NM_018934	1	1	0	0	1	1	1	5
hsa-miR-146a-5p	MIMAT0000449	TEX15	56154	XM_005273575	1	0	1	0	1	1	1	5
hsa-miR-146a-5p	MIMAT0000449	TEX11	56159	NM_001003811	1	0	1	0	1	1	1	5
hsa-miR-146a-5p	MIMAT0000449	RNF17	56163	XM_005266472	1	0	1	0	1	1	1	5
hsa-miR-146a-5p	MIMAT0000449	TDRD1	56165	XM_005269978	1	0	1	0	1	1	1	5
hsa-miR-146a-5p	MIMAT0000449	YLPM1	56252	NM_019589	1	0	1	0	1	1	1	5
hsa-miR-146a-5p	MIMAT0000449	CRTAM	56253	NM_019604	1	0	1	0	1	1	1	5
hsa-miR-146a-5p	MIMAT0000449	RNF20	56254	NM_019592	1	1	1	0	0	1	1	5
hsa-miR-146a-5p	MIMAT0000449	KCNQ5	56479	NM_001160133	1	1	1	0	0	1	1	5
hsa-miR-146a-5p	MIMAT0000449	GRIPAP1	56850	NM_020137	1	0	1	0	1	1	1	5
hsa-miR-146a-5p	MIMAT0000449	UGGT1	56886	NM_020120	1	0	1	0	1	1	1	5
hsa-miR-146a-5p	MIMAT0000449	LXN	56925	NM_020169	1	0	1	0	1	1	1	5
hsa-miR-146a-5p	MIMAT0000449	MRPS22	56945	NM_020191	1	1	1	0	0	1	1	5
hsa-miR-146a-5p	MIMAT0000449	C5orf15	56951	NM_020199	1	0	1	0	1	1	1	5
hsa-miR-146a-5p	MIMAT0000449	PRTFDC1	56952	XM_005252537	1	1	0	0	1	1	1	5
hsa-miR-146a-5p	MIMAT0000449	RPGRIP1	57096	NM_020366	1	0	1	0	1	1	1	5
hsa-miR-146a-5p	MIMAT0000449	ANO2	57101	NM_001278597	1	0	1	0	1	1	1	5
hsa-miR-146a-5p	MIMAT0000449	TRPC7	57113	XM_005272036	1	0	1	0	1	1	1	5
hsa-miR-146a-5p	MIMAT0000449	ZNF695	57116	NM_020394	1	1	0	0	1	1	1	5
hsa-miR-146a-5p	MIMAT0000449	GOPC	57120	NM_020399	1	1	1	0	0	1	1	5
hsa-miR-146a-5p	MIMAT0000449	ZNFX1	57169	NM_021035	1	0	1	0	1	1	1	5
hsa-miR-146a-5p	MIMAT0000449	ATP10D	57205	NM_020453	1	0	1	0	1	1	1	5
hsa-miR-146a-5p	MIMAT0000449	KIAA1199	57214	XM_005254567	1	1	0	0	1	1	1	5
hsa-miR-146a-5p	MIMAT0000449	SMEK2	57223	NM_001122964	1	1	0	0	1	1	1	5
hsa-miR-146a-5p	MIMAT0000449	ZNF630	57232	NM_001190255	1	0	1	0	1	1	1	5
hsa-miR-146a-5p	MIMAT0000449	BIRC6	57448	XM_005264449	1	0	1	0	1	1	1	5
hsa-miR-146a-5p	MIMAT0000449	DSCAML1	57453	NM_020693	1	0	1	0	1	1	1	5
hsa-miR-146a-5p	MIMAT0000449	KIAA1161	57462	NM_020702	1	1	1	0	0	1	1	5
hsa-miR-146a-5p	MIMAT0000449	ARID1B	57492	XM_005267069	1	0	1	0	1	1	1	5
hsa-miR-146a-5p	MIMAT0000449	KIDINS220	57498	NM_020738	1	0	1	0	1	1	1	5
hsa-miR-146a-5p	MIMAT0000449	XPO5	57510	NM_020750	1	1	0	0	1	1	1	5
hsa-miR-146a-5p	MIMAT0000449	GPR158	57512	NM_020752	0	1	1	0	1	1	1	5
hsa-miR-146a-5p	MIMAT0000449	NUFIP2	57532	NM_020772	1	1	1	0	0	1	1	5
hsa-miR-146a-5p	MIMAT0000449	SORCS2	57537	NM_020777	1	1	1	0	0	1	1	5
hsa-miR-146a-5p	MIMAT0000449	KLHL42	57542	NM_020782	1	1	1	0	0	1	1	5
hsa-miR-146a-5p	MIMAT0000449	UNC79	57578	XM_005267917	1	0	1	0	1	1	1	5
hsa-miR-146a-5p	MIMAT0000449	WDR48	57599	XM_005265346	1	0	1	0	1	1	1	5
hsa-miR-146a-5p	MIMAT0000449	VPS18	57617	NM_020857	1	0	1	0	1	1	1	5
hsa-miR-146a-5p	MIMAT0000449	ZSWIM5	57643	NM_020883	1	1	0	0	1	1	1	5
hsa-miR-146a-5p	MIMAT0000449	HCN3	57657	NM_020897	1	1	1	0	0	1	1	5
hsa-miR-146a-5p	MIMAT0000449	CAMSAP3	57662	NM_001080429	1	0	1	0	1	1	1	5
hsa-miR-146a-5p	MIMAT0000449	EPB41L5	57669	XM_005263721	1	1	1	0	0	1	1	5
hsa-miR-146a-5p	MIMAT0000449	KIAA1549	57670	NM_001164665	1	0	1	0	1	1	1	5
hsa-miR-146a-5p	MIMAT0000449	RNF213	57674	NM_001256071	1	1	0	0	1	1	1	5
hsa-miR-146a-5p	MIMAT0000449	ALS2	57679	NM_020919	1	0	1	0	1	1	1	5
hsa-miR-146a-5p	MIMAT0000449	CHD8	57680	XM_005267924	1	0	1	0	1	1	1	5
hsa-miR-146a-5p	MIMAT0000449	ZBTB26	57684	XM_005252108	1	1	1	0	0	1	1	5
hsa-miR-146a-5p	MIMAT0000449	RBAK	57786	NM_021163	1	0	1	0	1	1	1	5
hsa-miR-146a-5p	MIMAT0000449	ZBED5	58486	XM_005253039	1	1	0	0	1	1	1	5
hsa-miR-146a-5p	MIMAT0000449	ZNF77	58492	NM_021217	1	0	1	0	1	1	1	5
hsa-miR-146a-5p	MIMAT0000449	MYL7	58498	XM_005249816	1	0	1	0	1	1	1	5
hsa-miR-146a-5p	MIMAT0000449	FAM60A	58516	XM_005253456	1	0	1	0	1	1	1	5
hsa-miR-146a-5p	MIMAT0000449	PLEKHA2	59339	NM_021623	1	1	1	0	0	1	1	5
hsa-miR-146a-5p	MIMAT0000449	SENP2	59343	XM_005247689	1	1	1	0	0	1	1	5
hsa-miR-146a-5p	MIMAT0000449	GPBP1L1	60313	NM_021639	1	0	1	0	1	1	1	5
hsa-miR-146a-5p	MIMAT0000449	EXOC4	60412	NM_021807	1	1	0	0	1	1	1	5
hsa-miR-146a-5p	MIMAT0000449	BACH2	60468	NM_021813	1	1	1	0	0	1	1	5
hsa-miR-146a-5p	MIMAT0000449	AGBL5	60509	XM_005264475	1	0	1	0	1	1	1	5
hsa-miR-146a-5p	MIMAT0000449	NAA35	60560	XM_005252126	1	1	1	0	0	1	1	5
hsa-miR-146a-5p	MIMAT0000449	RIC8A	60626	XM_005253052	1	0	1	0	1	1	1	5
hsa-miR-146a-5p	MIMAT0000449	CELF5	60680	NM_001172673	1	1	1	0	0	1	1	5
hsa-miR-146a-5p	MIMAT0000449	SLC22A23	63027	XM_005249285	1	0	1	0	1	1	1	5
hsa-miR-146a-5p	MIMAT0000449	RNF123	63891	NM_022064	1	0	1	0	1	1	1	5
hsa-miR-146a-5p	MIMAT0000449	THADA	63892	NM_001083953	1	0	1	0	1	1	1	5
hsa-miR-146a-5p	MIMAT0000449	KIF13A	63971	XM_005249290	1	0	1	0	1	1	1	5
hsa-miR-146a-5p	MIMAT0000449	FIGNL1	63979	XM_005271778	1	0	1	0	1	1	1	5
hsa-miR-146a-5p	MIMAT0000449	PRSS22	64063	XM_005255473	1	0	1	0	1	1	1	5
hsa-miR-146a-5p	MIMAT0000449	CDH23	64072	NM_022124	1	0	1	0	1	1	1	5
hsa-miR-146a-5p	MIMAT0000449	SMOC2	64094	NM_022138	1	0	1	0	1	1	1	5
hsa-miR-146a-5p	MIMAT0000449	RFWD2	64326	XM_005245446	1	0	1	0	1	1	1	5
hsa-miR-146a-5p	MIMAT0000449	XPO4	64328	NM_022459	1	1	0	0	1	1	1	5
hsa-miR-146a-5p	MIMAT0000449	CDH24	64403	NM_022478	1	0	1	0	1	1	1	5
hsa-miR-146a-5p	MIMAT0000449	MTMR14	64419	NM_001077525	1	0	1	0	1	1	1	5
hsa-miR-146a-5p	MIMAT0000449	INF2	64423	XM_005268004	1	1	1	0	0	1	1	5
hsa-miR-146a-5p	MIMAT0000449	NOM1	64434	NM_138400	1	1	0	0	1	1	1	5
hsa-miR-146a-5p	MIMAT0000449	EBF2	64641	NM_022659	1	1	1	0	0	1	1	5
hsa-miR-146a-5p	MIMAT0000449	TNS3	64759	NM_022748	1	0	1	0	1	1	1	5
hsa-miR-146a-5p	MIMAT0000449	EXO5	64789	NM_022774	1	1	0	0	1	1	1	5
hsa-miR-146a-5p	MIMAT0000449	IQCH	64799	XM_005254600	1	0	1	0	1	1	1	5
hsa-miR-146a-5p	MIMAT0000449	ISL2	64843	NM_145805	1	0	1	0	1	1	1	5
hsa-miR-146a-5p	MIMAT0000449	PLEKHG2	64857	NM_022835	1	0	1	0	1	1	1	5
hsa-miR-146a-5p	MIMAT0000449	METTL4	64863	NM_022840	1	0	1	0	1	1	1	5
hsa-miR-146a-5p	MIMAT0000449	RFX7	64864	XM_005254603	0	1	1	0	1	1	1	5
hsa-miR-146a-5p	MIMAT0000449	CDCP1	64866	NM_022842	1	1	1	0	0	1	1	5
hsa-miR-146a-5p	MIMAT0000449	NBEAL1	65065	NM_001114132	1	0	1	0	1	1	1	5
hsa-miR-146a-5p	MIMAT0000449	WNK1	65125	XM_005253733	1	0	1	0	1	1	1	5
hsa-miR-146a-5p	MIMAT0000449	ZSWIM4	65249	XM_005260023	1	0	1	0	1	1	1	5
hsa-miR-146a-5p	MIMAT0000449	MPPE1	65258	NM_023075	1	1	0	0	1	1	1	5
hsa-miR-146a-5p	MIMAT0000449	PHACTR4	65979	NM_001048183	1	0	1	0	1	1	1	5
hsa-miR-146a-5p	MIMAT0000449	LRFN4	78999	NM_024036	1	0	1	0	1	1	1	5
hsa-miR-146a-5p	MIMAT0000449	DDX50	79009	NM_024045	1	0	1	0	1	1	1	5
hsa-miR-146a-5p	MIMAT0000449	AHNAK	79026	NM_001620	1	0	1	0	1	1	1	5
hsa-miR-146a-5p	MIMAT0000449	SPATA5L1	79029	NM_024063	1	0	1	0	1	1	1	5
hsa-miR-146a-5p	MIMAT0000449	SLC25A23	79085	NM_024103	1	0	1	0	1	1	1	5
hsa-miR-146a-5p	MIMAT0000449	MAPKAP1	79109	XM_005252203	1	1	0	0	1	1	1	5
hsa-miR-146a-5p	MIMAT0000449	EFHD2	79180	NM_024329	1	1	1	0	0	1	1	5
hsa-miR-146a-5p	MIMAT0000449	OR5H6	79295	NM_001005479	1	1	0	0	1	1	1	5
hsa-miR-146a-5p	MIMAT0000449	FAM65A	79567	XM_005256140	1	0	1	0	1	1	1	5
hsa-miR-146a-5p	MIMAT0000449	FAM118B	79607	NM_024556	1	1	1	0	0	1	1	5
hsa-miR-146a-5p	MIMAT0000449	RHBDF2	79651	XM_005257669	1	0	1	0	1	1	1	5
hsa-miR-146a-5p	MIMAT0000449	DYNC2H1	79659	NM_001080463	1	0	1	0	1	1	1	5
hsa-miR-146a-5p	MIMAT0000449	NARG2	79664	NM_024611	1	0	1	0	1	1	1	5
hsa-miR-146a-5p	MIMAT0000449	MANEA	79694	NM_024641	1	1	1	0	0	1	1	5
hsa-miR-146a-5p	MIMAT0000449	ZC2HC1C	79696	XM_005268062	1	0	1	0	1	1	1	5
hsa-miR-146a-5p	MIMAT0000449	C11orf80	79703	XM_005274290	1	0	1	0	1	1	1	5
hsa-miR-146a-5p	MIMAT0000449	ADGB	79747	NM_024694	1	0	1	0	1	1	1	5
hsa-miR-146a-5p	MIMAT0000449	MYH14	79784	NM_001145809	1	0	1	0	1	1	1	5
hsa-miR-146a-5p	MIMAT0000449	TTC21B	79809	NM_024753	1	1	0	0	1	1	1	5
hsa-miR-146a-5p	MIMAT0000449	PTCD2	79810	NM_024754	1	1	1	0	0	1	1	5
hsa-miR-146a-5p	MIMAT0000449	ZBTB3	79842	NM_024784	1	0	1	0	1	1	1	5
hsa-miR-146a-5p	MIMAT0000449	TM4SF20	79853	NM_024795	1	1	1	0	0	1	1	5
hsa-miR-146a-5p	MIMAT0000449	TUBAL3	79861	NM_024803	1	0	1	0	1	1	1	5
hsa-miR-146a-5p	MIMAT0000449	ATAD5	79915	NM_024857	1	1	0	0	1	1	1	5
hsa-miR-146a-5p	MIMAT0000449	ERMP1	79956	NM_024896	1	1	0	0	1	1	1	5
hsa-miR-146a-5p	MIMAT0000449	DENND2D	79961	NM_024901	1	1	1	0	0	1	1	5
hsa-miR-146a-5p	MIMAT0000449	GRHL2	79977	NM_024915	1	1	1	0	0	1	1	5
hsa-miR-146a-5p	MIMAT0000449	DSN1	79980	XM_005260558	1	0	1	0	1	1	1	5
hsa-miR-146a-5p	MIMAT0000449	ESRP2	80004	NM_024939	1	0	1	0	1	1	1	5
hsa-miR-146a-5p	MIMAT0000449	DOCK5	80005	XM_005273650	1	0	1	0	1	1	1	5
hsa-miR-146a-5p	MIMAT0000449	DCAF17	80067	NM_025000	0	1	1	0	1	1	1	5
hsa-miR-146a-5p	MIMAT0000449	ADAMTS20	80070	NM_025003	1	0	1	0	1	1	1	5
hsa-miR-146a-5p	MIMAT0000449	FRAS1	80144	NM_025074	1	0	1	0	1	1	1	5
hsa-miR-146a-5p	MIMAT0000449	PQLC1	80148	NM_025078	1	0	1	0	1	1	1	5
hsa-miR-146a-5p	MIMAT0000449	CEP290	80184	XM_005269158	1	0	1	0	1	1	1	5
hsa-miR-146a-5p	MIMAT0000449	CHD9	80205	XM_005256169	0	1	1	0	1	1	1	5
hsa-miR-146a-5p	MIMAT0000449	FHOD3	80206	XM_005258346	1	0	1	0	1	1	1	5
hsa-miR-146a-5p	MIMAT0000449	RUFY1	80230	NM_001040451	1	0	1	0	1	1	1	5
hsa-miR-146a-5p	MIMAT0000449	EDEM3	80267	NM_025191	1	1	1	0	0	1	1	5
hsa-miR-146a-5p	MIMAT0000449	SPHKAP	80309	XM_005246867	1	0	1	0	1	1	1	5
hsa-miR-146a-5p	MIMAT0000449	PABPC1L	80336	XM_005260561	1	0	1	0	1	1	1	5
hsa-miR-146a-5p	MIMAT0000449	ACAD10	80724	XM_005253941	1	0	1	0	1	1	1	5
hsa-miR-146a-5p	MIMAT0000449	SLC44A4	80736	NM_001178045	1	0	1	0	1	1	1	5
hsa-miR-146a-5p	MIMAT0000449	ZNF436	80818	NM_001077195	1	1	1	0	0	1	1	5
hsa-miR-146a-5p	MIMAT0000449	SETD7	80854	NM_030648	1	1	1	0	0	1	1	5
hsa-miR-146a-5p	MIMAT0000449	OR4F16	81399	NM_001005277	1	0	1	0	1	1	1	5
hsa-miR-146a-5p	MIMAT0000449	RSPH6A	81492	NM_030785	1	0	1	0	1	1	1	5
hsa-miR-146a-5p	MIMAT0000449	PVRL4	81607	NM_030916	1	0	1	0	1	1	1	5
hsa-miR-146a-5p	MIMAT0000449	LOC81691	81691	NM_001199053	1	0	1	0	1	1	1	5
hsa-miR-146a-5p	MIMAT0000449	DOCK8	81704	NM_203447	1	0	1	0	1	1	1	5
hsa-miR-146a-5p	MIMAT0000449	KIF18A	81930	NM_031217	1	1	0	0	1	1	1	5
hsa-miR-146a-5p	MIMAT0000449	ZNF93	81931	NM_031218	1	0	1	0	1	1	1	5
hsa-miR-146a-5p	MIMAT0000449	MFRP	83552	NM_031433	1	0	1	0	1	1	1	5
hsa-miR-146a-5p	MIMAT0000449	TRAPPC9	83696	XM_005251077	1	0	1	0	1	1	1	5
hsa-miR-146a-5p	MIMAT0000449	SYT15	83849	XM_005270323	1	0	1	0	1	1	1	5
hsa-miR-146a-5p	MIMAT0000449	SYT15	83849	XM_005277660	1	0	1	0	1	1	1	5
hsa-miR-146a-5p	MIMAT0000449	SETDB2	83852	NM_031915	1	1	1	0	0	1	1	5
hsa-miR-146a-5p	MIMAT0000449	WDR87	83889	XM_005259304	1	0	1	0	1	1	1	5
hsa-miR-146a-5p	MIMAT0000449	GSG2	83903	NM_031965	1	0	1	0	1	1	1	5
hsa-miR-146a-5p	MIMAT0000449	TMEM222	84065	NM_032125	1	0	1	0	1	1	1	5
hsa-miR-146a-5p	MIMAT0000449	SLC41A2	84102	XM_005269177	1	1	1	0	0	1	1	5
hsa-miR-146a-5p	MIMAT0000449	PPP1R1B	84152	NM_032192	1	0	1	0	1	1	1	5
hsa-miR-146a-5p	MIMAT0000449	ZNF541	84215	XM_005259311	1	0	1	0	1	1	1	5
hsa-miR-146a-5p	MIMAT0000449	LRRC8C	84230	NM_032270	1	1	1	0	0	1	1	5
hsa-miR-146a-5p	MIMAT0000449	FYTTD1	84248	NM_032288	1	1	1	0	0	1	1	5
hsa-miR-146a-5p	MIMAT0000449	ZDHHC16	84287	NM_198046	1	1	0	0	1	1	1	5
hsa-miR-146a-5p	MIMAT0000449	CAPNS2	84290	NM_032330	1	0	1	0	1	1	1	5
hsa-miR-146a-5p	MIMAT0000449	ACBD6	84320	NM_032360	1	1	1	0	0	1	1	5
hsa-miR-146a-5p	MIMAT0000449	GFM2	84340	NM_001281302	1	1	1	0	0	1	1	5
hsa-miR-146a-5p	MIMAT0000449	CARD11	84433	NM_032415	1	0	1	0	1	1	1	5
hsa-miR-146a-5p	MIMAT0000449	DOT1L	84444	XM_005259659	1	0	1	0	1	1	1	5
hsa-miR-146a-5p	MIMAT0000449	TUBB6	84617	XM_005258159	1	0	1	0	1	1	1	5
hsa-miR-146a-5p	MIMAT0000449	USP38	84640	NM_032557	1	1	1	0	0	1	1	5
hsa-miR-146a-5p	MIMAT0000449	CARD6	84674	NM_032587	1	0	1	0	1	1	1	5
hsa-miR-146a-5p	MIMAT0000449	PYROXD2	84795	NM_032709	1	0	1	0	1	1	1	5
hsa-miR-146a-5p	MIMAT0000449	GPR128	84873	NM_032787	1	0	1	0	1	1	1	5
hsa-miR-146a-5p	MIMAT0000449	MFSD2A	84879	NM_001136493	1	0	1	0	1	1	1	5
hsa-miR-146a-5p	MIMAT0000449	NFATC2IP	84901	NM_032815	1	1	1	0	0	1	1	5
hsa-miR-146a-5p	MIMAT0000449	FIBCD1	84929	NM_032843	1	1	1	0	0	1	1	5
hsa-miR-146a-5p	MIMAT0000449	UBASH3B	84959	NM_032873	1	1	1	0	0	1	1	5
hsa-miR-146a-5p	MIMAT0000449	STRIP1	85369	NM_033088	1	0	1	0	1	1	1	5
hsa-miR-146a-5p	MIMAT0000449	KIAA1671	85379	XM_005261793	1	0	1	0	1	1	1	5
hsa-miR-146a-5p	MIMAT0000449	RHPN2	85415	NM_033103	1	0	1	0	1	1	1	5
hsa-miR-146a-5p	MIMAT0000449	TNKS1BP1	85456	XM_005274361	1	0	1	0	1	1	1	5
hsa-miR-146a-5p	MIMAT0000449	KIAA1731	85459	XM_005274365	1	0	1	0	1	1	1	5
hsa-miR-146a-5p	MIMAT0000449	ZNF518B	85460	NM_053042	1	1	0	0	1	1	1	5
hsa-miR-146a-5p	MIMAT0000449	ZC3H12C	85463	XM_005271715	1	1	1	0	0	1	1	5
hsa-miR-146a-5p	MIMAT0000449	ANKRD13A	88455	NM_033121	1	1	1	0	0	1	1	5
hsa-miR-146a-5p	MIMAT0000449	NAV1	89796	XM_005245572	1	1	1	0	0	1	1	5
hsa-miR-146a-5p	MIMAT0000449	NAV2	89797	NM_001244963	1	0	1	0	1	1	1	5
hsa-miR-146a-5p	MIMAT0000449	UBE3B	89910	NM_130466	1	0	1	0	1	1	1	5
hsa-miR-146a-5p	MIMAT0000449	KCNH7	90134	NM_033272	1	0	1	0	1	1	1	5
hsa-miR-146a-5p	MIMAT0000449	FRMD7	90167	NM_194277	1	0	1	0	1	1	1	5
hsa-miR-146a-5p	MIMAT0000449	MED30	90390	NM_080651	1	0	1	0	1	1	1	5
hsa-miR-146a-5p	MIMAT0000449	MLIP	90523	XM_005249476	1	1	1	0	0	1	1	5
hsa-miR-146a-5p	MIMAT0000449	ZNF700	90592	NM_001271848	1	0	1	0	1	1	1	5
hsa-miR-146a-5p	MIMAT0000449	SPOCD1	90853	NM_144569	1	1	1	0	0	1	1	5
hsa-miR-146a-5p	MIMAT0000449	CREB3L1	90993	NM_052854	1	1	1	0	0	1	1	5
hsa-miR-146a-5p	MIMAT0000449	ZNF682	91120	NM_033196	1	1	0	0	1	1	1	5
hsa-miR-146a-5p	MIMAT0000449	MSANTD3	91283	XM_005252301	1	1	1	0	0	1	1	5
hsa-miR-146a-5p	MIMAT0000449	BTF3L4	91408	NM_152265	1	1	1	0	0	1	1	5
hsa-miR-146a-5p	MIMAT0000449	ZNF845	91664	XM_005259401	1	0	1	0	1	1	1	5
hsa-miR-146a-5p	MIMAT0000449	LONRF1	91694	NM_152271	1	0	1	0	1	1	1	5
hsa-miR-146a-5p	MIMAT0000449	LIN52	91750	NM_001024674	1	1	1	0	0	1	1	5
hsa-miR-146a-5p	MIMAT0000449	ACPL2	92370	XM_005247902	1	0	1	0	1	1	1	5
hsa-miR-146a-5p	MIMAT0000449	TIFA	92610	NM_052864	1	1	1	0	0	1	1	5
hsa-miR-146a-5p	MIMAT0000449	OTOP2	92736	NM_178160	1	0	1	0	1	1	1	5
hsa-miR-146a-5p	MIMAT0000449	BPIFB1	92747	NM_033197	1	0	1	0	1	1	1	5
hsa-miR-146a-5p	MIMAT0000449	DRC1	92749	NM_145038	1	0	1	0	1	1	1	5
hsa-miR-146a-5p	MIMAT0000449	HELB	92797	XM_005269234	1	0	1	0	1	1	1	5
hsa-miR-146a-5p	MIMAT0000449	ZBTB47	92999	NM_145166	1	1	1	0	0	1	1	5
hsa-miR-146a-5p	MIMAT0000449	ZNF561	93134	NM_152289	1	1	1	0	0	1	1	5
hsa-miR-146a-5p	MIMAT0000449	PIGM	93183	NM_145167	1	0	1	0	1	1	1	5
hsa-miR-146a-5p	MIMAT0000449	IGSF8	93185	NM_052868	1	0	1	0	1	1	1	5
hsa-miR-146a-5p	MIMAT0000449	IGSF8	93185	XM_005245614	1	0	1	0	1	1	1	5
hsa-miR-146a-5p	MIMAT0000449	SDR42E1	93517	XM_005256257	1	1	1	0	0	1	1	5
hsa-miR-146a-5p	MIMAT0000449	ZFAND4	93550	NM_174890	1	0	1	0	1	1	1	5
hsa-miR-146a-5p	MIMAT0000449	CACNA2D4	93589	NM_172364	1	0	1	0	1	1	1	5
hsa-miR-146a-5p	MIMAT0000449	SYTL4	94121	XM_005262226	1	0	1	0	1	1	1	5
hsa-miR-146a-5p	MIMAT0000449	FOXQ1	94234	NM_033260	1	1	1	0	0	1	1	5
hsa-miR-146a-5p	MIMAT0000449	TUBA3E	112714	NM_207312	1	0	1	0	1	1	1	5
hsa-miR-146a-5p	MIMAT0000449	NACC1	112939	NM_052876	1	1	1	0	0	1	1	5
hsa-miR-146a-5p	MIMAT0000449	LARP4	113251	XM_005268613	1	1	1	0	0	1	1	5
hsa-miR-146a-5p	MIMAT0000449	TUBA3D	113457	NM_080386	1	0	1	0	1	1	1	5
hsa-miR-146a-5p	MIMAT0000449	CYP2U1	113612	XM_005262717	1	1	1	0	0	1	1	5
hsa-miR-146a-5p	MIMAT0000449	ESCO1	114799	NM_052911	1	1	1	0	0	1	1	5
hsa-miR-146a-5p	MIMAT0000449	PWWP2A	114825	NM_052927	1	0	1	0	1	1	1	5
hsa-miR-146a-5p	MIMAT0000449	FHAD1	114827	XM_005245730	1	0	1	0	1	1	1	5
hsa-miR-146a-5p	MIMAT0000449	IQCD	115811	XM_005253833	1	0	1	0	1	1	1	5
hsa-miR-146a-5p	MIMAT0000449	NXNL1	115861	NM_138454	1	0	1	0	1	1	1	5
hsa-miR-146a-5p	MIMAT0000449	TAGAP	117289	NM_054114	1	1	0	0	1	1	1	5
hsa-miR-146a-5p	MIMAT0000449	TMC1	117531	NM_138691	1	1	1	0	0	1	1	5
hsa-miR-146a-5p	MIMAT0000449	PDZD8	118987	XM_005269518	1	1	1	0	0	1	1	5
hsa-miR-146a-5p	MIMAT0000449	NXPE2	120406	XM_005271405	1	1	1	0	0	1	1	5
hsa-miR-146a-5p	MIMAT0000449	OR52W1	120787	NM_001005178	1	0	1	0	1	1	1	5
hsa-miR-146a-5p	MIMAT0000449	ANO4	121601	XM_005268648	1	0	1	0	1	1	1	5
hsa-miR-146a-5p	MIMAT0000449	SPPL3	121665	NM_139015	1	1	0	0	1	1	1	5
hsa-miR-146a-5p	MIMAT0000449	TDRD9	122402	NM_153046	1	0	1	0	1	1	1	5
hsa-miR-146a-5p	MIMAT0000449	C14orf79	122616	XM_005267317	1	1	1	0	0	1	1	5
hsa-miR-146a-5p	MIMAT0000449	PLA2G4E	123745	NM_001206670	1	1	1	0	0	1	1	5
hsa-miR-146a-5p	MIMAT0000449	WDR81	124997	NM_001163809	1	0	1	0	1	1	1	5
hsa-miR-146a-5p	MIMAT0000449	TBC1D16	125058	NM_019020	1	1	1	0	0	1	1	5
hsa-miR-146a-5p	MIMAT0000449	MIEF2	125170	NM_139162	1	0	1	0	1	1	1	5
hsa-miR-146a-5p	MIMAT0000449	TTC39C	125488	NM_001135993	1	0	1	0	1	1	1	5
hsa-miR-146a-5p	MIMAT0000449	ZNF813	126017	NM_001004301	1	1	1	0	0	1	1	5
hsa-miR-146a-5p	MIMAT0000449	ZNF441	126068	NM_152355	1	0	1	0	1	1	1	5
hsa-miR-146a-5p	MIMAT0000449	NLRP13	126204	XM_005258510	1	0	1	0	1	1	1	5
hsa-miR-146a-5p	MIMAT0000449	RPTN	126638	NM_001122965	1	1	1	0	0	1	1	5
hsa-miR-146a-5p	MIMAT0000449	AXDND1	126859	NM_144696	1	0	1	0	1	1	1	5
hsa-miR-146a-5p	MIMAT0000449	C1orf131	128061	NM_152379	1	1	1	0	0	1	1	5
hsa-miR-146a-5p	MIMAT0000449	ZNF280A	129025	NM_080740	1	1	1	0	0	1	1	5
hsa-miR-146a-5p	MIMAT0000449	PPP1R21	129285	NM_001135629	1	0	1	0	1	1	1	5
hsa-miR-146a-5p	MIMAT0000449	TMEM150A	129303	NM_001031738	1	0	1	0	1	1	1	5
hsa-miR-146a-5p	MIMAT0000449	XIRP2	129446	NM_152381	1	0	1	0	1	1	1	5
hsa-miR-146a-5p	MIMAT0000449	CCDC173	129881	NM_001085447	1	1	1	0	0	1	1	5
hsa-miR-146a-5p	MIMAT0000449	CLHC1	130162	NM_152385	1	1	1	0	0	1	1	5
[truncated: 42,808 more rows]

## Sheet: miRWalk predicted 5'UTR
miRNA	MIMATid	Gene	EntrezID	RefseqID	miRWalk	miRanda	PITA	RNA22	RNAhybrid	Targetscan	SUM
[truncated: 14,474 more rows]

[truncated: 1 more sheets: Pulldown predicted]
