# Supplementary material for: RFX transcription factors control a miR-150/PDAP1 axis that restrains the proliferation of human T cells
Source: PLoS Biol. 2022 Feb 10;20(2):e3001538. doi: 10.1371/journal.pbio.3001538 (PMC8865640; doi:10.1371/journal.pbio.3001538)
Supplement: S4 Table — RBP, RNA-binding protein. (XLSX) [file pbio.3001538.s015.xlsx]

## Sheet: Sheet1
227 common elements in "Castello et al.", "Trendel et al.", "Baltz et al." and "Hoefig et al.":
HNRNPF
HNRNPD
HNRNPA3
HNRNPA2B1
TIAL1
PCBP2
DAZAP1
PCBP1
G3BP1
FUS
LRPPRC
SYNCRIP
SND1
FAM120A
HNRNPR
HNRNPH1
HNRNPK
FUBP1
HNRNPL
GRSF1
HNRNPH2
HNRNPAB
RBM39
HNRNPA0
RBM3
SF1
SCAF11
RPL30
TAF15
KHSRP
RBM19
DDX17
YBX1
ZC3H7A
RPS10
MATR3
RRP8
ZC3H7B
RPL5
HNRNPUL1
DDX5
TARDBP
POLR2B
RBM28
GAR1
LSM2
UTP15
CAPRIN1
BRIX1
SAFB
ZCCHC3
UTP18
CSDE1
RBM47
EIF4B
RRP1B
MPHOSPH10
PATL1
ABT1
RBM14
PABPC4
G3BP2
UPF1
PTBP1
LARP4
EIF3A
SFPQ
NOP56
MRPL13
RPL29
PUM1
FAM98A
RPS7
DHX9
LARP1
PES1
ELAVL1
STAU2
MFAP1
FUBP3
NXF1
HDLBP
KHDRBS1
RALY
FXR1
PTCD3
LARP4B
RPL18A
ATXN2L
U2AF2
UTP14A
RPS2
IMP3
RPS15
DHX30
YTHDF2
EIF3G
RAVER1
PARP1
SARNP
CPSF6
CSTF1
HNRNPU
DDX21
SNRNP70
RPL4
SF3B4
CELF1
ZC3HAV1
SSB
TBRG4
MSI2
NOP16
SERBP1
SUPT6H
RPS24
GTPBP4
DDX27
ILF2
RPL23A
SUGP2
RPL7
DCAF13
RPS3A
DDX18
HNRNPC
UBAP2L
ZC3H14
RBMX
ILF3
CEBPZ
DDX54
NOP2
ZNF326
XRN2
PSPC1
EMG1
BTF3
ADAR
NUFIP2
PURB
MRPL1
AKAP8
DHX36
SRSF3
EIF4G1
PUS7
HNRNPH3
FXR2
PUM2
PRPF8
BMS1
CIRBP
ZC3H4
PUF60
REXO4
API5
EEF2
DDX6
RBM10
RBM4
ZFR
AQR
NOC2L
RBM15
RPL27
RPL8
EDF1
SLTM
EFTUD2
SUPT5H
NGDN
FMR1
DDX3X
RPL22
MBNL1
NOL10
DHX15
SPEN
RSL1D1
GNL3
RBM22
DDX24
POLDIP3
LAS1L
ZNF638
MOV10
PURA
STRBP
NAT10
SAFB2
NOP58
PRRC2C
ZCCHC6
RBM45
SF3B1
SF3A1
RBMS1
FBL
ZC3H11A
MYBBP1A
RBM15B
FTSJ3
RBM6
SF3B2
NKRF
DDX47
RBM27
MRPL3
RBM7
DDX52
XPO5
EBNA1BP2
DHX8
MTDH
YLPM1
PDAP1
TIA1
RBM12B
AATF
UTP3
RPS19
WDR33
ABCF1
CPSF7
MRPS23
NUDT21
