# Supplementary material for: RFX transcription factors control a miR-150/PDAP1 axis that restrains the proliferation of human T cells
Source: PLoS Biol. 2022 Feb 10;20(2):e3001538. doi: 10.1371/journal.pbio.3001538 (PMC8865640; doi:10.1371/journal.pbio.3001538)
Supplement: S5 Table — RIP-seq, RNA immunoprecipitation sequencing. (XLSX) [file pbio.3001538.s016.xlsx]

## Sheet: p652_DEResults_3Donors
Differential expression results of RIP-Seq
			Mean of the normalised counts		Original counts (i.e. number of reads per gene)						Transcripts per million mapped (TPM)
gene_id	gene_symbol	biotypes	normMean.IP	normMean.INPUT	IP1	IP2	IP3	INPUT1	INPUT2	INPUT3	IP1.TPM	IP2.TPM	IP3.TPM	INPUT1.TPM	INPUT2.TPM	INPUT3.TPM	log2FoldChange IP vs INPUT	lfcSE	stat	pvalue	padj
ENSG00000124172	ATP5F1E	protein_coding	523.011	15842.5	516	955	751	6836	13169	9435	28.1958	31.9262	36.7319	284.453	620.858	445.031	-4.53611	0.423712	-10.7057	9.576e-27	1.36228e-22
ENSG00000173915	ATP5MK	protein_coding	80.41	2268.88	84	97	143	970	1178	1797	25.2401	17.8317	38.4606	221.951	305.395	466.094	-4.40201	0.439665	-10.0122	1.34725e-23	6.38866e-20
ENSG00000069188	SDK2	protein_coding	4691.24	270.859	4382	12630	4341	485	152	95	101.699	179.331	90.1783	8.57156	3.04363	1.90319	3.94257	0.392882	10.035	1.06976e-23	6.38866e-20
ENSG00000112695	COX7A2	protein_coding	170.857	4722.02	172	261	275	1847	2826	3558	24.8462	23.0664	35.5575	203.176	352.215	443.66	-4.34464	0.438008	-9.9191	3.43859e-23	1.22294e-19
ENSG00000164919	COX6C	protein_coding	257.537	6568.89	262	385	417	2753	4773	4367	26.8223	24.1137	38.2119	214.622	421.59	385.915	-4.29044	0.434137	-9.8827	4.94808e-23	1.40783e-19
ENSG00000134250	NOTCH2	protein_coding	15934.1	1333.04	29742	23299	11131	4028	334	227	414.331	198.574	138.797	42.7307	4.01447	2.72971	3.74548	0.388809	9.63324	5.78783e-22	1.34523e-18
ENSG00000189043	NDUFA4	protein_coding	193.437	4860.66	224	242	314	2199	2784	3650	17.9693	11.877	22.5466	134.333	192.689	252.749	-4.25973	0.442825	-9.61944	6.61928e-22	1.34523e-18
ENSG00000068650	ATP11A	protein_coding	6487	486.858	10500	12525	4320	1320	165	102	207.875	151.705	76.5533	19.9003	2.81839	1.74311	3.76775	0.393209	9.58205	9.51408e-22	1.50386e-18
ENSG00000169710	FASN	protein_coding	22383.9	2171.07	42175	20013	23550	5432	490	747	1256.25	364.706	627.886	123.213	12.5928	19.2068	3.37639	0.352205	9.58644	9.11802e-22	1.50386e-18
ENSG00000176731	RBIS	protein_coding	140.729	2908.12	144	224	218	1381	2065	1914	15.7279	14.9681	21.3124	114.862	194.596	180.453	-4.02698	0.424246	-9.4921	2.26417e-21	3.22101e-18
ENSG00000102858	MGRN1	protein_coding	9252.34	878.726	14930	15127	8010	1772	424	291	406.989	252.281	195.445	36.7842	9.97226	6.84746	3.3106	0.349804	9.46417	2.95903e-21	3.82683e-18
ENSG00000140526	ABHD2	protein_coding	9026.92	691.08	10814	18472	9539	1661	307	164	298.214	311.647	235.457	34.8806	7.30439	3.9039	3.72057	0.396159	9.39162	5.90832e-21	7.00432e-18
ENSG00000133112	TPT1	protein_coding	13891.3	246049	13530	21498	22680	124000	208860	138393	522.969	508.376	784.674	3649.84	6965.28	4617.49	-3.85507	0.411917	-9.35887	8.05956e-21	8.81964e-18
ENSG00000114942	EEF1B2	protein_coding	3559.89	69369.2	3290	5605	5946	29465	58882	40692	476.992	497.164	771.629	3253.09	7365.51	5092.58	-3.9438	0.422073	-9.34389	9.28613e-21	9.34291e-18
ENSG00000183648	NDUFB1	protein_coding	96.465	2284.69	127	146	123	1200	1919	1283	15.5813	10.9588	13.5074	112.113	203.132	135.875	-4.23031	0.453039	-9.33763	9.85123e-21	9.34291e-18
ENSG00000144791	LIMD1	protein_coding	4874.08	471.928	8337	8074	3627	1244	193	89	182.605	108.193	71.1079	20.749	3.64724	1.6827	3.41629	0.369376	9.24882	2.26976e-20	1.75294e-17
ENSG00000163634	THOC7	protein_coding	232.032	2932.6	192	398	391	1845	2230	1700	30.4787	38.6533	55.5571	223.031	305.425	232.947	-3.46871	0.375178	-9.24551	2.34119e-20	1.75294e-17
ENSG00000178209	PLEC	protein_coding	8531.95	818.157	21165	6205	4265	2401	197	166	345.826	62.0283	62.3773	29.8749	2.77722	2.34132	3.24565	0.35048	9.26059	2.03309e-20	1.75294e-17
ENSG00000188243	COMMD6	protein_coding	159.181	3434.79	171	271	226	1496	2616	2191	16.36	15.8622	19.3537	108.991	215.938	180.943	-4.05388	0.438379	-9.24743	2.29943e-20	1.75294e-17
ENSG00000183741	CBX6	protein_coding	5181.48	484.649	9133	7342	4371	1398	161	78	317.24	156.026	135.901	36.979	4.82509	2.33874	3.55418	0.386475	9.19641	3.70098e-20	2.63251e-17
ENSG00000173660	UQCRH	protein_coding	599.059	11564.9	635	796	1007	5456	8526	7426	131.471	100.827	186.618	860.208	1523.02	1327.16	-3.95262	0.430597	-9.17938	4.33578e-20	2.93718e-17
ENSG00000172428	COPS9	protein_coding	52.219	1706.12	62	70	80	544	1368	1106	8.45055	5.83714	9.76003	56.4633	160.873	130.125	-4.53217	0.495155	-9.15303	5.53608e-20	3.57983e-17
ENSG00000139514	SLC7A1	protein_coding	8252.79	813.485	13641	10123	8998	2179	219	214	492.626	223.66	290.861	59.9242	6.8237	6.67111	3.43431	0.375968	9.13457	6.56703e-20	3.89261e-17
ENSG00000148400	NOTCH1	protein_coding	5069.58	521.551	9614	6637	3883	1373	170	126	213.011	89.9661	77.0077	23.1656	3.24977	2.40981	3.2913	0.360249	9.13617	6.4703e-20	3.89261e-17
ENSG00000124942	AHNAK	protein_coding	80155.8	8235.13	173976	107929	35061	23587	2583	1472	2481.4	941.79	447.61	256.185	31.7861	18.1229	3.24273	0.362156	8.95398	3.42899e-19	1.95123e-16
ENSG00000125995	ROMO1	protein_coding	64.092	1694.15	83	105	78	690	1198	1153	32.8266	25.4065	27.6128	207.812	408.798	393.631	-4.27885	0.4785	-8.9422	3.81484e-19	2.08731e-16
ENSG00000110395	CBL	protein_coding	23579.4	1663.57	28003	39653	30834	4826	467	313	663.492	574.798	653.926	87.0747	9.54668	6.4016	3.97679	0.445214	8.93231	4.17209e-19	2.19823e-16
ENSG00000106399	RPA3	protein_coding	128.166	2151.12	127	157	234	1047	1112	1668	10.9098	8.25128	17.9927	68.491	82.4181	123.687	-3.73639	0.419021	-8.91696	4.79272e-19	2.43504e-16
ENSG00000127184	COX7C	protein_coding	807.055	15224.6	838	1278	1241	6338	12028	9530	118.163	110.25	156.631	680.557	1463.31	1159.96	-3.87116	0.435809	-8.88271	6.52499e-19	3.20084e-16
ENSG00000154723	ATP5PF	protein_coding	171.36	3107.7	156	265	292	1213	1966	2276	21.559	22.4057	36.1206	127.655	234.419	271.513	-3.79187	0.427541	-8.86903	7.37877e-19	3.49901e-16
ENSG00000125356	NDUFA1	protein_coding	204.103	4247.24	210	311	324	1578	2904	2999	138.491	125.479	191.256	792.47	1652.36	1707.23	-3.95923	0.44766	-8.84429	9.21132e-19	4.09997e-16
ENSG00000136810	TXN	protein_coding	354.035	6649.95	435	356	604	3338	2924	5447	119.578	59.8717	148.617	698.752	693.498	1292.51	-3.86614	0.437311	-8.84072	9.51069e-19	4.09997e-16
ENSG00000164346	NSA2	protein_coding	498.56	5909.38	532	949	646	4336	5175	2811	29.7673	32.4864	32.354	184.753	249.829	135.769	-3.37453	0.381591	-8.8433	9.29337e-19	4.09997e-16
ENSG00000182004	SNRPE	protein_coding	206.739	3189.57	218	282	344	1729	2113	2129	29.099	23.0292	41.1005	175.748	243.347	245.307	-3.67074	0.415627	-8.83182	1.02989e-18	4.30916e-16
ENSG00000166562	SEC11C	protein_coding	600.618	7704.72	543	709	1172	4238	3730	5984	36.6098	29.2451	70.7284	217.587	216.976	348.259	-3.42074	0.388191	-8.812	1.22937e-18	4.99687e-16
ENSG00000168275	COA6	protein_coding	89.565	1463.97	80	139	154	652	900	1064	9.70775	10.3193	16.727	60.249	94.227	111.451	-3.68554	0.419572	-8.78406	1.57678e-18	6.23091e-16
ENSG00000138495	COX17	protein_coding	150.267	2177.12	162	164	273	1361	1369	1444	23.5363	14.5773	35.5021	150.576	171.606	181.094	-3.64988	0.415898	-8.77589	1.69564e-18	6.51951e-16
ENSG00000164916	FOXK1	protein_coding	7039.24	722.505	13050	9107	5795	1675	211	259	276.455	118.032	109.884	27.0211	3.85657	4.73617	3.23821	0.370447	8.74138	2.30278e-18	8.62089e-16
ENSG00000139645	ANKRD52	protein_coding	4204.02	443.592	7396	5651	3763	1271	117	93	185.061	86.5071	84.2791	24.2179	2.52585	2.0087	3.37814	0.387083	8.72717	2.61123e-18	9.52496e-16
ENSG00000276180	H4C9	protein_coding	300.485	7873.84	420	263	482	3006	4251	6244	90.1155	34.5235	92.5689	491.148	786.948	1156.45	-4.28297	0.492156	-8.70247	3.2473e-18	1.1549e-15
ENSG00000106028	SSBP1	protein_coding	230.921	3056.02	233	394	344	1792	2302	1825	13.0031	13.4523	17.1837	76.1558	110.841	87.9159	-3.47598	0.400019	-8.68953	3.63938e-18	1.26278e-15
ENSG00000203812	H2AC18	protein_coding	56.381	2226.52	58	41	119	405	1287	1848	29.3319	12.6854	53.8675	155.97	561.559	806.728	-4.69554	0.542125	-8.66136	4.66189e-18	1.57905e-15
ENSG00000106803	SEC61B	protein_coding	154.83	2374.17	139	244	263	1046	1728	1561	31.9207	34.2812	54.0607	182.921	342.378	309.438	-3.61857	0.418018	-8.6565	4.86484e-18	1.60947e-15
ENSG00000143977	SNRPG	protein_coding	221.081	2980.72	236	330	346	1780	1974	1940	37.1448	31.7767	48.745	213.344	268.063	263.573	-3.49919	0.405317	-8.63321	5.96552e-18	1.89396e-15
ENSG00000197238	H4C11	protein_coding	16.4	901.26	24	13	26	181	281	893	17.1296	5.67658	16.6102	98.3755	173.04	550.173	-4.90474	0.568157	-8.63272	5.99102e-18	1.89396e-15
ENSG00000123384	LRP1	protein_coding	2041.1	218.62	4023	2714	1367	536	87	55	53.5477	22.1009	16.2865	5.43287	0.999113	0.631927	3.1344	0.36335	8.62639	6.33208e-18	1.95826e-15
ENSG00000198258	UBL5	protein_coding	201.789	4369.31	240	302	288	1671	2971	3081	34.5075	26.5655	37.0649	182.958	368.561	382.39	-4.00385	0.464334	-8.62278	6.53475e-18	1.97794e-15
ENSG00000132541	RIDA	protein_coding	27.557	436.367	24	52	42	251	348	250	4.45117	5.9003	6.97236	35.4495	55.686	40.0236	-3.71699	0.432884	-8.58657	8.96011e-18	2.56257e-15
ENSG00000196262	PPIA	protein_coding	3164.15	38542	2966	4718	5412	21649	28186	23836	121.458	118.201	198.372	675.097	995.847	842.561	-3.37539	0.393128	-8.58598	9.00663e-18	2.56257e-15
ENSG00000232388	SMIM26	protein_coding	51.714	939.827	47	94	79	375	647	653	11.8845	14.5418	17.8804	72.2083	141.153	142.531	-3.78995	0.44125	-8.58912	8.76384e-18	2.56257e-15
ENSG00000049239	H6PD	protein_coding	5499.58	629.253	9690	8762	4007	1782	216	107	288.602	159.657	106.822	40.4163	5.55052	2.75088	3.24572	0.379281	8.55758	1.15257e-17	3.215e-15
ENSG00000205542	TMSB4X	protein_coding	13171	174696	14038	16587	22655	97911	103816	123085	2288.63	1654.42	3305.99	12155.6	14602.9	17321.6	-3.46946	0.40636	-8.53789	1.36694e-17	3.73964e-15
ENSG00000154589	LY96	protein_coding	30.367	517.746	31	47	48	280	389	317	15.3969	14.2817	21.3394	105.902	166.697	135.908	-3.79151	0.447098	-8.48028	2.24656e-17	6.02932e-15
ENSG00000176438	SYNE3	protein_coding	8256.98	1037.85	19682	6270	4842	3319	161	183	299.936	58.4569	66.0469	38.516	2.11685	2.40727	3.11015	0.366844	8.47812	2.28865e-17	6.02932e-15
ENSG00000196924	FLNA	protein_coding	86448.4	11335.5	197563	82240	49230	33954	2722	2095	5050.8	1286.31	1126.55	661.027	60.0409	46.233	2.9673	0.35027	8.47148	2.42291e-17	6.20378e-15
ENSG00000205544	TMEM256	protein_coding	31.335	766.971	30	42	56	231	355	664	12.4876	10.6959	20.8648	73.2224	127.495	238.583	-4.05132	0.478282	-8.47056	2.44209e-17	6.20378e-15
ENSG00000169991	IFFO2	protein_coding	3536.92	399.175	5580	5911	3119	988	147	105	250.727	162.493	125.444	33.8062	5.69886	4.07257	3.17195	0.375243	8.45305	2.83781e-17	7.08258e-15
ENSG00000215845	TSTD1	protein_coding	124.175	2640.67	142	176	190	933	1726	1929	32.9366	24.9753	39.4468	164.796	345.411	386.221	-3.95829	0.469658	-8.42803	3.51533e-17	8.62224e-15
ENSG00000140319	SRP14	protein_coding	1066.75	12460.2	1075	1850	1571	7438	9747	7175	145.806	153.514	190.726	768.239	1140.62	840.043	-3.31092	0.393017	-8.42435	3.62754e-17	8.74668e-15
ENSG00000197061	H4C3	protein_coding	836.842	19019.5	1115	900	1293	6977	10251	15180	764.371	377.468	793.407	3642.27	6063.18	8982.85	-4.0506	0.482056	-8.40275	4.36131e-17	1.03406e-14
ENSG00000147123	NDUFB11	protein_coding	212.384	5438.41	281	299	284	1733	3956	3779	81.9509	53.3491	74.1368	384.875	995.424	951.344	-4.18582	0.498273	-8.40066	4.4398e-17	1.03542e-14
ENSG00000168653	NDUFS5	protein_coding	498.409	6975.29	550	703	787	3749	5346	4212	278.655	217.905	356.9	1446.42	2336.89	1842.07	-3.5364	0.422006	-8.37999	5.29297e-17	1.21448e-14
ENSG00000113387	SUB1	protein_coding	895.821	8951.2	827	1519	1426	5911	5822	5720	24.7798	27.8457	38.2454	134.874	150.511	147.945	-3.11978	0.372544	-8.37426	5.5573e-17	1.23807e-14
ENSG00000130589	HELZ2	protein_coding	1636.74	185.696	3539	1890	937	503	71	34	81.4332	26.6067	19.2987	8.81379	1.40956	0.675326	3.06499	0.366013	8.37399	5.56982e-17	1.23807e-14
ENSG00000110852	CLEC2B	protein_coding	396.808	4104.51	328	600	722	2374	2269	2976	36.3829	40.7177	71.6851	200.529	217.151	284.951	-3.1366	0.375637	-8.35009	6.82101e-17	1.49286e-14
ENSG00000196663	TECPR2	protein_coding	1931.99	188.883	3409	3651	1026	355	119	53	100.668	65.9606	27.1194	7.983	3.03191	1.35099	3.15078	0.377904	8.33752	7.5864e-17	1.63521e-14
ENSG00000119013	NDUFB3	protein_coding	120.005	1841.53	118	202	184	799	1346	1211	17.6899	18.5269	24.6905	91.2145	174.098	156.711	-3.59026	0.431395	-8.32244	8.61741e-17	1.80281e-14
ENSG00000204472	AIF1	protein_coding	107.957	1653.7	116	140	182	803	901	1254	25.9102	19.1315	36.3875	136.585	173.637	241.782	-3.59297	0.431676	-8.32331	8.55369e-17	1.80281e-14
ENSG00000175274	TP53I11	protein_coding	1290.22	146.555	1547	2369	1540	194	97	63	58.4767	54.7856	52.1052	5.58429	3.16351	2.05564	3.04681	0.366561	8.31187	9.42067e-17	1.9423e-14
ENSG00000100442	FKBP3	protein_coding	178.465	1570.38	134	341	293	1148	1136	898	16.4401	25.5954	32.1762	107.254	120.249	95.1019	-3.00594	0.362508	-8.29206	1.11304e-16	2.26202e-14
ENSG00000081870	HSPB11	protein_coding	151.32	1740.56	187	178	240	1360	1046	1102	17.2718	10.0583	19.8415	95.6551	83.355	87.8598	-3.35678	0.405103	-8.28624	1.16883e-16	2.31435e-14
ENSG00000102309	PIN4	protein_coding	39.757	618.269	35	89	51	280	535	351	2.23031	3.46973	2.90894	13.5872	29.4141	19.3071	-3.62906	0.437976	-8.28599	1.17133e-16	2.31435e-14
ENSG00000144034	TPRKB	protein_coding	87.949	1166.42	78	153	141	570	756	808	10.8064	12.9684	17.4853	60.1361	90.3677	96.6298	-3.41898	0.413104	-8.27633	1.27028e-16	2.47547e-14
ENSG00000114023	FAM162A	protein_coding	753.053	9468.1	766	732	1478	5002	4191	7662	56.07	32.7809	96.8376	278.817	264.682	484.124	-3.3746	0.40802	-8.27068	1.33195e-16	2.56058e-14
ENSG00000168899	VAMP5	protein_coding	153.983	3310.81	134	371	182	787	3441	1736	47.0936	79.77	57.2528	210.623	1043.39	526.648	-3.90827	0.472933	-8.2639	1.40993e-16	2.67436e-14
ENSG00000171202	TMEM126A	protein_coding	52.982	808.289	52	76	90	387	558	541	14.8685	13.295	23.0343	84.2655	137.659	133.529	-3.61844	0.438121	-8.25901	1.46881e-16	2.74938e-14
ENSG00000125735	TNFSF14	protein_coding	949.378	92.21	980	2448	846	116	65	39	56.9223	86.9914	43.984	5.13084	3.25743	1.95539	3.21785	0.390152	8.24769	1.61488e-16	2.98354e-14
ENSG00000277157	H4C4	protein_coding	845.038	17398.3	1123	831	1360	6693	9020	14015	773.676	350.259	838.661	3511.35	5361.55	8334.62	-3.93839	0.478254	-8.23493	1.79662e-16	3.27676e-14
ENSG00000131174	COX7B	protein_coding	306.254	5074.14	409	424	410	2577	3962	3064	37.539	23.8086	33.683	180.114	313.746	242.751	-3.7381	0.45402	-8.23334	1.82068e-16	3.27861e-14
ENSG00000139343	SNRPF	protein_coding	152.872	2285.61	171	191	255	1124	1472	1587	15.6019	10.6616	20.8253	78.0949	115.876	124.989	-3.59522	0.436867	-8.22954	1.87935e-16	3.34196e-14
ENSG00000113811	SELENOK	protein_coding	132.007	1703.35	127	191	226	868	1069	1191	16.5387	15.2173	26.3435	86.0777	120.11	133.882	-3.40118	0.413443	-8.22648	1.92789e-16	3.38594e-14
ENSG00000241837	ATP5PO	protein_coding	159.157	2303.34	186	244	227	1218	1623	1486	16.2906	13.0744	17.7959	81.2355	122.645	112.346	-3.55232	0.431946	-8.22399	1.96842e-16	3.41496e-14
ENSG00000008710	PKD1	protein_coding	3462.83	400.267	8125	2520	2246	1144	134	67	121.713	23.0953	30.1157	13.0501	1.73191	0.86637	3.00766	0.365989	8.21791	2.07086e-16	3.54941e-14
ENSG00000146386	ABRACL	protein_coding	320.789	3847.26	279	548	527	1832	2549	2645	68.1284	81.8678	115.187	340.662	537.03	557.523	-3.28575	0.400268	-8.20887	2.23272e-16	3.78127e-14
ENSG00000130770	ATP5IF1	protein_coding	372.072	5808.51	432	529	561	2671	4389	3684	53.9061	40.3848	62.6593	253.806	472.525	396.814	-3.63299	0.4437	-8.18794	2.65726e-16	4.44731e-14
ENSG00000147684	NDUFB9	protein_coding	308.587	5701.7	334	500	452	1968	4352	3788	5.58931	5.11906	6.77046	25.079	62.8355	54.7186	-3.77562	0.461282	-8.18507	2.72151e-16	4.50188e-14
ENSG00000197223	C1D	protein_coding	57.276	567.46	40	110	97	478	339	350	3.11519	5.24114	6.76183	28.3483	22.7787	23.5291	-3.17664	0.38836	-8.17961	2.84768e-16	4.65645e-14
ENSG00000169926	KLF13	protein_coding	19745.7	2587.81	29151	37742	16518	5459	1301	751	858.365	679.911	435.356	122.407	33.0522	19.0885	2.88849	0.353405	8.17331	3.0005e-16	4.79607e-14
ENSG00000184924	PTRHD1	protein_coding	101.269	1707.07	113	168	142	719	1411	1027	16.2389	14.7705	18.2656	78.6828	174.948	127.398	-3.70487	0.45327	-8.17365	2.99202e-16	4.79607e-14
ENSG00000187605	TET3	protein_coding	2683.85	346.84	5120	2970	2379	970	101	74	109.83	38.9775	45.6785	15.8451	1.86928	1.37023	3.02328	0.3703	8.16442	3.22982e-16	5.10526e-14
ENSG00000240972	MIF	protein_coding	654.129	16095	832	680	1070	4614	7562	13935	316.435	158.226	364.262	1336.33	2481.43	4574.9	-4.06126	0.497642	-8.16102	3.32207e-16	5.19338e-14
ENSG00000156467	UQCRB	protein_coding	1363.85	17131.1	1433	2695	1727	8856	15208	9151	31.5762	36.3313	34.0623	148.602	289.128	174.059	-3.36404	0.412399	-8.15724	3.4278e-16	5.30043e-14
ENSG00000111229	ARPC3	protein_coding	1229.4	13174.7	1058	2504	1767	6844	9945	8123	97.0415	140.512	145.07	478.031	787.012	643.134	-3.16157	0.387728	-8.1541	3.51786e-16	5.38118e-14
ENSG00000155034	FBXL18	protein_coding	914.733	97.042	1337	1543	915	220	48	24	38.0608	26.8733	23.315	4.76917	1.17894	0.589754	3.19602	0.392228	8.14837	3.68878e-16	5.58262e-14
ENSG00000085231	AK6	protein_coding	59.311	777.562	65	58	111	487	373	588	8.43304	4.6037	12.8903	48.1142	41.7526	65.8508	-3.47423	0.427299	-8.13068	4.26893e-16	6.39262e-14
ENSG00000182095	TNRC18	protein_coding	5725.69	682.118	10180	7403	5199	2151	153	100	219.782	97.7821	100.469	35.3637	2.84996	1.86362	3.34375	0.411504	8.12566	4.44923e-16	6.5932e-14
ENSG00000132432	SEC61G	protein_coding	119.816	2167.57	131	115	226	799	989	1841	19.7454	10.6048	30.491	91.7097	128.616	239.531	-3.74823	0.461568	-8.12065	4.63685e-16	6.80039e-14
ENSG00000107020	PLGRKT	protein_coding	45.008	551.747	30	109	63	254	479	311	5.40159	12.007	10.1533	34.8263	74.4115	48.3363	-3.35427	0.414036	-8.1014	5.43285e-16	7.80684e-14
ENSG00000196154	S100A4	protein_coding	454.133	9899.24	550	881	505	3031	8654	6007	161.419	158.189	132.664	677.412	2191.37	1521.82	-3.96369	0.489258	-8.10143	5.43149e-16	7.80684e-14
ENSG00000064393	HIPK2	protein_coding	9819.7	1071.39	13017	21426	8112	2812	417	219	231.344	232.969	129.046	38.0572	6.39423	3.35974	3.26569	0.403224	8.09894	5.54388e-16	7.88673e-14
ENSG00000090857	PDPR	protein_coding	5227.7	564.617	6406	11336	4946	1410	257	114	183.756	198.94	126.992	30.7997	6.36051	2.82275	3.26052	0.402989	8.09084	5.92529e-16	8.34586e-14
ENSG00000157933	SKI	protein_coding	3262.67	383.483	4799	5551	3199	998	162	73	203.42	143.954	121.374	32.2142	5.92465	2.67103	3.17159	0.392112	8.08847	6.04204e-16	8.42687e-14
ENSG00000152240	HAUS1	protein_coding	156.144	1535.55	144	275	242	1026	1086	923	18.8676	22.0442	28.3816	102.37	122.769	104.392	-3.10315	0.383754	-8.0863	6.15044e-16	8.49478e-14
ENSG00000169976	SF3B5	protein_coding	244.14	4297	263	359	383	1510	3244	2869	105.826	88.3768	137.944	462.686	1126.21	996.504	-3.72318	0.461613	-8.06559	7.28838e-16	9.96966e-14
ENSG00000103335	PIEZO1	protein_coding	8420.65	1157.36	16158	10243	6753	2770	409	344	397.284	154.081	148.62	51.8641	8.67644	7.30105	2.81057	0.349362	8.04486	8.63431e-16	1.16983e-13
ENSG00000126756	UXT	protein_coding	362.491	6094.59	423	537	530	2422	4823	3845	92.9133	72.1639	104.203	405.121	914.027	729.033	-3.69076	0.459045	-8.0401	8.97677e-16	1.20475e-13
ENSG00000198692	EIF1AY	protein_coding	146.166	1212.18	130	210	263	1138	590	796	8.97176	8.8667	16.2464	59.8068	35.131	47.4199	-2.9268	0.36408	-8.0389	9.06453e-16	1.20516e-13
ENSG00000184076	UQCR10	protein_coding	194.371	3316.06	250	278	265	1454	2403	2189	71.1901	48.4321	67.5451	315.296	590.389	538.07	-3.72596	0.463772	-8.03403	9.43196e-16	1.2424e-13
ENSG00000134825	TMEM258	protein_coding	195.296	3604.96	250	233	298	1429	2267	2642	22.5212	12.8415	24.029	98.0297	176.201	205.446	-3.80575	0.473897	-8.03077	9.68656e-16	1.26423e-13
ENSG00000111775	COX6A1	protein_coding	186.515	3379.37	229	278	259	1324	2121	2484	47.4831	35.2661	48.0697	209.057	379.445	444.599	-3.74937	0.467014	-8.02838	9.87657e-16	1.27731e-13
ENSG00000138382	METTL5	protein_coding	158.563	1821.56	160	248	251	1036	1250	1174	15.5053	14.7035	21.7722	76.4528	104.514	98.2067	-3.2679	0.40728	-8.02372	1.02593e-15	1.31486e-13
ENSG00000086758	HUWE1	protein_coding	52973.4	7747.51	110860	52009	40424	23250	1593	1586	1771.07	508.331	578.052	282.85	21.9574	21.8714	2.91843	0.364421	8.00842	1.16195e-15	1.47588e-13
ENSG00000132963	POMP	protein_coding	156.576	2293.51	155	201	280	943	1090	1891	29.4353	23.3529	47.5952	136.371	178.595	309.986	-3.46305	0.432852	-8.00055	1.23866e-15	1.5594e-13
ENSG00000151176	PLBD2	protein_coding	3036.48	273.775	5774	5668	1197	591	135	77	304.541	182.897	56.5107	23.7372	6.14337	3.50568	3.20796	0.401937	7.98126	1.44849e-15	1.79185e-13
ENSG00000166896	ATP23	protein_coding	140.316	1282.92	131	236	223	954	910	740	10.9321	12.049	16.6573	60.6253	65.5206	53.3061	-3.03216	0.379877	-7.98194	1.44051e-15	1.79185e-13
ENSG00000145741	BTF3	protein_coding	3562.85	45042.8	3695	5399	5643	21550	35045	27681	184.778	165.18	252.588	820.646	1512.05	1194.9	-3.36429	0.42162	-7.97942	1.47019e-15	1.79291e-13
ENSG00000155368	DBI	protein_coding	611.823	7182.54	648	944	943	3860	4898	4717	72.08	64.2422	93.89	326.965	470.071	452.917	-3.27775	0.410795	-7.97906	1.47455e-15	1.79291e-13
ENSG00000131495	NDUFA2	protein_coding	139.846	2510.93	172	193	204	976	1707	1766	32.3978	22.2409	34.3942	139.994	277.412	287.138	-3.75746	0.471078	-7.97629	1.50796e-15	1.81799e-13
ENSG00000156411	ATP5MJ	protein_coding	188.816	2954.33	225	243	295	1304	1998	2037	18.2926	12.0867	21.4676	80.7319	140.15	142.955	-3.61963	0.45428	-7.96784	1.61468e-15	1.93029e-13
ENSG00000203760	CENPW	protein_coding	52.087	690.076	59	53	94	422	291	550	19.1813	10.5417	27.3541	104.475	81.6252	154.349	-3.4349	0.432185	-7.94776	1.8992e-15	2.2515e-13
ENSG00000166797	CIAO2A	protein_coding	209.236	1991.67	210	363	309	1390	1404	1182	25.7985	27.2829	33.9784	130.036	148.815	125.345	-3.05885	0.385101	-7.94298	1.97385e-15	2.32066e-13
ENSG00000101445	PPP1R16B	protein_coding	21114	3072.78	30244	36765	21050	5943	1706	955	1310.39	974.552	816.36	196.084	63.7743	35.7173	2.73417	0.344429	7.93827	2.05024e-15	2.39072e-13
ENSG00000127922	SEM1	protein_coding	356.215	4134.06	367	532	572	2209	3057	2570	8.8681	7.86474	12.3717	40.6475	63.733	53.6057	-3.27597	0.412789	-7.93619	2.08494e-15	2.41141e-13
ENSG00000154582	ELOC	protein_coding	192.086	2106.6	183	264	340	1149	1183	1537	10.2976	9.08861	17.1251	49.2356	57.4347	74.6573	-3.18755	0.401969	-7.92982	2.19461e-15	2.5073e-13
ENSG00000167283	ATP5MG	protein_coding	172.404	2406	172	317	244	1007	1820	1555	16.3207	18.4025	20.7237	72.7634	149	127.366	-3.44364	0.43429	-7.92934	2.2031e-15	2.5073e-13
ENSG00000178449	COX14	protein_coding	62.792	1195.39	71	92	95	410	874	819	20.3222	16.1105	24.3391	89.3656	215.838	202.353	-3.80805	0.48039	-7.92699	2.24517e-15	2.53491e-13
ENSG00000177868	SVBP	protein_coding	50.916	836.603	52	113	58	353	607	556	10.6706	14.1864	10.6533	55.1614	107.468	98.486	-3.6443	0.460238	-7.91829	2.40794e-15	2.69727e-13
ENSG00000101132	PFDN4	protein_coding	160.737	1955.64	237	246	175	1459	1476	1071	37.7516	23.9734	24.9513	176.977	202.851	147.262	-3.41229	0.431124	-7.91487	2.47514e-15	2.75088e-13
ENSG00000274618	H4C6	protein_coding	728.001	11053.2	795	792	1313	4366	5657	8915	550.436	335.485	813.716	2301.96	3379.33	5328.13	-3.53647	0.447068	-7.91036	2.56645e-15	2.83026e-13
ENSG00000232112	TMA7	protein_coding	552.311	8760.13	750	854	667	4106	6850	5388	182.819	127.358	145.531	762.173	1440.64	1133.71	-3.6484	0.461598	-7.90386	2.70401e-15	2.95903e-13
ENSG00000106153	CHCHD2	protein_coding	992.648	14606.1	1102	1184	1702	6030	8048	11343	297.627	195.637	411.452	1240.17	1875.36	2644.43	-3.50351	0.443785	-7.8946	2.91239e-15	3.16272e-13
ENSG00000135940	COX5B	protein_coding	459.042	7700.85	608	619	631	3272	5760	5003	118.961	74.0971	110.509	487.516	972.364	844.979	-3.70361	0.469798	-7.88342	3.18549e-15	3.43309e-13
ENSG00000127418	FGFRL1	protein_coding	1039.78	111.173	1995	1204	874	227	36	47	127.567	47.1009	50.0235	11.0534	1.9861	2.59421	3.09239	0.392751	7.87365	3.44439e-15	3.68421e-13
ENSG00000111796	KLRB1	protein_coding	322.069	3379.96	214	1323	95	1335	5428	412	40.1998	152.047	15.9736	190.97	879.74	66.8068	-3.10799	0.395084	-7.86666	3.64229e-15	3.86681e-13
ENSG00000124635	H2BC11	protein_coding	1621.48	32274.3	2158	1217	2854	11204	15486	27147	572.802	197.629	678.07	2264.64	3546.47	6219.96	-3.89169	0.495188	-7.85902	3.87161e-15	4.04982e-13
ENSG00000006432	MAP3K9	protein_coding	1474.08	154.078	2442	1525	1787	468	41	24	54.7393	20.9137	35.8547	7.98864	0.792943	0.464385	3.39356	0.431787	7.85934	3.86167e-15	4.04982e-13
ENSG00000111832	RWDD1	protein_coding	259.904	2412.27	226	508	385	1474	1658	1522	10.6949	14.7076	16.3079	53.1177	67.6951	62.1722	-2.99577	0.381438	-7.85389	4.03316e-15	4.18801e-13
ENSG00000117091	CD48	protein_coding	1571.82	14382.2	1273	2852	2577	7794	11910	8110	108.616	148.876	196.811	506.408	876.765	597.312	-2.9786	0.379378	-7.85126	4.1188e-15	4.24416e-13
ENSG00000286522	H3C2	protein_coding	2648.98	59549.4	3675	2076	4439	18180	25866	52542	1996.74	690.08	2158.82	7521.96	12125.4	24642.4	-3.98234	0.507279	-7.85041	4.1469e-15	4.24416e-13
ENSG00000164405	UQCRQ	protein_coding	165.528	2844.28	252	190	213	1381	1909	1932	31.5445	14.5507	23.8655	131.641	206.174	208.758	-3.77487	0.481694	-7.83665	4.6272e-15	4.7019e-13
ENSG00000117016	RIMS3	protein_coding	712.568	72.839	1384	722	648	217	22	11	52.9351	16.8948	22.1845	6.32035	0.725997	0.363173	3.32226	0.424039	7.83479	4.69611e-15	4.73807e-13
ENSG00000103489	XYLT1	protein_coding	3144.26	438.098	5009	5739	2401	1036	214	97	125.481	87.9573	53.8378	19.7633	4.62536	2.09755	2.84252	0.363048	7.82958	4.89492e-15	4.90389e-13
ENSG00000172534	HCFC1	protein_coding	10604.1	1242.76	16835	14787	11161	3927	224	214	518.71	278.74	307.81	92.1395	5.95476	5.69165	3.40337	0.434887	7.82587	5.04178e-15	5.01569e-13
ENSG00000148908	RGS10	protein_coding	732.227	9459.6	773	1074	1168	4262	7091	6062	168.459	143.195	227.838	707.297	1333.3	1140.37	-3.37453	0.431392	-7.82243	5.18148e-15	5.11888e-13
ENSG00000054523	KIF1B	protein_coding	4200.21	608.797	7355	5892	3636	1575	236	132	113.732	55.7404	50.3258	18.5461	3.14859	1.76192	2.83505	0.362733	7.8158	5.46144e-15	5.35824e-13
ENSG00000197102	DYNC1H1	protein_coding	30139	4499.83	62734	36318	18958	11679	1644	1027	448.052	158.692	121.195	63.5191	10.1305	6.33153	2.6896	0.344626	7.8044	5.97836e-15	5.82522e-13
ENSG00000126267	COX6B1	protein_coding	672.313	10989.7	857	904	963	4451	8126	7265	173.805	112.165	174.814	687.404	1421.88	1271.83	-3.65598	0.468562	-7.80254	6.06737e-15	5.87173e-13
ENSG00000105185	PDCD5	protein_coding	270.232	3540.16	398	305	366	2249	2303	2289	51.8299	24.3	42.6625	223.028	258.759	257.31	-3.48467	0.447033	-7.79512	6.43499e-15	6.18541e-13
ENSG00000141552	ANAPC11	protein_coding	126.325	2353.92	160	138	203	838	1343	1840	11.0312	5.8209	12.5276	43.9967	79.8883	109.505	-3.78097	0.485571	-7.78666	6.88038e-15	6.52535e-13
ENSG00000197956	S100A6	protein_coding	1472.87	21563.2	1705	2480	1973	8899	16624	13779	487.517	433.836	504.964	1937.67	4101.15	3400.92	-3.50132	0.449609	-7.78748	6.83601e-15	6.52535e-13
ENSG00000115541	HSPE1	protein_coding	80.483	1009.48	100	78	138	644	599	688	15.2299	7.26776	18.8124	74.6891	78.7099	90.4481	-3.43878	0.441719	-7.78501	6.97099e-15	6.5675e-13
ENSG00000228474	OST4	protein_coding	661.252	10500.2	871	982	855	4523	7510	7018	403.043	278.005	354.134	1593.8	2998.32	2803.24	-3.61898	0.464978	-7.78312	7.07587e-15	6.62245e-13
ENSG00000065978	YBX1	protein_coding	2892.42	25536.2	3232	3406	4965	19533	15852	15979	264.311	170.411	363.439	1216.43	1118.49	1128	-3.00624	0.386741	-7.77327	7.64875e-15	7.06565e-13
ENSG00000125834	STK35	protein_coding	3317.39	399.379	5017	4435	3894	1170	102	78	203.674	110.152	141.5	36.1702	3.5727	2.73338	3.24046	0.416869	7.77332	7.64539e-15	7.06565e-13
ENSG00000125743	SNRPD2	protein_coding	742.49	13957.1	1169	745	983	6011	10305	9127	225.235	87.8183	169.528	881.944	1713.06	1517.96	-3.88947	0.500487	-7.77138	7.76377e-15	7.12564e-13
ENSG00000163170	BOLA3	protein_coding	61.654	946.747	88	69	87	541	433	745	7.95327	3.81523	7.03802	37.2335	33.7641	58.1209	-3.58978	0.462613	-7.75979	8.50677e-15	7.75752e-13
ENSG00000140307	GTF2A2	protein_coding	136.546	1655.96	158	204	200	934	976	1170	13.6914	10.8151	15.5128	61.6329	72.9703	87.5167	-3.30063	0.425807	-7.75146	9.08392e-15	8.23107e-13
ENSG00000123975	CKS2	protein_coding	389.314	4120.41	429	367	735	2461	1739	3301	193.357	101.199	296.523	844.674	676.251	1284.29	-3.15361	0.407312	-7.74248	9.74959e-15	8.77833e-13
ENSG00000137210	TMEM14B	protein_coding	160.832	1757.09	173	277	226	1061	1079	1193	9.97549	9.77184	11.6645	46.5883	53.6802	59.3802	-3.17667	0.410337	-7.7416	9.81697e-15	8.78341e-13
ENSG00000141905	NFIC	protein_coding	1702.05	189.389	2148	3318	1786	482	71	45	60.8483	57.5041	45.2859	10.3976	1.73531	1.10037	3.21259	0.415073	7.73982	9.95555e-15	8.85173e-13
ENSG00000054965	FAM168A	protein_coding	4667.64	488.668	5400	9809	4976	1336	180	90	190.093	211.254	156.791	35.814	5.46701	2.73482	3.36515	0.434984	7.73627	1.02377e-14	9.04604e-13
ENSG00000004779	NDUFAB1	protein_coding	178.714	1901.34	178	230	318	1068	1256	1260	31.9252	25.2377	51.0515	145.867	194.36	195.073	-3.18322	0.411857	-7.72895	1.08439e-14	9.52256e-13
ENSG00000132182	NUP210	protein_coding	16208.2	2460.75	29068	20972	14429	5976	817	738	984.806	434.694	437.562	154.177	23.8815	21.5827	2.72454	0.35257	7.72766	1.09539e-14	9.56016e-13
ENSG00000167863	ATP5PD	protein_coding	305.893	4269.41	373	498	400	1972	3327	2642	32.0521	26.1809	30.7663	129.041	246.663	195.972	-3.46668	0.448742	-7.72533	1.11563e-14	9.67744e-13
ENSG00000204397	CARD16	pseudogene	41.457	638.201	32	122	39	202	838	210	5.26335	12.2767	5.74175	25.301	118.922	29.8157	-3.49936	0.453199	-7.72146	1.15007e-14	9.91573e-13
ENSG00000196531	NACA	protein_coding	3243.58	37905.9	3425	4715	5201	18515	28905	23547	84.3989	71.0831	114.718	347.435	614.545	500.87	-3.26257	0.422683	-7.7187	1.17518e-14	1.00711e-12
ENSG00000154229	PRKCA	protein_coding	13540.4	1405.35	15825	28503	14226	3732	400	366	393.17	433.247	316.364	70.6077	8.57435	7.8493	3.35225	0.434359	7.71769	1.18461e-14	1.00911e-12
ENSG00000184260	H2AC20	protein_coding	721.567	14892.9	1006	865	1007	4779	11849	9703	565.4	297.428	506.588	2045.35	5745.71	4707.35	-3.91988	0.508205	-7.71319	1.22706e-14	1.03906e-12
ENSG00000166710	B2M	protein_coding	20755.3	168865	18573	33779	34620	111042	123706	99370	945.305	1051.83	1577.19	4303.79	5432.32	4365.74	-2.85627	0.370513	-7.70896	1.2685e-14	1.06779e-12
ENSG00000111331	OAS3	protein_coding	1584.17	185.365	2008	3415	1438	447	88	40	30.8952	32.146	19.8041	5.23732	1.16819	0.531252	3.10489	0.402806	7.70815	1.27652e-14	1.06823e-12
ENSG00000273542	H4C12	protein_coding	35.81	1221.08	58	46	39	289	551	1090	41.6104	20.1902	25.0441	157.886	341.059	675.015	-4.35225	0.56533	-7.69859	1.37571e-14	1.14449e-12
ENSG00000099364	FBXL19	protein_coding	1723.79	243.465	3149	2294	1429	586	101	62	179.711	80.0946	72.9964	25.4667	4.9731	3.05426	2.78617	0.361958	7.69751	1.38745e-14	1.14755e-12
ENSG00000162961	DPY30	protein_coding	148.801	1386.43	150	246	227	944	923	864	15.283	15.3342	20.702	73.2426	81.138	75.988	-3.01753	0.392235	-7.69316	1.43547e-14	1.1804e-12
ENSG00000140443	IGF1R	protein_coding	2473.77	314.596	4075	3786	2219	831	82	88	81.1555	46.1296	39.5563	12.6027	1.40899	1.51282	3.05327	0.397291	7.68524	1.52714e-14	1.24675e-12
ENSG00000288701	PRRC2B	protein_coding	13708.5	1977.92	23623	22102	10405	5669	613	357	527.695	302.056	208.045	96.4336	11.8144	6.88382	2.94805	0.383626	7.68469	1.53367e-14	1.24675e-12
ENSG00000088986	DYNLL1	protein_coding	350.983	4249.86	414	630	436	2251	4044	2084	39.2165	36.5105	36.9678	162.374	330.51	170.404	-3.30649	0.430601	-7.67876	1.60633e-14	1.29839e-12
ENSG00000103363	ELOB	protein_coding	281.388	5327.91	364	339	423	1738	3687	3808	90.9645	51.8297	94.6191	330.745	794.965	821.449	-3.79683	0.495045	-7.66967	1.72439e-14	1.38594e-12
ENSG00000105429	MEGF8	protein_coding	1134.98	143.351	2198	1586	753	316	76	35	53.663	23.6897	16.4555	5.87501	1.60091	0.737613	2.84875	0.371923	7.6595	1.86653e-14	1.49176e-12
ENSG00000275126	H4C13	protein_coding	561.679	7986.31	757	638	836	3977	6053	4961	543.087	280.029	536.843	2172.71	3746.7	3072.25	-3.54082	0.462767	-7.65141	1.98787e-14	1.57986e-12
ENSG00000008324	SS18L2	protein_coding	124.461	1349.15	116	185	214	679	853	942	10.3292	10.0783	17.0565	46.0417	65.5333	72.4056	-3.15779	0.413154	-7.64314	2.11989e-14	1.67542e-12
ENSG00000107331	ABCA2	protein_coding	1482.06	203.22	2658	2707	801	486	111	36	64.1324	39.9594	17.2991	8.9296	2.31073	0.749787	2.80757	0.367464	7.6404	2.16546e-14	1.68576e-12
ENSG00000034510	TMSB10	protein_coding	13734.4	192496	18160	16941	19951	91078	135985	127234	10937	6242.1	10755.1	41770.6	70660.9	66145.4	-3.49524	0.45748	-7.64022	2.16852e-14	1.68576e-12
ENSG00000103257	SLC7A5	protein_coding	6349.43	958.069	11170	4459	8360	2221	247	364	650.977	158.986	436.101	98.5678	12.4198	18.3116	2.66558	0.348881	7.64036	2.16619e-14	1.68576e-12
ENSG00000161791	FMNL3	protein_coding	4090.89	558.397	6323	6209	4165	1535	171	122	130.863	78.6183	77.1572	24.1922	3.05348	2.17955	3.00707	0.393843	7.63521	2.25459e-14	1.74314e-12
ENSG00000160124	MIX23	protein_coding	58.373	512.893	61	64	108	524	267	313	9.69996	6.22628	15.3721	63.452	36.6316	42.9633	-3.04824	0.399443	-7.63121	2.32559e-14	1.78831e-12
ENSG00000136295	TTYH3	protein_coding	1702.74	231.08	2794	2197	1808	601	85	52	127.294	61.2379	73.7307	20.8512	3.34122	2.04502	2.92894	0.383954	7.62836	2.37751e-14	1.81841e-12
ENSG00000137642	SORL1	protein_coding	28616	3898.94	35054	71035	21189	8031	2263	1001	501.466	621.705	271.32	87.4877	27.9314	12.3609	2.80777	0.368116	7.62739	2.39553e-14	1.82239e-12
ENSG00000079432	CIC	protein_coding	7385.83	1011.38	12084	9022	8215	3022	216	206	304.145	138.925	185.074	57.9212	4.69059	4.47559	3.098	0.406685	7.61769	2.58261e-14	1.95426e-12
ENSG00000205981	DNAJC19	protein_coding	94.616	963.174	103	173	125	650	662	589	7.97465	8.19462	8.66268	38.3231	44.2218	39.3643	-3.12017	0.409884	-7.61231	2.69248e-14	2.02663e-12
ENSG00000131981	LGALS3	protein_coding	180.893	2037	213	366	198	1174	1951	962	26.893	28.2715	22.3765	112.876	212.53	104.845	-3.23008	0.424585	-7.60762	2.79188e-14	2.07944e-12
ENSG00000277775	H3C7	protein_coding	1152.09	28301.7	1754	755	1855	7619	11835	25569	985.796	259.605	933.188	3260.84	5738.92	12404.6	-4.07624	0.53579	-7.6079	2.78591e-14	2.07944e-12
ENSG00000274070	CASTOR2	protein_coding	1107.7	117.06	1465	2010	1186	325	40	22	49.5668	41.6061	35.9175	8.37356	1.16766	0.642523	3.32974	0.437817	7.60532	2.84202e-14	2.10576e-12
ENSG00000169635	HIC2	protein_coding	596.74	67.636	1189	686	456	192	19	14	45.5207	16.0679	15.6264	5.5976	0.627603	0.462666	3.13469	0.412235	7.60412	2.8685e-14	2.11437e-12
ENSG00000145088	EAF2	protein_coding	51.244	530.098	78	42	77	558	240	341	12.2351	4.03059	10.8111	66.6529	32.4808	46.172	-3.2691	0.430178	-7.59941	2.97491e-14	2.1815e-12
ENSG00000169599	NFU1	protein_coding	111.191	1122.41	90	216	173	540	929	654	13.6247	20.0054	23.4422	62.2519	121.34	85.4626	-3.07138	0.404973	-7.58416	3.34655e-14	2.44144e-12
ENSG00000171530	TBCA	protein_coding	554.996	6283.18	874	809	569	4550	5020	3309	77.9251	44.1289	45.4094	308.923	386.166	254.669	-3.322	0.439279	-7.56239	3.95726e-14	2.87225e-12
ENSG00000163001	CFAP36	protein_coding	312.905	2604.53	283	565	482	1697	2142	1391	29.0472	35.4792	44.2825	132.639	189.689	123.242	-2.87492	0.380381	-7.55799	4.09349e-14	2.95604e-12
ENSG00000180879	SSR4	protein_coding	416.467	7149.09	543	586	566	2498	5526	4697	33.0323	21.8095	30.8193	115.719	290.038	246.645	-3.67902	0.487134	-7.55238	4.27384e-14	3.07069e-12
ENSG00000148396	SEC16A	protein_coding	5628.91	853.461	9817	8653	4420	2189	297	212	273.244	147.349	110.119	46.3971	7.13235	5.09355	2.75994	0.366046	7.53986	4.70473e-14	3.36329e-12
ENSG00000168016	TRANK1	protein_coding	2922	356.431	2538	10919	912	580	369	37	58.0727	152.852	18.6786	10.1061	7.28469	0.730795	2.84319	0.377288	7.53587	4.85099e-14	3.45051e-12
ENSG00000189319	FAM53B	protein_coding	3290.22	508.803	5264	4765	3302	1064	247	156	223.711	123.892	125.608	34.434	9.05677	5.72281	2.6451	0.351164	7.53238	4.98235e-14	3.52631e-12
ENSG00000173120	KDM2A	protein_coding	14064.8	2003.22	21060	22553	14281	5486	639	428	563.253	369.027	341.878	111.731	14.7452	9.88103	2.95711	0.39301	7.52428	5.301e-14	3.71488e-12
ENSG00000177301	KCNA2	protein_coding	1406.08	160.641	1556	4451	595	344	124	18	23.0738	40.3808	7.89758	3.88455	1.58648	0.230406	3.02597	0.402157	7.52434	5.29873e-14	3.71488e-12
ENSG00000164687	FABP5	protein_coding	128.923	1317.49	143	183	202	815	826	878	20.8523	16.3259	26.3655	90.5	103.921	110.516	-3.11465	0.414118	-7.52118	5.42832e-14	3.78347e-12
ENSG00000273983	H3C8	protein_coding	1201.52	26875.1	1812	854	1910	7714	11298	24097	208.663	60.1663	196.874	676.457	1122.52	2395.32	-3.95852	0.526357	-7.52061	5.45208e-14	3.78347e-12
ENSG00000109906	ZBTB16	protein_coding	1137.15	152.239	1567	2043	1161	322	86	38	26.2768	20.9594	17.4262	4.1118	1.24424	0.550047	2.86764	0.381354	7.51962	5.49355e-14	3.79375e-12
ENSG00000158195	WASF2	protein_coding	18533.3	2141.7	18254	34629	26129	5028	815	630	892.109	1035.4	1143.01	187.124	34.3654	26.5775	3.12494	0.415729	7.51679	5.61368e-14	3.85798e-12
ENSG00000111678	C12orf57	protein_coding	268.358	4736.93	339	292	433	1541	2840	3661	52.1154	27.4636	59.583	180.403	376.695	485.825	-3.69463	0.491731	-7.51352	5.756e-14	3.93677e-12
ENSG00000111843	TMEM14C	protein_coding	228.472	2519.04	224	409	335	1181	1804	1653	47.0793	52.5912	63.0223	189.019	327.132	299.894	-3.14952	0.41948	-7.50817	5.9961e-14	4.08136e-12
ENSG00000176340	COX8A	protein_coding	293.76	5708.95	392	298	465	1731	2807	4836	220.315	102.467	233.926	740.846	1361.15	2346.16	-3.76832	0.502061	-7.50572	6.1093e-14	4.13862e-12
ENSG00000139168	ZCRB1	protein_coding	333.899	2572.59	380	563	454	2263	1771	1411	11.0533	10.019	11.8204	50.1264	44.4459	35.4282	-2.81057	0.374683	-7.5012	6.32358e-14	4.22344e-12
ENSG00000148411	NACC2	protein_coding	1385.22	189.63	2271	1961	1359	428	61	68	87.3786	46.1609	46.8032	12.5402	2.02499	2.25845	2.85334	0.380382	7.50124	6.32148e-14	4.22344e-12
ENSG00000176209	SMIM19	protein_coding	117.209	1088.94	102	236	169	617	844	642	6.95638	9.84699	10.3166	32.0437	49.6627	37.7948	-2.98362	0.397704	-7.50212	6.27932e-14	4.22344e-12
ENSG00000275714	H3C1	protein_coding	198.818	3696.66	264	173	335	1201	1971	3011	144.286	57.8462	163.883	499.847	929.42	1420.51	-3.77187	0.503078	-7.49758	6.50047e-14	4.32129e-12
ENSG00000173706	HEG1	protein_coding	2045.16	286.965	3069	3397	1992	728	117	63	85.516	57.9101	49.683	15.4474	2.81281	1.51532	2.89375	0.386155	7.49377	6.69238e-14	4.42818e-12
ENSG00000174231	PRPF8	protein_coding	23888.2	3926.04	44657	34450	16927	10262	1476	848	1093.35	516.023	370.953	191.327	31.179	17.9218	2.6366	0.351879	7.49293	6.73541e-14	4.43602e-12
ENSG00000232119	MCTS1	protein_coding	158.576	1345.88	140	291	245	875	847	882	3.61109	4.59211	5.65646	17.1867	18.8495	19.6378	-2.87523	0.384426	-7.47928	7.47314e-14	4.89921e-12
ENSG00000164611	PTTG1	protein_coding	543.677	5146.22	604	479	1043	3257	2442	3898	84.9091	41.1966	131.241	348.665	296.188	473.012	-3.05794	0.408924	-7.47801	7.54563e-14	4.92404e-12
ENSG00000107742	SPOCK2	protein_coding	33341.4	4423.89	34159	84528	30945	9037	2580	1151	1479.33	2239.59	1199.55	298.028	96.4013	43.0276	2.86061	0.382702	7.47477	7.73409e-14	5.02398e-12
ENSG00000118418	HMGN3	protein_coding	162.053	1288.95	203	250	215	1284	966	612	55.5831	41.8789	52.693	267.723	228.207	144.648	-2.88098	0.385532	-7.47274	7.85427e-14	5.05588e-12
ENSG00000198856	OSTC	protein_coding	227.692	1900.51	212	402	350	1251	1250	1207	36.4233	42.2549	53.8244	163.672	185.292	179.004	-2.85968	0.38267	-7.47297	7.84059e-14	5.05588e-12
ENSG00000164080	RAD54L2	protein_coding	3103.16	425.688	4360	5472	3143	1097	150	103	99.8694	76.6832	64.4404	19.1349	2.96443	2.03656	2.94825	0.395588	7.45282	9.13635e-14	5.85467e-12
ENSG00000197077	KIAA1671	protein_coding	1164.5	105.248	1170	3894	488	263	69	8	19.7435	40.2016	7.37101	3.37963	1.0046	0.116531	3.37417	0.453152	7.44599	9.62229e-14	6.13842e-12
ENSG00000114739	ACVR2B	protein_coding	2159.09	316.474	3449	3961	1625	786	138	69	60.9733	42.841	25.7139	10.5814	2.10489	1.05295	2.79103	0.375038	7.442	9.91723e-14	6.29832e-12
ENSG00000179085	DPM3	protein_coding	73.744	1341.33	101	102	96	470	1027	887	45.0833	27.855	38.356	159.759	395.521	341.768	-3.74897	0.503953	-7.43913	1.01354e-13	6.40825e-12
ENSG00000111237	VPS29	protein_coding	187.306	1441.43	207	309	266	1295	881	852	17.8539	16.3054	20.5359	85.0564	65.5607	63.4331	-2.80106	0.376755	-7.4347	1.04808e-13	6.59734e-12
ENSG00000250317	SMIM20	protein_coding	82.328	970.171	74	172	112	401	877	539	12.7453	18.1241	17.2665	52.5941	130.324	80.1348	-3.22349	0.433753	-7.43161	1.07284e-13	6.72345e-12
ENSG00000167548	KMT2D	protein_coding	8208.64	1064.3	13441	13352	6935	3527	202	127	147.437	89.6045	68.091	29.4615	1.91175	1.20252	3.3308	0.448287	7.43007	1.08541e-13	6.77236e-12
ENSG00000243678	NME2	protein_coding	79.042	1635.01	103	115	105	443	1301	1090	11.4572	7.82611	10.4544	37.5247	124.86	104.66	-3.85661	0.51917	-7.42841	1.09912e-13	6.82799e-12
ENSG00000184752	NDUFA12	protein_coding	249.073	2710.61	296	380	351	1507	2008	1665	9.99415	7.84957	10.6079	38.7473	58.4955	48.5268	-3.17885	0.428019	-7.42687	1.11194e-13	6.87756e-12
ENSG00000106400	ZNHIT1	protein_coding	203.026	3155.62	247	317	275	1127	2220	2203	13.6799	10.7412	13.6329	47.5318	106.083	105.321	-3.52969	0.47589	-7.41703	1.19773e-13	7.3598e-12
ENSG00000183049	CAMK1D	protein_coding	2466.39	364.841	4172	3597	2208	808	131	127	133.186	70.2528	63.0931	19.6426	3.6082	3.49971	2.72298	0.367139	7.41676	1.20025e-13	7.3598e-12
ENSG00000140992	PDPK1	protein_coding	2732.95	369.905	3735	4704	2960	947	123	96	95.0409	73.2311	67.4186	18.3503	2.70041	2.10865	2.96534	0.40037	7.4065	1.2968e-13	7.91772e-12
ENSG00000131143	COX4I1	protein_coding	1517.37	19239.3	1476	2180	2590	6865	14558	12793	85.0911	76.8888	133.649	301.378	724.109	636.625	-3.29686	0.44533	-7.40318	1.32962e-13	8.08341e-12
ENSG00000169442	CD52	protein_coding	1131.09	19958.7	1131	3196	865	4687	27116	6495	336.202	581.236	230.156	1060.98	6954.53	1666.59	-3.59515	0.485791	-7.4006	1.35567e-13	8.20672e-12
ENSG00000203811	H3C14	protein_coding	20.613	1141.73	54	3	15	248	432	1078	9.05353	0.307719	2.25104	31.6628	62.4903	156.011	-5.04437	0.682698	-7.38887	1.48082e-13	8.92636e-12
ENSG00000169020	ATP5ME	protein_coding	235.025	3411.83	361	297	281	1680	2730	2035	107.541	54.1294	74.9278	381.111	701.675	523.294	-3.55777	0.481712	-7.38567	1.51685e-13	9.10494e-12
ENSG00000120860	WASHC3	protein_coding	280.984	2419.26	271	605	350	1489	2347	1095	28.35	38.7211	32.7732	118.618	211.837	98.8805	-2.88583	0.390894	-7.38263	1.55194e-13	9.25554e-12
ENSG00000170584	NUDCD2	protein_coding	209.209	1501.12	158	338	383	1056	827	1033	4.97983	6.51753	10.805	25.3452	22.4889	28.1042	-2.68947	0.36431	-7.38237	1.55495e-13	9.25554e-12
ENSG00000137288	UQCC2	protein_coding	116.156	1551.52	161	141	162	808	810	1182	9.53301	5.10777	8.58593	36.4325	41.3803	60.4136	-3.39653	0.460415	-7.3771	1.61777e-13	9.58935e-12
ENSG00000135441	BLOC1S1	protein_coding	38.95	750.127	45	66	52	220	477	570	7.54461	6.76981	7.80361	28.088	68.9997	82.4921	-3.73003	0.505904	-7.37301	1.6682e-13	9.84719e-12
ENSG00000174282	ZBTB4	protein_coding	7920.17	973.146	8599	17567	8463	2426	425	209	389.341	486.618	342.985	83.6463	16.6026	8.16849	3.07664	0.41734	7.37202	1.68064e-13	9.87968e-12
ENSG00000103121	CMC2	protein_coding	98.598	1025.38	108	143	154	597	612	714	2.3866	1.93331	3.04611	10.0463	11.6684	13.6197	-3.10873	0.421951	-7.36751	1.7385e-13	1.01778e-11
ENSG00000196683	TOMM7	protein_coding	935.42	13123.5	1081	1595	1242	4848	12564	7028	171.405	154.727	176.274	585.376	1718.82	961.929	-3.41573	0.463691	-7.36638	1.75327e-13	1.02221e-11
ENSG00000053254	FOXN3	protein_coding	14534.1	1607.76	15897	32572	15180	4507	503	318	395.703	496.028	338.215	85.4309	10.8026	6.83273	3.30215	0.448341	7.36528	1.76777e-13	1.02646e-11
ENSG00000156831	NSMCE2	protein_coding	185.208	1565.68	154	312	315	877	1177	949	14.2952	17.7187	26.1726	61.9928	94.2647	76.0409	-2.87212	0.390186	-7.3609	1.8268e-13	1.05643e-11
ENSG00000276410	H2BC3	protein_coding	676.377	10301.8	1052	622	947	4673	6158	7571	599.751	216.947	483.252	2028.73	3029	3725.82	-3.60746	0.490548	-7.35395	1.92431e-13	1.10831e-11
ENSG00000196367	TRRAP	protein_coding	15549	2495.14	26768	27373	10319	6780	929	466	372.116	232.806	128.401	71.7738	11.1425	5.59193	2.72579	0.371221	7.34276	2.09229e-13	1.2002e-11
ENSG00000153774	CFDP1	protein_coding	158.41	1212.45	138	231	286	888	864	701	11.4886	11.7655	21.3119	56.2957	62.0593	50.3756	-2.81094	0.382872	-7.34173	2.10857e-13	1.20468e-11
ENSG00000152127	MGAT5	protein_coding	5043.23	756.909	6358	12532	3526	1495	487	184	201.397	242.863	99.973	36.0618	13.3096	5.03111	2.66086	0.36255	7.33931	2.147e-13	1.21686e-11
ENSG00000241468	ATP5MF	protein_coding	253.318	3257.22	335	390	317	1578	2227	2188	43.6666	31.1012	36.9855	156.634	250.455	246.187	-3.35215	0.456733	-7.33942	2.14516e-13	1.21686e-11
ENSG00000008513	ST3GAL1	protein_coding	17085.4	2857.45	23616	31516	16825	5528	1621	866	740.712	604.759	472.352	132.034	43.8663	23.4463	2.54299	0.34665	7.3359	2.20235e-13	1.24328e-11
ENSG00000164032	H2AZ1	protein_coding	823.422	7730.29	973	1018	1323	4838	4328	5459	119.007	76.1754	144.839	450.607	456.72	576.348	-3.00014	0.409091	-7.33369	2.23898e-13	1.25896e-11
ENSG00000148834	GSTO1	protein_coding	343.966	4584.43	437	466	492	1997	2824	3342	71.7501	46.8096	72.3059	249.685	400.046	473.653	-3.36906	0.459462	-7.33262	2.25699e-13	1.26409e-11
ENSG00000176386	CDC26	protein_coding	145.463	1111.94	102	299	233	662	983	570	24.1222	43.2609	49.3219	119.22	200.574	116.36	-2.76786	0.377556	-7.33098	2.28477e-13	1.26965e-11
ENSG00000183598	H3C13	protein_coding	216.368	4855.78	353	168	305	1385	2464	4092	208.971	60.8456	161.614	624.36	1258.51	2091.03	-3.98183	0.543114	-7.33147	2.27638e-13	1.26965e-11
ENSG00000287080	H3C3	protein_coding	1246.16	25159.8	1968	1010	1801	7771	12956	20903	1124.28	353.003	920.937	3380.64	6385.92	10307.9	-3.8653	0.527987	-7.32081	2.46472e-13	1.36432e-11
ENSG00000273841	TAF9	protein_coding	269.585	1946.73	233	408	479	1380	1241	1231	26.3505	28.2294	48.4882	118.846	121.09	120.172	-2.70902	0.370841	-7.30508	2.77096e-13	1.52789e-11
ENSG00000092847	AGO1	protein_coding	5598.5	692.961	7019	10192	6400	1997	200	131	140.3	124.638	114.506	30.3972	3.44919	2.2603	3.19713	0.438247	7.29528	2.98048e-13	1.63708e-11
ENSG00000147669	POLR2K	protein_coding	106.462	854.082	94	190	168	631	481	572	15.5997	19.2908	24.9555	79.7428	68.8713	81.9403	-2.81101	0.385805	-7.28607	3.19128e-13	1.74612e-11
ENSG00000165264	NDUFB6	protein_coding	98.684	1252.85	115	121	161	559	777	906	23.0366	14.8291	28.8679	85.272	134.291	156.662	-3.32858	0.457162	-7.28098	3.31402e-13	1.80633e-11
ENSG00000127481	UBR4	protein_coding	18694	3199.26	35848	25658	13101	8526	1080	718	403.588	176.728	132.022	73.0959	10.4906	6.97769	2.58367	0.354919	7.27959	3.34832e-13	1.81534e-11
ENSG00000164182	NDUFAF2	protein_coding	47.897	607.9	60	93	51	347	429	384	2.41008	2.28545	1.83366	10.6141	14.8677	13.3145	-3.3589	0.461433	-7.27928	3.35608e-13	1.81534e-11
ENSG00000173221	GLRX	protein_coding	225.462	2079.37	216	477	288	1109	1797	1131	9.62764	13.0075	11.4902	37.6419	69.1065	43.5153	-2.95085	0.405475	-7.27751	3.40048e-13	1.83239e-11
ENSG00000114125	RNF7	protein_coding	207.958	2067.95	168	480	274	912	1461	1387	15.0367	26.284	21.9513	62.16	112.823	107.16	-3.00096	0.412511	-7.27487	3.46761e-13	1.86152e-11
ENSG00000077152	UBE2T	protein_coding	165.91	1149.71	176	150	325	1148	491	777	29.5792	15.4232	48.8906	146.923	71.1968	112.722	-2.72943	0.375735	-7.26423	3.75163e-13	2.00642e-11
ENSG00000197747	S100A10	protein_coding	1217.29	13293.2	1178	1867	2007	5372	9002	9309	323.184	313.369	492.855	1122.31	2130.82	2204.55	-3.10551	0.427578	-7.26303	3.78521e-13	2.01679e-11
ENSG00000147687	TATDN1	protein_coding	138.397	1006.24	107	322	186	702	820	528	6.21759	11.4473	9.67429	31.0634	41.1109	26.4841	-2.71801	0.374442	-7.25882	3.90483e-13	2.07276e-11
ENSG00000145247	OCIAD2	protein_coding	191.638	2175.27	185	386	256	877	2109	1126	20.6861	26.406	25.6222	74.676	203.465	108.682	-3.1564	0.435011	-7.2559	3.98991e-13	2.11005e-11
ENSG00000183826	BTBD9	protein_coding	1005.4	144.972	1721	1796	661	344	72	31	50.1018	31.988	17.2243	7.62614	1.80846	0.779018	2.74647	0.378553	7.25519	4.01099e-13	2.11335e-11
ENSG00000150316	CWC15	protein_coding	236.324	2236.03	324	341	298	1621	1606	1290	32.9027	21.186	27.0876	125.355	140.714	113.081	-3.0556	0.421347	-7.25199	4.10707e-13	2.15599e-11
ENSG00000090266	NDUFB2	protein_coding	119.08	1739.43	160	173	153	714	1251	1169	9.98935	6.60803	8.55021	33.946	67.3875	63.0006	-3.48763	0.48108	-7.2496	4.18003e-13	2.17968e-11
ENSG00000100526	CDKN3	protein_coding	230.518	2171.44	267	217	421	1353	1018	1659	40.376	20.0761	56.9852	155.806	132.82	216.557	-3.01933	0.416544	-7.24852	4.21349e-13	2.17968e-11
ENSG00000173821	RNF213	protein_coding	140410	23547.6	370086	104100	44730	76216	5151	2937	3596.47	618.918	389.082	564.019	43.1887	24.6372	2.5132	0.346681	7.24933	4.18845e-13	2.17968e-11
ENSG00000239672	NME1	protein_coding	49.091	573.153	66	47	79	375	287	421	5.36584	2.33776	5.74895	23.2166	20.1317	29.5453	-3.30278	0.455623	-7.24893	4.20064e-13	2.17968e-11
ENSG00000186951	PPARA	protein_coding	3544.6	571.114	5740	5401	3305	1392	202	162	120.558	69.4014	62.1334	22.2638	3.66051	2.93707	2.66846	0.368227	7.24678	4.26797e-13	2.19986e-11
ENSG00000213064	SFT2D2	protein_coding	11421.3	974.014	8353	23773	17718	2668	293	219	206.752	359.998	392.546	50.2883	6.2572	4.67913	3.56448	0.492281	7.24076	4.4619e-13	2.29152e-11
ENSG00000065518	NDUFB4	protein_coding	388.336	5437.95	501	485	574	2150	3244	4097	74.1068	43.8905	75.9976	242.177	414.005	523.118	-3.41279	0.471448	-7.23895	4.52184e-13	2.30565e-11
ENSG00000176619	LMNB2	protein_coding	7373.22	1251.51	11775	7022	9824	2981	315	456	605.974	221.086	452.532	116.823	13.9865	20.2568	2.59568	0.35856	7.23918	4.514e-13	2.30565e-11
ENSG00000137876	RSL24D1	protein_coding	968.823	5708.06	688	1972	1555	5022	3943	3122	28.942	50.7523	58.5516	160.876	143.111	113.367	-2.49303	0.344673	-7.23304	4.72308e-13	2.39966e-11
ENSG00000185900	POMK	protein_coding	3286	351.759	3643	5279	4747	1046	93	62	81.104	71.9024	94.5955	17.7333	1.78637	1.19148	3.3921	0.469082	7.23136	4.78189e-13	2.4209e-11
ENSG00000143198	MGST3	protein_coding	79.939	796.939	80	162	103	441	760	384	2.75849	3.41746	3.17897	11.5796	22.6099	11.4294	-3.05314	0.42264	-7.22396	5.04961e-13	2.54737e-11
ENSG00000186174	BCL9L	protein_coding	3791.06	389.509	3738	9874	3508	1095	138	66	96.2017	155.469	80.8111	21.4601	3.06427	1.46623	3.35749	0.465575	7.21149	5.53426e-13	2.78199e-11
ENSG00000134248	LAMTOR5	protein_coding	261.465	2399.89	280	284	478	1402	1320	1740	32.5543	20.2012	49.7446	124.129	132.412	174.627	-2.98053	0.413438	-7.20913	5.63105e-13	2.82068e-11
ENSG00000100387	RBX1	protein_coding	164.842	1439.77	169	238	271	900	803	1019	15.1751	13.0747	21.7812	61.5405	62.2107	78.9828	-2.88807	0.400679	-7.20794	5.68046e-13	2.83545e-11
ENSG00000137563	GGH	protein_coding	127.165	1009.98	141	117	241	829	486	703	3.68655	1.87152	5.64009	16.5055	10.9633	15.8661	-2.87717	0.399384	-7.20403	5.84583e-13	2.89766e-11
ENSG00000229833	PET100	protein_coding	17.985	366.754	22	33	21	118	258	260	2.8226	2.5903	2.41165	11.5288	28.5596	28.7948	-3.82287	0.530642	-7.20424	5.83684e-13	2.89766e-11
ENSG00000118263	KLF7	protein_coding	2572.07	332.119	2909	5236	2927	807	127	89	87.2014	96.0257	78.5363	18.4216	3.28464	2.30294	2.98574	0.41454	7.20255	5.90959e-13	2.90899e-11
ENSG00000120533	ENY2	protein_coding	298.519	2079.37	274	698	351	1842	1402	1155	11.2137	17.4768	12.858	57.4066	49.5052	40.8032	-2.67995	0.372068	-7.20285	5.89682e-13	2.90899e-11
ENSG00000213719	CLIC1	protein_coding	2768.74	25275.2	2761	3979	4650	13047	17839	16385	394.731	348.031	595.054	1420.43	2200.44	2022.06	-2.94022	0.40842	-7.19901	6.06511e-13	2.97525e-11
ENSG00000115128	SF3B6	protein_coding	323.437	2927.43	426	435	448	2090	2019	1751	105.134	65.6795	98.9641	392.782	429.905	373.019	-2.99506	0.416231	-7.19566	6.216e-13	3.03879e-11
ENSG00000100097	LGALS1	protein_coding	2329.6	39501.7	3373	2082	3579	13128	21743	31659	877.68	331.443	833.585	2601.31	4881.4	7111	-3.65387	0.508148	-7.19056	6.45252e-13	3.14361e-11
ENSG00000107185	RGP1	protein_coding	2936.14	422.529	3583	5428	3411	976	185	114	139.6	129.386	118.957	28.9576	6.21892	3.83404	2.81896	0.392097	7.18944	6.50572e-13	3.15872e-11
ENSG00000137038	DMAC1	protein_coding	165.811	1921.29	188	251	245	864	1411	1250	19.1337	15.6287	22.319	66.9619	123.9	109.815	-3.20702	0.446446	-7.18343	6.7984e-13	3.28065e-11
ENSG00000278705	H4C2	protein_coding	609.721	8561.33	816	633	953	3404	5298	6325	170.087	80.7221	177.804	540.311	952.789	1138.03	-3.45095	0.480411	-7.18334	6.80298e-13	3.28065e-11
ENSG00000149196	HIKESHI	protein_coding	103.463	1098.03	141	156	127	710	713	707	11.4033	7.71869	9.19353	43.7263	49.7513	49.3564	-3.15992	0.44093	-7.16649	7.69439e-13	3.69799e-11
ENSG00000164167	LSM6	protein_coding	130.923	1050.48	125	240	192	721	680	665	8.73087	10.2557	12.0037	38.3492	40.9789	40.0943	-2.80271	0.391292	-7.16271	7.90992e-13	3.78877e-11
ENSG00000169689	CENPX	protein_coding	59.219	871.664	87	66	81	407	486	659	15.7771	7.32254	13.1481	56.2053	76.0414	103.159	-3.51295	0.490533	-7.1615	7.97982e-13	3.80943e-11
ENSG00000063587	ZNF275	protein_coding	3840.78	522.532	5563	5244	4709	1596	105	100	189.581	109.335	143.643	41.4184	3.08731	2.94171	3.13852	0.438302	7.16065	8.02966e-13	3.8204e-11
ENSG00000278463	H2AC4	protein_coding	544.531	8964.51	705	432	965	2814	5067	7152	371.418	139.241	455.06	1128.94	2303.19	3252.48	-3.62804	0.506961	-7.15645	8.27932e-13	3.92606e-11
ENSG00000170860	LSM3	protein_coding	274.858	2770.47	378	394	347	1816	1595	1904	31.244	19.9241	25.6727	114.305	113.747	135.848	-3.08188	0.430926	-7.15176	8.56717e-13	4.04905e-11
ENSG00000186395	KRT10	protein_coding	75.623	1060.53	75	117	122	339	635	822	9.62696	9.18802	14.017	33.1361	70.3244	91.0779	-3.3465	0.468285	-7.14629	8.91549e-13	4.19973e-11
ENSG00000184675	AMER1	protein_coding	558.565	62.966	884	1053	411	147	22	20	29.1941	21.2755	12.1494	3.69687	0.62686	0.570147	3.06729	0.429618	7.13959	9.36118e-13	4.39512e-11
ENSG00000164880	INTS1	protein_coding	3430.04	577.851	6500	4272	2776	1337	231	169	198.665	79.8816	75.9442	31.118	6.09149	4.45869	2.50281	0.350779	7.13499	9.6794e-13	4.52958e-11
ENSG00000088812	ATRN	protein_coding	1839.3	292.823	2958	3189	1484	607	146	89	93.634	61.7587	42.0472	14.6318	3.98743	2.43186	2.58302	0.362123	7.13301	9.81977e-13	4.5802e-11
ENSG00000148444	COMMD3	protein_coding	51.364	569.697	66	66	75	357	348	384	6.31221	3.8618	6.42047	26.0004	28.7158	31.7016	-3.21399	0.451174	-7.12361	1.05135e-12	4.88777e-11
ENSG00000173207	CKS1B	protein_coding	221.509	1846.92	227	206	439	1159	830	1431	26.9336	14.9535	46.6231	104.719	84.9672	146.562	-2.86808	0.40267	-7.12265	1.05873e-12	4.89012e-11
ENSG00000188186	LAMTOR4	protein_coding	232.937	3373.42	280	323	346	1131	2577	2250	40.1548	28.3394	44.4143	123.514	318.859	278.532	-3.44003	0.482941	-7.12308	1.05543e-12	4.89012e-11
ENSG00000167286	CD3D	protein_coding	1723.05	16490.6	1550	3546	2378	6942	14345	9475	559.616	783.259	768.489	1908.61	4468.51	2952.91	-2.94568	0.413597	-7.12209	1.06301e-12	4.89397e-11
ENSG00000119705	SLIRP	protein_coding	132.47	1303.47	158	257	150	807	933	796	16.6733	16.5922	14.1685	64.8501	84.9473	72.5087	-3.04748	0.427937	-7.12134	1.06887e-12	4.90507e-11
ENSG00000197136	PCNX3	protein_coding	2603.56	437.054	4761	2886	2533	1031	176	121	165.874	61.5156	78.9921	27.3535	5.29051	3.63898	2.52842	0.355077	7.12076	1.07335e-12	4.9098e-11
ENSG00000116288	PARK7	protein_coding	1037.62	9972.8	1028	1601	1678	4628	7004	6645	119.072	113.453	173.971	408.21	699.95	664.392	-2.97065	0.417248	-7.11963	1.08217e-12	4.9343e-11
ENSG00000198937	CCDC167	protein_coding	108.998	1728.53	156	156	131	639	1229	1192	75.7204	46.3256	56.9151	236.191	514.689	499.434	-3.56865	0.501304	-7.11874	1.08915e-12	4.95024e-11
ENSG00000126351	THRA	protein_coding	2066.49	331.969	3112	3910	1687	552	230	102	117.81	90.5584	57.1645	15.9132	7.51235	3.33317	2.54015	0.356902	7.11722	1.10127e-12	4.97619e-11
ENSG00000142669	SH3BGRL3	protein_coding	1398.58	15486.9	1299	2878	1885	5528	14757	8396	411.708	558.058	534.761	1334.2	4035.37	2297.03	-3.09707	0.435155	-7.11714	1.10186e-12	4.97619e-11
ENSG00000114554	PLXNA1	protein_coding	1342.27	184.248	2688	1174	1253	525	67	28	66.4264	17.7496	27.716	9.87971	1.42853	0.597286	2.87688	0.404666	7.10928	1.16647e-12	5.25133e-11
ENSG00000142856	ITGB3BP	protein_coding	173.067	1204.71	167	282	275	1021	672	771	8.49352	8.77463	12.5191	39.5431	29.488	33.8485	-2.64865	0.372729	-7.1061	1.1937e-12	5.3493e-11
ENSG00000101298	SNPH	protein_coding	623.71	84.922	702	1167	781	133	47	36	34.1398	34.7219	33.9972	4.92549	1.97209	1.51126	2.7853	0.391972	7.10586	1.19575e-12	5.34931e-11
ENSG00000119655	NPC2	protein_coding	202.058	1974.24	183	345	324	862	1599	1199	19.6627	22.6788	31.1605	70.5298	148.233	111.205	-2.98949	0.420855	-7.10337	1.21749e-12	5.42948e-11
ENSG00000115944	COX7A2L	protein_coding	429.104	2681.68	306	781	748	1872	2054	1489	15.1576	23.6684	33.1649	70.6136	87.7837	63.6673	-2.53723	0.357628	-7.09461	1.29719e-12	5.76683e-11
ENSG00000116852	KIF21B	protein_coding	8234.97	1376.91	13662	11360	8096	3976	386	265	311.833	158.633	165.404	69.108	7.60151	5.22116	2.77194	0.391762	7.07557	1.48831e-12	6.59586e-11
ENSG00000092020	PPP2R3C	protein_coding	249.521	1654.4	200	496	383	1197	1123	996	14.3744	21.8097	24.6392	65.513	69.6376	61.792	-2.58398	0.365312	-7.07337	1.5122e-12	6.68091e-11
ENSG00000157045	NTAN1	protein_coding	362.728	2896.7	333	631	569	1634	2210	1732	26.1245	30.286	39.9562	97.6179	149.589	117.291	-2.77592	0.392676	-7.06924	1.55785e-12	6.86129e-11
ENSG00000154358	OBSCN	protein_coding	3247.17	516.381	7362	2971	1992	1330	195	117	51.6578	12.7541	12.5112	7.10666	1.18054	0.708662	2.50069	0.353888	7.06635	1.59066e-12	6.98416e-11
ENSG00000101608	MYL12A	protein_coding	2431.67	17469.3	2439	4028	3718	12112	13625	9572	223.34	225.659	304.742	844.588	1076.46	756.608	-2.67852	0.379138	-7.06478	1.60873e-12	7.0418e-11
ENSG00000106245	BUD31	protein_coding	342.977	3397.94	352	505	557	1572	2325	2304	41.1667	36.133	58.3078	140.001	234.602	232.594	-3.00802	0.425918	-7.06245	1.63588e-12	7.13865e-11
ENSG00000105258	POLR2I	protein_coding	93.706	1360.59	153	126	97	644	1075	828	37.3607	18.8236	21.2014	119.752	226.484	174.529	-3.54146	0.501532	-7.06129	1.64961e-12	7.17656e-11
ENSG00000005075	POLR2J	protein_coding	156.372	2228.29	216	211	205	872	1629	1494	44.2587	26.4506	37.5982	136.062	287.986	264.246	-3.45098	0.488792	-7.06022	1.66244e-12	7.1884e-11
ENSG00000117691	NENF	protein_coding	137.718	1847.94	164	199	201	680	1316	1274	36.0231	26.7423	39.5186	113.742	249.401	241.557	-3.34761	0.474128	-7.06057	1.65819e-12	7.18841e-11
ENSG00000278828	H3C10	protein_coding	1474.42	24010.4	2109	1226	2354	7752	11381	20461	473.36	168.35	472.922	1324.96	2203.94	3964.19	-3.57192	0.50726	-7.0416	1.90037e-12	8.19233e-11
ENSG00000104904	OAZ1	protein_coding	1824.34	18481.9	1902	2625	2970	8106	11879	13147	153.689	129.768	214.811	498.783	828.163	917.004	-3.01578	0.428398	-7.03968	1.92685e-12	8.2707e-11
ENSG00000183172	SMDT1	protein_coding	156.631	1969.86	153	325	201	663	1441	1353	24.5402	31.8918	28.857	80.9794	199.414	187.326	-3.22685	0.458396	-7.03944	1.93018e-12	8.2707e-11
ENSG00000100580	TMED8	protein_coding	7432.3	794.302	8015	15070	8931	2498	155	133	286.728	329.829	285.979	68.0507	4.78413	4.10707	3.47494	0.493775	7.0375	1.95724e-12	8.36145e-11
ENSG00000137076	TLN1	protein_coding	21755	3782.19	37621	36498	15432	10349	1294	756	1057.63	627.741	388.323	221.552	31.3864	18.3459	2.62556	0.373109	7.03696	1.96477e-12	8.36852e-11
ENSG00000204131	NHSL2	protein_coding	1860.53	138.244	879	8051	677	265	121	16	13.7833	77.2364	9.50212	3.16434	1.63702	0.216569	3.29423	0.468183	7.0362	1.97555e-12	8.38931e-11
ENSG00000184831	APOO	protein_coding	18.761	217.885	15	34	31	133	133	148	1.76692	2.45026	3.26854	11.9303	13.517	15.0487	-3.26337	0.464405	-7.027	2.11028e-12	8.9348e-11
ENSG00000123908	AGO2	protein_coding	13537.2	1974.19	16608	26892	14403	4775	673	587	290.974	288.25	225.87	63.7066	10.1732	8.87746	2.83086	0.402946	7.02541	2.13437e-12	9.00996e-11
ENSG00000132359	RAP1GAP2	protein_coding	843.264	105.314	689	2838	517	154	95	25	25.3976	64.0022	17.0582	4.32283	3.02136	0.795476	2.78565	0.396748	7.02119	2.1998e-12	9.25868e-11
ENSG00000168958	MFF	protein_coding	428.44	3065.42	438	772	605	2203	2247	1746	19.7735	21.3223	24.4474	75.7351	87.5219	68.0404	-2.66823	0.380126	-7.01934	2.22919e-12	9.35472e-11
ENSG00000141506	PIK3R5	protein_coding	5118.7	793.711	8638	8437	3967	1312	472	295	319.513	190.929	131.343	36.9559	15.0634	9.41914	2.54475	0.362976	7.01081	2.36938e-12	9.91376e-11
ENSG00000164300	SERINC5	protein_coding	9036.37	1229.91	9130	22714	8657	2822	605	296	265.737	404.467	225.537	62.5478	15.1929	7.43681	2.86295	0.408498	7.00847	2.40931e-12	1.00513e-10
ENSG00000139083	ETV6	protein_coding	9844.81	1348.25	10521	20140	11819	3181	476	415	404.02	473.166	406.251	93.0215	15.7709	13.7565	2.89918	0.413693	7.00804	2.41682e-12	1.00531e-10
ENSG00000133056	PIK3C2B	protein_coding	3154.08	489.803	4608	5295	3174	1353	166	95	125.811	88.4465	77.5677	28.1305	3.91038	2.23894	2.83529	0.40484	7.00348	2.49686e-12	1.0336e-10
ENSG00000276368	H2AC14	protein_coding	1207.46	19765	2206	1011	1392	8013	11632	14930	1286.72	360.775	726.749	3559.15	5853.78	7517.1	-3.6923	0.52722	-7.00334	2.49934e-12	1.0336e-10
ENSG00000117543	DPH5	protein_coding	296.482	2039.99	230	610	450	1249	1823	1023	21.5009	34.8872	37.6538	88.9128	147.034	82.55	-2.61012	0.372881	-6.99986	2.5622e-12	1.05652e-10
ENSG00000177000	MTHFR	protein_coding	3111.8	549.72	4725	4746	3247	1117	266	179	113.946	70.0216	70.0884	20.5127	5.53455	3.72617	2.46238	0.351841	6.99856	2.58601e-12	1.06326e-10
ENSG00000155506	LARP1	protein_coding	11470.6	1568.76	15362	21818	11410	4832	387	243	487.611	423.69	324.175	116.795	10.5984	6.65802	3.14499	0.449511	6.99648	2.62482e-12	1.0761e-10
ENSG00000183513	COA5	protein_coding	130.159	975.243	105	306	168	606	757	558	10.5778	18.8597	15.1489	46.4891	65.7969	48.5236	-2.71949	0.389037	-6.9903	2.74307e-12	1.12135e-10
ENSG00000125611	CHCHD5	protein_coding	73.246	1127.34	78	103	119	306	789	819	5.76112	4.65434	7.86732	17.211	50.2798	52.2167	-3.46194	0.4954	-6.98817	2.785e-12	1.13522e-10
ENSG00000225973	PIGBOS1	protein_coding	31.232	410.745	25	59	50	128	344	258	7.06827	10.2055	12.6535	27.5586	83.9143	62.966	-3.30884	0.473598	-6.9866	2.81635e-12	1.14472e-10
ENSG00000163568	AIM2	protein_coding	232.947	1416.86	227	539	263	1433	1166	601	33.6311	48.8553	34.877	161.672	149.045	76.8604	-2.51828	0.360656	-6.98251	2.89945e-12	1.17514e-10
ENSG00000172586	CHCHD1	protein_coding	179.814	1889.49	206	259	272	897	1306	1266	38.5665	29.6655	45.5806	127.882	210.956	204.593	-3.08547	0.442132	-6.97862	2.98101e-12	1.20477e-10
ENSG00000058668	ATP2B4	protein_coding	22328.2	3316.43	28684	52987	16657	8779	1371	605	838.744	947.91	435.968	195.483	34.5885	15.2707	2.83548	0.406656	6.97268	3.1097e-12	1.25322e-10
ENSG00000151665	PIGF	protein_coding	95.891	693.354	110	141	143	682	358	433	6.21501	4.8739	7.23191	29.3432	17.4517	21.1179	-2.70977	0.38873	-6.97083	3.1507e-12	1.26616e-10
ENSG00000129562	DAD1	protein_coding	359.475	3513.52	344	498	632	1500	2568	2318	125.504	111.157	206.388	416.74	808.35	730.006	-2.99317	0.429887	-6.9627	3.3382e-12	1.33773e-10
ENSG00000110400	NECTIN1	protein_coding	554.652	73.785	1190	494	424	195	25	17	42.266	10.7344	13.4796	5.27415	0.766106	0.521202	2.78983	0.400854	6.95971	3.40965e-12	1.36252e-10
ENSG00000167088	SNRPD1	protein_coding	383.943	2569.79	406	584	598	2089	1580	1580	23.1844	20.4028	30.566	90.8409	77.8451	77.8825	-2.59964	0.373631	-6.95778	3.4568e-12	1.37749e-10
ENSG00000274211	SOCS7	protein_coding	1720.41	284.334	2764	2144	1942	730	98	71	85.2195	40.4421	53.5942	17.1395	2.60694	1.88961	2.65195	0.381183	6.95714	3.47254e-12	1.3799e-10
ENSG00000184270	H2AC21	protein_coding	1078.38	16149.1	1746	988	1436	6340	9788	12084	975.376	337.671	718.043	2697.06	4717.66	5827.09	-3.54674	0.510325	-6.94996	3.65383e-12	1.44789e-10
ENSG00000163041	H3-3A	protein_coding	449.386	2892.18	412	909	622	2259	2616	1282	29.8976	40.3563	40.4015	124.833	163.788	80.3046	-2.54539	0.366427	-6.94653	3.7439e-12	1.47946e-10
ENSG00000028277	POU2F2	protein_coding	5184.29	806.171	6903	9831	5221	2084	289	190	211.261	184.072	143.022	48.5683	7.63104	5.01936	2.78171	0.400636	6.94324	3.83208e-12	1.51012e-10
ENSG00000159199	ATP5MC1	protein_coding	71.036	951.151	101	79	101	432	506	738	10.7234	5.13155	9.59847	34.9277	46.3519	67.6367	-3.3698	0.485725	-6.93766	3.98644e-12	1.5666e-10
ENSG00000142949	PTPRF	protein_coding	863.497	136.782	1841	699	719	398	31	30	47.7164	11.0841	16.6806	7.85544	0.693234	0.671194	2.68063	0.386441	6.93671	4.01343e-12	1.57287e-10
ENSG00000066084	DIP2B	protein_coding	4517.65	702.408	6779	8496	3749	1724	235	204	181.831	139.42	90.0089	35.2138	5.43844	4.7233	2.71701	0.391959	6.93188	4.1529e-12	1.62305e-10
ENSG00000159399	HK2	protein_coding	5919.26	986.751	9142	8293	6488	2522	244	310	428.895	238.029	272.451	90.1007	9.87652	12.5541	2.69558	0.38931	6.92399	4.39088e-12	1.71136e-10
ENSG00000177700	POLR2L	protein_coding	117.663	1481.28	154	169	157	624	1199	907	37.9723	25.4942	34.6508	117.167	255.076	193.049	-3.30419	0.477871	-6.9144	4.69847e-12	1.82624e-10
ENSG00000133773	CCDC59	protein_coding	182.559	1321.51	215	267	267	1090	868	773	16.9679	12.8916	18.8611	65.5072	59.1035	52.6601	-2.71121	0.392545	-6.90676	4.95858e-12	1.92209e-10
ENSG00000108175	ZMIZ1	protein_coding	2893.68	381.724	3256	4725	4077	1032	102	98	83.6728	74.2865	93.7796	20.1954	2.26154	2.1739	3.03823	0.44004	6.90443	5.0405e-12	1.94854e-10
ENSG00000145990	GFOD1	protein_coding	444.922	57.639	728	531	503	133	15	22	18.9148	8.44058	11.6978	2.63145	0.336252	0.493407	2.91296	0.421964	6.90333	5.07963e-12	1.95834e-10
ENSG00000116752	BCAS2	protein_coding	199.483	1264.02	164	364	323	948	920	712	35.3244	47.9669	62.2733	155.494	170.972	132.381	-2.53841	0.368207	-6.89397	5.42574e-12	2.08613e-10
ENSG00000175324	LSM1	protein_coding	169.27	1335.01	150	312	260	729	1037	794	24.8486	31.6208	38.5524	91.9627	148.216	113.539	-2.74923	0.398851	-6.89288	5.46724e-12	2.092e-10
ENSG00000204482	LST1	protein_coding	54.604	681.435	86	43	80	399	261	565	10.4679	3.20211	8.716	36.9833	27.4097	59.3637	-3.32351	0.482171	-6.8928	5.47044e-12	2.092e-10
ENSG00000183978	COA3	protein_coding	59.634	786.53	65	104	82	274	584	532	9.34578	9.14837	10.5532	30.0004	72.4469	66.0278	-3.29836	0.478834	-6.88832	5.64557e-12	2.15318e-10
ENSG00000118680	MYL12B	protein_coding	1452.4	10901.3	1546	2142	2295	7134	8474	6120	246.97	209.345	328.16	867.844	1167.96	843.916	-2.72788	0.396351	-6.88247	5.88222e-12	2.23736e-10
ENSG00000167716	WDR81	protein_coding	1252.63	194.717	1702	3147	717	339	148	47	58.44	66.1083	22.0363	8.86388	4.38447	1.39303	2.55323	0.370996	6.8821	5.89773e-12	2.23736e-10
ENSG00000127540	UQCR11	protein_coding	100.72	1330.15	107	207	121	452	900	958	13.9016	16.4535	14.0713	44.719	100.885	107.438	-3.27056	0.475325	-6.88067	5.95716e-12	2.2539e-10
ENSG00000108590	MED31	protein_coding	31.239	273.058	27	45	57	221	149	180	3.55782	3.62778	6.72299	22.1761	16.9399	20.4741	-2.95929	0.430143	-6.87977	5.99486e-12	2.26142e-10
ENSG00000171204	TMEM126B	protein_coding	136.591	954.237	118	316	171	730	658	556	13.5603	22.2169	17.5894	63.8828	65.2406	55.1538	-2.65219	0.385524	-6.87944	6.00884e-12	2.26142e-10
ENSG00000183011	NAA38	protein_coding	134.49	1845.79	192	176	173	727	1324	1252	27.9681	15.6849	22.5567	80.6435	166.4	157.427	-3.40144	0.494576	-6.87749	6.09152e-12	2.28649e-10
ENSG00000273611	ZNHIT3	protein_coding	246.075	2040.67	242	474	338	1113	1499	1268	10.0477	12.0404	12.5614	35.1902	53.6981	45.4449	-2.79635	0.40669	-6.87586	6.16163e-12	2.30672e-10
ENSG00000167468	GPX4	protein_coding	876.006	10698.5	980	918	1577	3664	5378	8861	134.764	77.2323	194.11	383.687	638.078	1051.83	-3.19456	0.465114	-6.86834	6.49546e-12	2.42531e-10
ENSG00000132510	KDM6B	protein_coding	2483.67	333.478	3044	3851	3357	965	80	72	114.332	88.4921	112.86	27.6009	2.59249	2.33436	3.07666	0.448127	6.8656	6.62142e-12	2.46587e-10
ENSG00000147677	EIF3H	protein_coding	3791.55	28841	3518	6799	5773	16036	26158	14716	151.81	179.497	222.984	526.954	973.896	548.159	-2.70181	0.393643	-6.8636	6.71472e-12	2.49181e-10
ENSG00000100209	HSCB	protein_coding	55.032	582.024	53	89	88	255	419	386	10.1204	10.3972	15.0408	37.0795	69.0301	63.6239	-3.07746	0.44839	-6.86336	6.72609e-12	2.49181e-10
ENSG00000177169	ULK1	protein_coding	1825.26	298.268	2387	3547	1830	672	146	76	86.9725	79.0677	59.6827	18.6454	4.58973	2.39032	2.6228	0.382352	6.85966	6.90271e-12	2.55059e-10
ENSG00000170627	GTSF1	protein_coding	42.155	376.55	42	71	64	255	262	228	4.62003	4.77817	6.30149	21.3604	24.8657	21.6493	-2.94519	0.429591	-6.85579	7.09186e-12	2.6137e-10
ENSG00000178741	COX5A	protein_coding	833.76	9390.29	914	1117	1362	3488	6556	6546	191.376	143.088	255.262	556.149	1184.36	1183.12	-3.12964	0.456566	-6.85474	7.14445e-12	2.62628e-10
ENSG00000133321	PLAAT4	protein_coding	828.699	8964.65	537	2642	760	2072	12236	2892	114.687	345.209	145.286	336.98	2254.68	533.154	-2.96952	0.433343	-6.85259	7.25244e-12	2.6443e-10
ENSG00000160007	ARHGAP35	protein_coding	6964.75	1226.91	12439	11099	4887	3192	411	301	296.547	161.882	104.284	57.9488	8.45384	6.19423	2.54109	0.370812	6.85278	7.24278e-12	2.6443e-10
ENSG00000164258	NDUFS4	protein_coding	211.439	2011.88	259	311	297	1107	1558	1197	61.2514	44.9972	62.8696	199.36	317.898	244.356	-2.99402	0.436924	-6.8525	7.2572e-12	2.6443e-10
ENSG00000170310	STX8	protein_coding	170.997	1497.08	186	328	216	836	1244	834	14.9468	16.1257	15.5367	51.1583	86.2504	57.8516	-2.87759	0.419947	-6.85229	7.26784e-12	2.6443e-10
ENSG00000106355	LSM5	protein_coding	310.104	2086.69	340	500	451	1694	1316	1263	20.1061	18.0895	23.8722	76.2844	67.1443	64.4711	-2.59804	0.379314	-6.84929	7.42148e-12	2.69332e-10
ENSG00000169567	HINT1	protein_coding	1855.95	19946	2318	2586	2652	8894	13696	13596	90.4149	61.7111	92.5908	264.178	460.919	457.774	-3.09875	0.452813	-6.84333	7.73725e-12	2.80077e-10
ENSG00000120697	ALG5	protein_coding	121.342	842.072	131	212	168	723	660	417	2.62968	2.6036	3.01862	11.052	11.4309	7.2257	-2.65964	0.38915	-6.8345	8.22915e-12	2.97127e-10
ENSG00000158411	MITD1	protein_coding	301.886	1897.38	421	318	450	2165	1010	1075	27.1515	12.5472	25.9772	106.327	56.2001	59.8457	-2.60153	0.380753	-6.8326	8.33889e-12	3.00327e-10
ENSG00000100814	CCNB1IP1	protein_coding	458.791	2939.42	415	735	768	2075	2039	1758	31.3101	33.926	51.864	119.214	132.727	114.49	-2.53462	0.371327	-6.82584	8.7412e-12	3.14021e-10
ENSG00000104408	EIF3E	protein_coding	4191.03	22428.5	3237	8539	6432	19267	17649	11060	23.8004	38.4111	42.3306	107.877	111.961	70.1955	-2.34391	0.34345	-6.82459	8.81776e-12	3.15973e-10
ENSG00000123179	EBPL	protein_coding	112.456	940.362	111	174	182	532	634	614	19.7553	18.946	28.9934	72.1016	97.354	94.3282	-2.82454	0.413915	-6.82395	8.85695e-12	3.1658e-10
ENSG00000117118	SDHB	protein_coding	391.218	3270.9	423	557	624	1824	2117	2199	50.5346	40.711	66.7269	165.938	218.21	226.771	-2.81754	0.412912	-6.82359	8.87932e-12	3.16585e-10
ENSG00000135956	TMEM127	protein_coding	3082.49	527.264	3227	6684	3527	914	336	169	140.607	178.178	137.557	30.3269	12.6314	6.35636	2.48948	0.364938	6.82165	9.00041e-12	3.201e-10
ENSG00000129197	RPAIN	protein_coding	207.666	1576.14	262	251	319	1229	838	1067	9.789	5.73745	10.6683	34.9673	27.0138	34.4124	-2.75203	0.403566	-6.81928	9.14991e-12	3.24605e-10
ENSG00000114209	PDCD10	protein_coding	355.946	2009.34	291	767	501	1833	1441	1046	24.6698	39.7811	38.0171	118.334	105.4	76.5452	-2.41245	0.35387	-6.81734	9.274e-12	3.28005e-10
ENSG00000100403	ZC3H7B	protein_coding	3234.31	558.163	4345	5697	3501	1283	250	149	114.65	91.9688	82.6887	25.7802	5.69155	3.39379	2.56486	0.376241	6.81707	9.29186e-12	3.28005e-10
ENSG00000074370	ATP2A3	protein_coding	11331.4	2118.23	17409	19249	10307	4454	982	671	701.213	474.343	371.601	136.616	34.1265	23.3298	2.39196	0.350918	6.81628	9.34261e-12	3.2898e-10
ENSG00000133816	MICAL2	protein_coding	9814.78	1755.6	13804	18678	9025	4154	792	429	189.806	157.124	111.076	43.4956	9.39582	5.09185	2.52589	0.370773	6.8125	9.59192e-12	3.36925e-10
ENSG00000119408	NEK6	protein_coding	1751.33	292.943	2440	2736	2028	431	128	154	152.819	104.836	113.69	20.556	6.91674	8.3257	2.52707	0.371349	6.80512	1.00962e-11	3.53767e-10
ENSG00000126705	AHDC1	protein_coding	906.768	139.688	1476	1301	890	377	55	25	49.3912	26.6348	26.6576	9.60679	1.58793	0.722132	2.77239	0.407444	6.80436	1.01501e-11	3.54781e-10
ENSG00000170921	TANC2	protein_coding	2283.71	330.483	3158	3738	2559	986	75	65	38.3448	27.7678	27.812	9.11685	0.785706	0.681272	3.01361	0.443085	6.80142	1.03594e-11	3.61208e-10
ENSG00000151500	THYN1	protein_coding	389.132	2813.53	416	691	536	1900	2260	1516	54.5063	55.3911	62.8617	189.575	255.486	171.461	-2.66731	0.39279	-6.79068	1.11607e-11	3.87251e-10
ENSG00000167470	MIDN	protein_coding	2074.5	347.981	2953	3618	2085	846	170	70	182.397	136.72	115.273	39.7923	9.05958	3.73221	2.63324	0.387765	6.7908	1.11516e-11	3.87251e-10
ENSG00000125870	SNRPB2	protein_coding	347.079	2000.38	303	672	517	1708	1452	1066	32.2567	43.7678	49.2646	138.464	133.367	97.9597	-2.42279	0.357461	-6.7778	1.22024e-11	4.22363e-10
ENSG00000127946	HIP1	protein_coding	1580.7	250.482	2354	2762	1470	701	83	47	72.9836	52.3903	40.7947	16.5505	2.22025	1.25785	2.79979	0.413122	6.77714	1.22575e-11	4.23239e-10
ENSG00000151692	RNF144A	protein_coding	2086.69	289.454	2198	4116	2641	682	98	92	94.6133	108.395	101.756	22.3554	3.63961	3.41842	2.87072	0.423689	6.77553	1.2395e-11	4.26953e-10
ENSG00000065308	TRAM2	protein_coding	1009.04	129.266	1138	2261	1016	338	58	22	44.8355	54.4991	35.8296	10.1408	1.97157	0.748197	3.01467	0.445007	6.77442	1.24904e-11	4.27591e-10
ENSG00000084112	SSH1	protein_coding	9337.67	1468.9	12292	17481	9709	3993	446	337	234.748	204.246	165.967	58.0701	7.34885	5.5555	2.81282	0.415222	6.77427	1.25037e-11	4.27591e-10
ENSG00000087302	RTRAF	protein_coding	966.088	6488.88	862	1862	1424	3973	5447	3474	28.8798	38.1659	42.7037	101.363	157.452	100.469	-2.55899	0.377744	-6.77439	1.24934e-11	4.27591e-10
ENSG00000176261	ZBTB8OS	protein_coding	144.373	1058.69	132	300	195	654	860	583	10.3791	14.4317	13.7243	39.1596	58.3431	39.5702	-2.67279	0.394573	-6.77389	1.25366e-11	4.27687e-10
ENSG00000104880	ARHGEF18	protein_coding	7479.2	1424.98	12799	12837	5265	3296	696	338	463.243	284.253	170.568	90.8434	21.7343	10.56	2.36751	0.349854	6.76715	1.31347e-11	4.4702e-10
ENSG00000100354	TNRC6B	protein_coding	11185.5	1566.53	14098	26020	8990	4601	455	268	195.729	221.011	111.719	48.6434	5.45022	3.21178	3.00907	0.444887	6.76367	1.34536e-11	4.56779e-10
ENSG00000130066	SAT1	protein_coding	1440.49	9708.16	1497	1717	2584	6855	5914	6319	167.457	117.506	258.728	583.934	570.78	610.161	-2.61416	0.386691	-6.76032	1.37687e-11	4.66366e-10
ENSG00000120699	EXOSC8	protein_coding	196.27	1269.2	256	169	337	1315	560	832	20.9726	8.47048	24.7122	82.0375	39.5827	58.8368	-2.62926	0.388952	-6.75984	1.38147e-11	4.66811e-10
ENSG00000187608	ISG15	protein_coding	134.324	2010.67	163	154	219	552	1359	1489	52.1979	30.1713	62.7736	134.61	375.482	411.598	-3.43871	0.508948	-6.75651	1.41351e-11	4.76508e-10
ENSG00000143158	MPC2	protein_coding	263.513	2167.05	232	395	466	1028	1153	1668	24.4173	25.434	43.8999	82.3904	104.699	151.537	-2.73141	0.404524	-6.75215	1.45672e-11	4.89912e-10
ENSG00000100138	SNU13	protein_coding	587.483	3905.7	555	1004	916	2579	2636	2436	52.6447	58.2645	77.7723	186.289	215.731	199.458	-2.54982	0.377687	-6.75116	1.46667e-11	4.92096e-10
ENSG00000204469	PRRC2A	protein_coding	19334.4	3484.74	30714	26660	20527	9849	863	807	935.031	496.544	559.349	228.326	22.6676	21.2069	2.66311	0.394521	6.75025	1.4759e-11	4.94028e-10
ENSG00000117614	SYF2	protein_coding	693.539	3917.77	518	1180	1237	3131	3117	1982	38.1178	53.1237	81.477	175.45	197.897	125.897	-2.42485	0.359284	-6.74912	1.48746e-11	4.96728e-10
ENSG00000126264	HCST	protein_coding	250.448	3618.99	318	474	270	1052	3784	1825	156.543	142.755	118.97	394.362	1607.17	775.499	-3.38951	0.50243	-6.74624	1.51726e-11	5.05494e-10
ENSG00000275221	H2AC15	protein_coding	180.695	2794.04	315	156	222	1053	1537	2202	176.325	53.4239	111.23	448.854	742.303	1063.98	-3.5667	0.529106	-6.74099	1.57313e-11	5.22882e-10
ENSG00000100241	SBF1	protein_coding	6976.09	1299.07	12091	9869	6123	2664	572	451	355.159	177.355	160.988	59.5893	14.4964	11.4354	2.35248	0.34905	6.73968	1.58739e-11	5.26393e-10
ENSG00000165406	MARCHF8	protein_coding	3700.67	548.98	2662	10085	4226	864	410	165	98.3345	227.92	139.732	24.3044	13.0673	5.26132	2.62096	0.388973	6.73815	1.60419e-11	5.30726e-10
ENSG00000168894	RNF181	protein_coding	372.998	4281.7	524	490	488	1909	3005	2878	110.634	63.2941	92.2245	306.929	547.404	524.521	-3.19395	0.474221	-6.73515	1.6376e-11	5.40522e-10
ENSG00000151725	CENPU	protein_coding	265.864	1482.45	320	281	452	1879	677	853	25.5083	13.7039	32.2506	114.059	46.5612	58.6939	-2.43591	0.361928	-6.73037	1.69227e-11	5.57275e-10
ENSG00000105738	SIPA1L3	protein_coding	1838.64	274.908	2137	4155	1758	663	123	64	57.3145	68.1773	42.2034	13.5409	2.84623	1.48168	2.7637	0.410801	6.72761	1.72474e-11	5.66656e-10
ENSG00000198818	SFT2D1	protein_coding	171.993	1233.95	202	232	265	982	631	845	18.1559	12.7574	21.3197	67.2128	48.9328	65.5596	-2.65823	0.395146	-6.72721	1.72949e-11	5.66905e-10
ENSG00000171311	EXOSC1	protein_coding	150.58	1440.64	155	237	234	648	1223	834	12.0275	11.2513	16.2528	38.2907	81.8795	55.8629	-2.95736	0.439969	-6.72173	1.79576e-11	5.87275e-10
ENSG00000196787	H2AC11	protein_coding	2960.04	42802.7	4784	2362	4181	15596	21144	35399	590.328	178.316	461.796	1465.51	2251.09	3770.56	-3.46034	0.514884	-6.72062	1.8095e-11	5.90412e-10
ENSG00000158406	H4C8	protein_coding	1325.49	12084.4	1319	1625	2413	5125	7100	9067	169.306	127.611	277.238	500.951	786.305	1004.63	-2.87828	0.428475	-6.71749	1.84878e-11	6.01849e-10
ENSG00000033327	GAB2	protein_coding	3780.15	652.143	5066	6714	4069	1596	285	149	207.606	168.331	149.256	49.806	10.0768	5.27078	2.60419	0.387726	6.71658	1.86038e-11	6.0424e-10
ENSG00000176994	SMCR8	protein_coding	4734.54	797.807	5955	10756	3988	1836	393	190	199.271	220.203	119.45	46.7853	11.3465	5.4882	2.57739	0.38382	6.71509	1.87945e-11	6.09043e-10
ENSG00000235453	SMIM27	protein_coding	61.663	716.848	66	158	53	327	536	459	4.69133	6.87096	3.37207	17.7	32.8717	28.1629	-3.20008	0.476652	-6.71366	1.89802e-11	6.13664e-10
ENSG00000005844	ITGAL	protein_coding	59657.2	10922	72292	137137	52239	19993	6551	3434	2034.8	2361.53	1316.12	428.532	159.09	83.4343	2.38533	0.355435	6.711	1.93297e-11	6.23547e-10
ENSG00000145494	NDUFS6	protein_coding	157.351	1559.38	163	233	253	651	1113	1050	51.0209	44.6195	70.8842	155.173	300.58	283.703	-2.98004	0.444235	-6.70825	1.96974e-11	6.33972e-10
ENSG00000180817	PPA1	protein_coding	1786.48	11148	1518	2911	3067	7048	8020	6738	81.5834	95.7151	147.541	288.449	371.885	312.589	-2.48227	0.370203	-6.70515	2.01199e-11	6.46106e-10
ENSG00000169021	UQCRFS1	protein_coding	441.913	3061.13	422	673	738	1898	2104	1923	37.9665	37.0435	59.431	130.034	163.32	149.342	-2.60401	0.38839	-6.70463	2.01921e-11	6.46964e-10
ENSG00000122034	GTF3A	protein_coding	997.276	7811.99	987	1831	1422	4060	6167	4647	93.6542	106.294	120.775	293.366	504.88	380.624	-2.71469	0.404994	-6.70305	2.04113e-11	6.5252e-10
ENSG00000164976	MYORG	protein_coding	305.39	36.3	521	338	339	92	10	11	22.437	8.90537	13.0676	3.01709	0.371562	0.408915	3.00393	0.448381	6.6995	2.09139e-11	6.67089e-10
ENSG00000170653	ATF7	protein_coding	2882.13	343.288	2892	5017	4246	1008	101	58	100.556	106.724	132.147	26.6897	3.02995	1.74081	3.21556	0.480008	6.69897	2.09888e-11	6.67979e-10
ENSG00000197381	ADARB1	protein_coding	3976.36	710.522	6258	5746	4114	1130	366	313	172.901	97.126	101.74	23.7746	8.72463	7.46482	2.38754	0.356698	6.69346	2.1795e-11	6.92087e-10
ENSG00000140264	SERF2	protein_coding	1488.77	16722.9	2158	1840	1950	7610	11191	11535	65.2314	34.0276	52.7604	175.172	291.863	300.979	-3.17304	0.474236	-6.69085	2.21878e-11	7.02993e-10
ENSG00000065060	UHRF1BP1	protein_coding	2020.19	357.53	3017	3375	1971	854	134	102	84.5422	57.8603	49.4371	18.2234	3.23972	2.46724	2.53405	0.378812	6.68946	2.23993e-11	7.08118e-10
ENSG00000109536	FRG1	protein_coding	182.332	1522.39	204	298	258	878	1274	834	34.8976	31.1882	39.5051	114.376	188.036	123.153	-2.82497	0.422355	-6.68861	2.25304e-11	7.10683e-10
ENSG00000108561	C1QBP	protein_coding	850.111	6947.21	897	1100	1453	3805	5413	4118	106.657	80.02	154.643	344.529	555.316	422.666	-2.8144	0.420828	-6.68777	2.26597e-11	7.13179e-10
ENSG00000175215	CTDSP2	protein_coding	10867.2	1778.39	10409	22967	13900	3452	1016	531	532.027	718.187	635.927	134.36	44.8046	23.4278	2.56973	0.384294	6.68688	2.27981e-11	7.15951e-10
ENSG00000113312	TTC1	protein_coding	267.047	1575.12	214	546	400	1189	1362	750	6.03446	9.41945	10.0961	25.5317	33.1365	18.2557	-2.43905	0.364814	-6.68575	2.29748e-11	7.16842e-10
ENSG00000135404	CD63	protein_coding	313.861	3085.07	324	524	467	1233	2381	1982	37.1411	36.7494	47.9176	107.633	235.491	196.122	-2.9542	0.44186	-6.68583	2.29612e-11	7.16842e-10
ENSG00000150779	TIMM8B	protein_coding	86.369	792.859	80	197	104	358	837	356	19.0492	28.6986	22.166	64.9146	171.955	73.1727	-2.88673	0.431789	-6.68552	2.30107e-11	7.16842e-10
ENSG00000197386	HTT	protein_coding	7066.65	1305.94	13668	9708	4817	3056	526	369	177.294	77.042	55.9286	30.1868	5.88681	4.1317	2.35832	0.352757	6.68541	2.3028e-11	7.16842e-10
ENSG00000159496	RGL4	protein_coding	172.698	1341.93	173	285	265	781	1091	753	10.1871	10.2673	13.9674	35.0209	55.4284	38.2746	-2.73836	0.40965	-6.68463	2.31508e-11	7.19092e-10
ENSG00000197081	IGF2R	protein_coding	7986.92	1426.82	14178	14297	4670	3318	657	358	174.077	107.394	51.3229	31.0225	6.95979	3.79422	2.4111	0.360726	6.68403	2.32456e-11	7.20462e-10
ENSG00000006625	GGCT	protein_coding	90.379	644.225	81	113	173	436	367	441	14.1085	12.0416	26.9718	57.8304	55.1527	66.3052	-2.67803	0.400722	-6.68302	2.34069e-11	7.23882e-10
ENSG00000274180	NATD1	protein_coding	1067.04	168.429	745	3329	967	198	177	39	41.9475	114.676	48.7353	8.48962	8.59859	1.89552	2.55843	0.382882	6.68204	2.35634e-11	7.27144e-10
ENSG00000105270	CLIP3	protein_coding	539.009	52.034	376	1456	637	110	31	12	27.7273	65.6885	42.0462	6.17712	1.97236	0.76386	3.18282	0.47635	6.68167	2.36228e-11	7.274e-10
ENSG00000272325	NUDT3	protein_coding	2434.72	304.654	2382	6589	2111	823	130	48	66.8022	113.052	52.9914	17.5761	3.14555	1.16199	3.05343	0.457051	6.68072	2.37774e-11	7.30578e-10
ENSG00000270170	NCBP2AS2	protein_coding	91.001	786.17	84	180	128	382	641	463	26.8068	35.1436	36.5631	92.833	176.493	127.544	-2.83247	0.424162	-6.67782	2.42524e-11	7.43567e-10
ENSG00000160712	IL6R	protein_coding	1943.54	305.576	2075	4519	1979	644	163	83	89.2773	118.952	76.2143	21.1	6.05083	3.08258	2.63517	0.394728	6.6759	2.45719e-11	7.51127e-10
ENSG00000164758	MED30	protein_coding	114.229	954.292	129	143	189	582	500	700	24.8721	16.8681	32.6176	85.4513	83.1757	116.502	-2.81288	0.42136	-6.6757	2.46046e-11	7.51127e-10
ENSG00000140612	SEC11A	protein_coding	881.792	4858.09	644	1948	1295	3389	4076	2476	32.5567	60.2492	58.5992	130.467	177.784	108.048	-2.34597	0.35167	-6.67094	2.54164e-11	7.74248e-10
ENSG00000107882	SUFU	protein_coding	1853.12	331.299	2540	3698	1665	682	175	96	102.501	91.3001	60.142	20.9582	6.0931	3.34411	2.44977	0.36732	6.66931	2.57006e-11	7.81233e-10
ENSG00000143106	PSMA5	protein_coding	689.261	5378.59	688	1068	1106	2816	3671	3553	33.3131	31.6378	47.9347	103.832	153.361	148.503	-2.71131	0.406645	-6.66751	2.60176e-11	7.89182e-10
ENSG00000084207	GSTP1	protein_coding	659.351	7954.73	826	700	1083	2820	4589	6190	130.007	67.405	152.575	337.994	623.173	840.988	-3.20144	0.48033	-6.66509	2.6451e-11	8.00621e-10
ENSG00000149639	SOGA1	protein_coding	385.91	51.924	619	613	350	119	28	11	11.4765	6.95323	5.80836	1.68011	0.447899	0.176045	2.82146	0.424081	6.65314	2.86913e-11	8.66587e-10
ENSG00000174886	NDUFA11	protein_coding	66.571	845.793	93	90	86	350	606	569	5.33595	3.15922	4.41667	15.2922	29.9989	28.1809	-3.29939	0.49601	-6.65187	2.8939e-11	8.72215e-10
ENSG00000029534	ANK1	protein_coding	1856.35	313.849	3486	3338	864	933	98	46	89.6414	52.5141	19.8867	18.2699	2.17426	1.02106	2.65534	0.399312	6.64979	2.93508e-11	8.80896e-10
ENSG00000162604	TM2D1	protein_coding	113.131	729.17	122	176	171	670	448	425	6.14073	5.41977	7.70414	25.6808	19.4555	18.4656	-2.56341	0.385484	-6.64986	2.93369e-11	8.80896e-10
ENSG00000188636	RTL6	protein_coding	1220.19	187.237	900	3209	1445	262	137	68	46.1113	100.587	66.2676	10.2221	6.05606	3.00737	2.56363	0.385539	6.64946	2.94169e-11	8.81022e-10
ENSG00000276293	PIP4K2B	protein_coding	4632.54	757.373	5456	9180	5196	1802	297	210	261.897	269.592	223.251	65.8695	12.3003	8.70139	2.65881	0.400118	6.64506	3.03091e-11	9.05834e-10
ENSG00000119421	NDUFA8	protein_coding	138.467	1232.83	146	223	208	604	875	806	50.4175	47.1131	64.2924	158.832	260.7	240.257	-2.86407	0.431406	-6.63892	3.15999e-11	9.40461e-10
ENSG00000138085	ATRAID	protein_coding	258.504	2369.84	280	421	377	1093	1949	1403	38.504	35.4192	46.4042	114.457	231.241	166.54	-2.89844	0.43658	-6.63897	3.15874e-11	9.40461e-10
ENSG00000122033	MTIF3	protein_coding	384.973	2403.31	363	696	576	1720	1896	1287	62.872	73.7511	89.2979	226.857	283.331	192.417	-2.4901	0.375107	-6.63835	3.17212e-11	9.42099e-10
ENSG00000166595	CIAO2B	protein_coding	360.028	3563.49	489	378	552	1832	2212	2502	128.082	60.573	129.415	365.408	499.883	565.691	-3.04467	0.45868	-6.63789	3.18213e-11	9.43105e-10
ENSG00000068654	POLR1A	protein_coding	2155.25	393.978	3696	3595	1577	986	152	96	52.1054	31.0069	19.8999	10.5852	1.84884	1.16825	2.46744	0.371943	6.63394	3.26853e-11	9.62957e-10
ENSG00000112787	FBRSL1	protein_coding	1742.27	322.802	2555	2970	1713	623	166	109	75.5216	53.7087	45.3216	14.023	4.23343	2.78112	2.38093	0.358874	6.63443	3.25752e-11	9.62957e-10
ENSG00000114405	C3orf14	protein_coding	13.178	170.784	15	16	22	118	72	132	0.949094	0.619364	1.24597	5.68556	3.93056	7.2095	-3.35107	0.505143	-6.63389	3.26943e-11	9.62957e-10
ENSG00000196526	AFAP1	protein_coding	1223.01	204.306	1425	2003	1665	376	74	94	39.4968	33.9653	41.3075	7.93612	1.76963	2.24899	2.5606	0.386032	6.63313	3.28649e-11	9.65984e-10
ENSG00000066379	POLR1H	protein_coding	199.524	2065.1	227	238	336	847	1276	1519	17.1636	11.0095	22.7399	48.7684	83.2409	99.1409	-3.03393	0.457507	-6.63145	3.32416e-11	9.75041e-10
ENSG00000080854	IGSF9B	protein_coding	2451.61	474.603	4785	1591	2790	1245	70	169	74.3766	15.1298	38.8174	14.7366	0.938765	2.26754	2.4368	0.367572	6.62946	3.36921e-11	9.86223e-10
ENSG00000203852	H3C15	protein_coding	15.981	470.831	28	13	20	83	190	443	4.69442	1.33345	3.00139	10.5968	27.4841	64.1123	-4.09399	0.617635	-6.6285	3.39114e-11	9.90603e-10
ENSG00000129566	TEP1	protein_coding	5063.8	989.274	8173	8693	4110	2336	445	244	199.049	129.526	89.5961	43.3238	9.3507	5.12959	2.37047	0.357855	6.62412	3.49328e-11	1.01627e-09
ENSG00000131242	RAB11FIP4	protein_coding	4183.98	754.39	4752	8932	4467	1404	408	258	86.0859	98.9949	72.4335	19.3685	6.37706	4.03449	2.42564	0.366176	6.62426	3.48999e-11	1.01627e-09
ENSG00000103222	ABCC1	protein_coding	9457.93	1900.28	15591	10900	10819	4321	574	695	495.502	211.937	307.77	104.575	15.7394	19.0664	2.33521	0.352614	6.62255	3.53046e-11	1.02499e-09
ENSG00000124562	SNRPC	protein_coding	408.533	3689.23	509	507	626	1949	2452	2473	113.876	69.3951	125.359	332.046	473.301	477.584	-2.9171	0.440538	-6.62168	3.55149e-11	1.02899e-09
ENSG00000087086	FTL	protein_coding	5410.71	60601.5	7266	6145	8083	24583	37606	44558	2316.12	1198.39	2306.25	5967.26	10342.6	12260.4	-3.13736	0.474459	-6.6125	3.77873e-11	1.09086e-09
ENSG00000142252	GEMIN7	protein_coding	74.157	873.264	77	119	113	296	540	661	11.1987	10.5885	14.7104	32.7826	67.7605	82.9838	-3.11843	0.471601	-6.61244	3.78035e-11	1.09086e-09
ENSG00000107957	SH3PXD2A	protein_coding	3474.55	639.227	5535	4687	3740	1598	164	208	130.72	67.7218	79.0614	28.7392	3.34174	4.24035	2.53241	0.383103	6.61024	3.83685e-11	1.09605e-09
ENSG00000110917	MLEC	protein_coding	8616.25	1384.99	9694	16221	10728	3329	482	412	418.058	427.976	414.114	109.325	17.9343	15.3371	2.69615	0.407839	6.61083	3.82175e-11	1.09605e-09
ENSG00000116030	SUMO1	protein_coding	396.115	2135.95	334	790	588	1890	1501	1149	43.0712	62.3269	67.8712	185.599	167.004	127.901	-2.33876	0.353785	-6.61067	3.82587e-11	1.09605e-09
ENSG00000181163	NPM1	protein_coding	8337.99	51468.9	9534	11399	13034	42505	36045	28689	318.498	232.973	389.742	1081.3	1038.92	827.294	-2.51173	0.379949	-6.61069	3.8253e-11	1.09605e-09
ENSG00000028137	TNFRSF1B	protein_coding	33791.5	6508.16	50318	51857	36150	16507	2396	1591	3697.82	2331.52	2377.93	923.771	151.92	100.927	2.47254	0.374032	6.61049	3.83041e-11	1.09605e-09
ENSG00000145050	MANF	protein_coding	410.52	2891.37	399	596	697	1711	1911	1889	51.7901	47.3291	80.9794	169.121	214.012	211.65	-2.61276	0.3953	-6.60955	3.85484e-11	1.09898e-09
ENSG00000143772	ITPKB	protein_coding	5618.53	1026.03	7925	9797	5729	2568	383	258	312.722	236.516	202.351	77.1662	13.0395	8.78803	2.5366	0.383887	6.60768	3.90401e-11	1.11077e-09
ENSG00000108557	RAI1	protein_coding	1191.64	209.054	1906	1760	1174	535	86	44	54.5102	30.7947	30.0532	11.6515	2.12206	1.08623	2.5679	0.388708	6.60624	3.94203e-11	1.11935e-09
ENSG00000105576	TNPO2	protein_coding	3621.72	665.286	4938	6067	4045	1562	275	182	195.243	146.759	143.156	47.0304	9.38125	6.21167	2.48988	0.377147	6.60188	4.05965e-11	1.15045e-09
ENSG00000115350	POLE4	protein_coding	84.64	857.05	102	83	148	425	544	599	14.1597	7.04922	18.3901	44.928	65.1565	71.7785	-3.07942	0.466489	-6.60126	4.07687e-11	1.15303e-09
ENSG00000108961	RANGRF	protein_coding	230.708	2361.33	280	321	339	1039	1391	1758	54.7462	38.3981	59.3285	154.698	234.654	296.707	-2.99913	0.454379	-6.60049	4.09791e-11	1.15668e-09
ENSG00000162065	TBC1D24	protein_coding	506.385	72.685	752	704	592	172	34	17	17.0954	9.79136	12.0462	2.97759	0.666877	0.333599	2.7615	0.418471	6.59902	4.13894e-11	1.16595e-09
ENSG00000196636	SDHAF3	protein_coding	70.338	503.502	76	99	113	416	328	296	17.6575	14.0721	23.4997	73.601	65.7499	59.3638	-2.69872	0.408994	-6.59844	4.15512e-11	1.16607e-09
ENSG00000275023	MLLT6	protein_coding	12454.5	2091.46	17053	21397	13480	6056	627	372	348.749	267.716	246.758	94.3131	11.0633	6.56703	2.79334	0.423335	6.59842	4.15576e-11	1.16607e-09
ENSG00000173163	COMMD1	protein_coding	67.16	714.058	73	118	92	295	554	454	8.47317	8.37941	9.55826	26.0747	55.4801	45.4875	-3.0554	0.463091	-6.59783	4.17208e-11	1.16835e-09
ENSG00000126464	PRR12	protein_coding	2212.02	377.796	3086	3719	2384	990	121	94	113.424	83.6261	78.4299	27.7087	3.83705	2.98228	2.65836	0.403431	6.58939	4.41626e-11	1.2343e-09
ENSG00000139718	SETD1B	protein_coding	2026.35	282.837	2487	4409	1903	852	82	42	80.6935	87.5208	55.2675	21.0512	2.29552	1.17632	3.04595	0.462273	6.58906	4.4261e-11	1.23462e-09
ENSG00000100345	MYH9	protein_coding	72746.2	12231	93254	169066	56833	31865	5026	2406	2906.18	3223.44	1585.35	756.211	135.14	64.7238	2.65521	0.403106	6.58688	4.49154e-11	1.24798e-09
ENSG00000188157	AGRN	protein_coding	1360.3	254.717	3038	545	1345	785	25	63	78.3826	8.60274	31.0615	15.4232	0.556514	1.40309	2.50554	0.380377	6.587	4.4881e-11	1.24798e-09
ENSG00000116396	KCNC4	protein_coding	957.523	166.768	1789	1030	910	375	62	55	19.0518	6.71077	8.67433	3.04111	0.569669	0.505595	2.43741	0.370344	6.58148	4.65794e-11	1.29169e-09
ENSG00000130755	GMFG	protein_coding	1306.06	13319.5	1551	2009	1831	5380	10110	8646	310.246	245.857	327.832	819.504	1744.82	1492.87	-3.00372	0.45645	-6.58061	4.68523e-11	1.29649e-09
ENSG00000198113	TOR4A	protein_coding	1099.02	191.967	1685	1752	1079	320	123	65	112.162	71.3488	64.2885	16.2206	7.06405	3.73483	2.42138	0.367972	6.58035	4.69346e-11	1.29649e-09
ENSG00000160796	NBEAL2	protein_coding	7059.72	1373.39	14022	9864	4296	3425	556	322	322.864	138.954	88.5404	60.0542	11.0456	6.39997	2.30672	0.350721	6.5771	4.79718e-11	1.32257e-09
ENSG00000179933	C14orf119	protein_coding	212.435	1697.18	178	420	319	732	1361	1042	16.867	24.3486	27.0567	52.8204	111.27	85.231	-2.70762	0.411707	-6.57655	4.81476e-11	1.32485e-09
ENSG00000000419	DPM1	protein_coding	207.541	1164.21	192	332	343	1095	779	631	5.74678	6.07953	9.18937	24.9581	20.1171	16.303	-2.40564	0.365832	-6.57581	4.83886e-11	1.32891e-09
ENSG00000166340	TPP1	protein_coding	11916.6	2124.18	13404	27778	11332	4454	1200	542	572.363	725.683	433.124	144.831	44.2103	19.9779	2.47456	0.376657	6.56978	5.03894e-11	1.38119e-09
ENSG00000197153	H3C12	protein_coding	591.183	8408.99	942	525	815	2863	4294	6928	304.823	103.936	236.06	705.492	1198.85	1935.17	-3.40712	0.518854	-6.56661	5.14718e-11	1.40815e-09
ENSG00000025800	KPNA6	protein_coding	6053.52	1016.16	7184	11727	6906	2500	406	252	267.477	267.126	230.152	70.8817	13.0422	8.09905	2.64592	0.40296	6.56621	5.16129e-11	1.4093e-09
ENSG00000163820	FYCO1	protein_coding	3273.84	623.098	4957	6674	2328	1502	316	122	154.724	127.448	65.0413	35.7011	8.51001	3.28709	2.42471	0.36937	6.56444	5.22303e-11	1.42117e-09
ENSG00000196498	NCOR2	protein_coding	5126.33	1017.59	6609	8372	6289	1673	506	443	131.301	101.758	111.836	25.3106	8.67337	7.59713	2.28551	0.348168	6.56439	5.22474e-11	1.42117e-09
ENSG00000100385	IL2RB	protein_coding	40517.2	7706.03	50323	67770	50778	16446	3266	2559	3023.53	2491.12	2730.81	752.458	169.305	132.719	2.40907	0.367169	6.56121	5.33713e-11	1.44897e-09
ENSG00000100532	CGRRF1	protein_coding	65.856	459.504	37	144	110	256	291	313	2.25923	5.37936	6.01202	11.9035	15.3305	16.4975	-2.62358	0.400221	-6.55534	5.55149e-11	1.5043e-09
ENSG00000143515	ATP8B2	protein_coding	6572.1	1026.29	5340	20794	4932	1870	835	188	195.157	464.931	161.337	52.0424	26.3289	5.9308	2.58536	0.394509	6.55337	5.62544e-11	1.52143e-09
ENSG00000124126	PREX1	protein_coding	10778.7	2022.5	13269	25844	8508	3943	1246	542	490.615	584.616	281.577	111.02	39.7489	17.2988	2.3583	0.359994	6.55094	5.7175e-11	1.5434e-09
ENSG00000143322	ABL2	protein_coding	1190.65	194.971	1821	2166	998	564	63	32	30.2945	22.0455	14.8612	7.14508	0.904272	0.459534	2.7711	0.423056	6.55019	5.74642e-11	1.54827e-09
ENSG00000166347	CYB5A	protein_coding	150.053	884.712	173	164	260	929	437	547	5.18088	3.00476	6.96946	21.1859	11.2913	14.1403	-2.48689	0.379724	-6.54921	5.78435e-11	1.55554e-09
ENSG00000163882	POLR2H	protein_coding	279.61	2197.99	352	238	496	1422	975	1698	31.0648	12.8502	39.181	95.565	74.2395	129.353	-2.77762	0.424155	-6.54859	5.80832e-11	1.55904e-09
ENSG00000204220	PFDN6	protein_coding	125.578	1115.43	147	174	191	614	935	619	13.821	10.0087	16.0739	43.9605	75.8468	50.2371	-2.90507	0.443652	-6.54808	5.8283e-11	1.56146e-09
ENSG00000159388	BTG2	protein_coding	9576.43	1924.55	14555	16986	8414	3428	1287	551	1465.75	1046.52	758.435	262.883	111.823	47.8975	2.25196	0.343961	6.54713	5.86526e-11	1.56841e-09
ENSG00000129235	TXNDC17	protein_coding	131.021	1309.9	157	220	170	638	734	980	12.2546	10.5059	11.8773	37.9223	49.4312	66.0298	-2.95769	0.451905	-6.54495	5.95159e-11	1.5885e-09
ENSG00000142684	ZNF593	protein_coding	65.989	769.019	86	97	87	326	690	428	32.6191	22.5089	29.5366	94.1596	225.802	140.13	-3.19355	0.488055	-6.54343	6.01245e-11	1.60174e-09
ENSG00000170906	NDUFA3	protein_coding	113.806	1678.99	182	147	126	557	1314	1102	20.4165	10.0887	12.6517	47.5815	127.177	106.71	-3.46948	0.53044	-6.54075	6.12092e-11	1.62759e-09
ENSG00000171159	C9orf16	protein_coding	225.727	3411.05	308	285	313	887	2368	2502	51.7324	29.2863	47.057	113.451	343.161	362.754	-3.42586	0.524019	-6.53766	6.24892e-11	1.65853e-09
ENSG00000048471	SNX29	protein_coding	5029.69	953.729	6281	12707	3446	1930	658	190	154.338	191.027	75.7927	36.114	13.95	4.03006	2.36806	0.362446	6.53355	6.4229e-11	1.70153e-09
ENSG00000145220	LYAR	protein_coding	188.328	1562.44	168	434	231	801	1965	475	20.2447	31.9963	24.9162	73.5035	204.3	49.4093	-2.70568	0.414157	-6.53299	6.44695e-11	1.70473e-09
ENSG00000109390	NDUFC1	protein_coding	96.224	1014.35	117	160	124	459	622	736	10.8497	9.07739	10.2925	32.413	49.7654	58.9147	-3.0284	0.463592	-6.53246	6.46965e-11	1.70755e-09
ENSG00000107833	NPM3	protein_coding	169.125	1424.68	189	160	316	777	820	1027	56.5455	29.2863	84.6236	177.024	211.668	265.228	-2.8643	0.438516	-6.53181	6.49818e-11	1.71191e-09
ENSG00000103490	PYCARD	protein_coding	219.989	2445.56	241	425	274	817	2068	1507	40.3082	43.4884	41.0199	104.057	298.422	217.572	-3.06933	0.470097	-6.52913	6.61508e-11	1.73949e-09
ENSG00000178199	ZC3H12D	protein_coding	7864.08	1599.99	13864	9561	7670	3608	551	552	575.714	242.901	285.09	114.093	19.7412	19.7866	2.27853	0.349014	6.52849	6.64378e-11	1.74381e-09
ENSG00000089289	IGBP1	protein_coding	1270.26	9288.83	1149	2328	1934	4712	8769	4662	171.143	212.144	257.847	534.463	1126.92	599.41	-2.62145	0.401621	-6.52718	6.70178e-11	1.75579e-09
ENSG00000087250	MT3	protein_coding	14.958	239.968	20	7	29	112	45	237	3.30722	0.708174	4.29239	14.1035	6.42023	33.8295	-3.46503	0.530984	-6.52568	6.76917e-11	1.77019e-09
ENSG00000149177	PTPRJ	protein_coding	7879.8	1256.41	10044	19086	5712	2918	528	348	289.879	337.002	147.559	64.131	13.1476	8.66965	2.61218	0.400507	6.52218	6.92908e-11	1.80868e-09
ENSG00000092871	RFFL	protein_coding	3936.87	548.016	3024	10454	4463	1123	330	135	100.345	212.229	132.559	28.3771	9.44785	3.86689	2.7606	0.423322	6.52127	6.9714e-11	1.81639e-09
ENSG00000144711	IQSEC1	protein_coding	5412.31	930.853	6531	12580	4679	2084	440	251	178.104	209.886	114.213	43.2778	10.3526	5.90855	2.52762	0.387655	6.52029	7.01708e-11	1.82495e-09
ENSG00000089154	GCN1	protein_coding	8899.95	1631.77	17912	10110	6682	3496	680	545	514.815	177.773	171.902	76.516	16.8625	13.5213	2.30139	0.353024	6.51908	7.07423e-11	1.83646e-09
ENSG00000118640	VAMP8	protein_coding	330.382	3326.73	350	580	463	1216	2922	1950	108.575	110.077	128.561	287.256	782.071	522.167	-2.96478	0.454928	-6.51704	7.17099e-11	1.85565e-09
ENSG00000204628	RACK1	protein_coding	15826.3	151597	18254	21577	24604	63606	119022	95209	882.939	638.516	1065.24	2342.85	4967.12	3975.24	-2.94541	0.45196	-6.51697	7.17423e-11	1.85565e-09
ENSG00000105639	JAK3	protein_coding	14637.1	2822.1	22720	27231	11502	7524	1054	569	925.879	678.919	419.553	233.49	37.0588	20.0157	2.48663	0.381642	6.51559	7.24052e-11	1.86939e-09
ENSG00000168763	CNNM3	protein_coding	2380.52	429.999	2801	5092	2427	816	225	147	132.1	146.922	102.454	29.3058	9.1554	5.9844	2.42139	0.371661	6.51506	7.266e-11	1.87257e-09
ENSG00000224877	NDUFAF8	protein_coding	61.248	709.09	87	76	82	330	420	521	18.0394	9.64108	15.219	52.1064	75.1377	93.2513	-3.18215	0.488701	-6.51145	7.4431e-11	1.91475e-09
ENSG00000092841	MYL6	protein_coding	1627.56	13376.1	2034	2189	2376	7635	10476	7801	127.65	84.0472	133.47	364.882	567.243	422.603	-2.81337	0.432112	-6.51075	7.47787e-11	1.92022e-09
ENSG00000136147	PHF11	protein_coding	417.325	2147.41	340	978	537	2053	1876	879	19.5239	34.3586	27.6013	89.774	92.9448	43.5702	-2.28868	0.351546	-6.51032	7.49905e-11	1.92219e-09
ENSG00000107263	RAPGEF1	protein_coding	13779.5	2482.78	16673	25140	16385	5787	996	711	660.925	609.694	581.37	174.689	34.0645	24.3288	2.52229	0.387465	6.50973	7.5288e-11	1.92634e-09
ENSG00000278637	H4C1	protein_coding	492.891	5630.54	544	496	909	1774	2633	4834	375.714	209.579	561.94	933.009	1568.97	2881.9	-3.07122	0.472125	-6.50511	7.76353e-11	1.98283e-09
ENSG00000180596	H2BC4	protein_coding	3699.99	44681.3	5903	3110	5208	18571	27095	33112	1965.13	633.413	1551.88	4707.9	7782.37	9515.18	-3.285	0.505152	-6.50298	7.87415e-11	2.00748e-09
ENSG00000109083	IFT20	protein_coding	71.921	518.958	75	131	99	381	403	279	6.45278	6.89549	7.6241	24.9623	29.9154	20.7206	-2.67377	0.41148	-6.49794	8.14299e-11	2.07231e-09
ENSG00000160710	ADAR	protein_coding	21044.9	3640.37	27353	41092	21158	9818	1209	794	620.35	570.161	429.511	169.562	23.6572	15.5441	2.67378	0.411624	6.4957	8.2651e-11	2.09963e-09
ENSG00000107223	EDF1	protein_coding	1123.39	11356.3	1545	1536	1467	5236	9566	6582	351.028	213.507	298.34	905.913	1875.2	1290.88	-3.03997	0.468139	-6.49372	8.37439e-11	2.1236e-09
ENSG00000139684	ESD	protein_coding	440.076	2923.46	414	737	698	1753	1897	1925	32.5896	35.494	49.1816	105.084	128.84	130.805	-2.51775	0.387757	-6.49311	8.40832e-11	2.12841e-09
ENSG00000156030	MIDEAS	protein_coding	5709.26	907.567	7284	9388	7047	2687	260	151	149.981	118.263	129.879	42.1315	4.61895	2.68384	2.88377	0.44454	6.48709	8.7508e-11	2.21117e-09
ENSG00000100596	SPTLC2	protein_coding	4555.63	810.997	5166	9789	4831	1647	385	269	159.242	184.608	133.294	38.6609	10.2393	7.15764	2.46421	0.379924	6.48607	8.81061e-11	2.22234e-09
ENSG00000196465	MYL6B	protein_coding	351.243	4055.52	493	431	480	1584	3024	2683	41.9998	22.4639	36.6024	102.761	222.273	197.303	-3.17958	0.490352	-6.48429	8.91514e-11	2.24472e-09
ENSG00000197312	DDI2	protein_coding	3727.97	564.065	3613	10001	3328	1289	294	127	82.3714	139.496	67.9141	22.3787	5.7831	2.49934	2.69498	0.415691	6.48313	8.9836e-11	2.25796e-09
ENSG00000077235	GTF3C1	protein_coding	4157.31	839.871	6797	7016	3357	2072	362	190	163.218	103.074	72.1557	37.8892	7.50006	3.93839	2.35068	0.362636	6.4822	9.03926e-11	2.26794e-09
ENSG00000178980	SELENOW	protein_coding	294.12	2595.35	320	542	386	1212	1778	1755	16.9294	17.5428	18.2787	48.8278	81.1572	80.1458	-2.81927	0.434956	-6.48172	9.06797e-11	2.27114e-09
ENSG00000106771	TMEM245	protein_coding	9612.27	1482.11	8409	21329	12514	3108	676	479	245.679	381.244	327.256	69.1478	17.0402	12.0802	2.65654	0.410243	6.47554	9.44753e-11	2.3582e-09
ENSG00000145912	NHP2	protein_coding	299.72	3072.27	394	397	420	1348	1916	2222	76.2837	47.0256	72.7868	198.746	320.063	371.358	-3.01503	0.465604	-6.47552	9.44872e-11	2.3582e-09
ENSG00000127125	PPCS	protein_coding	244.092	1574.37	225	461	358	997	1243	882	18.3087	22.9501	26.0751	61.7795	87.2672	61.9523	-2.50357	0.386664	-6.47478	9.49513e-11	2.36563e-09
ENSG00000149932	TMEM219	protein_coding	277.512	3085.52	300	451	406	972	2413	2042	35.041	32.2285	42.4472	86.456	243.174	205.885	-3.05863	0.472647	-6.47128	9.71743e-11	2.41679e-09
ENSG00000110717	NDUFS8	protein_coding	181.088	2608.24	255	220	248	738	1646	1998	15.653	8.26207	13.6263	34.4975	87.1751	105.868	-3.36896	0.520904	-6.46751	9.96277e-11	2.47193e-09
ENSG00000112195	TREML2	protein_coding	627.896	105.474	799	1001	798	142	66	47	58.6091	44.9222	52.3949	7.93196	4.17702	2.97598	2.48569	0.384361	6.46708	9.99128e-11	2.47193e-09
ENSG00000124802	EEF1E1	protein_coding	24.127	212.663	24	31	43	172	118	139	3.19128	2.52188	5.11788	17.4163	13.5376	15.9545	-2.95645	0.457144	-6.46722	9.98243e-11	2.47193e-09
ENSG00000152082	MZT2B	protein_coding	625.384	8608.79	843	687	946	2407	5459	6587	154.083	76.8231	154.77	335.024	860.883	1039.27	-3.32428	0.51415	-6.46557	1.00916e-10	2.49242e-09
ENSG00000076043	REXO2	protein_coding	308.68	1759.54	376	425	455	1760	1049	1002	28.6009	19.7783	30.9792	101.948	68.8449	65.7919	-2.41813	0.374089	-6.46404	1.01944e-10	2.51345e-09
ENSG00000006757	PNPLA4	protein_coding	54.002	395.324	28	133	83	165	348	225	2.27909	6.62312	6.04712	10.2273	24.4392	15.8088	-2.66106	0.411847	-6.46128	1.03823e-10	2.55534e-09
ENSG00000217555	CKLF	protein_coding	24.472	284.731	34	45	24	227	123	209	8.13076	6.58375	5.13726	41.3382	25.3783	43.1431	-3.19462	0.49451	-6.46017	1.04587e-10	2.56969e-09
ENSG00000234616	JRK	protein_coding	893.299	161.995	1717	1326	556	424	67	31	42.4535	20.0584	12.3051	7.98331	1.4293	0.661635	2.45101	0.379423	6.45983	1.04824e-10	2.57108e-09
ENSG00000214194	SMIM30	protein_coding	83.133	506.819	68	173	121	434	369	269	10.244	15.9446	16.316	49.7877	47.9612	34.9804	-2.49566	0.386478	-6.45744	1.06487e-10	2.60737e-09
ENSG00000115568	ZNF142	protein_coding	1884.4	352.481	2681	3505	1752	839	160	84	64.3907	51.5019	37.6642	15.3448	3.31552	1.74148	2.45657	0.380448	6.45704	1.06767e-10	2.60963e-09
ENSG00000005007	UPF1	protein_coding	3833.67	773.736	6228	5763	3604	1653	327	257	201.697	114.185	104.473	40.766	9.13701	7.18452	2.28076	0.353235	6.45679	1.06946e-10	2.60963e-09
ENSG00000169118	CSNK1G1	protein_coding	2795.31	382.979	2915	6739	2766	1010	120	95	84.1469	119.015	71.4693	22.2021	2.98872	2.36721	2.91878	0.452075	6.4564	1.0722e-10	2.61184e-09
ENSG00000020426	MNAT1	protein_coding	127.443	856.17	144	179	198	662	534	532	10.3122	7.84242	12.6918	36.1011	32.994	32.8862	-2.59045	0.401252	-6.45592	1.0756e-10	2.61565e-09
ENSG00000261150	EPPK1	protein_coding	245.855	25.67	511	265	176	62	13	5	8.86441	2.81244	2.73281	0.819019	0.19457	0.0748707	3.03108	0.469736	6.45274	1.09847e-10	2.66671e-09
ENSG00000112304	ACOT13	protein_coding	168.403	1119.82	121	484	176	658	884	643	7.64557	18.7102	9.95417	31.6609	48.1927	35.071	-2.57847	0.399741	-6.45037	1.11579e-10	2.70412e-09
ENSG00000104979	C19orf53	protein_coding	534.554	6547.62	882	687	564	2656	5433	3957	204.578	97.4889	117.095	469.129	1087.26	792.263	-3.28806	0.510085	-6.4461	1.14763e-10	2.77657e-09
ENSG00000164574	GALNT10	protein_coding	2660.31	471.393	2387	7178	2560	766	351	135	63.1412	116.164	60.6134	15.4299	8.01073	3.08253	2.40127	0.372638	6.44399	1.16374e-10	2.81077e-09
ENSG00000143727	ACP1	protein_coding	729.346	4018.46	640	1459	1052	2988	2919	2275	42.7141	59.5737	62.8456	151.861	168.085	131.065	-2.32616	0.361179	-6.44047	1.19106e-10	2.87187e-09
ENSG00000105514	RAB3D	protein_coding	2008.29	382.799	2651	2811	2703	815	149	136	167.89	108.914	153.224	39.3048	8.1415	7.43474	2.38865	0.370924	6.43973	1.19689e-10	2.88105e-09
ENSG00000165704	HPRT1	protein_coding	325.912	1699.82	294	369	647	1670	953	1015	50.6369	38.8825	99.7451	219.033	141.617	150.903	-2.36112	0.366952	-6.43442	1.23948e-10	2.97853e-09
ENSG00000165629	ATP5F1C	protein_coding	838.496	5608.21	962	1308	1201	3802	3863	3419	115.724	96.2642	129.318	348.285	400.939	355.027	-2.55455	0.397287	-6.43	1.27606e-10	3.05802e-09
ENSG00000178951	ZBTB7A	protein_coding	4936.07	902.853	6010	10102	5108	1992	397	271	247.571	254.589	188.34	62.4867	14.1098	9.63623	2.46113	0.382769	6.42982	1.27753e-10	3.05802e-09
ENSG00000099308	MAST3	protein_coding	2857.28	524.532	3652	6059	2626	1222	259	120	149.726	151.977	96.3674	38.1516	9.16161	4.2468	2.47842	0.385468	6.42965	1.27901e-10	3.05802e-09
ENSG00000160216	AGPAT3	protein_coding	8678.07	1747.43	10950	15405	10101	3253	813	680	246.868	212.481	203.837	55.848	15.8141	13.2334	2.28728	0.355771	6.42908	1.28374e-10	3.06418e-09
ENSG00000157625	TAB3	protein_coding	6362.54	848.727	5558	17181	6281	2190	351	172	121.401	229.595	122.801	36.4269	6.61479	3.243	2.92468	0.454999	6.42788	1.29392e-10	3.08141e-09
ENSG00000159921	GNE	protein_coding	2905.32	570.77	3908	5179	3099	1211	275	171	185.284	150.223	131.514	43.7221	11.2492	6.9983	2.34685	0.365114	6.42772	1.29529e-10	3.08141e-09
ENSG00000150456	EEF1AKMT1	protein_coding	24.138	209.899	20	50	35	147	171	110	4.13773	6.32864	6.48139	23.1592	30.5234	19.6444	-2.91813	0.454094	-6.42627	1.30777e-10	3.10589e-09
ENSG00000188167	TMPPE	protein_coding	583.224	58.738	524	1352	706	151	34	6	33.7472	53.2711	40.6986	7.40554	1.88925	0.333558	3.26632	0.50831	6.42585	1.31138e-10	3.10928e-09
ENSG00000136888	ATP6V1G1	protein_coding	316.557	1839.79	300	589	461	1435	1586	865	24.1078	28.9574	33.1593	87.8136	109.962	60.002	-2.40368	0.374139	-6.42457	1.32245e-10	3.13031e-09
ENSG00000154518	ATP5MC3	protein_coding	657.062	5423.57	723	1059	953	2624	3576	3727	51.6958	46.3256	60.9927	142.874	220.607	230.033	-2.74368	0.427104	-6.42391	1.32816e-10	3.1386e-09
ENSG00000172115	CYCS	protein_coding	560.68	3324.22	512	731	1043	2415	1354	2563	24.5471	21.4416	44.7593	88.1702	56.0085	106.07	-2.36013	0.367686	-6.41888	1.37284e-10	3.23881e-09
ENSG00000162104	ADCY9	protein_coding	715.931	121.302	1073	1032	802	273	37	45	28.0702	16.5171	18.7797	5.43854	0.835127	1.01618	2.56786	0.400074	6.41845	1.37664e-10	3.2424e-09
ENSG00000140379	BCL2A1	protein_coding	50.673	425.266	49	71	88	247	347	238	13.6728	12.1207	21.9792	52.4846	83.5402	57.326	-2.85398	0.444678	-6.41808	1.38005e-10	3.24506e-09
ENSG00000143222	UFC1	protein_coding	663.28	5600.78	756	1101	912	2675	4689	3236	99.951	89.0555	107.926	269.316	534.872	369.306	-2.79162	0.435153	-6.41527	1.40575e-10	3.30002e-09
ENSG00000007202	KIAA0100	protein_coding	9647.35	2051.53	15930	15017	8446	4560	1042	518	479.076	276.3	227.357	104.43	27.0371	13.4472	2.2231	0.346738	6.41149	1.44107e-10	3.37737e-09
ENSG00000173402	DAG1	protein_coding	909.205	155.039	1181	1897	835	354	84	33	47.3768	46.5577	29.9826	10.8142	2.90736	1.14273	2.55759	0.398938	6.411	1.44569e-10	3.38263e-09
ENSG00000132661	NXT1	protein_coding	107.095	907.463	123	105	194	491	411	725	32.1562	16.7941	45.3973	97.7496	92.7057	163.61	-2.80772	0.438071	-6.40928	1.4621e-10	3.41541e-09
ENSG00000143126	CELSR2	protein_coding	414.515	50.84	756	643	285	147	25	3	16.3599	8.51289	5.5204	2.42242	0.466769	0.0560392	3.06298	0.477931	6.40883	1.46642e-10	3.41988e-09
ENSG00000140320	BAHD1	protein_coding	1250.2	233.817	1750	2481	1092	468	128	69	89.1673	77.3397	49.8033	18.1588	5.62707	3.0348	2.37012	0.369846	6.4084	1.47058e-10	3.42398e-09
ENSG00000152147	GEMIN6	protein_coding	74.282	493.651	66	152	104	355	378	271	4.19994	5.91768	5.9238	17.2029	20.7537	14.8861	-2.56778	0.400771	-6.40711	1.48303e-10	3.44733e-09
ENSG00000155115	GTF3C6	protein_coding	276.591	1971.28	318	458	378	1257	1484	1147	95.8632	84.4693	101.996	288.558	385.979	298.471	-2.62692	0.410202	-6.40398	1.51374e-10	3.51059e-09
ENSG00000169715	MT1E	protein_coding	32.846	435.273	19	25	85	78	96	459	5.01444	4.03661	20.0796	15.6761	21.8597	104.567	-3.09233	0.482886	-6.40384	1.51519e-10	3.51059e-09
ENSG00000143553	SNAPIN	protein_coding	138.096	1072.78	145	250	190	582	848	630	26.5379	27.9929	31.1258	81.1139	133.906	99.5297	-2.70491	0.422419	-6.40338	1.51975e-10	3.51543e-09
ENSG00000180573	H2AC6	protein_coding	1709.89	17976.2	2353	1775	2601	7422	10357	13677	391.661	180.757	387.522	940.769	1487.4	1965.14	-3.05541	0.477185	-6.40299	1.5236e-10	3.51863e-09
ENSG00000137486	ARRB1	protein_coding	4236.68	581.123	9058	4285	2938	959	292	250	254.336	73.6097	73.8407	20.5054	7.07397	6.05939	2.56282	0.400302	6.40221	1.53141e-10	3.53093e-09
ENSG00000182518	FAM104B	protein_coding	25.546	243.349	20	58	35	116	208	138	2.22202	3.94234	3.4806	9.81409	19.9382	13.2346	-2.96444	0.46313	-6.40088	1.54481e-10	3.55607e-09
ENSG00000158716	DUSP23	protein_coding	38.276	494.619	44	73	46	156	440	294	14.7717	14.9937	13.8231	39.882	127.449	85.2	-3.24792	0.507598	-6.3986	1.56803e-10	3.60368e-09
ENSG00000196700	ZNF512B	protein_coding	1312.66	245.232	2200	2077	1091	691	79	46	102.108	58.977	45.3243	24.4225	3.16351	1.84293	2.55451	0.399333	6.39694	1.5852e-10	3.63728e-09
ENSG00000158158	CNNM4	protein_coding	1021.79	185.739	1500	1600	1096	428	90	45	81.8519	53.4153	53.5323	17.785	4.23725	2.11964	2.46708	0.385693	6.3965	1.58979e-10	3.64193e-09
ENSG00000005059	MCUB	protein_coding	745.262	3846.45	531	1863	967	2676	3241	1954	41.4705	89.0156	67.5988	159.149	218.388	131.729	-2.26258	0.35383	-6.39454	1.61033e-10	3.67713e-09
ENSG00000167378	IRGQ	protein_coding	1078.74	172.743	1587	1743	1118	519	39	33	44.6375	29.9936	28.1471	11.1164	0.946439	0.801217	2.85436	0.44636	6.39476	1.60796e-10	3.67713e-09
ENSG00000125652	ALKBH7	protein_coding	223.145	3217.61	280	275	341	758	2090	2474	71.125	42.7371	77.533	146.625	458.052	542.472	-3.3343	0.521457	-6.39419	1.61395e-10	3.67949e-09
ENSG00000100441	KHNYN	protein_coding	5805.16	1227.45	9372	8257	5831	2808	527	346	324.284	174.793	180.594	73.9885	15.7329	10.3343	2.25035	0.352089	6.39142	1.64351e-10	3.73492e-09
ENSG00000204392	LSM2	protein_coding	369.902	3339.67	389	568	575	1343	2234	2358	101.985	91.1056	134.935	268.126	505.331	533.636	-2.82703	0.442316	-6.39144	1.64333e-10	3.73493e-09
ENSG00000143376	SNX27	protein_coding	3727.82	541.982	3817	7435	4786	1494	187	104	63.4168	75.5738	71.1742	18.9019	2.68058	1.49152	2.90781	0.455009	6.39067	1.65162e-10	3.74735e-09
ENSG00000168288	MMADHC	protein_coding	650.682	3367.3	547	1014	1154	2666	2080	2086	70.6372	80.111	133.389	262.168	231.747	232.527	-2.27018	0.355397	-6.38773	1.68369e-10	3.80798e-09
ENSG00000011021	CLCN6	protein_coding	2021.86	355.297	2542	3191	2625	881	126	96	86.3532	66.319	79.8179	22.7904	3.69299	2.81506	2.57782	0.403548	6.38788	1.68198e-10	3.80798e-09
ENSG00000170315	UBB	protein_coding	2626.36	22966.2	3501	3536	3589	11830	17075	14354	620.308	383.298	569.189	1596.15	2610.24	2195.34	-2.86716	0.449022	-6.38535	1.71e-10	3.86135e-09
ENSG00000154079	SDHAF4	protein_coding	42.09	333.108	44	84	53	243	234	195	8.48349	9.90854	9.14673	35.6781	38.9262	32.4541	-2.77724	0.43527	-6.38049	1.76518e-10	3.97963e-09
ENSG00000124733	MEA1	protein_coding	313.25	2939.57	429	334	473	1459	1874	2049	39.479	18.8046	38.9617	102.244	148.793	162.766	-2.96219	0.464556	-6.37638	1.81326e-10	4.08155e-09
ENSG00000164715	LMTK2	protein_coding	2008.12	344.39	2444	4605	1754	741	158	105	74.0216	85.3287	47.5505	17.0903	4.12875	2.74511	2.5063	0.393188	6.37429	1.83807e-10	4.13087e-09
ENSG00000163814	CDCP1	protein_coding	456.838	67.498	302	927	760	76	48	31	12.8838	24.195	29.0214	2.46902	1.76678	1.14159	2.59902	0.407762	6.37385	1.84338e-10	4.13627e-09
ENSG00000120509	PDZD11	protein_coding	136.761	1167.57	152	258	172	571	932	699	31.0534	32.2473	31.4529	88.8331	164.28	123.269	-2.80182	0.439799	-6.37069	1.88178e-10	4.21578e-09
ENSG00000277791	PSMB3	protein_coding	428.969	3663.93	506	453	741	1788	2245	2620	120.28	65.8792	157.662	323.655	460.429	537.596	-2.83701	0.445452	-6.36883	1.90474e-10	4.2605e-09
ENSG00000107282	APBA1	protein_coding	955.765	176.729	1551	1282	1002	440	71	42	37.6188	19.0234	21.7535	8.12679	1.48578	0.879337	2.46174	0.386704	6.36595	1.94082e-10	4.32759e-09
ENSG00000174917	MICOS13	protein_coding	98.237	1249.59	132	140	128	402	914	864	24.8634	16.1333	21.5807	57.6616	148.538	140.48	-3.23678	0.508447	-6.366	1.9402e-10	4.32759e-09
ENSG00000272333	KMT2B	protein_coding	3380.41	668.779	5389	4565	3631	1859	179	156	143.027	74.1243	86.2592	37.572	4.09891	3.57395	2.50127	0.392997	6.36461	1.95791e-10	4.35889e-09
ENSG00000118922	KLF12	protein_coding	8534.39	991.037	6378	26378	7432	2769	428	125	159.33	403.148	166.183	52.6757	9.22491	2.69549	3.14398	0.494283	6.36068	2.00859e-10	4.46472e-09
ENSG00000083457	ITGAE	protein_coding	120.028	1090.03	166	185	142	664	574	798	6.98099	4.7598	5.34522	21.2643	20.8269	28.9684	-2.88012	0.452835	-6.3602	2.01488e-10	4.4717e-09
ENSG00000143543	JTB	protein_coding	78.142	712.113	98	129	98	382	503	457	18.3596	14.7854	16.4335	54.4971	81.3034	73.9036	-2.89996	0.455987	-6.35974	2.021e-10	4.4783e-09
ENSG00000162413	KLHL21	protein_coding	2303.75	449.437	3907	3191	2162	834	239	157	157.187	78.543	77.8567	25.5512	8.29612	5.45237	2.25692	0.354935	6.35869	2.03483e-10	4.49889e-09
ENSG00000197903	H2BC12	protein_coding	4383.61	49186.7	6474	3768	6692	19438	28114	37829	3631.21	1293	3359.72	8302.42	13605.2	18315.4	-3.15849	0.49674	-6.35845	2.038e-10	4.49889e-09
ENSG00000092010	PSME1	protein_coding	1682.53	14124	2000	2283	2557	6827	9921	9327	312.659	218.351	357.8	812.728	1338.14	1258.63	-2.79142	0.439019	-6.35832	2.03977e-10	4.49889e-09
ENSG00000196976	LAGE3	protein_coding	56.878	576.358	66	76	89	255	331	434	19.3091	13.6032	23.3065	56.811	83.5508	109.603	-2.98216	0.46909	-6.35733	2.05293e-10	4.5209e-09
ENSG00000123595	RAB9A	protein_coding	189.909	1080.77	143	272	371	706	623	743	18.7897	21.8656	43.6342	70.6421	70.6281	84.2727	-2.37457	0.373559	-6.35661	2.06259e-10	4.53516e-09
ENSG00000204217	BMPR2	protein_coding	3308.72	451.255	3300	9437	2482	1207	173	87	73.2446	128.146	49.3096	20.4006	3.31293	1.66684	2.88344	0.45368	6.35567	2.07519e-10	4.5488e-09
ENSG00000215193	PEX26	protein_coding	2480.39	379.346	2455	5927	2635	917	166	90	36.4634	53.8578	35.0311	10.3717	2.12725	1.15388	2.72479	0.428704	6.35589	2.07228e-10	4.5488e-09
ENSG00000213390	ARHGAP19	protein_coding	2845.1	456.083	3628	4014	3950	1376	94	91	163.334	110.56	159.175	47.174	3.65126	3.53643	2.88685	0.454295	6.35458	2.09003e-10	4.57427e-09
ENSG00000110046	ATG2A	protein_coding	2208.69	437.99	3196	4163	1958	769	259	150	113.283	90.2757	62.1208	20.7566	7.92065	4.58945	2.25879	0.355618	6.35173	2.12905e-10	4.65251e-09
ENSG00000145649	GZMA	protein_coding	562.088	3804.52	720	1079	589	2775	3651	1615	223.105	204.553	163.365	654.807	976.097	431.979	-2.58103	0.406419	-6.35067	2.14378e-10	4.67751e-09
ENSG00000164236	ANKRD33B	protein_coding	1543.26	296.52	2708	905	2157	808	30	105	74.8634	15.3066	53.3751	17.0101	0.715561	2.50567	2.52882	0.398248	6.34985	2.15527e-10	4.69539e-09
ENSG00000108219	TSPAN14	protein_coding	4929.39	995.432	5108	11955	4867	1452	718	350	79.2774	113.516	67.6126	17.1608	9.61451	4.68899	2.22855	0.351116	6.34704	2.19494e-10	4.77429e-09
ENSG00000174021	GNG5	protein_coding	107.354	1381.79	144	138	150	438	786	1098	35.4436	20.7808	33.0472	82.0962	166.918	233.287	-3.21412	0.506414	-6.34681	2.1982e-10	4.77429e-09
ENSG00000105755	ETHE1	protein_coding	332.368	3463.92	425	460	466	1333	2552	2317	74.2124	49.1421	72.8352	177.252	384.479	349.242	-3.02309	0.476391	-6.34583	2.21236e-10	4.79771e-09
ENSG00000198417	MT1F	protein_coding	43.13	496.349	44	96	49	162	546	228	6.59624	8.80487	6.57518	18.4941	70.6221	29.5047	-3.09657	0.487989	-6.34557	2.21605e-10	4.79841e-09
ENSG00000155438	NIFK	protein_coding	180.764	1008.49	167	411	219	876	759	516	19.0415	28.6705	22.351	76.0612	74.6675	50.7865	-2.37048	0.373884	-6.34014	2.29549e-10	4.96285e-09
ENSG00000144028	SNRNP200	protein_coding	18205	3928.22	33510	25969	13667	9260	1709	1010	831.585	394.272	303.58	174.991	36.5914	21.6355	2.18239	0.344237	6.33977	2.30113e-10	4.96751e-09
ENSG00000184515	BEX5	protein_coding	9.697	122.084	6	16	19	63	88	78	1.69466	2.76477	4.80344	13.5502	21.4446	19.0169	-3.35993	0.530095	-6.33836	2.32224e-10	5.00549e-09
ENSG00000100647	SUSD6	protein_coding	4607.4	758.324	5632	8152	5582	2192	221	140	268.12	237.432	237.862	79.466	9.07745	5.75318	2.80724	0.442943	6.33769	2.33233e-10	5.01963e-09
ENSG00000171960	PPIH	protein_coding	190.855	1156.45	219	184	348	1000	618	751	11.934	6.13432	16.9741	41.4967	29.0558	35.3259	-2.5192	0.397546	-6.33689	2.34455e-10	5.03829e-09
ENSG00000253729	PRKDC	protein_coding	20253	4453	41259	25636	12927	12921	1234	847	743.41	282.598	208.485	177.288	19.1836	13.1737	2.29406	0.362041	6.33646	2.35102e-10	5.04459e-09
ENSG00000196943	NOP9	protein_coding	1454.74	287.24	2009	2730	1404	566	174	77	92.2716	76.7113	57.7196	19.796	6.89512	3.05276	2.31042	0.364768	6.33394	2.38982e-10	5.12012e-09
ENSG00000124422	USP22	protein_coding	11254.7	2104.61	13657	19435	14061	4967	742	648	559.503	487.124	515.622	154.958	26.2274	22.9158	2.48264	0.392023	6.3329	2.40595e-10	5.14693e-09
ENSG00000113732	ATP6V0E1	protein_coding	530.047	3524.39	520	1008	738	2014	2966	1926	89.7288	106.414	113.986	264.644	441.575	286.878	-2.51404	0.397167	-6.32992	2.45282e-10	5.23932e-09
ENSG00000112182	BACH2	protein_coding	2620.71	371.188	2021	6880	3014	794	200	96	57.3325	119.408	76.5325	17.1526	4.89519	2.35082	2.73913	0.433165	6.32352	2.55676e-10	5.45315e-09
ENSG00000108010	GLRX3	protein_coding	253.712	1583.58	223	385	446	944	1073	1016	11.9318	12.6029	21.3601	38.4633	49.5342	46.9254	-2.45995	0.38911	-6.32199	2.58218e-10	5.49911e-09
ENSG00000125741	OPA3	protein_coding	1456.57	262.297	1474	2202	2351	473	120	108	40.9285	37.4071	58.4317	10.0014	2.87484	2.5886	2.40383	0.380415	6.31896	2.63325e-10	5.59949e-09
ENSG00000277224	H2BC7	protein_coding	1776.61	18467.6	2742	1879	2350	8308	12847	12462	636.533	266.863	488.303	1468.67	2573.12	2497.21	-3.09052	0.489332	-6.3158	2.68764e-10	5.70661e-09
ENSG00000198839	ZNF277	protein_coding	436.874	2097.34	245	1181	582	1553	1922	940	14.3355	42.2772	30.4817	69.198	97.03	47.4777	-2.22114	0.351814	-6.3134	2.72968e-10	5.78725e-09
ENSG00000077984	CST7	protein_coding	1293.08	12474.8	1334	2806	1500	4157	12058	6746	415.683	534.937	418.375	986.417	3241.8	1814.54	-2.88468	0.457053	-6.31148	2.76386e-10	5.851e-09
ENSG00000164978	NUDT2	protein_coding	170.058	1581.97	177	280	254	599	1284	987	45.7992	44.3252	58.8283	118.028	286.652	220.453	-2.86663	0.454367	-6.30905	2.80749e-10	5.92572e-09
ENSG00000100206	DMC1	protein_coding	131.774	944.658	132	166	236	550	637	612	10.6444	8.18962	17.0344	33.7741	44.3191	42.6002	-2.64722	0.419588	-6.3091	2.80668e-10	5.92572e-09
ENSG00000100902	PSMA6	protein_coding	103.36	726.687	102	168	162	443	472	476	4.35282	4.3862	6.18804	14.3962	17.3787	17.5344	-2.59154	0.410912	-6.30679	2.84883e-10	6.00406e-09
ENSG00000123131	PRDX4	protein_coding	173.709	1530.84	191	172	323	673	721	1253	28.5873	15.7499	43.2724	76.706	93.1066	161.884	-2.81622	0.44659	-6.30605	2.86248e-10	6.02391e-09
ENSG00000141741	MIEN1	protein_coding	167.65	1784.47	202	285	214	643	1289	1223	27.5324	23.7655	26.1081	66.7387	151.583	143.891	-3.01196	0.477666	-6.30558	2.87124e-10	6.03342e-09
ENSG00000198832	SELENOM	protein_coding	23.538	357.308	27	50	25	94	294	233	2.35216	2.6649	1.94944	6.23597	22.0981	17.5215	-3.40342	0.539853	-6.30436	2.89391e-10	6.07208e-09
ENSG00000168273	SMIM4	protein_coding	25.158	324.466	38	33	30	148	263	195	4.25247	2.25933	3.00502	12.6123	25.3932	18.8367	-3.33476	0.529087	-6.30286	2.92209e-10	6.12219e-09
ENSG00000085871	MGST2	protein_coding	90.019	670.19	133	116	112	552	447	388	11.6413	6.2118	8.7748	36.7929	33.757	29.3154	-2.75194	0.436676	-6.30202	2.93784e-10	6.14614e-09
ENSG00000140990	NDUFB10	protein_coding	485.081	5050.43	614	740	642	1857	4158	3131	163.915	120.862	153.41	377.517	957.723	721.518	-3.01177	0.478132	-6.29903	2.99504e-10	6.25661e-09
ENSG00000171310	CHST11	protein_coding	7874.02	1576.79	10019	15946	7780	3239	761	504	428.48	417.221	297.82	105.485	28.0799	18.6059	2.30558	0.366035	6.29879	2.99979e-10	6.25734e-09
ENSG00000141428	C18orf21	protein_coding	115.375	831.593	93	288	138	419	648	504	15.9781	30.2722	21.2222	54.819	96.0556	74.7458	-2.60796	0.414081	-6.29819	3.01146e-10	6.27247e-09
ENSG00000188322	SBK1	protein_coding	493.038	79.143	599	1339	295	138	73	11	31.7199	43.3804	13.9828	5.5649	3.33528	0.502818	2.57465	0.408818	6.29779	3.01916e-10	6.27932e-09
ENSG00000117632	STMN1	protein_coding	1809.86	9587	2124	1723	3262	9049	4466	6406	94.399	46.8497	129.767	306.258	171.252	245.761	-2.33749	0.371274	-6.29586	3.05704e-10	6.34882e-09
ENSG00000067141	NEO1	protein_coding	722.455	126.904	1122	1201	661	330	46	29	38.2836	25.071	20.1878	8.57448	1.3542	0.854144	2.56462	0.407389	6.29526	3.06884e-10	6.36403e-09
ENSG00000131746	TNS4	protein_coding	896.756	147.283	1559	1276	777	229	99	52	88.8248	44.4782	39.6257	9.93567	4.86662	2.55743	2.44896	0.38916	6.29294	3.11509e-10	6.45056e-09
ENSG00000094916	CBX5	protein_coding	21072.1	3440.38	26377	36912	25087	9965	675	834	486.99	416.937	414.583	140.102	10.7523	13.2915	2.84199	0.451831	6.28995	3.1756e-10	6.56629e-09
ENSG00000100575	TIMM9	protein_coding	190.408	1417.32	183	323	295	735	797	1045	35.8816	38.7465	51.7739	109.744	134.829	176.869	-2.59625	0.412841	-6.28874	3.20063e-10	6.60843e-09
ENSG00000130749	ZC3H4	protein_coding	5484.37	1113.5	9613	7464	4888	3563	225	163	408.975	194.275	186.139	115.432	8.25894	5.98602	2.64181	0.42012	6.28822	3.21132e-10	6.62091e-09
ENSG00000175727	MLXIP	protein_coding	1921.33	370.193	2582	3917	1729	668	197	135	51.6924	47.9769	30.9837	10.1841	3.40284	2.33302	2.3073	0.36694	6.28794	3.21698e-10	6.62298e-09
ENSG00000125810	CD93	protein_coding	255.413	30.768	453	399	188	80	16	4	18.8253	10.1443	6.99308	2.53167	0.573677	0.143488	2.95977	0.470879	6.28564	3.26516e-10	6.71245e-09
ENSG00000141367	CLTC	protein_coding	15385.5	3360.33	27794	23196	11314	7845	1531	844	651.974	332.89	237.555	140.135	30.9855	17.0897	2.16633	0.344877	6.28147	3.3539e-10	6.88494e-09
ENSG00000124610	H1-1	protein_coding	121.738	1307.54	202	108	159	649	676	1010	74.1846	24.2658	52.267	181.502	214.197	320.182	-3.1315	0.498589	-6.28073	3.36999e-10	6.90799e-09
ENSG00000110200	ANAPC15	protein_coding	188.569	1502.6	221	291	267	802	1222	865	21.283	17.1451	23.0154	58.815	101.535	71.9067	-2.74061	0.436708	-6.27562	3.4825e-10	7.12835e-09
ENSG00000180921	FAM83H	protein_coding	343.88	48.066	622	587	207	141	16	7	27.7642	16.0303	8.27051	4.79277	0.616196	0.269715	2.85409	0.455077	6.27166	3.57207e-10	7.30118e-09
ENSG00000088888	MAVS	protein_coding	5887.46	1171.73	7860	11684	5565	2806	532	274	185.393	168.605	117.491	50.4002	10.8265	5.57872	2.38742	0.380826	6.26904	3.63282e-10	7.4147e-09
ENSG00000061337	LZTS1	protein_coding	282.603	31.614	363	375	405	88	9	7	17.6628	11.1633	17.6391	3.26069	0.377833	0.294011	3.11102	0.496338	6.26794	3.6585e-10	7.45643e-09
ENSG00000111424	VDR	protein_coding	9502.53	1950.3	12650	14392	11955	4456	779	588	618.993	430.849	523.616	166.04	32.888	24.8362	2.32454	0.370922	6.26691	3.6828e-10	7.4952e-09
ENSG00000173065	FAM222B	protein_coding	1675.72	305.235	1729	3290	2171	588	164	99	87.4394	101.793	98.2743	22.6445	7.15584	4.32176	2.41433	0.385323	6.26572	3.71113e-10	7.54208e-09
ENSG00000118058	KMT2A	protein_coding	19301.1	3849.45	31761	30070	17002	12226	828	560	281.92	163.295	135.083	82.6399	6.34113	4.29075	2.6707	0.426341	6.26425	3.74626e-10	7.60261e-09
ENSG00000250479	CHCHD10	protein_coding	245.449	2087.72	299	298	388	1019	1231	1523	93.38	56.9387	108.463	242.343	331.7	410.578	-2.7964	0.446534	-6.26247	3.78937e-10	7.67914e-09
ENSG00000108306	FBXL20	protein_coding	3244.34	451.964	2974	7921	3599	1196	151	105	74.7042	121.729	80.9197	22.8775	3.27255	2.2767	2.89416	0.462352	6.25965	3.85851e-10	7.76395e-09
ENSG00000147324	MFHAS1	protein_coding	6112.71	1209.02	9001	9930	6291	3311	359	275	363.869	245.591	227.636	101.926	12.5214	9.59622	2.50047	0.399426	6.26015	3.84602e-10	7.76395e-09
ENSG00000163541	SUCLG1	protein_coding	492.029	3273.31	506	834	726	1905	2573	1892	33.7546	34.0374	43.3498	96.7723	148.09	108.947	-2.51895	0.402383	-6.26008	3.84772e-10	7.76395e-09
ENSG00000233276	GPX1	protein_coding	630.57	6463.28	824	977	796	2453	4945	4219	194.208	140.878	167.927	440.261	1005.56	858.345	-2.99185	0.477944	-6.25983	3.85386e-10	7.76395e-09
ENSG00000277075	H2AC8	protein_coding	2833.28	27616.7	3867	2311	4759	12005	15738	20937	2109.31	771.214	2323.54	4986.58	7406.63	9858.12	-3.00529	0.480051	-6.26037	3.84069e-10	7.76395e-09
ENSG00000186716	BCR	protein_coding	3773.93	799.651	5998	6391	3224	1570	443	242	136.12	88.7346	65.4906	27.1325	8.6741	4.74072	2.17857	0.348224	6.25622	3.94427e-10	7.92531e-09
ENSG00000188522	FAM83G	protein_coding	869.873	168.551	1568	968	869	409	57	50	55.5567	20.9833	27.5599	11.0354	1.74249	1.52923	2.34824	0.375412	6.25509	3.97277e-10	7.97131e-09
ENSG00000166341	DCHS1	protein_coding	261.501	30.508	518	406	134	74	20	3	13.3375	6.39557	3.08829	1.45094	0.444303	0.0666775	2.9354	0.469368	6.25394	4.00235e-10	8.01936e-09
ENSG00000124575	H1-3	protein_coding	2965.81	35243.7	4607	2907	4041	12731	17773	28954	1648.32	636.321	1294.13	3468.64	5486.41	8942.2	-3.16373	0.505897	-6.25371	4.00823e-10	8.01984e-09
ENSG00000116161	CACYBP	protein_coding	1041.8	5487.37	1135	1479	1655	4958	2828	3564	68.3416	54.4836	89.198	227.337	146.917	185.242	-2.2679	0.36285	-6.25025	4.09806e-10	8.17859e-09
ENSG00000143774	GUK1	protein_coding	1028.07	11062.8	1423	1085	1543	4103	6600	8417	83.6156	39.005	81.1552	183.594	334.604	426.927	-3.0606	0.489679	-6.25021	4.09907e-10	8.17859e-09
ENSG00000116586	LAMTOR2	protein_coding	130.893	1664.32	175	198	164	482	1366	1074	34.6063	23.9547	29.0288	72.5835	233.063	183.331	-3.22048	0.515374	-6.24882	4.13558e-10	8.23988e-09
ENSG00000152102	FAM168B	protein_coding	4891.61	811.888	4747	9871	6495	1852	311	254	242.496	308.499	296.983	72.0443	13.7072	11.2004	2.605	0.416905	6.24842	4.1462e-10	8.24949e-09
ENSG00000185950	IRS2	protein_coding	726.552	110.795	891	1645	641	232	44	40	30.3309	34.2595	19.5314	6.01408	1.2923	1.17539	2.64413	0.42331	6.24632	4.20237e-10	8.34957e-09
ENSG00000127124	HIVEP3	protein_coding	2078.58	401.403	2299	4076	2525	756	202	144	43.6443	47.3403	42.906	10.9291	3.3086	2.35974	2.33645	0.374066	6.2461	4.20838e-10	8.34986e-09
ENSG00000143256	PFDN2	protein_coding	255.009	1512.12	335	293	387	1396	912	890	149.774	80.1436	154.872	475.283	351.797	343.476	-2.47776	0.39694	-6.24216	4.31572e-10	8.54944e-09
ENSG00000070413	DGCR2	protein_coding	1737.69	356.782	2268	3403	1730	636	221	113	112.345	103.129	76.7049	23.9905	9.44508	4.83171	2.2338	0.357869	6.24197	4.32099e-10	8.54944e-09
ENSG00000112312	GMNN	protein_coding	197.486	1298.8	280	178	309	1104	597	910	31.3973	12.2113	31.0142	94.2707	57.7581	88.0822	-2.59308	0.415488	-6.24106	4.34629e-10	8.58753e-09
ENSG00000119640	ACYP1	protein_coding	95.455	571.351	109	93	174	562	210	410	16.7848	8.76153	23.9831	65.902	27.9005	54.4987	-2.44785	0.392245	-6.24063	4.35813e-10	8.59848e-09
ENSG00000185591	SP1	protein_coding	13528.9	1967.45	13413	29523	16189	5394	499	499	460.721	620.413	497.737	141.09	14.7883	14.7954	2.90096	0.464866	6.24042	4.36391e-10	8.59848e-09
ENSG00000213523	SRA1	protein_coding	141.921	1432.64	176	163	227	568	733	1155	17.3218	9.81471	19.9975	42.57	62.2429	98.1243	-2.94593	0.472091	-6.24017	4.37105e-10	8.60063e-09
ENSG00000137880	GCHFR	protein_coding	155.362	1861.23	197	213	221	564	1164	1421	36.9314	24.4297	37.0843	80.516	188.272	229.952	-3.12184	0.500427	-6.23834	4.42233e-10	8.68951e-09
ENSG00000143641	GALNT2	protein_coding	3559.54	755.634	4234	7651	3554	1183	526	253	152.429	168.517	114.526	32.4322	16.3383	7.86233	2.17618	0.348855	6.23806	4.43044e-10	8.69344e-09
ENSG00000165775	FUNDC2	protein_coding	259.847	1749.19	243	482	383	937	1277	1097	6.68386	8.11104	9.42948	19.6261	30.3052	26.046	-2.50961	0.402599	-6.23352	4.56062e-10	8.93656e-09
ENSG00000142798	HSPG2	protein_coding	493.225	61.43	1037	297	494	137	27	18	15.8911	2.78445	6.77593	1.59871	0.356979	0.2381	2.7108	0.434944	6.23252	4.58978e-10	8.98132e-09
ENSG00000101577	LPIN2	protein_coding	9558.92	1717.6	10351	20730	10554	4035	763	436	433.53	531.183	395.659	128.693	27.5718	15.7629	2.51613	0.403893	6.22969	4.67363e-10	9.13284e-09
ENSG00000097007	ABL1	protein_coding	1730.47	335.384	2685	2994	1509	859	113	86	106.222	72.4655	53.4353	25.8784	3.85704	2.93686	2.43796	0.391367	6.22934	4.68395e-10	9.14045e-09
ENSG00000160877	NACC1	protein_coding	3854.57	729.031	4991	6473	4588	1881	266	170	292.591	232.16	240.749	83.9721	13.4542	8.6027	2.5128	0.403453	6.22825	4.7168e-10	9.19195e-09
ENSG00000211450	SELENOH	protein_coding	117.359	1112.38	138	141	192	461	647	842	16.6224	10.3906	20.7006	42.2852	67.2392	87.5465	-2.89708	0.465328	-6.22588	4.78874e-10	9.31937e-09
ENSG00000072071	ADGRL1	protein_coding	698.726	124.991	809	1493	728	219	93	31	26.4654	29.8812	21.3172	5.45567	2.62493	0.875397	2.43162	0.390599	6.22537	4.80429e-10	9.33685e-09
ENSG00000257093	DENND11	protein_coding	8376.24	1591.31	11361	10415	11796	4449	361	404	428.048	240.073	397.813	127.647	11.7351	13.1392	2.58361	0.415253	6.22177	4.91586e-10	9.54065e-09
ENSG00000129559	NEDD8	protein_coding	109.717	1322.92	164	142	134	475	876	957	12.0236	6.36921	8.7935	26.519	55.4112	60.564	-3.18943	0.51277	-6.22	4.97138e-10	9.63526e-09
ENSG00000115977	AAK1	protein_coding	14117.9	2015.39	13644	33372	15602	5807	555	398	152.483	228.177	156.073	49.4204	5.35153	3.83952	2.95624	0.47532	6.21948	4.98812e-10	9.65456e-09
ENSG00000183395	PMCH	protein_coding	35.224	271.892	66	52	24	404	251	59	24.3028	11.7145	7.91029	113.284	79.7428	18.7533	-2.84373	0.457314	-6.21834	5.02454e-10	9.71183e-09
ENSG00000148158	SNX30	protein_coding	1535.98	236.249	1690	2978	1898	653	70	52	40.2552	43.3978	40.4668	11.8446	1.43859	1.06918	2.82511	0.454373	6.2176	5.04815e-10	9.73957e-09
ENSG00000185811	IKZF1	protein_coding	28244.7	4673.35	27767	68920	29277	11382	2064	1071	705.913	1071.95	666.218	220.351	45.2727	23.5031	2.63149	0.423256	6.21725	5.05943e-10	9.73957e-09
ENSG00000005022	SLC25A5	protein_coding	2336.37	16579.2	2360	2810	4250	8278	10613	11514	421.372	306.951	679.221	1125.52	1634.92	1774.57	-2.59562	0.417483	-6.21731	5.05742e-10	9.73957e-09
ENSG00000134291	TMEM106C	protein_coding	784.266	4696.74	844	811	1456	3257	2227	3472	67.4329	39.6423	104.126	198.162	153.516	239.454	-2.42051	0.389359	-6.21665	5.07892e-10	9.76388e-09
ENSG00000171476	HOPX	protein_coding	324.465	2245.12	349	609	423	1279	1896	1224	12.498	13.3426	13.5589	34.8786	58.5811	37.8364	-2.56003	0.411915	-6.21494	5.13457e-10	9.85755e-09
ENSG00000148290	SURF1	protein_coding	87.721	1020.03	103	178	96	307	939	591	16.2668	17.1986	13.5708	36.9214	127.949	80.5687	-3.10408	0.499636	-6.21268	5.20885e-10	9.98667e-09
ENSG00000133134	BEX2	protein_coding	62.968	511.024	60	139	77	259	568	203	14.6513	20.7657	16.8299	48.1612	119.668	42.7891	-2.72057	0.438012	-6.21117	5.25916e-10	1.00696e-08
ENSG00000138433	CIR1	protein_coding	315.984	1620.03	287	594	470	1370	1226	836	25.0734	31.7487	36.7533	91.1433	92.4114	63.0449	-2.25363	0.36288	-6.2104	5.28491e-10	1.01053e-08
ENSG00000135709	KIAA0513	protein_coding	740.556	131.424	788	1696	774	215	79	49	24.7574	32.5997	21.7665	5.14389	2.14147	1.32889	2.40514	0.387431	6.2079	5.36967e-10	1.02535e-08
ENSG00000180228	PRKRA	protein_coding	351.495	1728.58	360	383	660	1768	830	1098	8.28712	5.39397	13.5992	30.9925	16.4848	21.8181	-2.2466	0.362182	-6.20297	5.54082e-10	1.05608e-08
ENSG00000182158	CREB3L2	protein_coding	4561.39	662.757	4320	12410	4070	1727	252	143	136.188	239.352	114.847	41.4593	6.85427	3.8914	2.80291	0.451876	6.20284	5.5454e-10	1.05608e-08
ENSG00000074755	ZZEF1	protein_coding	5947.74	1252.19	10947	9537	3775	2864	597	316	191.298	101.961	59.0473	38.112	9.00107	4.76667	2.17723	0.351139	6.20048	5.62912e-10	1.07059e-08
ENSG00000165424	ZCCHC24	protein_coding	308.012	38.217	438	452	366	106	15	6	24.0901	15.2094	18.0183	4.43961	0.711805	0.284859	2.99356	0.482998	6.19787	5.72331e-10	1.08705e-08
ENSG00000100346	CACNA1I	protein_coding	1560.93	300.771	1813	3716	1370	600	202	66	46.651	58.4988	31.5538	11.7568	4.48455	1.46595	2.35455	0.37999	6.19636	5.77848e-10	1.09606e-08
ENSG00000130164	LDLR	protein_coding	9104.08	2021.83	13364	14529	9587	3841	1037	703	486.802	323.787	312.584	106.545	32.5911	22.1047	2.13083	0.344339	6.18818	6.08631e-10	1.15291e-08
ENSG00000254470	AP5B1	protein_coding	1756.09	360.99	2710	2613	1827	662	164	146	107.795	63.5882	65.0482	20.0521	5.6283	5.01297	2.22258	0.359232	6.18705	6.13025e-10	1.15969e-08
ENSG00000092964	DPYSL2	protein_coding	2306.13	391.601	2714	3953	2994	992	98	125	103.278	92.0311	101.981	28.7465	3.21759	4.10604	2.66268	0.430422	6.18621	6.16297e-10	1.16279e-08
ENSG00000181222	POLR2A	protein_coding	10882.5	2314.14	16935	14794	12084	6334	699	520	562.76	300.768	359.432	160.284	20.041	14.9161	2.39098	0.386489	6.18641	6.15508e-10	1.16279e-08
ENSG00000185760	KCNQ5	protein_coding	381.484	57.565	614	476	429	152	12	18	20.8988	9.91218	13.0701	3.93977	0.352403	0.528859	2.76821	0.447534	6.18547	6.19178e-10	1.16668e-08
ENSG00000041357	PSMA4	protein_coding	646.154	3591	626	1033	1037	2532	2452	2173	24.8504	25.0881	36.8473	76.5414	83.9815	74.4615	-2.32286	0.375626	-6.18398	6.25052e-10	1.17619e-08
ENSG00000276043	UHRF1	protein_coding	1906.97	410.739	3367	1798	2196	1040	100	133	181.695	59.3604	106.072	42.7372	4.6559	6.19532	2.2665	0.366528	6.18369	6.26197e-10	1.17679e-08
ENSG00000106733	NMRK1	protein_coding	319.29	1729.52	345	728	330	1483	1573	721	24.783	31.9945	21.2186	81.1241	97.4918	44.7078	-2.31863	0.375127	-6.18094	6.37227e-10	1.19594e-08
ENSG00000185885	IFITM1	protein_coding	751.631	8470.95	981	1311	854	2652	6954	5405	163.485	133.666	127.39	336.555	999.882	777.532	-3.07367	0.497316	-6.18052	6.38906e-10	1.19751e-08
ENSG00000187051	RPS19BP1	protein_coding	355.716	3348.47	448	537	477	1377	2219	2368	33.9012	24.861	32.309	79.3495	144.877	154.679	-2.87715	0.465569	-6.17984	6.41654e-10	1.20108e-08
ENSG00000108389	MTMR4	protein_coding	5694.97	1142.92	7964	8621	6743	3012	336	298	295.251	195.536	223.76	85.0333	10.7474	9.53652	2.45444	0.39732	6.17747	6.51355e-10	1.21763e-08
ENSG00000137100	DCTN3	protein_coding	283.462	2525.43	323	417	425	1018	1765	1735	23.9781	18.939	28.2403	57.5485	113.048	111.18	-2.81323	0.455473	-6.1765	6.55362e-10	1.22351e-08
ENSG00000172922	RNASEH2C	protein_coding	191.003	1624.05	237	325	236	790	1203	1032	13.2343	11.1031	11.796	33.5934	57.9593	49.7446	-2.78909	0.451734	-6.17418	6.65084e-10	1.24004e-08
ENSG00000165283	STOML2	protein_coding	336.287	2516.29	402	480	493	1379	1691	1660	61.8006	45.1457	67.8393	161.438	224.293	220.287	-2.65325	0.429814	-6.17303	6.69952e-10	1.24585e-08
ENSG00000178385	PLEKHM3	protein_coding	1062.4	192.081	1169	2530	1004	309	111	76	27.8882	36.9262	21.4392	5.61356	2.28472	1.56507	2.37035	0.383974	6.17321	6.69183e-10	1.24585e-08
ENSG00000089159	PXN	protein_coding	5504.45	1069.56	4867	13155	6491	1754	706	358	181.137	299.533	216.235	49.7106	22.6702	11.5012	2.28495	0.370512	6.16699	6.9601e-10	1.29262e-08
ENSG00000134375	TIMM17A	protein_coding	166.685	1068.98	162	274	262	658	674	711	12.8362	13.2825	18.5819	39.7027	46.0771	48.6299	-2.46531	0.399834	-6.16583	7.01139e-10	1.30044e-08
ENSG00000117133	RPF1	protein_coding	219.551	1204.91	175	400	362	799	953	663	21.2171	29.67	39.2849	73.7682	99.6888	69.3866	-2.31662	0.375855	-6.16358	7.11166e-10	1.31732e-08
ENSG00000224470	ATXN1L	protein_coding	2622.64	514.201	3685	4299	2870	1365	196	103	109.823	78.3846	76.5605	30.9786	5.03983	2.64975	2.47924	0.40236	6.16174	7.19501e-10	1.33103e-08
ENSG00000171105	INSR	protein_coding	357.202	54.168	552	487	400	143	16	14	14.15	7.63753	9.17791	2.79142	0.353867	0.309783	2.73609	0.444274	6.15857	7.34038e-10	1.35616e-08
ENSG00000133065	SLC41A1	protein_coding	2037.17	363.923	2376	3464	2687	839	186	82	103.43	92.2542	104.697	27.8122	6.98582	3.08125	2.51003	0.407614	6.15787	7.37309e-10	1.36044e-08
ENSG00000171444	MCC	protein_coding	631.532	99.69	817	1506	460	260	45	17	21.1224	23.8207	10.645	5.11879	1.00378	0.379387	2.68491	0.436082	6.1569	7.41844e-10	1.36703e-08
ENSG00000128951	DUT	protein_coding	919.762	5245.4	1031	957	1658	3958	2452	3802	77.9119	44.2451	112.15	227.769	159.871	248.011	-2.36617	0.384699	-6.1507	7.71415e-10	1.41968e-08
ENSG00000198793	MTOR	protein_coding	3053.99	664.383	5267	4830	2375	1518	301	178	120.228	67.4527	48.5261	26.3869	5.92809	3.50733	2.17504	0.354068	6.14299	8.09837e-10	1.48847e-08
ENSG00000100911	PSME2	protein_coding	497.383	4287.28	672	587	724	2093	2420	3195	52.0869	27.8359	50.2303	123.538	161.837	213.768	-2.80605	0.456809	-6.14272	8.11177e-10	1.48901e-08
ENSG00000278588	H2BC10	protein_coding	1456.18	15902.9	2505	1157	1892	6750	9224	12005	1442.93	407.736	975.498	2960.84	4584.18	5969.15	-3.1612	0.51491	-6.13934	8.28672e-10	1.51916e-08
ENSG00000075426	FOSL2	protein_coding	6123.24	1330.63	9377	9018	6512	3104	440	439	363.508	213.879	225.96	91.6316	14.7166	14.6902	2.25204	0.366989	6.13652	8.43483e-10	1.54432e-08
ENSG00000113558	SKP1	protein_coding	571.684	3923.84	612	920	849	2123	2918	2421	13.3824	12.3078	16.6172	35.3514	55.052	45.6974	-2.53913	0.413805	-6.13606	8.45927e-10	1.54681e-08
ENSG00000099194	SCD	protein_coding	46937	7217.38	38128	79665	80438	16794	2158	2537	2018.29	2579.97	3811.26	676.966	98.5587	115.924	2.70437	0.440854	6.13439	8.54865e-10	1.56114e-08
ENSG00000166130	IKBIP	protein_coding	277.15	1368.75	267	392	480	1308	749	840	17.8069	15.9946	28.6541	66.4293	43.0987	48.3582	-2.21821	0.361686	-6.13296	8.62567e-10	1.57319e-08
ENSG00000086062	B4GALT1	protein_coding	7829.38	1094.57	5358	21138	9375	2418	567	274	303.841	733.357	475.863	104.417	27.7415	13.4124	2.75196	0.448786	6.132	8.67785e-10	1.58068e-08
ENSG00000113504	SLC12A7	protein_coding	2831.83	613.444	3076	5054	3830	886	336	285	142.243	142.984	158.53	31.1998	13.4056	11.3763	2.15463	0.351817	6.1243	9.10855e-10	1.65558e-08
ENSG00000134153	EMC7	protein_coding	235.07	1532.09	210	362	406	789	1041	1019	40.1548	42.3482	69.4883	114.886	171.741	168.192	-2.47294	0.403796	-6.12423	9.11234e-10	1.65558e-08
ENSG00000186635	ARAP1	protein_coding	7071.08	1530.33	12595	9953	5863	3223	673	506	385.928	186.582	160.804	75.2042	17.7921	13.3836	2.13699	0.348958	6.12392	9.13035e-10	1.65674e-08
ENSG00000118689	FOXO3	protein_coding	1999.65	339.251	2013	5512	1605	678	188	99	72.8673	122.069	52.0034	18.6893	5.87153	3.09341	2.45473	0.400926	6.12265	9.20313e-10	1.66782e-08
ENSG00000089057	SLC23A2	protein_coding	1626.55	329.286	2649	3022	1143	774	147	83	97.7242	68.2061	37.7428	21.7438	4.67888	2.64309	2.28527	0.373316	6.12153	9.26788e-10	1.67742e-08
ENSG00000117410	ATP6V0B	protein_coding	140.081	1450.07	201	156	197	591	878	1079	17.2294	8.181	15.115	38.5775	64.9341	79.8377	-3.02112	0.493574	-6.1209	9.30452e-10	1.67977e-08
ENSG00000184357	H1-5	protein_coding	5369.12	65895.6	8158	4350	8117	20394	30355	56973	2841.91	927.094	2530.99	5410.06	9123.49	17132	-3.17659	0.518959	-6.12108	9.29464e-10	1.67977e-08
ENSG00000266028	SRGAP2	protein_coding	1990.38	385.266	2609	3662	2124	970	160	85	46.407	39.8507	33.8167	13.1388	2.45547	1.30509	2.45561	0.401275	6.11951	9.38659e-10	1.69244e-08
ENSG00000196747	H2AC13	protein_coding	1836.55	24389.2	3433	1451	2088	8074	13534	19488	1894.92	489.996	1031.61	3393.74	6445.36	9285.32	-3.35808	0.549142	-6.11514	9.64745e-10	1.73727e-08
ENSG00000053501	USE1	protein_coding	131.098	1270.86	166	190	180	512	1117	730	18.9587	13.2758	18.4009	44.529	110.067	71.9674	-2.93721	0.480783	-6.10922	1.00118e-09	1.8006e-08
ENSG00000172336	POP7	protein_coding	106.568	1009.27	143	120	160	453	626	729	43.5815	22.3746	43.647	105.133	164.606	191.782	-2.92852	0.479438	-6.10823	1.00742e-09	1.80953e-08
ENSG00000175931	UBE2O	protein_coding	1778.33	365.631	2554	3079	1777	890	155	88	110.572	81.5532	68.8618	29.3418	5.78974	3.28866	2.34086	0.383281	6.10742	1.01252e-09	1.8164e-08
ENSG00000163359	COL6A3	protein_coding	436.447	68.761	536	1322	165	123	66	7	6.91652	10.4367	1.90579	1.20865	0.734804	0.0779712	2.54453	0.416811	6.10476	1.02955e-09	1.84463e-08
ENSG00000070501	POLB	protein_coding	176.672	1024.29	167	304	274	704	700	625	11.2923	12.5761	16.5838	36.2503	40.8383	36.4803	-2.36623	0.387787	-6.10187	1.04833e-09	1.87591e-08
ENSG00000110514	MADD	protein_coding	5753.45	1300.35	8746	9560	5477	2768	655	369	290.253	194.103	162.696	69.953	18.7548	10.5708	2.13654	0.350158	6.10164	1.04983e-09	1.87624e-08
ENSG00000163993	S100P	protein_coding	16.585	246.668	16	23	29	55	158	192	9.43156	8.29468	15.3013	24.6888	80.3573	97.6963	-3.34517	0.5485	-6.09876	1.06892e-09	1.90797e-08
ENSG00000157570	TSPAN18	protein_coding	587.74	85.777	224	2416	357	69	115	14	10.3412	68.238	14.7522	2.42574	4.58061	0.557908	2.54144	0.416742	6.09835	1.07171e-09	1.90816e-08
ENSG00000182117	NOP10	protein_coding	549.326	4377.37	802	670	719	2532	3324	2608	439.188	224.471	352.43	1055.88	1570.51	1232.81	-2.78193	0.456174	-6.0984	1.07138e-09	1.90816e-08
ENSG00000169019	COMMD8	protein_coding	122.668	634.636	84	270	187	504	481	337	13.2661	26.0878	26.4347	60.6136	65.5413	45.9419	-2.28582	0.374854	-6.0979	1.0747e-09	1.91108e-08
ENSG00000166803	PCLAF	protein_coding	152.995	968.865	122	209	298	503	470	761	9.21694	9.6601	20.1517	28.938	30.6358	49.6278	-2.41113	0.395539	-6.09582	1.08877e-09	1.9337e-08
ENSG00000173064	HECTD4	protein_coding	4001.78	877.553	7355	6326	2611	2242	340	199	93.9048	49.4132	29.8387	21.7979	3.74532	2.19317	2.20072	0.36114	6.09381	1.10255e-09	1.95573e-08
ENSG00000146066	HIGD2A	protein_coding	522.104	4715.14	676	777	687	1982	3405	3146	286.981	201.807	261.055	640.743	1247.18	1152.87	-2.84198	0.466634	-6.09039	1.12635e-09	1.99544e-08
ENSG00000119682	AREL1	protein_coding	2665.59	577.174	3544	5037	2702	1155	323	166	126.068	109.621	86.0329	31.2872	9.91331	5.09721	2.19121	0.359808	6.08995	1.12943e-09	1.99842e-08
ENSG00000205903	ZNF316	protein_coding	886.241	179.465	1537	1290	753	413	80	48	55.695	28.5983	24.4233	11.3964	2.50113	1.5014	2.27036	0.372868	6.08892	1.13676e-09	2.00889e-08
ENSG00000159884	CCDC107	protein_coding	132.791	1179.81	117	156	263	373	658	946	22.2646	18.1619	44.7974	54.052	108.034	155.394	-2.77395	0.455751	-6.08656	1.15364e-09	2.03619e-08
ENSG00000110367	DDX6	protein_coding	22526.1	3685.18	23076	53106	23538	9958	1227	796	558.965	787.002	510.342	183.683	25.6433	16.6437	2.72093	0.447064	6.08622	1.15606e-09	2.03792e-08
ENSG00000100567	PSMA3	protein_coding	385.077	1901.62	346	605	655	1599	1329	1053	30.9186	33.0755	52.3905	108.809	102.464	81.2241	-2.21662	0.364351	-6.08374	1.17414e-09	2.06724e-08
ENSG00000109686	SH3D19	protein_coding	8.611	164.228	11	9	14	47	159	91	0.393463	0.196953	0.448236	1.28021	4.90696	2.80974	-3.70545	0.609148	-6.083	1.17957e-09	2.07424e-08
ENSG00000163013	FBXO41	protein_coding	1512.28	327.136	2605	1960	1463	847	104	85	89.7563	41.3163	45.12	22.2236	3.09168	2.52807	2.27654	0.374999	6.07079	1.27286e-09	2.23552e-08
ENSG00000152223	EPG5	protein_coding	3558.13	795.158	6336	5802	2431	2137	294	157	128.124	71.7794	44.0014	32.9073	5.12939	2.74048	2.24049	0.369194	6.0686	1.29029e-09	2.26334e-08
ENSG00000178607	ERN1	protein_coding	5094.87	1004.29	5691	13410	3882	1805	639	303	82.4966	118.928	50.3699	19.925	7.99195	3.79143	2.24128	0.369348	6.0682	1.29349e-09	2.26616e-08
ENSG00000131504	DIAPH1	protein_coding	19169.7	3829.97	22627	40537	19772	8911	1675	1015	851.823	933.646	666.256	255.46	54.4054	32.9839	2.36636	0.390528	6.05938	1.36645e-09	2.39103e-08
ENSG00000107672	NSMCE4A	protein_coding	148.008	841.403	165	239	212	704	596	462	12.93	11.4583	14.8702	42.0107	40.2962	31.2513	-2.37606	0.392174	-6.05868	1.37244e-09	2.39857e-08
ENSG00000158161	EYA3	protein_coding	4902.74	1070.35	6763	7512	5849	2425	461	308	292.293	198.629	226.271	79.8113	17.1903	11.4906	2.22795	0.367829	6.05703	1.38662e-09	2.42037e-08
ENSG00000153044	CENPH	protein_coding	266.114	1258.91	246	345	493	1352	750	689	30.7934	26.4211	55.238	128.876	81.0007	74.4484	-2.21467	0.365945	-6.05192	1.43131e-09	2.49532e-08
ENSG00000147144	CCDC120	protein_coding	541.746	88.062	633	981	674	205	39	23	33.0476	31.3338	31.4966	8.15011	1.75673	1.03652	2.60716	0.430961	6.04964	1.45166e-09	2.5277e-08
ENSG00000111371	SLC38A1	protein_coding	28625.6	4900.13	26620	72718	29476	11053	2211	1362	737.975	1233.34	731.425	233.339	52.8843	32.593	2.52481	0.417519	6.04717	1.47416e-09	2.56374e-08
ENSG00000143195	ILDR2	protein_coding	457.515	78.954	758	529	518	217	23	18	15.0905	6.44316	9.23065	3.28979	0.395064	0.309329	2.58484	0.427488	6.04659	1.47947e-09	2.56983e-08
ENSG00000203814	H2BC18	protein_coding	1057.04	11679.2	1733	904	1426	4385	6328	9270	150.548	48.0457	110.883	290.082	474.295	695.137	-3.11598	0.515653	-6.04279	1.51475e-09	2.62792e-08
ENSG00000005100	DHX33	protein_coding	1427.53	301.86	2072	2437	1425	658	136	91	99.3735	71.5064	61.1735	24.0315	5.62761	3.76735	2.23923	0.370579	6.04253	1.51713e-09	2.62883e-08
ENSG00000154319	FAM167A	protein_coding	425.319	74.169	594	742	440	114	46	29	32.6637	24.9627	21.6571	4.77373	2.18244	1.37654	2.4205	0.400611	6.04203	1.52186e-09	2.63228e-08
ENSG00000156928	MALSU1	protein_coding	115.27	893.891	129	155	185	447	538	642	9.64864	7.09278	12.3856	25.46	34.7187	41.45	-2.66826	0.441639	-6.04173	1.52467e-09	2.63228e-08
ENSG00000008300	CELSR3	protein_coding	826.171	164.358	1606	849	742	391	59	49	32.1944	10.4124	13.3139	5.96877	1.02045	0.847899	2.2552	0.373266	6.04179	1.52415e-09	2.63228e-08
ENSG00000180425	C11orf71	protein_coding	41.152	272.602	40	90	50	239	248	112	5.04115	6.93938	5.64037	22.9373	26.9666	12.1843	-2.57547	0.426408	-6.03991	1.54195e-09	2.65889e-08
ENSG00000215012	RTL10	protein_coding	1225.1	244.538	1654	2158	1317	567	98	71	67.5024	53.882	48.1103	17.6214	3.45076	2.50124	2.35517	0.390091	6.03749	1.56534e-09	2.69595e-08
ENSG00000134330	IAH1	protein_coding	369.731	2441.74	397	619	532	1412	1512	1669	18.6788	17.818	22.4047	50.5903	61.3783	67.7842	-2.47201	0.409516	-6.03642	1.57572e-09	2.71055e-08
ENSG00000128185	DGCR6L	protein_coding	269.804	2621.99	282	462	390	784	2319	1580	65.6837	65.8353	81.3094	139.059	466.03	317.672	-2.86805	0.475146	-6.03615	1.57839e-09	2.71185e-08
ENSG00000100335	MIEF1	protein_coding	2752.63	537.767	3409	4800	3332	1119	246	176	125.279	107.919	109.603	31.3151	7.79991	5.58311	2.34517	0.388692	6.0335	1.60444e-09	2.75328e-08
ENSG00000171475	WIPF2	protein_coding	4096.16	590.445	3415	9294	5385	1598	217	114	116.724	194.348	164.749	41.5928	6.3993	3.36346	2.86848	0.47573	6.02963	1.6433e-09	2.81658e-08
ENSG00000136068	FLNB	protein_coding	6808.73	1260.29	17979	3532	3128	3650	317	262	171.278	20.5856	26.6729	26.479	2.60555	2.15452	2.15593	0.357615	6.02864	1.6535e-09	2.83065e-08
ENSG00000166501	PRKCB	protein_coding	10756.5	2218.39	11786	24707	10817	4057	1191	786	296.161	379.831	243.297	77.6319	25.8213	17.0489	2.2232	0.368942	6.02587	1.68204e-09	2.87604e-08
ENSG00000137265	IRF4	protein_coding	31123.4	6414.75	45713	34461	42731	19261	1076	1462	2158.11	995.336	1805.69	692.446	43.8278	59.5791	2.56427	0.425769	6.02267	1.71559e-09	2.92989e-08
ENSG00000174173	TRMT10C	protein_coding	129.842	645.545	80	284	209	559	460	347	11.802	25.6325	27.5981	62.7986	58.55	44.1883	-2.26352	0.375881	-6.02191	1.72376e-09	2.94031e-08
ENSG00000198837	DENND4B	protein_coding	3738.95	859.535	6152	5294	3643	1985	378	231	224.566	118.228	119.03	55.1775	11.9049	7.27869	2.13069	0.353907	6.02047	1.73915e-09	2.96301e-08
ENSG00000108819	PPP1R9B	protein_coding	5310.33	1003.73	6713	10644	5368	2859	336	171	429.152	416.301	307.167	139.182	18.5327	9.43635	2.60281	0.432373	6.01982	1.7461e-09	2.9713e-08
ENSG00000127774	EMC6	protein_coding	80.885	781.379	93	118	121	288	503	572	33.4465	25.9632	38.9512	78.8739	156.077	177.573	-2.88032	0.478597	-6.01826	1.76306e-09	2.99658e-08
ENSG00000170525	PFKFB3	protein_coding	6950.44	1603.46	10251	8752	8802	3144	675	620	465.506	243.15	357.774	108.721	26.4464	24.3032	2.08143	0.345887	6.01765	1.76968e-09	3.00424e-08
ENSG00000072121	ZFYVE26	protein_coding	1595.36	337.705	2581	2943	1154	730	174	90	45.1141	31.4719	18.055	9.71675	2.62409	1.35794	2.1892	0.363809	6.01744	1.77192e-09	3.00445e-08
ENSG00000230989	HSBP1	protein_coding	254.043	1670.74	234	548	328	967	999	1164	6.91886	9.91306	8.68082	21.773	25.4852	29.7088	-2.45593	0.408164	-6.01703	1.77651e-09	3.00865e-08
ENSG00000177663	IL17RA	protein_coding	3249.94	635.321	3370	7928	3176	1258	360	184	103.547	149.032	87.3487	29.4349	9.54367	4.88022	2.30825	0.383716	6.01552	1.79309e-09	3.03312e-08
ENSG00000184990	SIVA1	protein_coding	132.216	1357.71	206	144	170	580	776	1031	12.0943	5.17233	8.93371	25.9309	39.308	52.2501	-3.01586	0.501365	-6.0153	1.79559e-09	3.03374e-08
ENSG00000231925	TAPBP	protein_coding	17037.1	3432.37	16350	34762	22574	6441	1776	1208	897.832	1167.86	1109.57	269.342	84.1443	57.2608	2.27171	0.377758	6.01366	1.81383e-09	3.06092e-08
ENSG00000084623	EIF3I	protein_coding	1310.88	9167.58	1249	1843	2293	4024	6489	6147	35.5447	32.0883	58.4097	87.2056	159.329	151.004	-2.5348	0.421557	-6.01294	1.82186e-09	3.07083e-08
ENSG00000187837	H1-2	protein_coding	6821.01	83828.7	10385	7527	8975	24047	47240	67659	3944.33	1749.03	3051.19	6955.07	15480.4	22182.3	-3.15546	0.524818	-6.01248	1.82709e-09	3.07599e-08
ENSG00000140395	WDR61	protein_coding	127.515	773.986	135	187	203	543	524	472	5.21447	4.41902	7.01844	15.9717	17.4627	15.7373	-2.43545	0.405688	-6.00325	1.93402e-09	3.25218e-08
ENSG00000182957	SPATA13	protein_coding	4736.09	779.61	4414	12520	4545	1968	382	134	123.241	213.863	113.586	41.8429	9.20219	3.22954	2.65495	0.442329	6.00221	1.94646e-09	3.26923e-08
ENSG00000141378	PTRH2	protein_coding	129.814	806.985	137	218	189	541	538	505	8.02805	7.81545	9.91332	24.1413	27.2005	25.5443	-2.43919	0.406605	-5.9989	1.98659e-09	3.3327e-08
ENSG00000274641	H2BC17	protein_coding	1597.66	18799	2474	1122	2477	5960	7703	16809	1470.85	408.102	1318.14	2698.28	3951.23	8626.26	-3.12268	0.52056	-5.9987	1.98904e-09	3.33287e-08
ENSG00000011451	WIZ	protein_coding	1012.46	212.821	1663	1762	774	460	130	44	46.0016	29.8191	19.1641	9.68974	3.10262	1.05062	2.22321	0.37083	5.99523	2.03199e-09	3.40083e-08
ENSG00000180900	SCRIB	protein_coding	1617.32	342.491	3104	1910	1334	776	126	112	130.853	49.2611	50.3369	24.9114	4.58287	4.07562	2.16538	0.361227	5.9945	2.04108e-09	3.41203e-08
ENSG00000175854	SWI5	protein_coding	108.151	919.898	121	189	145	386	709	586	13.4432	12.8466	14.4196	32.6572	67.9624	56.1991	-2.75368	0.45939	-5.99422	2.04467e-09	3.41403e-08
ENSG00000167272	POP5	protein_coding	56.837	445.656	68	80	84	264	349	257	8.67231	6.24201	9.589	25.6391	38.4022	28.2926	-2.73913	0.456977	-5.99402	2.04722e-09	3.41428e-08
ENSG00000127337	YEATS4	protein_coding	207.171	985.27	142	323	403	816	515	658	22.1365	30.8057	56.2333	96.8689	69.2679	88.5441	-2.17272	0.362583	-5.99235	2.0683e-09	3.4454e-08
ENSG00000096070	BRPF3	protein_coding	2570.84	499.599	2995	4639	3219	1196	190	140	125.743	119.157	120.969	38.2376	6.88247	5.07373	2.42214	0.404332	5.99046	2.09242e-09	3.48149e-08
ENSG00000235162	C12orf75	protein_coding	772.194	4064.41	848	923	1333	3310	1796	2937	87.4267	58.2181	123.012	259.866	159.757	261.376	-2.23502	0.373167	-5.98933	2.10701e-09	3.50168e-08
ENSG00000169740	ZNF32	protein_coding	68.312	528.177	55	158	90	211	576	234	10.4591	18.3822	15.3194	30.5554	94.5058	38.4114	-2.6262	0.4385	-5.98906	2.1106e-09	3.50355e-08
ENSG00000131732	ZCCHC9	protein_coding	192.673	941.725	205	352	260	1025	595	490	11.0948	11.6552	12.5953	42.244	27.7836	22.8916	-2.20247	0.367764	-5.98882	2.11368e-09	3.50457e-08
ENSG00000042753	AP2S1	protein_coding	230.673	2255.71	296	309	329	806	1516	1619	52.7483	33.6887	52.4784	109.377	233.088	249.045	-2.90663	0.485545	-5.98632	2.14646e-09	3.55064e-08
ENSG00000187840	EIF4EBP1	protein_coding	212.803	2086.51	320	170	327	887	978	1720	100.961	32.814	92.3459	213.108	266.223	468.429	-2.96292	0.494946	-5.98635	2.14601e-09	3.55064e-08
ENSG00000175662	TOM1L2	protein_coding	1339.31	285.586	1846	2234	1480	602	142	84	65.182	48.26	46.7763	16.187	4.32603	2.56029	2.2209	0.371067	5.98517	2.16163e-09	3.57159e-08
ENSG00000101236	RNF24	protein_coding	3125.88	601.277	3234	5487	4467	1270	216	228	117.464	121.929	145.227	35.127	6.76896	7.14845	2.38701	0.398883	5.98424	2.17407e-09	3.58798e-08
ENSG00000105810	CDK6	protein_coding	11398.3	1926.32	14277	20729	13059	6383	289	278	323.874	287.69	265.165	110.265	5.65641	5.44373	2.96811	0.496077	5.98317	2.18838e-09	3.6074e-08
ENSG00000131876	SNRPA1	protein_coding	387.26	2046.52	540	413	574	2081	931	1336	40.863	19.1203	38.8791	119.917	60.7842	87.2683	-2.30485	0.385362	-5.98099	2.21786e-09	3.64641e-08
ENSG00000134809	TIMM10	protein_coding	77.659	768.999	116	73	113	351	510	533	41.5031	15.9792	36.1884	95.6321	157.434	164.613	-3.0202	0.504977	-5.98085	2.21973e-09	3.64641e-08
ENSG00000172292	CERS6	protein_coding	2466.64	421.003	2470	5816	2640	1001	165	117	100.098	144.199	95.764	30.8914	5.76924	4.09288	2.56231	0.428403	5.98108	2.21668e-09	3.64641e-08
ENSG00000172081	MOB3A	protein_coding	31107.4	6728.5	32534	54100	44396	12077	3653	2428	2179.2	2217	2661.78	616.017	211.113	140.385	2.16682	0.36233	5.98022	2.22829e-09	3.65399e-08
ENSG00000205356	TECPR1	protein_coding	1778.88	389.017	2446	3624	1541	669	258	120	75.0648	68.0419	42.3302	15.6343	6.83131	3.17888	2.12645	0.355585	5.98014	2.22948e-09	3.65399e-08
ENSG00000076108	BAZ2A	protein_coding	12891.7	2515.28	16740	23064	14363	7279	680	495	424.993	358.236	326.392	140.725	14.895	10.8479	2.58547	0.432603	5.97655	2.27912e-09	3.73104e-08
ENSG00000128463	EMC4	protein_coding	246.973	1704.46	293	364	357	980	1111	1132	18.3012	13.9098	19.9595	46.6136	59.873	61.0341	-2.5458	0.425979	-5.97635	2.28191e-09	3.73131e-08
ENSG00000149212	SESN3	protein_coding	15837.1	1713.49	8141	49048	17825	4470	671	356	213.677	787.609	418.773	89.3433	15.1953	8.06574	3.08724	0.51691	5.9725	2.33646e-09	3.81613e-08
ENSG00000069702	TGFBR3	protein_coding	1729.91	274.778	1519	4510	1805	621	124	76	49.1707	89.317	52.2991	15.3079	3.46318	2.12362	2.60254	0.435843	5.97128	2.35405e-09	3.84046e-08
ENSG00000008018	PSMB1	protein_coding	793.075	5486.16	875	1130	1245	2772	3731	3663	109.48	86.4996	139.433	264.116	402.77	395.619	-2.53241	0.424386	-5.96722	2.41329e-09	3.93259e-08
ENSG00000020633	RUNX3	protein_coding	15116.6	3299.89	14479	25849	23340	5157	1424	1654	816.735	892.062	1178.45	221.52	69.3038	80.5363	2.15789	0.361684	5.96624	2.42789e-09	3.95185e-08
ENSG00000162385	MAGOH	protein_coding	181.781	1007.04	177	275	301	771	804	518	36.0547	34.2712	54.8811	119.596	141.302	91.0818	-2.34658	0.393337	-5.96583	2.43393e-09	3.95715e-08
ENSG00000140332	TLE3	protein_coding	3169.04	665.834	4059	5977	3391	1572	292	169	89.1995	80.3591	66.7021	26.3069	5.53644	3.20585	2.30642	0.386646	5.9652	2.44331e-09	3.96787e-08
ENSG00000120437	ACAT2	protein_coding	927.26	4837.79	722	1380	1751	2777	2788	3443	75.9595	88.8244	164.892	222.482	253.071	312.677	-2.20339	0.369433	-5.96426	2.45744e-09	3.98626e-08
ENSG00000106144	CASP2	protein_coding	7543.49	1326.75	8287	13151	10304	3778	360	279	286.885	278.533	319.289	99.5969	10.7527	8.33734	2.69576	0.452044	5.96349	2.46906e-09	3.99764e-08
ENSG00000117298	ECE1	protein_coding	3529.34	740.162	3521	8046	3973	1046	418	343	133.768	187.014	135.105	30.2616	13.7015	11.2485	2.18167	0.365845	5.96337	2.47087e-09	3.99764e-08
ENSG00000168393	DTYMK	protein_coding	142.837	1092.01	169	145	250	564	470	896	19.5587	10.2667	25.8978	49.7058	46.9307	89.5108	-2.62887	0.440846	-5.96324	2.47289e-09	3.99764e-08
ENSG00000100300	TSPO	protein_coding	321.968	3866.07	444	413	437	1054	2182	3135	86.6898	49.3337	76.372	156.711	367.573	528.367	-3.08498	0.517599	-5.96017	2.51973e-09	4.06413e-08
ENSG00000101152	DNAJC5	protein_coding	4940.49	1095.12	7235	8391	4889	1871	545	455	375.957	266.76	227.398	74.0366	24.4343	20.4091	2.11228	0.354391	5.96031	2.51755e-09	4.06413e-08
ENSG00000125107	CNOT1	protein_coding	25069	5995.59	40456	39433	22719	14317	2643	1464	1035.14	617.281	520.322	278.959	58.3467	32.3347	2.10714	0.353574	5.95956	2.5292e-09	4.07246e-08
ENSG00000135842	NIBAN1	protein_coding	6464.95	1007.94	4336	21606	5113	1819	697	267	144.52	440.577	152.54	46.1685	20.0436	7.68182	2.47328	0.415016	5.95947	2.53062e-09	4.07246e-08
ENSG00000140396	NCOA2	protein_coding	11052.8	2016.35	12390	23723	11898	5348	654	477	343.689	402.598	295.417	112.969	15.6522	11.4216	2.57336	0.431862	5.95876	2.54158e-09	4.08087e-08
ENSG00000167232	ZNF91	protein_coding	5544.23	1098.81	4231	14125	6708	1620	748	409	113.96	232.759	161.723	33.2276	17.3827	9.50926	2.22218	0.372925	5.95879	2.54116e-09	4.08087e-08
ENSG00000186352	ANKRD37	protein_coding	288.559	1832.95	446	162	475	1579	438	1531	54.9614	12.2137	52.3944	148.176	46.5695	162.859	-2.48543	0.417455	-5.95377	2.6204e-09	4.20268e-08
ENSG00000119632	IFI27L2	protein_coding	104.183	1088.95	183	147	89	500	853	672	31.7156	15.5865	13.8064	65.9881	127.549	100.532	-3.10007	0.520706	-5.95358	2.62337e-09	4.20271e-08
ENSG00000157778	PSMG3	protein_coding	77.531	618.593	113	88	106	386	377	418	15.9014	7.57615	13.3515	41.3636	45.7724	50.7746	-2.77472	0.466252	-5.95111	2.66331e-09	4.26189e-08
ENSG00000128789	PSMG2	protein_coding	524.407	2856.24	476	831	882	1788	1746	1925	47.9005	51.1614	79.4455	137.017	151.594	167.216	-2.25695	0.379553	-5.94634	2.74208e-09	4.3781e-08
ENSG00000274997	H2AC12	protein_coding	1420.22	14758.6	2531	1087	1775	6238	8249	11344	1537.66	404.023	965.238	2885.94	4323.88	5949.05	-3.09644	0.520724	-5.94641	2.74081e-09	4.3781e-08
ENSG00000153815	CMIP	protein_coding	3553.7	566.496	3507	7713	4298	1615	161	114	74.4581	100.186	81.679	26.1109	2.94922	2.08927	2.80186	0.471291	5.94507	2.76344e-09	4.40488e-08
ENSG00000162063	CCNF	protein_coding	3366.77	782.842	5007	3712	4564	1516	252	357	220.344	99.9402	179.778	50.8039	9.56817	13.5614	2.08964	0.351498	5.94497	2.76505e-09	4.40488e-08
ENSG00000100330	MTMR3	protein_coding	3037.88	685.451	4499	5238	2899	1608	296	180	126.287	89.9535	72.8384	34.3719	7.1687	4.36144	2.18829	0.368316	5.94135	2.82688e-09	4.49835e-08
ENSG00000175768	TOMM5	protein_coding	50.221	428.701	71	80	56	252	361	232	5.4666	3.7684	3.85935	14.7752	23.9812	15.4191	-2.84344	0.478633	-5.94075	2.83728e-09	4.4998e-08
ENSG00000204272	NBDY	protein_coding	152.623	1063.04	167	306	183	577	847	620	18.502	20.7412	18.1477	48.6803	80.9639	59.2937	-2.54876	0.429005	-5.9411	2.83113e-09	4.4998e-08
ENSG00000081913	PHLPP1	protein_coding	1411.41	313.56	2337	1782	1501	784	106	86	71.688	33.4429	41.2132	18.3138	2.80542	2.27719	2.22025	0.373732	5.94075	2.83721e-09	4.4998e-08
ENSG00000171806	METTL18	protein_coding	57.902	353.588	39	132	86	208	327	173	6.87493	14.2359	13.5697	27.9216	49.7343	26.3247	-2.44057	0.410943	-5.93895	2.8685e-09	4.54424e-08
ENSG00000102103	PQBP1	protein_coding	491.769	3556.27	488	834	745	1510	2912	2153	47.7916	49.9696	65.3064	112.611	246.052	182.007	-2.55531	0.430414	-5.93688	2.90504e-09	4.597e-08
ENSG00000197971	MBP	protein_coding	7923.85	1341.78	6231	21782	8336	2717	740	383	92.3644	197.539	110.604	30.6697	9.46418	4.90071	2.47087	0.416226	5.93637	2.91406e-09	4.60616e-08
ENSG00000060566	CREB3L3	protein_coding	1643.2	326.657	1522	4745	1324	492	255	98	159.581	304.376	124.257	39.2831	23.0681	8.86963	2.204	0.371291	5.93605	2.91967e-09	4.60658e-08
ENSG00000175354	PTPN2	protein_coding	740.132	3365.87	602	1554	1072	3523	2961	1272	19.1719	30.278	30.5584	85.4385	81.3599	34.9678	-2.11766	0.35675	-5.93599	2.92081e-09	4.60658e-08
ENSG00000088387	DOCK9	protein_coding	5115.04	1092.75	6484	11536	4308	2498	566	248	121.506	132.257	72.2599	35.6467	9.15112	4.01161	2.25154	0.379318	5.93577	2.92463e-09	4.6075e-08
ENSG00000179361	ARID3B	protein_coding	3605.77	807.037	5467	4571	4381	2116	240	212	245.49	125.575	176.087	72.356	9.29824	8.2174	2.27693	0.383972	5.92993	3.03068e-09	4.7693e-08
ENSG00000020129	NCDN	protein_coding	2880.95	571.252	4666	5918	1682	917	427	166	263.469	204.441	85.0116	39.43	20.8026	8.09106	2.17926	0.367565	5.92891	3.04954e-09	4.79368e-08
ENSG00000096092	TMEM14A	protein_coding	40.752	271.606	37	73	63	205	229	133	10.3975	12.5504	15.8466	43.8687	55.5223	32.2621	-2.57341	0.434126	-5.9278	3.07019e-09	4.82081e-08
ENSG00000099814	CEP170B	protein_coding	310.611	44.673	560	384	285	116	23	6	21.5614	9.04542	9.82204	3.40111	0.764049	0.199413	2.73345	0.46115	5.92745	3.07674e-09	4.82164e-08
ENSG00000100106	TRIOBP	protein_coding	3372	576.471	6705	5221	1709	1012	372	178	152.727	72.7576	34.8439	17.5538	7.31078	3.49985	2.29259	0.386778	5.92741	3.0775e-09	4.82164e-08
ENSG00000078687	TNRC6C	protein_coding	1669.18	355.937	2415	3198	1446	808	158	99	60.346	48.8898	32.342	15.375	3.40638	2.1354	2.23458	0.377032	5.92675	3.08984e-09	4.83565e-08
ENSG00000143190	POU2F1	protein_coding	3263.04	574.514	3836	6379	3725	1691	140	114	66.4358	67.5904	57.7455	22.3019	2.09197	1.70428	2.72463	0.460052	5.92244	3.1721e-09	4.95893e-08
ENSG00000142168	SOD1	protein_coding	1160.63	8424.05	1347	1747	1687	4056	6831	4996	189.359	150.251	212.276	434.199	828.526	606.252	-2.59104	0.437672	-5.92006	3.21821e-09	5.02549e-08
ENSG00000155252	PI4K2A	protein_coding	785.881	140.986	703	1829	950	248	82	49	46.5939	74.1645	56.3593	12.517	4.68913	2.80339	2.38552	0.40304	5.91883	3.24246e-09	5.05227e-08
ENSG00000157600	TMEM164	protein_coding	1161.55	194.854	1502	2031	1332	474	73	53	63.3476	52.4057	50.2843	15.2234	2.65637	1.92952	2.59988	0.439243	5.919	3.23904e-09	5.05227e-08
ENSG00000172086	KRCC1	protein_coding	200.03	933.693	118	556	250	816	914	344	16.1547	46.5693	30.6355	85.0708	107.961	40.6526	-2.18141	0.36866	-5.91713	3.27614e-09	5.09917e-08
ENSG00000163156	SCNM1	protein_coding	245.453	1781.21	281	499	276	882	1684	899	23.9023	25.9683	21.0141	57.1316	123.589	66.0096	-2.58645	0.437141	-5.91674	3.28384e-09	5.10555e-08
ENSG00000116704	SLC35D1	protein_coding	2001.16	338.484	1843	4096	2729	799	126	100	82.6245	112.344	109.51	27.2775	4.8737	3.86987	2.57744	0.435754	5.9149	3.32071e-09	5.15725e-08
ENSG00000158470	B4GALT5	protein_coding	3149.21	573.601	3403	5433	4402	1493	169	155	200.088	195.437	231.674	66.8485	8.57333	7.86689	2.56592	0.434162	5.91005	3.42008e-09	5.30578e-08
ENSG00000168303	MPLKIP	protein_coding	130.313	755.025	127	256	177	517	550	440	4.62311	5.70137	5.76729	14.3316	17.2742	13.826	-2.35506	0.398498	-5.90986	3.42404e-09	5.30614e-08
ENSG00000138175	ARL3	protein_coding	111.811	732.873	114	214	150	447	468	485	8.25538	9.48101	9.7228	24.6498	29.2404	30.3171	-2.47042	0.418065	-5.90918	3.43814e-09	5.32219e-08
ENSG00000101290	CDS2	protein_coding	5475.91	1255.12	7437	10544	5248	2701	647	338	174.985	151.781	110.526	48.395	13.1344	6.86487	2.13596	0.361524	5.90822	3.45833e-09	5.34762e-08
ENSG00000095319	NUP188	protein_coding	4394.7	1028.92	8164	5109	3978	2365	422	299	281.889	107.924	122.944	62.1841	12.5716	8.91166	2.04703	0.346503	5.90769	3.46941e-09	5.35894e-08
ENSG00000070010	UFD1	protein_coding	270.496	1441.63	390	352	345	1460	897	792	12.4146	6.85519	9.83004	35.3912	24.6357	21.7624	-2.33566	0.39549	-5.90575	3.51041e-09	5.41639e-08
ENSG00000151287	TEX30	protein_coding	80.722	466.555	78	115	139	358	273	302	9.59931	8.65868	15.3119	33.5507	28.9876	32.0823	-2.38317	0.403585	-5.90499	3.52677e-09	5.43573e-08
ENSG00000184220	CMSS1	protein_coding	79.521	505.778	102	92	123	409	288	326	3.92943	2.16833	4.24134	11.9985	9.57253	10.8408	-2.52295	0.427301	-5.9044	3.53942e-09	5.44933e-08
ENSG00000175220	ARHGAP1	protein_coding	3082.02	650.681	3003	7608	3167	1106	439	200	135.747	210.404	128.142	38.0718	17.1216	7.80401	2.1758	0.368634	5.90233	3.58406e-09	5.51209e-08
ENSG00000115138	POMC	protein_coding	18.245	233.896	18	26	31	61	152	178	3.24938	2.87151	5.00908	8.38555	23.6742	27.7371	-3.178	0.538867	-5.89756	3.68908e-09	5.66137e-08
ENSG00000226742	HSBP1L1	protein_coding	104.073	725.115	106	179	153	374	536	455	14.4619	14.9411	18.6844	38.8566	63.0942	53.5852	-2.53919	0.430548	-5.89758	3.68874e-09	5.66137e-08
ENSG00000010219	DYRK4	protein_coding	95.078	625.832	95	180	131	360	468	378	3.73915	4.33441	4.61518	10.7901	15.8928	12.8426	-2.48554	0.421625	-5.89514	3.74353e-09	5.73873e-08
ENSG00000124120	TTPAL	protein_coding	1025.79	168.524	824	2777	1088	332	104	44	32.423	66.8513	38.3198	9.94804	3.53072	1.49449	2.50309	0.424671	5.89417	3.7656e-09	5.76636e-08
ENSG00000099991	CABIN1	protein_coding	5095.53	1201.45	8999	6337	4859	2610	506	387	266.137	114.658	128.625	58.7794	12.9112	9.87951	2.03605	0.345522	5.89267	3.80002e-09	5.81281e-08
ENSG00000234289	H2BS1	protein_coding	30.524	325.723	37	21	59	128	141	279	21.9973	7.63827	31.397	57.9497	72.3255	143.181	-3.05131	0.517845	-5.89232	3.80802e-09	5.81879e-08
ENSG00000143575	HAX1	protein_coding	763.953	5192.25	891	1099	1139	2747	3509	3443	119.104	89.8781	136.282	279.628	404.702	397.281	-2.51365	0.426672	-5.89129	3.83184e-09	5.84804e-08
ENSG00000183337	BCOR	protein_coding	5000.42	1102.47	7339	7447	5617	3011	315	261	204.477	126.94	140.081	63.8839	7.5722	6.27713	2.34925	0.398777	5.89114	3.83539e-09	5.84804e-08
ENSG00000103994	ZNF106	protein_coding	7779.34	1526.19	9353	16969	7494	4080	561	310	212.398	235.757	152.329	70.556	10.9918	6.0768	2.47986	0.420975	5.89076	3.84422e-09	5.85523e-08
ENSG00000111906	HDDC2	protein_coding	250.336	1352.27	263	481	326	1006	1114	683	12.4014	13.8762	13.7595	36.1234	45.3217	27.8004	-2.28137	0.387293	-5.89056	3.84892e-09	5.85612e-08
ENSG00000170325	PRDM10	protein_coding	1461.36	272.679	1746	2819	1662	663	85	85	73.1606	72.2664	62.335	21.1553	3.07296	3.07443	2.48309	0.421875	5.88585	3.96019e-09	6.01898e-08
ENSG00000013016	EHD3	protein_coding	181.41	20.267	193	587	77	30	21	3	11.1057	20.6649	3.96594	1.31456	1.04258	0.149012	2.90236	0.493169	5.88512	3.9777e-09	6.03914e-08
ENSG00000120306	CYSTM1	protein_coding	69.396	531.881	69	107	112	244	342	375	10.3162	9.78734	14.9885	27.7802	44.1167	48.3968	-2.63084	0.447216	-5.88272	4.03584e-09	6.12053e-08
ENSG00000240344	PPIL3	protein_coding	442.536	2016.59	465	578	755	2031	1121	1195	44.3045	33.6923	64.3887	147.36	92.1521	98.2825	-2.12177	0.360688	-5.88255	4.03991e-09	6.12053e-08
ENSG00000237190	CDKN2AIPNL	protein_coding	95.118	558.835	80	201	134	346	418	330	12.6057	19.3768	18.8995	41.5172	56.8276	44.8855	-2.36518	0.402225	-5.88023	4.09705e-09	6.20049e-08
ENSG00000168002	POLR2G	protein_coding	198.501	1606	256	270	279	745	1133	1067	37.3692	24.1127	36.4541	82.814	142.695	134.447	-2.7215	0.46296	-5.87847	4.14076e-09	6.25998e-08
ENSG00000170776	AKAP13	protein_coding	11493.7	2473.57	14450	28595	8058	5851	1362	451	197.826	239.505	98.7442	60.9987	16.0879	5.32974	2.25163	0.383196	5.87591	4.20529e-09	6.35079e-08
ENSG00000275379	H3C11	protein_coding	1716.59	19163.9	2494	1453	2681	5628	10003	15926	1379.36	491.648	1327.23	2370.33	4773.26	7603.27	-3.05732	0.520661	-5.87199	4.30595e-09	6.49591e-08
ENSG00000137720	C11orf1	protein_coding	157.01	963.247	159	349	180	583	813	515	12.5626	16.8701	12.7298	35.0772	55.4214	35.1239	-2.41204	0.410857	-5.87076	4.33808e-09	6.53745e-08
ENSG00000140577	CRTC3	protein_coding	8438.34	1708.86	7481	17067	11964	3103	905	620	192.034	268.03	274.892	60.6559	20.0434	13.738	2.24627	0.382688	5.86971	4.36547e-09	6.57177e-08
ENSG00000143324	XPR1	protein_coding	2844.18	524.999	2719	6836	3102	1109	243	165	84.6973	130.278	86.4909	26.3067	6.53087	4.43668	2.40066	0.409034	5.8691	4.38165e-09	6.58914e-08
ENSG00000125971	DYNLRB1	protein_coding	68.253	577.288	92	118	75	295	470	336	10.4045	8.16438	7.5921	25.4056	45.8601	32.8009	-2.79548	0.476551	-5.86607	4.46256e-09	6.70374e-08
ENSG00000135698	MPHOSPH6	protein_coding	72.417	391.856	78	112	110	413	238	214	9.89764	8.69488	12.4939	39.9081	26.0567	23.4403	-2.33763	0.398612	-5.86442	4.50704e-09	6.76342e-08
ENSG00000004399	PLXND1	protein_coding	1907.07	373.382	2404	5218	1019	791	233	79	69.8389	92.7418	26.4975	17.499	5.84014	1.98109	2.24977	0.383813	5.86164	4.58322e-09	6.87048e-08
ENSG00000162430	SELENON	protein_coding	1125.58	202.408	959	2540	1466	373	134	55	60.472	97.9891	82.7442	17.9109	7.29029	2.99372	2.40021	0.409614	5.8597	4.63694e-09	6.94369e-08
ENSG00000205352	PRR13	protein_coding	497.903	2690.71	455	952	727	1663	1910	1654	44.7333	57.2618	63.9767	124.505	162.016	140.368	-2.24267	0.382742	-5.85948	4.64318e-09	6.94573e-08
ENSG00000141759	TXNL4A	protein_coding	276.568	2299.6	293	526	361	909	1352	1745	15.5931	17.1261	17.1964	36.8384	62.079	80.1627	-2.65497	0.453165	-5.85874	4.66404e-09	6.96961e-08
ENSG00000128731	HERC2	protein_coding	2458.83	505.064	4937	3716	1253	1169	238	125	67.8908	31.2631	15.4229	12.2415	2.82377	1.48379	2.14074	0.365528	5.85658	4.72493e-09	7.05319e-08
ENSG00000169925	BRD3	protein_coding	1438.54	217.309	1173	3461	1791	513	78	66	47.3019	85.3867	64.6463	15.7533	2.71381	2.29741	2.69251	0.459919	5.8543	4.79023e-09	7.14317e-08
ENSG00000180098	TRNAU1AP	protein_coding	203.296	1186.29	248	294	290	884	817	699	15.972	11.5841	16.7175	43.3543	45.3976	38.8595	-2.38908	0.408123	-5.85383	4.80371e-09	7.14969e-08
ENSG00000214655	ZSWIM8	protein_coding	2608.92	616.273	4193	4272	2273	1371	315	154	146.822	91.5178	71.2416	36.5576	9.51658	4.65479	2.07896	0.355146	5.8538	4.80466e-09	7.14969e-08
ENSG00000177721	ANXA2R	protein_coding	84.499	468.338	72	174	121	340	378	244	8.94816	13.23	13.4603	32.1776	40.532	26.1761	-2.32518	0.39727	-5.8529	4.8307e-09	7.17344e-08
ENSG00000204435	CSNK2B	protein_coding	198.211	1365.53	239	259	304	774	1020	829	17.5175	11.614	19.9442	43.2005	64.5029	52.4496	-2.56686	0.438553	-5.85301	4.82752e-09	7.17344e-08
ENSG00000114867	EIF4G1	protein_coding	7669.37	1771.49	11883	13197	6754	4883	608	342	376.967	256.13	191.781	117.961	16.6412	9.36519	2.27932	0.39003	5.84395	5.09762e-09	7.56191e-08
ENSG00000078668	VDAC3	protein_coding	1096.93	5083.78	1260	1552	1674	4896	3067	2930	109.974	82.8745	130.781	325.414	230.961	220.75	-2.12576	0.363847	-5.84244	5.14407e-09	7.62287e-08
ENSG00000076770	MBNL3	protein_coding	1928.19	257.851	1438	6239	1499	688	112	42	31.0796	82.4973	28.9992	11.3234	2.08852	0.783572	2.84775	0.487511	5.84141	5.17615e-09	7.66242e-08
ENSG00000078269	SYNJ2	protein_coding	2236.24	436.484	2545	4501	2561	993	155	145	56.451	61.0804	50.8466	16.7729	2.96634	2.77629	2.38752	0.408875	5.83924	5.24408e-09	7.75098e-08
ENSG00000177731	FLII	protein_coding	16083.3	3885.51	17723	24377	24313	5204	2092	1952	780.064	656.419	957.854	174.423	79.4436	74.1627	1.99586	0.341806	5.83915	5.24687e-09	7.75098e-08
ENSG00000183864	TOB2	protein_coding	4100.23	797.281	4299	8748	4778	1882	344	206	274.955	342.304	273.532	91.6617	18.9827	11.373	2.40463	0.411951	5.83717	5.30957e-09	7.83548e-08
ENSG00000100453	GZMB	protein_coding	975.438	6687.89	1833	1196	819	5276	4898	3669	360.678	143.978	144.248	790.562	831.535	623.187	-2.70405	0.463373	-5.83557	5.36067e-09	7.90269e-08
ENSG00000150787	PTS	protein_coding	25.487	219.859	24	57	31	181	96	159	2.13024	3.09529	2.4629	12.234	7.3518	12.1823	-2.80899	0.481399	-5.83507	5.37697e-09	7.91018e-08
ENSG00000170430	MGMT	protein_coding	141.379	1175.08	134	272	200	387	947	755	5.70001	7.07861	7.61498	12.5359	34.7556	27.7224	-2.67283	0.458077	-5.8349	5.38244e-09	7.91018e-08
ENSG00000066294	CD84	protein_coding	5755.4	935.221	3947	18349	5037	1812	621	226	118.406	336.766	135.253	41.3942	16.0733	5.85234	2.46739	0.422844	5.83522	5.37183e-09	7.91018e-08
ENSG00000070444	MNT	protein_coding	1762.99	385.631	1997	3307	2188	716	214	129	63.7226	64.5592	62.4929	17.3981	5.8916	3.55319	2.15869	0.37016	5.83177	5.4841e-09	8.01817e-08
ENSG00000120733	KDM3B	protein_coding	3776.27	762.954	4795	8158	3407	1992	278	171	169.117	176.032	107.557	53.5011	8.45958	5.20605	2.40742	0.412791	5.83207	5.47455e-09	8.01817e-08
ENSG00000173418	NAA20	protein_coding	224.634	1119.16	199	367	376	830	791	648	25.3211	28.5696	42.8238	80.4232	86.8382	71.1734	-2.19523	0.376418	-5.83191	5.47974e-09	8.01817e-08
ENSG00000181218	H2AW	protein_coding	328.581	3311.51	546	263	447	1318	1896	2542	169.377	49.9144	124.119	311.351	507.463	680.691	-3.02572	0.518833	-5.83178	5.48375e-09	8.01817e-08
ENSG00000183495	EP400	protein_coding	3437.84	730.223	5134	6516	2847	1980	225	167	79.0096	61.3498	39.2174	23.204	2.98752	2.21847	2.36133	0.404898	5.8319	5.48e-09	8.01817e-08
ENSG00000163349	HIPK1	protein_coding	6408.03	1206	7357	13305	7000	3457	397	203	223.285	247.048	190.162	79.8972	10.3957	5.31823	2.61179	0.447985	5.83008	5.53996e-09	8.09153e-08
ENSG00000146830	GIGYF1	protein_coding	1621.54	378.295	3006	2197	1270	1137	108	58	118.247	52.8739	44.7172	34.0594	3.66548	1.96945	2.30533	0.395514	5.8287	5.58593e-09	8.14195e-08
ENSG00000181924	COA4	protein_coding	189.155	1197.52	243	280	252	810	877	698	31.2491	22.0292	29.0068	79.3214	97.3052	77.4819	-2.47842	0.425207	-5.82873	5.58511e-09	8.14195e-08
ENSG00000173272	MZT2A	protein_coding	546.114	6022.33	688	721	800	1520	4028	4527	46.9561	30.1056	48.8721	78.9988	237.191	266.703	-2.98755	0.512661	-5.82754	5.62493e-09	8.1904e-08
ENSG00000034713	GABARAPL2	protein_coding	339.233	1814.3	293	556	575	1078	1295	1124	27.0262	31.3763	47.4738	75.72	103.06	89.4947	-2.24244	0.384889	-5.82619	5.67087e-09	8.24886e-08
ENSG00000106605	BLVRA	protein_coding	197.689	1395.98	194	361	285	605	1083	879	29.5785	33.6736	38.8944	70.2431	142.465	115.685	-2.51777	0.432303	-5.82409	5.74228e-09	8.33568e-08
ENSG00000138439	FAM117B	protein_coding	2637.47	405.663	1851	6204	3709	813	146	167	82.8226	169.833	148.548	27.7017	5.63638	6.45019	2.60922	0.448003	5.82411	5.74192e-09	8.33568e-08
ENSG00000111335	OAS2	protein_coding	6285.36	1285.62	5903	18298	4877	2053	924	400	145.902	276.695	107.897	38.6413	19.7045	8.53418	2.15359	0.369809	5.82353	5.76183e-09	8.35553e-08
ENSG00000152291	TGOLN2	protein_coding	18746.9	3157.27	16432	37282	27205	8182	1079	771	656.244	910.924	972.504	248.833	37.1793	26.5792	2.64393	0.454098	5.82238	5.80149e-09	8.40449e-08
ENSG00000008083	JARID2	protein_coding	2757.55	625.491	4315	4409	2602	1625	197	162	191.868	119.942	103.561	55.0235	7.55775	6.21799	2.24564	0.385765	5.82127	5.84008e-09	8.45178e-08
ENSG00000103657	HERC1	protein_coding	8958.07	2107.04	15040	17330	5344	4684	1169	470	244.782	172.559	77.8512	58.0526	16.4153	6.60301	2.03619	0.34981	5.82083	5.85557e-09	8.46559e-08
ENSG00000165637	VDAC2	protein_coding	1616.86	8723.05	1566	2197	2850	5342	5128	6043	153.798	132.007	250.537	399.518	434.521	512.3	-2.24567	0.385882	-5.81958	5.89971e-09	8.52074e-08
ENSG00000147592	LACTB2	protein_coding	63.687	368.825	58	116	97	280	268	207	8.33499	10.1987	12.4772	30.6414	33.229	25.678	-2.38435	0.409948	-5.81623	6.01891e-09	8.68407e-08
ENSG00000100162	CENPM	protein_coding	148.447	1362.58	208	146	227	554	760	1055	32.9997	14.1712	32.2359	66.9314	104.031	144.481	-2.86141	0.49205	-5.81529	6.05305e-09	8.72449e-08
ENSG00000100207	TCF20	protein_coding	7431.1	1570.98	9846	13645	7831	4356	492	325	287.391	243.666	204.596	96.822	12.3903	8.18859	2.42458	0.41704	5.81379	6.10758e-09	8.79418e-08
ENSG00000148358	GPR107	protein_coding	3601.15	814.943	4694	5339	4717	1830	323	257	142.603	99.2325	128.268	42.3361	8.46628	6.73957	2.17573	0.37425	5.81357	6.11546e-09	8.79662e-08
ENSG00000111716	LDHB	protein_coding	307.889	1966.36	294	556	457	958	1364	1307	27.3639	31.6602	38.0728	67.9001	109.534	105.007	-2.40205	0.413384	-5.81069	6.22173e-09	8.94044e-08
ENSG00000130332	LSM7	protein_coding	250.998	2147.46	364	273	353	974	1487	1451	59.9416	27.5041	52.0319	122.14	211.272	206.256	-2.81737	0.484915	-5.81002	6.24644e-09	8.96689e-08
ENSG00000182162	P2RY8	protein_coding	12386.7	3040.24	18481	20605	12163	6343	1536	899	1133.19	772.964	667.554	296.174	81.2594	47.5829	2.01811	0.347466	5.80808	6.31939e-09	9.06247e-08
ENSG00000165948	IFI27L1	protein_coding	59.338	554.292	83	78	78	245	367	387	9.78109	5.62357	8.22757	21.9861	37.3147	39.3671	-2.88693	0.497094	-5.80762	6.33651e-09	9.07787e-08
ENSG00000180964	TCEAL8	protein_coding	300.26	1325.97	233	634	445	1203	1068	619	53.4191	88.9279	91.3205	210.029	211.259	122.502	-2.07583	0.357537	-5.80592	6.40136e-09	9.16155e-08
ENSG00000008086	CDKL5	protein_coding	319.33	40.859	366	676	341	109	22	4	5.33254	6.0257	4.44708	1.20935	0.276554	0.0503067	2.94949	0.508083	5.80512	6.43196e-09	9.19608e-08
ENSG00000166135	HIF1AN	protein_coding	3573.87	780.024	4787	5796	4212	2011	282	184	95.6578	70.8588	75.3379	30.6015	4.86195	3.17386	2.31243	0.398375	5.80465	6.45002e-09	9.21265e-08
ENSG00000130338	TULP4	protein_coding	2700.22	505.985	2572	7616	2216	969	294	152	58.1273	105.304	44.8278	16.6766	5.73273	2.96528	2.303	0.396774	5.80433	6.46247e-09	9.22117e-08
ENSG00000197063	MAFG	protein_coding	1048.67	217.295	1533	1438	1266	591	56	56	81.2105	46.6055	60.0305	23.8414	2.55955	2.56078	2.40946	0.415332	5.80129	6.58072e-09	9.38049e-08
ENSG00000112658	SRF	protein_coding	3154.41	752.046	4600	4820	3496	1597	327	247	301.856	193.507	205.343	79.8031	18.5137	13.9911	2.07004	0.356852	5.80084	6.59818e-09	9.39597e-08
ENSG00000171222	SCAND1	protein_coding	142.358	1515.04	166	257	178	388	1314	949	23.0904	21.8708	22.1621	41.0988	157.697	113.947	-2.94704	0.508059	-5.80059	6.60832e-09	9.40099e-08
ENSG00000204954	C12orf73	protein_coding	50.043	353.026	75	57	66	295	242	199	4.69518	2.1831	3.6983	14.0633	13.0711	10.7537	-2.68222	0.462578	-5.79841	6.69474e-09	9.51443e-08
ENSG00000102034	ELF4	protein_coding	4406.16	890.365	4229	9719	5359	1815	487	253	224.202	315.233	254.304	73.2744	22.2759	11.5781	2.28504	0.39423	5.79622	6.78281e-09	9.62731e-08
ENSG00000112159	MDN1	protein_coding	6559	1523.46	13106	10083	3301	3906	645	307	194.858	91.716	43.9299	44.2235	8.27392	3.94002	2.05445	0.354453	5.79609	6.78771e-09	9.62732e-08
ENSG00000167969	ECI1	protein_coding	200.017	1473.69	240	263	307	724	822	1103	20.7971	13.943	23.8121	47.7754	61.4566	82.5051	-2.57629	0.444641	-5.7941	6.8688e-09	9.73263e-08
ENSG00000272047	GTF2H5	protein_coding	117.108	771.627	97	352	98	407	643	436	3.55998	7.90363	3.21936	11.3748	20.3606	13.8126	-2.53196	0.437127	-5.79226	6.94441e-09	9.82997e-08
ENSG00000142207	URB1	protein_coding	1152.12	243.877	2385	1672	553	646	95	48	57.847	24.8106	12.0057	11.9316	1.98802	1.00496	2.1749	0.375507	5.79191	6.9591e-09	9.84097e-08
ENSG00000099795	NDUFB7	protein_coding	239.934	2332	343	369	272	835	1769	1547	178.002	117.156	126.348	329.982	792.069	693.001	-2.90601	0.501835	-5.79077	7.00655e-09	9.89496e-08
ENSG00000130731	METTL26	protein_coding	209.533	2119.55	306	236	287	733	1253	1636	46.4253	21.9055	38.9747	84.6859	164.017	214.254	-2.94255	0.508154	-5.79066	7.01119e-09	9.89496e-08
ENSG00000179051	RCC2	protein_coding	3186.76	645.606	3951	6152	3462	1693	204	162	268.929	256.186	210.924	87.7529	11.9802	9.51829	2.42594	0.419495	5.783	7.33805e-09	1.0346e-07
ENSG00000173273	TNKS	protein_coding	2799.77	563.234	3485	5847	2736	1432	194	145	68.1971	70.0011	47.9234	21.3393	3.27544	2.44931	2.39783	0.414757	5.78129	7.4129e-09	1.04412e-07
ENSG00000166136	NDUFB8	protein_coding	149.238	1163.65	241	145	194	709	555	888	33.4725	12.3211	24.118	74.988	66.5073	106.463	-2.72268	0.470976	-5.78093	7.42873e-09	1.04531e-07
ENSG00000120451	SNX19	protein_coding	2566.07	526.093	2675	6243	2503	1092	295	139	42.9103	61.2688	35.939	13.3393	4.08286	1.92471	2.25947	0.390892	5.7803	7.45692e-09	1.04824e-07
ENSG00000179271	GADD45GIP1	protein_coding	343.076	3153.53	506	419	443	1246	2110	2233	79.4158	40.2327	62.2341	148.918	285.722	302.523	-2.86195	0.495164	-5.7798	7.47912e-09	1.05032e-07
ENSG00000181817	LSM10	protein_coding	165.945	1338.79	169	293	239	479	976	913	31.1563	33.0473	39.4389	67.2463	155.244	145.293	-2.64019	0.457103	-5.77592	7.65356e-09	1.07376e-07
ENSG00000099204	ABLIM1	protein_coding	17024.1	2685.49	13386	49866	15896	6822	1216	511	363.26	827.903	386.12	140.978	28.4711	11.9702	2.66188	0.460891	5.77551	7.67219e-09	1.07532e-07
ENSG00000116459	ATP5PB	protein_coding	1108.79	5742.52	1069	1974	1653	3699	4323	3330	94.5822	106.853	130.91	249.224	330.006	254.325	-2.19939	0.38092	-5.77388	7.74679e-09	1.0847e-07
ENSG00000273802	H2BC8	protein_coding	1558.52	13833.9	2434	1249	2292	6005	7886	10489	440.534	138.302	371.314	827.648	1231.46	1638.73	-2.87794	0.498523	-5.77294	7.78989e-09	1.08966e-07
ENSG00000107862	GBF1	protein_coding	4889.49	1170.94	7994	7681	4323	2476	520	381	96.9157	56.9713	46.9119	22.8588	5.43924	3.9872	2.03008	0.35167	5.77268	7.80216e-09	1.09031e-07
ENSG00000116128	BCL9	protein_coding	987.995	172.955	1062	1912	1251	457	60	39	46.5733	51.2989	49.1063	15.2617	2.27022	1.47635	2.598	0.450086	5.77222	7.82327e-09	1.09219e-07
ENSG00000100216	TOMM22	protein_coding	420.33	2072.76	402	703	660	1514	1403	1246	51.1512	54.726	75.1695	146.7	154.025	136.855	-2.15947	0.374138	-5.77185	7.84057e-09	1.09353e-07
ENSG00000136003	ISCU	protein_coding	366.466	2115.94	475	490	518	1557	1401	1288	29.8168	18.8179	29.1048	74.4269	75.877	69.7905	-2.37638	0.411736	-5.77162	7.85144e-09	1.09397e-07
ENSG00000099901	RANBP1	protein_coding	358.965	1850.54	494	429	509	1773	922	1191	29.6872	15.7728	27.3797	81.1381	47.8055	61.7828	-2.25407	0.39056	-5.77139	7.86223e-09	1.0944e-07
ENSG00000114107	CEP70	protein_coding	142.937	675.063	99	308	221	547	579	313	6.23418	11.866	12.4567	26.2304	31.4577	17.0138	-2.16091	0.374434	-5.77114	7.87395e-09	1.09496e-07
ENSG00000235750	KIAA0040	protein_coding	7864.71	1650.73	7315	20099	8018	3105	1103	423	426.043	716.18	417.997	137.713	55.4267	21.2663	2.20712	0.382653	5.76794	8.02465e-09	1.11483e-07
ENSG00000096433	ITPR3	protein_coding	4089.51	1002.77	6694	5480	4227	2387	348	306	188.301	94.3097	106.431	51.1321	8.446	7.43022	2.06916	0.358768	5.76741	8.04989e-09	1.11725e-07
ENSG00000103326	CAPN15	protein_coding	2231.29	491.994	3848	3269	1906	883	276	172	133.679	69.4788	59.2679	23.3595	8.27261	5.15787	2.06763	0.358538	5.76683	8.07777e-09	1.12002e-07
ENSG00000183696	UPP1	protein_coding	191.711	1133.93	293	207	254	977	669	698	17.7618	7.67711	13.7823	45.1011	34.9905	36.5248	-2.46143	0.427136	-5.76263	8.28148e-09	1.14715e-07
ENSG00000172785	CBWD1	protein_coding	65.269	359.487	68	102	101	340	217	209	1.33237	1.22271	1.77135	5.07303	3.66842	3.53488	-2.34106	0.406262	-5.76244	8.29086e-09	1.14733e-07
ENSG00000119185	ITGB1BP1	protein_coding	311.625	1858.73	371	505	419	1203	1433	1055	15.4685	12.8818	15.6371	38.1957	51.5497	37.97	-2.38503	0.413946	-5.7617	8.3269e-09	1.1512e-07
ENSG00000105202	FBL	protein_coding	1991.76	11991.1	1944	2413	3687	6068	7724	8273	252.449	191.709	428.566	600.062	865.413	927.37	-2.37711	0.412742	-5.75932	8.4453e-09	1.16643e-07
ENSG00000160233	LRRC3	protein_coding	453.141	87.86	738	442	581	219	19	31	35.0555	12.8449	24.7027	7.92169	0.778678	1.27109	2.39613	0.416107	5.75845	8.48884e-09	1.17131e-07
ENSG00000140365	COMMD4	protein_coding	136.955	1045.9	174	193	191	511	813	640	7.26461	4.92979	7.1378	16.2464	29.2859	23.0651	-2.65948	0.461856	-5.75823	8.49982e-09	1.17169e-07
ENSG00000186575	NF2	protein_coding	3954.47	863.056	4530	7702	4665	1843	379	278	170.146	176.984	156.835	52.7135	12.2819	9.01323	2.20856	0.383567	5.75795	8.51422e-09	1.17254e-07
ENSG00000185722	ANKFY1	protein_coding	3019.13	671.048	4682	5995	2129	1397	338	200	91.389	71.5913	37.1969	20.765	5.69225	3.36981	2.10365	0.365542	5.75489	8.67002e-09	1.19284e-07
ENSG00000079308	TNS1	protein_coding	878.21	166.386	2222	413	539	541	38	19	37.892	4.30885	8.22735	7.02545	0.559103	0.279686	2.35196	0.408842	5.75273	8.78161e-09	1.20686e-07
ENSG00000126012	KDM5C	protein_coding	5285.94	1252.8	7848	8230	5603	3158	428	333	249.677	160.187	159.554	76.5077	11.7481	9.14486	2.17706	0.378449	5.75258	8.78888e-09	1.20686e-07
ENSG00000123411	IKZF4	protein_coding	1484.59	274.661	1851	1910	2229	798	76	52	75.4315	47.6198	81.3063	24.7641	2.67217	1.82921	2.59755	0.451636	5.75143	8.84903e-09	1.21395e-07
ENSG00000107554	DNMBP	protein_coding	587.084	104.921	647	1457	515	235	58	23	21.1608	29.1538	15.0766	5.85288	1.63667	0.649335	2.44597	0.425336	5.75069	8.88814e-09	1.21814e-07
ENSG00000168701	TMEM208	protein_coding	85.497	789.013	118	105	119	318	518	563	18.3334	9.98062	16.5491	37.6236	69.4375	75.506	-2.85814	0.497064	-5.75004	8.92234e-09	1.22165e-07
ENSG00000143353	LYPLAL1	protein_coding	63.587	336.161	35	168	88	255	271	172	3.30413	9.70302	7.43601	18.3317	22.0731	14.0162	-2.33574	0.40626	-5.74938	8.95715e-09	1.22523e-07
ENSG00000186260	MRTFB	protein_coding	1380.15	231.295	1310	4331	850	564	129	36	21.9367	44.3707	12.7405	7.19205	1.86378	0.520374	2.5221	0.439221	5.74222	9.34434e-09	1.27697e-07
ENSG00000169189	NSMCE1	protein_coding	555.522	4067.61	553	1068	757	1532	3727	2274	40.9975	48.4409	50.2338	86.4898	238.395	145.525	-2.53646	0.44175	-5.74185	9.36496e-09	1.27733e-07
ENSG00000198931	APRT	protein_coding	346.729	3446.03	509	456	429	1168	2301	2502	78.6857	43.1272	59.3613	137.497	306.902	333.871	-2.91929	0.508423	-5.74186	9.36451e-09	1.27733e-07
ENSG00000153140	CETN3	protein_coding	109.66	522.979	91	198	178	596	308	278	8.1765	10.8843	14.3157	40.7799	23.8771	21.5617	-2.18998	0.38149	-5.7406	9.43441e-09	1.28557e-07
ENSG00000188559	RALGAPA2	protein_coding	2570.44	550.934	3667	5629	1822	1430	220	114	87.399	82.0796	38.8698	25.9541	4.524	2.34538	2.28803	0.398585	5.74039	9.44609e-09	1.28593e-07
ENSG00000177084	POLE	protein_coding	3330.34	824.466	6251	3170	3404	2033	248	254	103.367	32.0702	50.3838	25.6003	3.53826	3.62561	2.01172	0.350556	5.73864	9.54379e-09	1.29799e-07
ENSG00000204267	TAP2	protein_coding	2015.4	395.991	2248	4114	2321	929	139	124	97.8273	109.531	90.408	30.786	5.21895	4.65799	2.38871	0.4163	5.73795	9.58298e-09	1.30208e-07
ENSG00000173113	TRMT112	protein_coding	371.517	2419.78	426	504	582	1293	1793	1502	107.523	77.8271	131.487	248.521	390.46	327.246	-2.47495	0.431361	-5.73755	9.6058e-09	1.30393e-07
ENSG00000164096	C4orf3	protein_coding	582.878	3646.95	449	1361	782	1711	2108	2708	42.1152	78.1015	65.6549	122.213	170.596	219.258	-2.34144	0.408694	-5.72908	1.00979e-08	1.36943e-07
ENSG00000113749	HRH2	protein_coding	1450.67	278.412	1436	1354	2928	514	105	125	70.2048	40.4986	128.13	19.1359	4.42901	5.27516	2.23187	0.389598	5.72864	1.01237e-08	1.37162e-07
ENSG00000170145	SIK2	protein_coding	1364.06	298.636	1712	2537	1522	646	145	85	48.8011	44.244	38.8336	14.0227	3.56614	2.0915	2.19938	0.383959	5.72817	1.01518e-08	1.37411e-07
ENSG00000172465	TCEAL1	protein_coding	50.999	307.855	54	104	62	252	256	147	9.36455	11.034	9.62394	33.2788	38.3034	22.0051	-2.4381	0.425865	-5.72505	1.03404e-08	1.39831e-07
ENSG00000108582	CPD	protein_coding	3085.53	667.371	3935	6230	3051	1587	259	187	87.3317	84.5909	60.609	26.8212	4.95943	3.58246	2.26012	0.394937	5.72276	1.0481e-08	1.41598e-07
ENSG00000166326	TRIM44	protein_coding	2559.64	412.86	1868	7544	2520	910	233	92	39.5693	97.7668	47.7804	14.679	4.25835	1.68222	2.54421	0.444596	5.72252	1.04956e-08	1.41661e-07
ENSG00000198498	TMA16	protein_coding	121.795	585.482	128	177	196	606	343	331	10.434	8.82717	14.3009	37.6172	24.1234	23.2906	-2.18296	0.381687	-5.71923	1.07005e-08	1.44248e-07
ENSG00000054148	PHPT1	protein_coding	330.279	2771.55	461	267	545	1188	1500	2156	79.4	28.1345	84.0202	155.815	222.903	320.539	-2.78581	0.487104	-5.71912	1.07075e-08	1.44248e-07
ENSG00000111640	GAPDH	protein_coding	66034.9	478801	86021	62355	109897	233481	298623	339151	9967.86	4420.56	11398.6	20602.6	29855.6	33923.8	-2.62647	0.459375	-5.71748	1.08117e-08	1.45513e-07
ENSG00000133142	TCEAL4	protein_coding	27.302	187.579	31	57	30	180	160	79	3.42767	3.85586	2.96911	15.156	15.2638	7.54012	-2.62219	0.458641	-5.71731	1.08223e-08	1.45518e-07
ENSG00000264522	OTUD7B	protein_coding	1583.24	319.348	1982	3044	1707	866	108	67	45.0058	42.288	34.6949	14.9746	2.11589	1.31327	2.4488	0.428605	5.71341	1.10733e-08	1.48753e-07
ENSG00000276903	H2AC16	protein_coding	1915.7	20204.3	3432	1290	2490	7273	9208	17220	1976.9	454.606	1283.82	3190.25	4576.22	8562.17	-3.05029	0.534099	-5.7111	1.12251e-08	1.50649e-07
ENSG00000125977	EIF2S2	protein_coding	1833.94	9333.57	2081	2403	2953	6957	5984	5777	226.045	159.693	287.114	575.465	560.815	541.675	-2.21555	0.387961	-5.71076	1.12475e-08	1.50808e-07
ENSG00000072840	EVC	protein_coding	309.928	52.123	510	591	202	142	22	8	19.8204	14.052	7.02688	4.20247	0.737684	0.268378	2.57248	0.450502	5.71026	1.12804e-08	1.51107e-07
ENSG00000198373	WWP2	protein_coding	2410.99	534.99	2645	5221	2629	1050	306	156	81.6593	98.6148	72.6505	24.6855	8.1509	4.15736	2.14981	0.376549	5.70923	1.13485e-08	1.51876e-07
ENSG00000100908	EMC9	protein_coding	93.817	747.106	124	101	146	363	403	569	21.6389	10.7831	22.8053	48.2386	60.677	85.7116	-2.69372	0.471976	-5.70732	1.14771e-08	1.53453e-07
ENSG00000149100	EIF3M	protein_coding	1765.7	8926.57	1761	3115	2586	5943	6852	5035	65.8044	71.2135	86.4952	169.112	220.911	162.408	-2.17232	0.380777	-5.70495	1.16376e-08	1.55321e-07
ENSG00000214413	BBIP1	protein_coding	97.842	512.235	109	169	133	483	316	294	3.58481	3.40043	3.91524	12.0965	8.96666	8.34641	-2.26159	0.396427	-5.70494	1.16387e-08	1.55321e-07
ENSG00000127884	ECHS1	protein_coding	270.02	1714.82	288	447	394	885	1237	1095	62.6161	59.4579	76.6757	146.525	232.043	205.504	-2.41122	0.422793	-5.70308	1.17665e-08	1.56879e-07
ENSG00000189420	ZFP92	protein_coding	264.587	37.387	423	383	266	103	18	4	18.3418	10.1603	10.3241	3.40104	0.673408	0.149718	2.80362	0.491621	5.70281	1.17848e-08	1.56977e-07
ENSG00000166012	TAF1D	protein_coding	1167.31	4806.24	1493	1456	1741	6448	2211	2647	52.0099	31.031	54.2866	171.051	66.4537	79.5964	-1.98696	0.348481	-5.70176	1.18574e-08	1.57795e-07
ENSG00000126860	EVI2A	protein_coding	668.633	2780.36	419	1949	749	2042	2935	1009	37.6966	107.278	60.3168	139.9	227.825	78.3597	-1.98548	0.348471	-5.69771	1.21425e-08	1.61438e-07
ENSG00000085185	BCORL1	protein_coding	637.89	122.073	869	1238	602	325	42	27	30.2192	26.3386	18.7382	8.60639	1.26014	0.810477	2.46698	0.43316	5.69531	1.23151e-08	1.6358e-07
ENSG00000183527	PSMG1	protein_coding	134.063	778.389	163	218	176	570	550	453	21.0295	17.2071	20.3246	56.0003	61.2223	50.4491	-2.36625	0.4157	-5.6922	1.25411e-08	1.66426e-07
ENSG00000095794	CREM	protein_coding	587.553	2595.16	593	695	1077	2410	1134	1793	28.8895	20.7147	46.9645	89.408	47.6654	75.4014	-2.03811	0.358072	-5.6919	1.25633e-08	1.66566e-07
ENSG00000143442	POGZ	protein_coding	5490.78	1127.6	6722	10580	6073	3182	333	229	181.177	174.461	146.513	65.3099	7.74379	5.32787	2.47835	0.435503	5.69077	1.26467e-08	1.67516e-07
ENSG00000100319	ZMAT5	protein_coding	104.277	785.236	106	203	138	314	693	450	9.19688	10.7755	10.7172	20.7462	51.8767	33.7023	-2.5844	0.45421	-5.68987	1.27139e-08	1.6825e-07
ENSG00000133059	DSTYK	protein_coding	1204.27	261.995	1520	2493	1168	544	128	81	49.7953	49.9661	34.2496	13.5712	3.61792	2.29057	2.1799	0.383149	5.68944	1.27459e-08	1.68359e-07
ENSG00000185043	CIB1	protein_coding	634.236	4492.58	805	803	945	2196	3129	2976	151.835	92.6618	159.542	315.415	509.198	484.532	-2.56434	0.450709	-5.68958	1.27353e-08	1.68359e-07
ENSG00000148362	PAXX	protein_coding	69.537	682.549	97	94	90	255	402	522	19.7588	11.7145	16.4096	39.5551	70.6511	91.7851	-2.88563	0.50722	-5.68911	1.27705e-08	1.68527e-07
ENSG00000170791	CHCHD7	protein_coding	187.074	974.049	191	420	210	791	671	554	9.02323	12.1391	8.88006	28.4563	27.3499	22.5918	-2.24048	0.393838	-5.68884	1.27903e-08	1.68632e-07
ENSG00000127838	PNKD	protein_coding	97.645	857.43	103	210	112	295	616	594	5.51641	6.88093	5.36915	12.0314	28.4646	27.4612	-2.72775	0.479594	-5.68762	1.28825e-08	1.69691e-07
ENSG00000166188	ZNF319	protein_coding	840.234	177.591	856	1998	872	248	115	74	47.2769	67.5118	43.1082	10.4304	5.47997	3.52793	2.15325	0.378716	5.68566	1.30309e-08	1.71487e-07
ENSG00000142507	PSMB6	protein_coding	313.041	2394.55	356	380	523	949	1501	1758	68.3071	44.6075	89.8226	138.661	248.486	291.171	-2.61058	0.45926	-5.68432	1.31334e-08	1.72516e-07
ENSG00000179958	DCTPP1	protein_coding	154.366	1077	179	221	232	549	604	798	31.7761	24.002	36.8641	74.2153	92.5101	122.282	-2.5011	0.439991	-5.68442	1.31257e-08	1.72516e-07
ENSG00000132003	ZSWIM4	protein_coding	669.013	143.478	942	1130	708	303	65	46	55.493	40.7262	37.3326	13.5926	3.30373	2.33915	2.20059	0.387287	5.68207	1.33071e-08	1.74638e-07
ENSG00000100417	PMM1	protein_coding	458.286	3106.09	536	514	777	1531	2019	2144	29.4277	17.2649	38.1839	64.0089	95.6384	101.608	-2.52078	0.443665	-5.68173	1.33338e-08	1.74827e-07
ENSG00000171603	CLSTN1	protein_coding	4281.12	972.73	4901	9599	4226	1956	533	284	259.63	311.103	200.386	78.9065	24.3614	12.9868	2.11785	0.372783	5.68119	1.33757e-08	1.75214e-07
ENSG00000135439	AGAP2	protein_coding	4264.31	1013.6	4950	9605	4105	1823	644	306	190.244	225.846	141.217	53.354	21.3549	10.1518	2.0306	0.357449	5.68082	1.34052e-08	1.7544e-07
ENSG00000035403	VCL	protein_coding	3519.83	758.656	3576	9821	2711	1344	524	209	99.3641	166.954	67.4263	28.4384	12.5623	5.01293	2.1135	0.372141	5.67931	1.35238e-08	1.76829e-07
ENSG00000128524	ATP6V1F	protein_coding	407.997	3154.35	539	601	529	1401	2693	1822	196.389	133.971	172.525	388.724	846.585	573.048	-2.6567	0.467914	-5.67777	1.36465e-08	1.78269e-07
ENSG00000118900	UBN1	protein_coding	2542.11	540.283	3087	5021	2759	1363	209	128	99.7532	99.2633	79.8013	33.5397	5.82695	3.57037	2.32776	0.410021	5.67718	1.36935e-08	1.78555e-07
ENSG00000140948	ZCCHC14	protein_coding	768.039	150.567	914	1525	849	362	68	35	30.3219	30.952	25.2108	9.1452	1.94637	1.00229	2.38567	0.420219	5.67722	1.36899e-08	1.78555e-07
ENSG00000176542	USF3	protein_coding	4893.77	751.582	3899	14144	4638	1991	275	159	78.7978	174.881	83.8995	30.6412	4.79511	2.77378	2.7057	0.476748	5.67533	1.38421e-08	1.80328e-07
ENSG00000114902	SPCS1	protein_coding	384.618	2604.15	389	580	622	1114	1693	1849	21.0901	19.2383	30.1848	45.9927	79.1938	86.5326	-2.45008	0.43177	-5.67449	1.39105e-08	1.81053e-07
ENSG00000197837	H4-16	protein_coding	556.73	5395.03	845	513	802	1866	3017	4272	91.0035	33.8008	77.3114	153.034	280.338	397.142	-2.90838	0.512581	-5.67399	1.39511e-08	1.81416e-07
ENSG00000116604	MEF2D	protein_coding	4425.57	970.351	5252	8005	5422	2335	387	257	229.597	214.098	212.163	77.7325	14.5968	9.69814	2.26217	0.398706	5.67377	1.39688e-08	1.8148e-07
ENSG00000125835	SNRPB	protein_coding	533.385	3559.31	605	661	884	1726	1958	2688	131.434	87.8544	171.899	285.541	367.004	504.076	-2.45163	0.432295	-5.6712	1.418e-08	1.84055e-07
ENSG00000254999	BRK1	protein_coding	1046.36	5684.57	910	1885	1655	2924	4591	3326	219.699	278.424	357.645	537.573	956.309	693.142	-2.22355	0.392276	-5.66833	1.44195e-08	1.86993e-07
ENSG00000158467	AHCYL2	protein_coding	1618.83	355.475	1699	2911	2241	662	161	141	68.7829	72.1004	81.2076	20.4089	5.62364	4.92742	2.15632	0.380458	5.6677	1.44727e-08	1.87512e-07
ENSG00000136485	DCAF7	protein_coding	8837.98	2116.94	10897	16217	10223	4193	953	767	460.356	419.146	386.574	134.892	34.7364	27.9702	2.05926	0.363484	5.66534	1.46737e-08	1.89943e-07
ENSG00000178127	NDUFV2	protein_coding	79.618	428.705	130	62	112	1045	111	147	13.3137	3.88468	10.2669	81.4976	9.80804	12.9953	-2.27882	0.402549	-5.66098	1.50509e-08	1.9465e-07
ENSG00000134516	DOCK2	protein_coding	15112.3	3877.46	26139	21367	13332	9004	1555	1121	550.252	275.185	251.209	144.338	28.2428	20.37	1.96571	0.347364	5.65893	1.52318e-08	1.9681e-07
ENSG00000121766	ZCCHC17	protein_coding	237.402	1178.09	202	471	352	765	988	618	29.195	41.6473	45.5373	84.1961	123.202	77.1008	-2.15394	0.380646	-5.65864	1.5258e-08	1.96969e-07
ENSG00000150907	FOXO1	protein_coding	3689.7	692.717	3847	9105	3514	1729	258	176	179.299	259.624	146.597	61.3657	10.3748	7.08081	2.4506	0.433109	5.65815	1.53015e-08	1.97351e-07
ENSG00000002834	LASP1	protein_coding	16792.3	3730.98	16766	35072	20996	7352	1971	1181	659.246	843.698	738.963	220.139	66.8666	40.0849	2.1504	0.380306	5.65439	1.56399e-08	2.01533e-07
ENSG00000005339	CREBBP	protein_coding	7247.58	1483.9	8486	15907	7170	3918	506	341	152.21	174.557	115.114	53.5155	7.83063	5.2797	2.40452	0.425263	5.6542	1.56572e-08	2.01574e-07
ENSG00000275713	H2BC9	protein_coding	1877.6	18092.5	3314	1407	2402	7106	10081	14091	446.652	116.016	289.773	729.317	1172.26	1639.35	-2.97688	0.52654	-5.65366	1.57065e-08	2.02026e-07
ENSG00000196914	ARHGEF12	protein_coding	2114.39	417.116	2636	4773	1827	1252	139	52	29.385	32.5522	18.23	10.6282	1.3369	0.500377	2.58422	0.457139	5.65302	1.5765e-08	2.02595e-07
ENSG00000100368	CSF2RB	protein_coding	496.606	94.576	681	907	501	237	46	17	37.8906	30.8745	24.9511	10.0417	2.20824	0.816481	2.43429	0.430712	5.65178	1.58798e-08	2.03886e-07
ENSG00000101052	IFT52	protein_coding	107.838	570.242	90	200	171	379	487	291	9.84157	13.3801	16.7373	31.5598	45.9468	27.4681	-2.24951	0.398079	-5.65091	1.59605e-08	2.04737e-07
ENSG00000134109	EDEM1	protein_coding	12959.4	2784.51	14562	27413	14176	6337	1098	856	600.121	691.167	522.925	198.873	39.0413	30.4512	2.25303	0.398768	5.64999	1.6046e-08	2.05649e-07
ENSG00000125637	PSD4	protein_coding	15662.2	4004.78	24595	22941	16062	8848	1589	1306	508.004	289.895	296.953	139.168	28.3171	23.285	1.98079	0.350651	5.64889	1.61485e-08	2.06776e-07
ENSG00000169627	BOLA2B	protein_coding	4.278	79.369	3	4	10	22	42	66	0.609308	0.497032	1.81796	3.40261	7.35986	11.5711	-3.64984	0.646512	-5.64544	1.64764e-08	2.10785e-07
ENSG00000213145	CRIP1	protein_coding	25.29	354.233	35	51	22	81	291	235	3.91044	3.48607	2.20013	6.89155	28.0515	22.6641	-3.26355	0.578193	-5.6444	1.65758e-08	2.11866e-07
ENSG00000023697	DERA	protein_coding	68.933	378.455	64	125	104	289	294	200	6.31676	7.54802	9.18789	21.7213	25.0361	17.0395	-2.31322	0.409979	-5.64229	1.67806e-08	2.14292e-07
ENSG00000197147	LRRC8B	protein_coding	3111.15	606.644	2977	5967	4382	1402	220	192	99.9805	122.603	131.728	35.8557	6.37476	5.5661	2.38647	0.423039	5.64125	1.68822e-08	2.15396e-07
ENSG00000100393	EP300	protein_coding	8540.54	1838.13	10776	18576	7699	5123	656	322	255.89	269.871	163.643	92.639	13.4401	6.60032	2.39293	0.424341	5.63917	1.70868e-08	2.1781e-07
ENSG00000135074	ADAM19	protein_coding	6172.69	1305.09	7234	13757	5962	3445	538	242	260.703	303.319	192.322	94.5434	16.7284	7.5283	2.37154	0.420811	5.63563	1.74417e-08	2.22136e-07
ENSG00000270276	H4C15	protein_coding	8.515	225.659	14	11	9	22	121	199	2.01502	0.96862	1.15948	2.41128	15.026	24.724	-3.82653	0.679213	-5.63377	1.76313e-08	2.24349e-07
ENSG00000126432	PRDX5	protein_coding	623.725	5061.48	721	937	911	1748	3792	3407	232.767	185.069	263.252	429.735	1056.23	949.448	-2.65203	0.470756	-5.63356	1.76527e-08	2.24421e-07
ENSG00000196954	CASP4	protein_coding	647.569	3394.94	540	1928	550	1827	4290	993	22.4946	49.136	20.5076	57.9557	154.186	35.7065	-2.15416	0.382437	-5.63273	1.77383e-08	2.25308e-07
ENSG00000079313	REXO1	protein_coding	1502.59	363.488	2513	1835	1611	894	136	96	125.061	55.8692	71.7615	33.8797	5.83944	4.12394	2.0801	0.369423	5.63068	1.79498e-08	2.27791e-07
ENSG00000059728	MXD1	protein_coding	2693.12	458.894	2377	7200	2679	1221	191	81	103.913	192.568	104.829	40.6473	7.20411	3.05661	2.61636	0.464739	5.62974	1.80477e-08	2.2883e-07
ENSG00000111196	MAGOHB	protein_coding	61.216	314.718	69	91	92	438	160	159	3.95893	3.19432	4.72481	19.1371	7.92051	7.87479	-2.27467	0.404104	-5.62893	1.81334e-08	2.29711e-07
ENSG00000147130	ZMYM3	protein_coding	2666.95	653.845	3837	4670	2623	1451	311	179	154.036	114.698	94.2531	44.3579	10.772	6.20291	2.04793	0.363869	5.62821	1.82089e-08	2.30258e-07
ENSG00000188820	CALHM6	protein_coding	8.879	105.367	11	9	15	66	74	65	2.57509	1.28899	3.14311	11.7657	14.9464	13.1349	-3.25306	0.577985	-5.62828	1.82011e-08	2.30258e-07
ENSG00000076555	ACACB	protein_coding	780.873	171.585	1144	1421	710	345	83	57	21.8974	16.6406	12.1645	5.02874	1.37072	0.941791	2.14015	0.380303	5.62748	1.82857e-08	2.31023e-07
ENSG00000122873	CISD1	protein_coding	142.755	824.995	146	290	180	519	583	506	14.7242	17.8931	16.2487	39.8583	50.7284	44.0496	-2.31949	0.412218	-5.62686	1.83524e-08	2.3148e-07
ENSG00000188807	TMEM201	protein_coding	492.067	93.133	548	713	759	195	30	38	21.7945	17.3486	27.0194	5.90575	1.02942	1.30456	2.37739	0.422509	5.62684	1.83544e-08	2.3148e-07
ENSG00000198315	ZKSCAN8	protein_coding	4025.09	629.852	3649	9293	4861	2047	133	79	133.656	208.247	159.371	57.0961	4.20312	2.49779	2.96275	0.526613	5.62606	1.84374e-08	2.32322e-07
ENSG00000170473	PYM1	protein_coding	316.007	1810.44	285	663	427	908	1728	900	32.8877	46.807	44.1047	79.79	172.043	89.6488	-2.27557	0.404802	-5.62145	1.89362e-08	2.38395e-07
ENSG00000064999	ANKS1A	protein_coding	803.395	174.707	1106	1572	737	405	84	42	36.1346	31.4216	21.5528	10.0762	2.36784	1.18449	2.21874	0.394717	5.6211	1.89748e-08	2.3867e-07
ENSG00000060762	MPC1	protein_coding	86.58	530.514	81	163	126	295	364	344	14.5465	17.909	20.2541	40.3432	56.4002	53.3269	-2.37309	0.422277	-5.61974	1.91249e-08	2.40346e-07
ENSG00000183291	SELENOF	protein_coding	743.459	3140.33	637	1264	1236	2604	2019	1860	80.3533	97.5483	139.557	250.138	219.738	202.531	-1.98565	0.353357	-5.61939	1.91632e-08	2.40614e-07
ENSG00000117450	PRDX1	protein_coding	816.773	4345.71	878	1092	1355	2784	2881	2769	144.928	110.278	200.201	349.946	410.304	394.543	-2.24351	0.399328	-5.6182	1.92951e-08	2.42057e-07
ENSG00000106948	AKNA	protein_coding	20168	4833.74	25703	44079	17757	10674	2506	1210	673.165	706.281	416.27	212.882	56.627	27.355	2.07891	0.370049	5.61792	1.9327e-08	2.42244e-07
ENSG00000173334	TRIB1	protein_coding	2654.41	633.092	2887	4990	3420	1056	326	264	195.548	206.783	207.348	54.4683	19.0515	15.4356	2.02742	0.360946	5.61697	1.94336e-08	2.43365e-07
ENSG00000132361	CLUH	protein_coding	1579.36	358.168	2723	2099	1491	715	123	152	109.568	51.6721	53.7008	21.9086	4.27017	5.27949	2.09521	0.373079	5.616	1.95433e-08	2.44524e-07
ENSG00000101182	PSMA7	protein_coding	722.041	5140.59	978	915	1007	2539	3707	3318	154.985	88.7115	142.839	306.399	506.848	453.879	-2.57684	0.458887	-5.61541	1.961e-08	2.45142e-07
ENSG00000084774	CAD	protein_coding	1829.16	387.96	4018	1537	1355	890	118	139	132.129	30.9222	39.8836	22.287	3.34791	3.94562	2.07015	0.368891	5.61183	2.00204e-08	2.50052e-07
ENSG00000197892	KIF13B	protein_coding	1648.67	388.526	2345	3311	1373	895	195	90	58.5863	50.6082	30.7038	17.0275	4.20332	1.94093	2.10886	0.375858	5.61077	2.01426e-08	2.51359e-07
ENSG00000165671	NSD1	protein_coding	6731.88	1591.66	9294	13806	5730	3918	676	369	166.306	151.141	91.7756	53.3879	10.4365	5.6996	2.14977	0.383223	5.60972	2.02654e-08	2.52669e-07
ENSG00000164091	WDR82	protein_coding	9007.82	1795.43	7882	21485	10742	3711	868	566	382.649	638.128	466.786	137.192	36.357	23.7189	2.2881	0.407978	5.60837	2.04237e-08	2.5442e-07
ENSG00000182318	ZSCAN22	protein_coding	727.368	130.221	729	1503	917	300	72	26	43.4896	54.8562	48.9661	13.6287	3.70591	1.33889	2.48024	0.442309	5.60748	2.05295e-08	2.55514e-07
ENSG00000169612	RAMAC	protein_coding	80.945	406.589	48	170	137	249	312	236	8.51552	18.4513	21.755	33.639	47.7561	36.1406	-2.21019	0.394233	-5.6063	2.06694e-08	2.57031e-07
ENSG00000166897	ELFN2	protein_coding	391.084	59.88	828	370	297	145	36	8	26.1503	7.14918	8.39596	3.48729	0.980964	0.218097	2.54613	0.454203	5.60571	2.07409e-08	2.57694e-07
ENSG00000156508	EEF1A1	protein_coding	80843.1	373212	69668	137132	134163	243258	290907	209324	1922.16	2314.75	3313.28	5110.9	6924.93	4985.28	-2.06661	0.368753	-5.60431	2.09087e-08	2.59553e-07
ENSG00000179094	PER1	protein_coding	5316.64	1342.66	7975	4620	7947	3041	346	532	316.223	112.076	282.055	91.8232	11.837	18.209	2.0019	0.357316	5.60261	2.11146e-08	2.6188e-07
ENSG00000069020	MAST4	protein_coding	3810.79	924.144	6085	7227	2716	2418	360	191	115.124	83.6513	45.9943	34.8366	5.87643	3.11927	2.1265	0.379673	5.60086	2.13296e-08	2.64316e-07
ENSG00000214756	CSKMT	protein_coding	24.502	197.346	35	45	23	149	153	105	3.05101	2.39992	1.79461	9.89088	11.5072	7.90092	-2.79343	0.498901	-5.59916	2.15389e-08	2.66678e-07
ENSG00000110048	OSBP	protein_coding	3373.34	681.873	3460	7461	3843	1609	274	189	187.552	247.429	186.459	66.4163	12.8144	8.84341	2.34239	0.418393	5.59853	2.16175e-08	2.67418e-07
ENSG00000089597	GANAB	protein_coding	15092.1	3798.51	21463	25168	15948	6524	1898	1563	1184.7	849.911	787.935	274.223	90.3893	74.4712	1.94358	0.34717	5.59835	2.16397e-08	2.6746e-07
ENSG00000105374	NKG7	protein_coding	202.026	1482.57	289	283	247	771	1007	984	87.121	52.1939	66.6484	176.992	261.914	256.055	-2.61112	0.466437	-5.59802	2.16818e-08	2.67748e-07
ENSG00000115289	PCGF1	protein_coding	126.204	817.862	142	186	191	438	605	508	22.6061	18.1159	27.2169	53.0989	83.0994	69.8096	-2.45558	0.43868	-5.59766	2.17267e-08	2.6807e-07
ENSG00000120265	PCMT1	protein_coding	386.813	1759.85	325	661	648	1245	1142	1101	31.8621	39.6461	56.8636	92.9467	96.5966	93.1733	-2.05209	0.366648	-5.59691	2.1821e-08	2.68999e-07
ENSG00000135390	ATP5MC2	protein_coding	1596.09	12559.6	1924	2190	2380	4600	9266	8464	136.829	95.2856	151.502	249.119	568.554	519.593	-2.63217	0.470339	-5.59633	2.18935e-08	2.6966e-07
ENSG00000270882	H4C14	protein_coding	6.491	162.286	9	11	7	17	109	129	1.33197	0.995985	0.927294	1.91591	13.9182	16.4799	-3.7832	0.676284	-5.59409	2.21778e-08	2.72925e-07
ENSG00000145016	RUBCN	protein_coding	2506.37	441.841	3257	4380	2858	1166	163	94	81.1813	66.7914	63.7629	22.1315	3.50534	2.02246	2.58472	0.462078	5.5937	2.22288e-08	2.73316e-07
ENSG00000166783	MARF1	protein_coding	7708.56	1664.87	8444	17987	7570	3997	833	338	214.965	280.147	172.497	77.4866	18.2965	7.42761	2.27694	0.407083	5.59331	2.2278e-08	2.73685e-07
ENSG00000246705	H2AJ	protein_coding	237.797	1698.92	283	443	282	762	1409	1005	23.4126	22.422	20.8824	48.0055	100.572	71.7698	-2.53727	0.45376	-5.59165	2.24925e-08	2.76081e-07
ENSG00000178695	KCTD12	protein_coding	620.361	103.677	573	1471	712	248	46	25	25.5318	40.1003	28.3971	8.41496	1.76843	0.961568	2.55581	0.457195	5.59018	2.2683e-08	2.7818e-07
ENSG00000243449	C4orf48	protein_coding	24.211	262.67	36	31	30	104	206	167	18.7878	9.8979	14.014	41.3314	92.7565	75.232	-3.06049	0.547598	-5.58894	2.28466e-08	2.79945e-07
ENSG00000139193	CD27	protein_coding	586.977	4255.09	565	1135	817	1452	3935	2402	118.659	145.833	153.583	232.217	713.021	435.451	-2.50038	0.447413	-5.58852	2.29007e-08	2.80366e-07
ENSG00000189046	ALKBH2	protein_coding	54.337	339.731	63	91	73	245	267	182	7.63817	6.74992	7.92209	22.6198	27.9296	19.0473	-2.4602	0.440313	-5.58738	2.30516e-08	2.81971e-07
ENSG00000103145	HCFC1R1	protein_coding	260.778	2329.12	361	326	358	814	1676	1608	70.1881	38.7777	62.3027	120.519	281.148	269.871	-2.79639	0.500502	-5.58718	2.30793e-08	2.82067e-07
ENSG00000107099	DOCK8	protein_coding	21930.1	5619.18	31150	44825	17796	11275	3357	1474	437.502	385.168	223.724	120.59	40.6797	17.8703	1.94066	0.347473	5.58505	2.33633e-08	2.85048e-07
ENSG00000131374	TBC1D5	protein_coding	5278.05	1038.95	4968	12926	5685	2465	510	226	122.4	194.837	125.371	46.2476	10.8411	4.80641	2.37687	0.425576	5.58507	2.33601e-08	2.85048e-07
ENSG00000198018	ENTPD7	protein_coding	358.166	54.298	369	858	363	139	23	11	11.8371	16.8389	10.423	3.39552	0.636575	0.304595	2.69045	0.481768	5.58452	2.34343e-08	2.85669e-07
ENSG00000178764	ZHX2	protein_coding	1635.72	326.584	1700	3721	1771	783	166	65	105.994	141.938	98.8367	37.1764	8.92985	3.49831	2.37326	0.425078	5.58311	2.3625e-08	2.87747e-07
ENSG00000171135	JAGN1	protein_coding	205.994	1413.89	208	284	351	581	937	1000	32.4617	27.1166	49.0324	69.0491	126.169	134.717	-2.4734	0.443047	-5.58269	2.36823e-08	2.88199e-07
ENSG00000169738	DCXR	protein_coding	244.733	1931.21	335	259	371	834	1097	1468	49.4997	23.4135	49.0681	93.842	139.852	187.239	-2.66737	0.477866	-5.58184	2.37985e-08	2.89366e-07
ENSG00000121022	COPS5	protein_coding	422.188	2071.18	482	685	590	1626	1470	1168	17.2031	14.9575	18.8487	44.1931	45.2671	35.9846	-2.15834	0.386887	-5.57873	2.42275e-08	2.94329e-07
ENSG00000140374	ETFA	protein_coding	693.917	3250.04	649	1072	1164	2267	2253	1953	35.8016	36.1793	57.4749	95.232	107.232	92.9979	-2.09264	0.375121	-5.57858	2.42484e-08	2.94333e-07
ENSG00000120675	DNAJC15	protein_coding	219.494	1183.85	172	621	220	780	818	727	5.94625	13.1345	6.80778	20.5344	24.399	21.6951	-2.28536	0.409684	-5.57836	2.42799e-08	2.94463e-07
ENSG00000143970	ASXL2	protein_coding	9816.09	1862.17	9454	25858	9141	4802	777	374	198.279	331.792	171.603	76.6934	14.0601	6.77091	2.45883	0.440859	5.57737	2.44185e-08	2.95892e-07
ENSG00000140548	ZNF710	protein_coding	420.807	80.629	529	913	383	170	54	15	29.351	30.9918	19.021	7.18273	2.58503	0.718409	2.35767	0.422752	5.57696	2.44755e-08	2.9614e-07
ENSG00000160285	LSS	protein_coding	3285.27	805.893	4698	5617	3352	1309	445	328	180.21	131.819	115.09	38.2366	14.7275	10.8606	1.9635	0.352077	5.57693	2.44806e-08	2.9614e-07
ENSG00000169230	PRELID1	protein_coding	743.186	5388.11	938	1025	1058	2402	3241	3960	141.537	94.6235	142.896	276.003	421.939	515.792	-2.53556	0.454871	-5.57423	2.48622e-08	3.00501e-07
ENSG00000122862	SRGN	protein_coding	4062.8	17398.7	3872	6977	6275	14203	11436	10217	883.343	973.803	1281.37	2467.45	2250.98	2012.01	-1.98635	0.356412	-5.57317	2.50147e-08	3.02088e-07
ENSG00000138623	SEMA7A	protein_coding	969.392	200.949	1729	815	1162	329	71	106	126.327	36.4306	75.9932	18.305	4.47573	6.68528	2.13222	0.382624	5.57262	2.50933e-08	3.02523e-07
ENSG00000156127	BATF	protein_coding	451.49	2940.56	561	721	588	1530	2348	1732	167.841	131.971	157.464	348.579	606.093	447.299	-2.4536	0.440292	-5.57266	2.50874e-08	3.02523e-07
ENSG00000152464	RPP38	protein_coding	80.69	491.792	82	137	120	290	342	311	11.7962	12.0575	15.4517	31.7687	42.4481	38.619	-2.38145	0.427459	-5.57118	2.53022e-08	3.04286e-07
ENSG00000166716	ZNF592	protein_coding	3396.52	790.024	4208	5936	4101	1737	309	263	142.651	123.113	124.439	44.8409	9.03782	7.69608	2.13703	0.383598	5.57102	2.53251e-08	3.04286e-07
ENSG00000168522	FNTA	protein_coding	460.282	1909.45	377	896	710	1692	1253	1082	11.1399	16.1979	18.7788	38.0729	31.9446	27.5983	-1.97037	0.353681	-5.57103	2.53243e-08	3.04286e-07
ENSG00000278540	ACACA	protein_coding	2876.53	640.909	5822	3352	2068	1369	258	221	124.131	43.7239	39.4662	22.2272	4.74604	4.06736	2.02291	0.363099	5.57124	2.5293e-08	3.04286e-07
ENSG00000117592	PRDX6	protein_coding	987.512	5380.7	974	1432	1662	2965	3355	3708	117.016	105.253	178.724	271.258	347.762	384.536	-2.22471	0.399357	-5.57073	2.53667e-08	3.04528e-07
ENSG00000100034	PPM1F	protein_coding	877.789	202.081	1194	1424	1014	412	92	69	32.858	23.9748	24.9771	8.6339	2.18438	1.63907	2.10115	0.377198	5.57041	2.54146e-08	3.04847e-07
ENSG00000012232	EXTL3	protein_coding	698.417	156.569	1087	1017	731	311	84	48	23.1332	13.2415	13.9249	5.04012	1.54238	0.881783	2.09867	0.376822	5.5694	2.55612e-08	3.06347e-07
ENSG00000186918	ZNF395	protein_coding	3911.56	948.627	5802	5690	4415	2594	288	213	277.355	166.41	188.911	94.4281	11.8783	8.78923	2.21127	0.397056	5.56917	2.55958e-08	3.06504e-07
ENSG00000149646	CNBD2	protein_coding	13.846	138.491	12	34	16	57	138	69	0.665674	1.1539	0.794453	2.40785	6.60487	3.30402	-2.95428	0.530627	-5.56753	2.58371e-08	3.09133e-07
ENSG00000183891	TTC32	protein_coding	145.387	646.418	179	170	232	833	346	336	24.9112	14.4743	28.9	88.2796	41.5453	40.364	-2.11667	0.3802	-5.56724	2.58812e-08	3.094e-07
ENSG00000085872	CHERP	protein_coding	2228.44	458.63	2517	4437	2605	1110	147	142	116.18	125.299	107.628	39.0162	5.85424	5.65784	2.34788	0.421817	5.56609	2.60512e-08	3.1099e-07
ENSG00000103811	CTSH	protein_coding	589.904	3371.67	820	634	874	2399	1744	2383	16.5491	7.82814	15.7885	36.8693	30.3677	41.5143	-2.34571	0.421431	-5.56605	2.60579e-08	3.1099e-07
ENSG00000131389	SLC6A6	protein_coding	4910.31	1090.75	7174	9608	4045	3140	288	224	241.313	197.725	121.789	80.431	8.35828	6.50401	2.36234	0.424457	5.56557	2.61299e-08	3.11588e-07
ENSG00000130811	EIF3G	protein_coding	1271.45	9564.68	1494	1825	1886	3669	8038	5781	118.887	88.8494	134.336	222.333	551.869	397.1	-2.58694	0.464839	-5.56523	2.61801e-08	3.11925e-07
ENSG00000108622	ICAM2	protein_coding	444.342	3151.49	359	1043	574	935	2954	1797	30.7349	54.6299	43.9863	60.9569	218.199	132.8	-2.45402	0.440988	-5.56483	2.62414e-08	3.12393e-07
ENSG00000049618	ARID1B	protein_coding	6222.55	1500.85	8428	12891	5392	3599	687	346	50.9452	47.6731	29.174	16.5666	3.58294	1.80538	2.11055	0.379371	5.5633	2.64723e-08	3.14878e-07
ENSG00000184678	H2BC21	protein_coding	2030.66	20927.3	3366	1625	2772	6500	10779	17374	425.953	125.808	313.985	626.376	1176.88	1897.85	-2.97431	0.534664	-5.56295	2.65247e-08	3.15239e-07
ENSG00000185808	PIGP	protein_coding	136.97	711.748	144	259	181	539	493	415	9.41379	10.3588	10.5913	26.8327	27.807	23.4187	-2.21728	0.398649	-5.56198	2.66726e-08	3.16731e-07
ENSG00000130517	PGPEP1	protein_coding	3503.53	769.776	3885	6494	4492	1715	404	185	143.646	146.9	148.665	48.2881	12.8881	5.90456	2.21703	0.398746	5.56001	2.69759e-08	3.20065e-07
ENSG00000175334	BANF1	protein_coding	186.163	1189.13	228	232	289	664	698	844	42.3144	26.342	48.0086	93.8414	111.767	135.21	-2.43296	0.437932	-5.55556	2.76725e-08	3.28058e-07
ENSG00000162946	DISC1	protein_coding	414.895	69.081	476	1071	316	179	33	11	10.2202	14.0686	6.07306	2.92671	0.611323	0.203872	2.57841	0.464199	5.55452	2.78374e-08	3.29463e-07
ENSG00000187764	SEMA4D	protein_coding	13681.8	3161.85	14722	31066	14294	6502	1701	899	288.661	372.662	250.867	97.0827	28.776	15.2158	2.10513	0.378989	5.55458	2.78275e-08	3.29463e-07
ENSG00000101473	ACOT8	protein_coding	179.619	1234.48	189	279	277	525	864	839	12.052	10.8845	15.8104	25.4935	47.5351	46.1818	-2.47053	0.444824	-5.55395	2.79289e-08	3.30272e-07
ENSG00000117395	EBNA1BP2	protein_coding	189.983	1016.3	216	309	266	720	745	582	16.8409	14.7394	18.5636	42.7483	50.1156	39.1696	-2.25314	0.405718	-5.55347	2.80049e-08	3.30896e-07
ENSG00000006015	REX1BD	protein_coding	104.527	877.463	143	148	134	359	612	602	11.7777	7.45754	9.87867	22.5161	43.4892	42.7992	-2.72817	0.49127	-5.55331	2.80318e-08	3.30938e-07
ENSG00000127603	MACF1	protein_coding	45886.1	12528.6	101377	54817	22669	37597	3634	1903	658.582	217.868	131.817	185.993	20.3685	10.6714	1.9614	0.353225	5.55283	2.81074e-08	3.31555e-07
ENSG00000090013	BLVRB	protein_coding	133.005	1087.41	204	161	164	506	692	769	35.114	16.9545	25.2675	66.3245	102.769	114.259	-2.73527	0.49298	-5.54843	2.88239e-08	3.39725e-07
ENSG00000129084	PSMA1	protein_coding	192.197	948.747	153	361	310	701	471	675	13.9276	20.1048	25.2589	48.5933	36.9922	53.0398	-2.11825	0.381813	-5.54787	2.89177e-08	3.40446e-07
ENSG00000103111	MON1B	protein_coding	4605.71	996.469	4640	10225	5315	2092	463	316	185.762	250.443	190.462	63.7784	15.9928	10.9204	2.19831	0.396251	5.54777	2.89329e-08	3.40446e-07
ENSG00000105677	TMEM147	protein_coding	197.225	1497.88	258	168	339	665	835	1143	37.1726	14.8088	43.719	72.9622	103.799	142.155	-2.65732	0.479021	-5.54739	2.89962e-08	3.40909e-07
ENSG00000188342	GTF2F2	protein_coding	198.934	877.827	172	323	339	747	539	530	13.2357	15.2065	23.3499	43.7736	35.7858	35.2052	-2.04635	0.368993	-5.54578	2.92651e-08	3.43787e-07
ENSG00000135631	RAB11FIP5	protein_coding	2110.07	526.271	3253	2474	2636	962	202	237	127.964	59.5403	92.8146	28.8172	6.85581	8.04756	1.95639	0.352864	5.54433	2.95081e-08	3.46355e-07
ENSG00000170379	TCAF2	protein_coding	2274.11	517.866	3218	3940	2324	1500	152	94	139.384	104.407	90.1012	49.4756	5.68034	3.51453	2.35633	0.425069	5.54341	2.96639e-08	3.47897e-07
ENSG00000197694	SPTAN1	protein_coding	12613	3140.41	21259	24245	7535	8211	1271	621	361.998	252.577	114.846	106.471	18.673	9.12785	2.05649	0.371061	5.5422	2.98688e-08	3.50011e-07
ENSG00000150459	SAP18	protein_coding	804.833	3524.64	769	1385	1239	2795	2505	1977	62.8699	69.2747	90.6684	174.009	176.697	139.52	-2.0169	0.363944	-5.5418	2.99379e-08	3.50532e-07
ENSG00000099219	ERMP1	protein_coding	3333.14	749.903	3986	7206	3277	1798	332	180	169.528	187.502	124.752	58.2328	12.1828	6.6083	2.21046	0.39891	5.54126	3.00309e-08	3.51332e-07
ENSG00000136930	PSMB7	protein_coding	484.923	3459.13	564	752	689	1422	2627	2237	87.5782	71.4403	95.7644	168.147	351.95	299.845	-2.51775	0.454789	-5.53607	3.09326e-08	3.61432e-07
ENSG00000143614	GATAD2B	protein_coding	5359.15	918.411	4978	13123	5847	2791	239	146	149.513	241.138	157.19	63.8349	6.19337	3.78521	2.75331	0.497372	5.53572	3.09948e-08	3.61432e-07
ENSG00000151136	BTBD11	protein_coding	1767.51	392.891	1920	3679	2046	816	191	122	67.341	78.9436	64.2321	21.7943	5.77985	3.69362	2.16084	0.390345	5.53572	3.09958e-08	3.61432e-07
ENSG00000243317	STMP1	protein_coding	192.952	937.207	163	455	240	616	785	490	9.17219	15.6641	12.0883	26.3961	38.1118	23.801	-2.12844	0.384478	-5.53592	3.09596e-08	3.61432e-07
ENSG00000154640	BTG3	protein_coding	185.918	850.667	205	172	353	826	309	616	24.7033	12.6806	38.0754	75.7976	32.1266	64.0761	-2.09025	0.377687	-5.53435	3.12375e-08	3.63952e-07
ENSG00000118971	CCND2	protein_coding	25036.7	4744.48	29180	43549	32405	15929	615	682	1014.22	926.047	1008.15	421.608	18.4428	20.4618	2.83561	0.512458	5.53335	3.14169e-08	3.65283e-07
ENSG00000137802	MAPKBP1	protein_coding	874.806	207.864	1464	1356	748	510	91	47	39.2457	22.2392	17.9482	10.411	2.10473	1.08758	2.1004	0.379594	5.53329	3.14288e-08	3.65283e-07
ENSG00000168298	H1-4	protein_coding	9434.71	88689.5	15793	8980	11769	31789	49304	70072	5571.53	1938.18	3716.35	8540.05	15007.1	21338.7	-2.87944	0.52037	-5.53345	3.14001e-08	3.65283e-07
ENSG00000139679	LPAR6	protein_coding	241.894	1011.19	241	522	292	1274	681	447	15.382	20.3833	16.6819	61.921	37.5013	24.6272	-2.00782	0.362886	-5.53294	3.14902e-08	3.65697e-07
ENSG00000204922	UQCC3	protein_coding	95.708	805.269	129	117	137	322	590	537	14.9419	8.29107	14.2038	28.4018	58.9621	53.6913	-2.74646	0.496484	-5.53182	3.16927e-08	3.67749e-07
ENSG00000161021	MAML1	protein_coding	2772.18	623.318	3350	5460	3037	1476	238	179	155.874	155.428	126.486	52.2984	9.55454	7.18943	2.21145	0.399858	5.5306	3.19145e-08	3.7002e-07
ENSG00000091164	TXNL1	protein_coding	859.095	3733.71	680	1807	1263	2545	2786	2138	16.7121	27.1699	27.7839	47.6302	59.0754	45.3568	-1.98864	0.359635	-5.5296	3.2097e-08	3.71834e-07
ENSG00000115523	GNLY	protein_coding	154.188	1298.23	224	412	56	565	1948	228	20.4108	22.9677	4.56739	39.2043	153.146	17.9333	-2.69974	0.488247	-5.52945	3.21232e-08	3.71835e-07
ENSG00000164967	RPP25L	protein_coding	119.662	882.952	122	207	175	330	677	577	31.0186	32.1989	39.8261	63.8924	148.51	126.634	-2.53616	0.458746	-5.52846	3.2306e-08	3.73647e-07
ENSG00000051523	CYBA	protein_coding	756.366	6402.03	1013	1063	999	2216	4820	4293	86.4589	55.5063	76.3192	144.027	354.938	316.282	-2.71599	0.491415	-5.52687	3.25991e-08	3.7673e-07
ENSG00000178381	ZFAND2A	protein_coding	89.511	544.201	85	147	143	292	340	377	10.3416	10.9419	15.573	27.0536	35.6905	39.5934	-2.34931	0.425127	-5.52613	3.27376e-08	3.78023e-07
ENSG00000172183	ISG20	protein_coding	671.87	4705.25	687	1408	819	1736	4312	2641	26.5506	33.2912	28.3315	51.0907	143.781	88.1048	-2.46944	0.447059	-5.52375	3.31832e-08	3.82858e-07
ENSG00000178096	BOLA1	protein_coding	101.279	806.216	139	182	104	361	664	480	26.4149	21.1599	17.6903	52.2414	108.87	78.7388	-2.68537	0.48621	-5.52307	3.33121e-08	3.84034e-07
ENSG00000102030	NAA10	protein_coding	91.912	753.024	139	109	117	352	540	494	8.36052	4.01101	6.29901	16.1226	28.0231	25.6483	-2.75326	0.49852	-5.52286	3.33519e-08	3.84182e-07
ENSG00000116106	EPHA4	protein_coding	686.828	143.73	651	2166	417	216	135	29	23.927	48.7051	13.7187	6.04554	4.28101	0.920065	2.13351	0.386486	5.52027	3.38472e-08	3.89572e-07
ENSG00000112514	CUTA	protein_coding	878.223	6690.2	1123	1187	1250	2655	5422	4142	166.2	107.476	165.588	299.219	692.334	529.145	-2.61506	0.473864	-5.51858	3.41753e-08	3.9303e-07
ENSG00000100242	SUN2	protein_coding	15495.7	4041.32	19594	31262	15525	6604	2653	1369	838.358	818.336	594.574	215.173	97.9374	50.5619	1.89154	0.342864	5.51689	3.4506e-08	3.96513e-07
ENSG00000185219	ZNF445	protein_coding	1547.91	336.371	2109	3011	1456	957	136	43	31.0042	27.0809	19.159	10.7135	1.725	0.545665	2.40859	0.436637	5.51623	3.46339e-08	3.9766e-07
ENSG00000125877	ITPA	protein_coding	90.281	683.161	102	179	106	283	551	421	14.5826	15.6566	13.5647	30.8103	67.9659	51.9554	-2.58772	0.46915	-5.51576	3.47284e-08	3.98424e-07
ENSG00000106211	HSPB1	protein_coding	588.149	4272.99	804	514	964	1983	1996	3476	137.538	53.7944	147.608	258.323	294.599	513.285	-2.57018	0.466076	-5.51452	3.49735e-08	4.00913e-07
ENSG00000162191	UBXN1	protein_coding	1120.77	7358.17	1134	1850	1707	2960	6111	4451	124.347	124.108	167.541	247.165	578.146	421.3	-2.40929	0.436966	-5.51367	3.51423e-08	4.02524e-07
ENSG00000141068	KSR1	protein_coding	905.36	194.851	1161	1481	1116	446	101	44	26.4692	20.6572	22.7741	7.74314	1.98671	0.865913	2.23758	0.405909	5.51253	3.53715e-08	4.04823e-07
ENSG00000142227	EMP3	protein_coding	849.294	6713.41	1104	1201	1154	2517	4877	4554	186.332	124.014	174.338	323.501	710.192	663.475	-2.63731	0.478439	-5.51232	3.54134e-08	4.04977e-07
ENSG00000125534	PPDPF	protein_coding	345.591	2817.54	411	376	586	997	1186	2468	108.367	60.653	138.3	200.182	269.802	561.713	-2.58756	0.46946	-5.51178	3.55216e-08	4.05888e-07
ENSG00000167395	ZNF646	protein_coding	2158.04	542.323	3402	3442	2014	1272	211	157	109.385	67.7082	57.9628	31.1446	5.85341	4.35748	2.02475	0.367454	5.51022	3.58389e-08	4.09185e-07
ENSG00000112902	SEMA5A	protein_coding	149.184	10.268	41	676	67	10	14	1	0.92487	9.32936	1.35282	0.171779	0.272477	0.019472	3.21931	0.584335	5.50936	3.60134e-08	4.10847e-07
ENSG00000134184	GSTM1	protein_coding	123.515	736.478	132	113	240	421	352	570	14.5894	7.64102	23.7435	35.434	33.567	54.3817	-2.37736	0.431789	-5.50585	3.67391e-08	4.18791e-07
ENSG00000069509	FUNDC1	protein_coding	78.471	420.33	68	145	122	283	358	214	15.0196	19.5941	24.12	47.6003	68.2239	40.8015	-2.26093	0.410694	-5.50514	3.68885e-08	4.20157e-07
ENSG00000185130	H2BC13	protein_coding	2012.41	17433	3452	1472	2709	7267	8904	13956	1963.97	512.367	1379.56	3148.43	4370.73	6853.92	-2.8345	0.514908	-5.50486	3.69468e-08	4.20484e-07
ENSG00000157106	SMG1	protein_coding	20576.1	5508.43	35362	27562	19409	15700	1509	1145	378.56	180.517	185.981	127.989	13.9377	10.5808	2.09584	0.380772	5.50419	3.70863e-08	4.21735e-07
ENSG00000124212	PTGIS	protein_coding	336.444	57.902	547	673	206	178	16	8	27.2657	20.5236	9.19103	6.75652	0.688103	0.344217	2.6353	0.478816	5.50379	3.71708e-08	4.22358e-07
ENSG00000126003	PLAGL2	protein_coding	3366	741.295	3457	5443	5144	1606	298	249	169.697	163.464	226.018	60.0336	12.6211	10.5509	2.18787	0.39759	5.50282	3.73768e-08	4.2436e-07
ENSG00000136830	NIBAN2	protein_coding	992.283	236.796	1685	1129	1090	491	78	97	101.327	41.5362	58.6704	22.4843	4.04691	5.03512	2.03199	0.369281	5.50255	3.74332e-08	4.24661e-07
ENSG00000038358	EDC4	protein_coding	2960.46	737.39	5050	3843	2915	1457	294	292	228.353	106.315	117.984	50.1706	11.4701	11.3976	1.94888	0.354198	5.50224	3.74994e-08	4.25073e-07
ENSG00000100142	POLR2F	protein_coding	156.967	1079.26	207	257	187	558	871	631	8.20088	6.22919	6.63132	16.8344	29.7723	21.5791	-2.52276	0.458615	-5.50084	3.77989e-08	4.27731e-07
ENSG00000164972	C9orf24	protein_coding	3.411	70.292	4	5	5	25	64	40	0.783745	0.599367	0.876905	3.73017	10.8193	6.76531	-3.73267	0.678578	-5.50072	3.78241e-08	4.27731e-07
ENSG00000205476	CCDC85C	protein_coding	705.794	160.18	995	1126	789	281	101	51	15.6784	10.8549	11.1282	3.37177	1.37311	0.693684	2.07544	0.3773	5.50077	3.78127e-08	4.27731e-07
ENSG00000158373	H2BC5	protein_coding	5083.63	43835	7947	3915	7572	16781	22425	35524	2533.2	763.495	2160.45	4073.41	6167.42	9774.65	-2.79214	0.507687	-5.49972	3.80396e-08	4.29826e-07
ENSG00000196072	BLOC1S2	protein_coding	258.143	1206.75	204	491	414	824	700	816	19.4568	28.6505	35.3436	59.8471	57.603	67.1809	-2.05725	0.374178	-5.49806	3.83994e-08	4.33547e-07
ENSG00000068024	HDAC4	protein_coding	3567.99	833.381	4420	7965	3173	1461	445	316	91.7377	101.139	58.9473	23.0914	7.96875	5.66143	2.02989	0.369316	5.49634	3.87761e-08	4.37454e-07
ENSG00000124203	ZNF831	protein_coding	3594.83	824.27	4708	9696	1817	1401	651	194	109.001	137.339	37.6544	24.7004	13.004	3.87711	1.98284	0.360787	5.49589	3.88745e-08	4.38216e-07
ENSG00000228300	FAM174C	protein_coding	161.702	1558.68	239	175	223	492	1002	1167	31.6586	14.1821	26.4403	49.6286	114.516	133.437	-2.87498	0.523218	-5.49481	3.9114e-08	4.40567e-07
ENSG00000152332	UHMK1	protein_coding	16845.2	2330.36	11913	47830	18200	7165	482	423	357.65	878.507	489.076	163.805	12.485	10.962	2.96135	0.539148	5.49264	3.95972e-08	4.45656e-07
ENSG00000128534	LSM8	protein_coding	487.364	1962.46	423	1065	649	2095	1292	1001	6.78505	10.4513	9.31805	25.59	17.8805	13.8599	-1.95069	0.355215	-5.49157	3.98381e-08	4.48014e-07
ENSG00000105619	TFPT	protein_coding	189.156	1337.37	211	296	277	549	1027	858	48.2159	41.3817	56.6573	95.5332	202.48	169.242	-2.50549	0.45631	-5.49076	4.00201e-08	4.49704e-07
ENSG00000076641	PAG1	protein_coding	6878.12	1061.47	4583	20957	6806	2566	453	259	115.434	322.94	153.442	49.217	9.84436	5.63116	2.60464	0.47439	5.49049	4.00821e-08	4.50046e-07
ENSG00000184634	MED12	protein_coding	4349.86	1125.53	6785	6511	4420	2645	400	348	253.71	148.951	147.937	75.316	12.9048	11.2326	1.99975	0.36426	5.48989	4.0218e-08	4.51215e-07
ENSG00000125991	ERGIC3	protein_coding	1107.93	7132.48	1272	1882	1485	3319	6431	3860	58.9091	53.3241	61.5587	117.051	256.968	154.311	-2.40949	0.43891	-5.48972	4.02583e-08	4.51312e-07
ENSG00000118707	TGIF2	protein_coding	1679.69	378.659	1967	2813	2235	865	134	125	137.458	120.266	139.801	46.0316	8.07933	7.54031	2.19494	0.399875	5.48907	4.04044e-08	4.52593e-07
ENSG00000074706	IPCEF1	protein_coding	2511.9	420.008	1840	8371	1830	977	253	68	60.2856	167.796	53.6679	24.3761	7.15189	1.92317	2.49023	0.4537	5.48872	4.04865e-08	4.53156e-07
ENSG00000075188	NUP37	protein_coding	207.246	943.903	210	239	383	805	529	601	16.7158	11.639	27.2882	48.7952	36.3302	41.2948	-2.1095	0.384391	-5.4879	4.0675e-08	4.54908e-07
ENSG00000133398	MED10	protein_coding	218.125	997.602	227	301	364	857	542	644	33.8115	27.4292	48.5297	97.206	69.6534	82.8014	-2.07429	0.378057	-5.4867	4.0952e-08	4.57646e-07
ENSG00000181038	METTL23	protein_coding	121.03	725.167	134	228	153	418	593	406	19.4378	20.2342	19.8656	46.1735	74.2167	50.8372	-2.35592	0.429477	-5.48555	4.12179e-08	4.60256e-07
ENSG00000169871	TRIM56	protein_coding	2891.92	663.788	3971	5796	2574	1836	217	133	99.049	88.4478	57.4681	34.8736	4.66997	2.86362	2.28491	0.416593	5.48475	4.14044e-08	4.61975e-07
ENSG00000120685	PROSER1	protein_coding	2737.59	511.875	2195	5133	4404	1130	229	151	83.1523	118.965	149.333	32.5981	7.48479	4.93776	2.38016	0.434362	5.47967	4.26115e-08	4.75071e-07
ENSG00000160318	CLDND2	protein_coding	13.749	129.518	17	25	16	84	91	79	4.08296	3.67346	3.43965	15.3631	18.857	16.3782	-2.92852	0.534719	-5.47675	4.33219e-08	4.82294e-07
ENSG00000093072	ADA2	protein_coding	1290.82	216.837	464	5623	607	208	275	35	14.8007	109.734	17.3309	5.05246	7.56838	0.963711	2.22775	0.406767	5.47672	4.33271e-08	4.82294e-07
ENSG00000067992	PDK3	protein_coding	11427.6	2538.22	12146	25155	12626	5128	1042	952	249.684	316.366	232.323	80.2748	18.4812	16.893	2.15717	0.393898	5.47645	4.33933e-08	4.82653e-07
ENSG00000130520	LSM4	protein_coding	643.777	3722.45	687	688	1187	1954	1672	3001	66.6689	40.8473	103.106	144.399	139.993	251.389	-2.2676	0.414553	-5.46998	4.50076e-08	5e-07
ENSG00000137106	GRHPR	protein_coding	322.657	1995.34	392	421	492	1069	1323	1335	15.0616	9.89639	16.9207	31.2779	43.8582	44.2773	-2.39264	0.437429	-5.46978	4.50583e-08	5e-07
ENSG00000141503	MINK1	protein_coding	5744.98	1472.06	7617	11497	5426	3092	798	395	268.887	248.301	171.448	83.1187	24.3049	12.0364	1.97137	0.360406	5.46987	4.5036e-08	5e-07
ENSG00000187736	NHEJ1	protein_coding	414.017	62.225	346	745	671	146	29	15	10.5926	13.9537	18.3872	3.4037	0.765998	0.396396	2.63827	0.482388	5.46919	4.52109e-08	5.01301e-07
ENSG00000135966	TGFBRAP1	protein_coding	1741.37	389.915	1816	4020	1840	800	236	95	88.3626	119.67	80.138	29.6426	9.90762	3.99015	2.14961	0.393098	5.46839	4.54142e-08	5.02779e-07
ENSG00000090863	GLG1	protein_coding	8323.05	2083.84	10841	18434	6909	3849	1235	654	213.303	221.899	121.677	57.6698	20.9652	11.1075	1.94118	0.354982	5.46839	4.54148e-08	5.02779e-07
ENSG00000278129	ZNF8	protein_coding	629.07	90.75	476	1794	640	239	39	16	14.5068	33.4501	17.4588	5.54674	1.0255	0.42092	2.74545	0.502434	5.46431	4.64706e-08	5.14068e-07
ENSG00000189227	C15orf61	protein_coding	34.108	284.079	42	39	55	131	178	203	2.45442	1.39435	2.87693	5.82968	8.97478	10.2402	-2.74546	0.502523	-5.46335	4.67238e-08	5.16467e-07
ENSG00000144848	ATG3	protein_coding	511.506	2268.15	538	787	794	1884	1582	1265	24.447	21.8789	32.2947	65.1925	62.0232	49.6189	-2.04256	0.373984	-5.46162	4.7181e-08	5.21115e-07
ENSG00000167106	FAM102A	protein_coding	8732.71	2200.3	5980	25932	8906	2291	2190	676	252.593	670.139	336.722	73.6919	79.8122	24.6479	1.90684	0.349611	5.45417	4.92015e-08	5.4301e-07
ENSG00000197982	C1orf122	protein_coding	52.467	533.54	59	78	79	133	329	419	7.34238	5.93865	8.79994	12.6041	35.3253	45.0103	-2.83897	0.520662	-5.45263	4.96313e-08	5.47329e-07
ENSG00000159377	PSMB4	protein_coding	962.532	6361.61	1277	1229	1366	3161	4489	4162	166.846	98.2394	159.751	314.502	506.034	469.398	-2.47367	0.454034	-5.44822	5.08779e-08	5.60643e-07
ENSG00000214941	ZSWIM7	protein_coding	29.557	214.381	27	72	33	109	216	99	2.92939	4.7792	3.20476	9.00563	20.2196	9.27177	-2.58436	0.474405	-5.44759	5.10581e-08	5.62192e-07
ENSG00000196576	PLXNB2	protein_coding	1240.41	314.644	2540	911	1210	837	60	100	96.9893	21.2822	41.3565	24.3383	1.97672	3.29612	2.0086	0.368754	5.44698	5.12315e-08	5.63665e-07
ENSG00000145354	CISD2	protein_coding	163.861	759.553	139	309	254	648	401	499	6.07559	8.26306	9.93746	21.5686	15.1225	18.8273	-2.06984	0.380028	-5.44655	5.13574e-08	5.64614e-07
ENSG00000178409	BEND3	protein_coding	312.249	55.11	425	297	498	144	11	18	16.6546	7.12048	17.4679	4.29715	0.371913	0.608878	2.50979	0.460859	5.44589	5.15478e-08	5.6627e-07
ENSG00000055163	CYFIP2	protein_coding	29251.9	7274.62	31513	71886	26930	11114	4836	2662	833.427	1163.14	637.503	223.832	110.349	60.7714	1.92609	0.35379	5.44416	5.20517e-08	5.71364e-07
ENSG00000178996	SNX18	protein_coding	4665.34	878.068	3779	11665	5547	2003	387	243	157.681	297.779	207.17	63.6438	13.9321	8.75228	2.38608	0.438435	5.44226	5.261e-08	5.77046e-07
ENSG00000124198	ARFGEF2	protein_coding	3774.19	889.433	4606	7800	3844	2121	381	225	102.749	106.453	76.7549	36.0304	7.33304	4.33262	2.14748	0.39473	5.44037	5.31701e-08	5.82741e-07
ENSG00000101846	STS	protein_coding	600.27	132.231	699	844	909	250	46	60	15.7245	11.6158	18.3034	4.28265	0.892815	1.1651	2.15905	0.396923	5.43946	5.34421e-08	5.85272e-07
ENSG00000167491	GATAD2A	protein_coding	5619.85	1134.63	5337	13455	6203	2836	493	243	199.808	308.182	207.866	80.8527	15.9245	7.85297	2.37238	0.436226	5.43842	5.37563e-08	5.88259e-07
ENSG00000135185	TMEM243	protein_coding	220.853	1134.59	242	314	349	775	775	694	20.5472	16.3108	26.5235	50.1086	56.7731	50.8639	-2.20024	0.405	-5.4327	5.55087e-08	6.06969e-07
ENSG00000149428	HYOU1	protein_coding	4261.42	1014.73	5013	7580	5354	2325	402	306	180.217	166.715	172.284	63.6495	12.4689	9.49583	2.12239	0.390722	5.43197	5.5736e-08	6.08986e-07
ENSG00000109881	CCDC34	protein_coding	92.435	474.149	108	108	154	410	290	285	9.66955	5.91582	12.3416	27.9538	22.4019	22.0263	-2.25836	0.415838	-5.43087	5.60809e-08	6.12285e-07
ENSG00000135503	ACVR1B	protein_coding	153.127	20.558	200	279	166	46	9	6	9.81412	8.37595	7.29117	1.71891	0.381038	0.254148	2.75464	0.507379	5.42916	5.66211e-08	6.17708e-07
ENSG00000125484	GTF3C4	protein_coding	2243.2	508.375	2915	3955	2535	1315	140	146	89.5172	74.3058	69.6809	30.7516	3.70937	3.87021	2.26999	0.418147	5.4287	5.67673e-08	6.18829e-07
ENSG00000124370	MCEE	protein_coding	39.554	248.076	72	36	44	289	170	115	12.3092	3.76538	6.73316	37.6244	25.0756	16.9711	-2.61391	0.481525	-5.4284	5.68599e-08	6.19364e-07
ENSG00000197724	PHF2	protein_coding	1329.96	263.865	1262	3029	1571	619	124	63	64.9821	95.4206	72.4067	24.2716	5.50885	2.8002	2.34853	0.432676	5.4279	5.70195e-08	6.20627e-07
ENSG00000116016	EPAS1	protein_coding	8663.36	2270.71	14692	9668	9662	6110	421	708	559.472	225.238	329.331	177.179	13.832	23.2725	2.11119	0.388968	5.42767	5.70949e-08	6.20973e-07
ENSG00000125868	DSTN	protein_coding	1207.77	4903.99	1068	1982	2018	4005	3000	3019	81.4842	92.5155	137.813	232.69	197.482	198.829	-1.91907	0.353589	-5.42739	5.7183e-08	6.21456e-07
ENSG00000134058	CDK7	protein_coding	162.936	730.087	162	239	271	647	477	415	18.6167	16.8033	27.8756	56.6194	47.2945	41.167	-2.07444	0.382346	-5.42557	5.77712e-08	6.27368e-07
ENSG00000101247	NDUFAF5	protein_coding	60.962	353.909	80	106	69	318	207	215	3.10301	2.5154	2.39557	9.39277	6.92736	7.19854	-2.37107	0.437115	-5.42435	5.81649e-08	6.30201e-07
ENSG00000159593	NAE1	protein_coding	363.311	1421.85	281	678	598	1463	960	727	16.2875	24.0429	31.0254	64.5754	48.0092	36.3745	-1.93134	0.356043	-5.42446	5.81294e-08	6.30201e-07
ENSG00000179833	SERTAD2	protein_coding	3874.65	805.337	4184	6193	5742	2204	189	215	185.153	167.668	227.442	74.272	7.21616	8.21281	2.4341	0.448728	5.42443	5.81402e-08	6.30201e-07
ENSG00000166228	PCBD1	protein_coding	256.131	1685.28	331	364	349	858	1081	1164	65.8777	44.3221	62.1733	130.038	185.627	199.975	-2.44415	0.451039	-5.41892	5.9959e-08	6.49145e-07
ENSG00000100350	FOXRED2	protein_coding	564.384	117.555	683	952	722	272	46	35	34.3593	29.3001	32.5109	10.42	1.99658	1.51987	2.27678	0.420204	5.41828	6.01736e-08	6.50974e-07
ENSG00000241839	PLEKHO2	protein_coding	1532.65	380.835	1704	3339	1633	546	252	151	127.144	152.423	109.063	31.0235	16.223	9.72557	1.94469	0.358951	5.4177	6.03714e-08	6.52617e-07
ENSG00000100632	ERH	protein_coding	567.2	2279.18	544	915	911	2216	1631	1147	135.703	139.643	203.412	420.952	351.033	246.982	-1.94439	0.358905	-5.41756	6.04187e-08	6.52632e-07
ENSG00000198911	SREBF2	protein_coding	19485.6	5038.74	22698	34496	24838	9439	2400	1908	834.027	775.478	816.915	264.114	76.0866	60.5179	1.93891	0.357954	5.41666	6.07225e-08	6.55416e-07
ENSG00000221821	C6orf226	protein_coding	12.438	151.985	12	26	16	38	123	101	5.98151	7.92886	7.13867	14.424	52.898	43.4574	-3.08758	0.570647	-5.41067	6.27884e-08	6.772e-07
ENSG00000004139	SARM1	protein_coding	1197.36	293.046	1492	2466	1191	536	173	94	37.3022	37.7196	26.653	10.2048	3.73178	2.02865	1.98835	0.367507	5.41036	6.28985e-08	6.77875e-07
ENSG00000167522	ANKRD11	protein_coding	6719.24	1583.23	8339	15107	5888	2764	810	626	118.567	131.412	74.935	29.9268	9.93661	7.6831	2.01559	0.372603	5.40949	6.3204e-08	6.80651e-07
ENSG00000170469	SPATA24	protein_coding	29.475	286.99	40	45	36	105	238	177	9.21632	6.34334	7.42451	18.423	47.3128	35.2033	-2.89262	0.535038	-5.40639	6.43083e-08	6.9202e-07
ENSG00000234465	PINLYP	protein_coding	10.589	125.435	15	15	13	57	96	79	0.911496	0.557652	0.70709	2.63762	5.03314	4.14385	-3.1556	0.583715	-5.40606	6.44271e-08	6.92774e-07
ENSG00000095932	SMIM24	protein_coding	45.687	316.195	65	72	51	211	267	163	12.1855	8.25791	8.55791	30.1221	43.1862	26.3773	-2.58191	0.477664	-5.40528	6.47055e-08	6.95242e-07
ENSG00000172667	ZMAT3	protein_coding	3582.06	530.856	2549	9287	4433	1488	123	132	62.6401	139.626	97.5099	27.8458	2.60791	2.80008	2.79907	0.517885	5.40481	6.48773e-08	6.96562e-07
ENSG00000187193	MT1X	protein_coding	40.346	247.999	47	34	76	194	109	182	7.55597	3.3441	10.9364	23.7502	15.119	25.2567	-2.47036	0.457134	-5.40402	6.51637e-08	6.99109e-07
ENSG00000179134	SAMD4B	protein_coding	2733.44	666.568	3399	3820	3915	1523	239	218	117.128	80.5347	120.757	39.9654	7.10581	6.48456	2.07714	0.384457	5.40278	6.56151e-08	7.03421e-07
ENSG00000188786	MTF1	protein_coding	1528.57	345.39	1850	3025	1662	840	131	93	64.293	64.317	51.7	22.2303	3.92797	2.7899	2.21221	0.409523	5.40192	6.59305e-08	7.06271e-07
ENSG00000137166	FOXP4	protein_coding	631.382	130.695	623	1076	957	256	56	50	26.9048	28.429	36.9931	8.41889	2.08657	1.86391	2.222	0.411658	5.39768	6.75092e-08	7.22638e-07
ENSG00000175414	ARL10	protein_coding	974.461	217.473	1377	1871	878	588	69	49	33.4189	27.7805	19.0731	10.867	1.44481	1.02652	2.28203	0.422805	5.39736	6.76271e-08	7.23355e-07
ENSG00000106268	NUDT1	protein_coding	141.565	1271.43	224	121	200	470	632	1047	29.771	9.83875	23.7927	47.5683	72.4716	120.117	-2.80434	0.51965	-5.39658	6.79219e-08	7.25963e-07
ENSG00000130208	APOC1	protein_coding	0.444	39.08	0	1	1	11	15	36	0	0.144194	0.210963	1.97427	3.05025	7.32411	-4.66134	0.863792	-5.39637	6.80022e-08	7.26275e-07
ENSG00000090975	PITPNM2	protein_coding	794.79	186.819	1141	1365	802	308	101	76	33.3497	24.4089	20.9821	6.85537	2.54702	1.91749	2.01845	0.374051	5.39619	6.80692e-08	7.26446e-07
ENSG00000113068	PFDN1	protein_coding	391.028	1666.84	263	910	569	1011	1307	953	33.9311	71.8277	65.7086	99.3269	145.486	106.132	-1.96197	0.36375	-5.39372	6.9013e-08	7.35966e-07
ENSG00000065526	SPEN	protein_coding	3735.86	901.716	5226	6879	3618	2445	275	208	101.211	81.5061	62.7181	36.0586	4.59509	3.47723	2.20813	0.4094	5.39356	6.90736e-08	7.3606e-07
ENSG00000115306	SPTBN1	protein_coding	11516.2	3262.56	25212	13713	5975	9974	850	500	378.926	126.092	80.3809	114.154	11.0223	6.4868	1.95084	0.361819	5.39176	6.97721e-08	7.42948e-07
ENSG00000145012	LPP	protein_coding	4788.76	883.801	5156	11596	4525	3021	154	86	55.8511	76.8485	43.8738	24.9197	1.43928	0.804138	2.84669	0.528078	5.39066	7.01989e-08	7.4662e-07
ENSG00000256053	COA8	protein_coding	52.668	395.394	57	81	80	173	218	304	4.0392	3.51167	5.07432	9.33555	13.3285	18.5955	-2.54209	0.471577	-5.3906	7.0222e-08	7.4662e-07
ENSG00000137502	RAB30	protein_coding	2824.05	413.199	1552	8876	2982	948	204	99	36.4182	127.424	62.6328	16.9398	4.1301	2.00528	2.61517	0.485373	5.38797	7.12596e-08	7.57087e-07
ENSG00000205155	PSENEN	protein_coding	34.508	312.405	39	57	48	104	238	209	7.96764	7.1244	8.77757	16.1798	41.9514	36.8574	-2.76872	0.514046	-5.38614	7.19865e-08	7.64239e-07
ENSG00000170471	RALGAPB	protein_coding	3148.58	767.048	3967	7393	2487	1719	411	176	87.1985	99.4205	48.9317	28.7737	7.79459	3.33943	2.04536	0.37976	5.38592	7.20732e-08	7.64589e-07
ENSG00000075142	SRI	protein_coding	611.234	3409.07	696	922	902	1915	2257	2256	45.7261	37.059	53.0432	95.807	127.935	127.94	-2.24918	0.417662	-5.38516	7.23806e-08	7.67277e-07
ENSG00000123737	EXOSC9	protein_coding	353.167	1424.74	402	518	531	1592	895	732	23.6968	18.6811	28.0173	71.4628	45.5188	37.2467	-1.95588	0.363294	-5.38373	7.29565e-08	7.72806e-07
ENSG00000130038	CRACR2A	protein_coding	2081.34	472.33	2598	4182	2134	1008	168	177	57.8624	56.9836	42.5422	17.0959	3.22828	3.40286	2.15136	0.399812	5.38092	7.41074e-08	7.83831e-07
ENSG00000105171	POP4	protein_coding	253.36	1334.27	262	509	320	794	1087	742	16.8853	20.0694	18.4598	38.9675	60.4426	41.2787	-2.19183	0.407331	-5.38096	7.40886e-08	7.83831e-07
ENSG00000112419	PHACTR2	protein_coding	4862.4	804.446	3611	15121	4199	2053	339	166	89.3232	228.837	92.9717	38.6722	7.23504	3.54453	2.54778	0.47361	5.37949	7.4699e-08	7.89501e-07
ENSG00000120656	TAF12	protein_coding	248.638	1104.01	234	464	363	858	899	553	27.7998	33.725	38.6012	77.6223	92.1489	56.7106	-2.02867	0.377145	-5.37902	7.48926e-08	7.90493e-07
ENSG00000166224	SGPL1	protein_coding	1185.91	234.307	1123	2764	1362	553	102	60	41.5168	62.516	45.0702	15.5684	3.25349	1.91474	2.34844	0.436594	5.37899	7.4904e-08	7.90493e-07
ENSG00000104325	DECR1	protein_coding	322.048	1556.12	289	654	451	930	1260	869	15.8951	22.0065	22.2029	38.9513	59.7916	41.257	-2.08748	0.38811	-5.37857	7.50778e-08	7.9174e-07
ENSG00000108349	CASC3	protein_coding	5393.48	1023.43	7070	9080	6309	2730	291	263	308.248	242.201	246.212	90.6395	10.9466	9.89807	2.50314	0.465608	5.37606	7.61335e-08	8.02278e-07
ENSG00000087152	ATXN7L3	protein_coding	2515.1	651.086	3131	4644	2857	1178	384	213	163.003	147.915	133.135	46.7016	17.2484	9.57207	1.92044	0.357242	5.37574	7.62676e-08	8.03096e-07
ENSG00000274750	H3C6	protein_coding	73.814	616.808	81	124	104	227	291	518	8.39454	7.86216	9.64746	17.9148	26.0201	46.3399	-2.58669	0.481263	-5.37479	7.66709e-08	8.06746e-07
ENSG00000164898	FMC1	protein_coding	4.475	70.34	4	8	7	31	42	52	0.83627	1.02326	1.30994	4.93539	7.576	9.38432	-3.42689	0.637911	-5.37205	7.78452e-08	8.18497e-07
ENSG00000257727	CNPY2	protein_coding	38.405	243.051	45	69	48	188	150	152	4.13841	3.88221	3.95121	13.166	11.9019	12.0664	-2.453	0.456745	-5.37061	7.84727e-08	8.24485e-07
ENSG00000031081	ARHGAP31	protein_coding	939.758	199.358	1151	1576	1193	451	66	70	34.0906	28.5578	31.6277	10.1721	1.68658	1.78966	2.26502	0.421754	5.37047	7.8531e-08	8.24488e-07
ENSG00000178921	PFAS	protein_coding	857.898	202.828	1547	1170	715	450	75	69	66.3748	30.7119	27.4591	14.7028	2.77638	2.5555	2.03012	0.378115	5.36905	7.91533e-08	8.30409e-07
ENSG00000198546	ZNF511	protein_coding	47.317	346.54	56	66	71	167	253	223	6.79245	4.89769	7.70841	15.4251	26.4767	23.3484	-2.5853	0.481715	-5.36687	8.01143e-08	8.39871e-07
ENSG00000101665	SMAD7	protein_coding	768.825	177.837	1393	740	836	523	52	30	98.0118	31.8543	52.6504	28.0222	3.15671	1.82206	2.2346	0.416399	5.3665	8.02812e-08	8.41001e-07
ENSG00000189283	FHIT	protein_coding	111.83	555.591	106	153	199	388	308	382	3.9387	3.47814	6.61864	10.9788	9.87422	12.2525	-2.15078	0.400897	-5.36491	8.09906e-08	8.47809e-07
ENSG00000134247	PTGFRN	protein_coding	225.926	38.638	441	232	201	118	10	6	18.8718	6.07393	7.69906	3.84529	0.369214	0.221635	2.56721	0.478686	5.36304	8.18339e-08	8.56006e-07
ENSG00000167815	PRDX2	protein_coding	1035.07	6442.64	1253	1412	1543	3139	3819	4689	171.035	117.917	188.524	326.286	449.767	552.493	-2.35157	0.438718	-5.3601	8.31755e-08	8.69401e-07
ENSG00000167797	CDK2AP2	protein_coding	701.831	3789.98	784	997	1093	2161	2588	2449	107.811	83.8787	134.535	226.296	307.056	290.703	-2.22257	0.414757	-5.35872	8.38138e-08	8.75429e-07
ENSG00000091157	WDR7	protein_coding	2936.37	757.547	3996	6157	2475	1469	437	224	124.672	117.522	69.1172	34.9011	11.7633	6.0326	1.91476	0.357362	5.35804	8.41298e-08	8.78085e-07
ENSG00000175756	AURKAIP1	protein_coding	372.014	2848.78	525	501	476	1133	2069	1913	87.3348	50.9887	70.8766	143.526	296.957	274.698	-2.6149	0.488065	-5.3577	8.4288e-08	8.79092e-07
ENSG00000171608	PIK3CD	protein_coding	8728.95	2374.37	12979	14188	8839	4661	1176	806	569.005	380.544	346.853	155.606	44.4823	30.5016	1.8527	0.345819	5.35742	8.44198e-08	8.79821e-07
ENSG00000185379	RAD51D	protein_coding	666.576	142.17	681	1417	800	273	69	51	16.7589	21.3342	17.622	5.11605	1.46505	1.08338	2.17864	0.406774	5.35589	8.51349e-08	8.86625e-07
ENSG00000131149	GSE1	protein_coding	1789.69	453.29	2225	3972	1598	855	286	126	46.1836	50.4401	29.6895	13.5144	5.12187	2.25757	1.94606	0.363407	5.35506	8.55306e-08	8.90094e-07
ENSG00000114956	DGUOK	protein_coding	311.263	1742.52	348	522	432	968	1271	1083	66.405	60.9397	73.7859	140.66	209.253	178.387	-2.25314	0.421037	-5.3514	8.72774e-08	9.07608e-07
ENSG00000157693	TMEM268	protein_coding	1250.68	255.332	894	2940	1742	421	149	97	51.7971	104.213	90.3408	18.5748	7.44832	4.85124	2.17279	0.406153	5.34967	8.81157e-08	9.15657e-07
ENSG00000099942	CRKL	protein_coding	7758.32	1879.76	9198	13196	10065	4543	668	543	478.051	419.596	468.233	179.803	29.9545	24.3609	2.13189	0.398624	5.34812	8.88749e-08	9.22872e-07
ENSG00000166794	PPIB	protein_coding	2064.85	11539.3	2390	3826	2537	6300	10765	5736	151.88	148.75	144.308	304.871	590.23	314.648	-2.24977	0.420843	-5.34587	8.99859e-08	9.33727e-07
ENSG00000108424	KPNB1	protein_coding	20352.8	4961.19	23195	38632	24805	11279	1999	1502	624.929	636.784	598.196	231.409	46.468	34.9317	2.08795	0.39069	5.34426	9.0788e-08	9.41363e-07
ENSG00000189159	JPT1	protein_coding	573.207	3865.72	639	781	916	1552	2094	3038	52.0884	38.9493	66.8349	96.3397	147.272	213.767	-2.3937	0.447979	-5.34332	9.12578e-08	9.45545e-07
ENSG00000198646	NCOA6	protein_coding	4005.01	808.918	3808	8854	4898	2142	311	162	94.9662	135.089	109.335	40.6785	6.69171	3.48739	2.41699	0.452494	5.34149	9.21862e-08	9.5447e-07
ENSG00000008517	IL32	protein_coding	12455.4	78997.2	17807	17650	15107	41681	62218	46892	1540.66	934.26	1169.93	2746.16	4644.46	3502.08	-2.43608	0.456093	-5.34119	9.2336e-08	9.55325e-07
ENSG00000010818	HIVEP2	protein_coding	8119.16	1834.51	9111	19448	7402	4802	773	342	237.409	310.038	172.643	95.2855	17.3786	7.69255	2.26088	0.423602	5.33728	9.43495e-08	9.75448e-07
ENSG00000136936	XPA	protein_coding	108.667	482.397	98	278	114	462	393	215	14.9829	26.0029	15.6006	53.7879	51.8401	28.374	-2.07779	0.389429	-5.33548	9.52913e-08	9.84469e-07
ENSG00000137500	CCDC90B	protein_coding	270.423	1095.86	200	700	327	957	825	559	8.46339	18.1226	12.386	30.839	30.1212	20.4192	-1.96254	0.367909	-5.33431	9.59103e-08	9.90145e-07
ENSG00000176658	MYO1D	protein_coding	432.775	94.243	640	897	315	204	55	21	21.7013	18.6083	9.5606	5.26757	1.60907	0.614666	2.15099	0.403454	5.33144	9.74368e-08	1.00517e-06
ENSG00000130402	ACTN4	protein_coding	7007.3	1827.06	9514	14694	5930	4196	906	434	432.746	408.901	241.431	145.338	35.5552	17.0401	1.97593	0.370704	5.33023	9.80912e-08	1.01046e-06
ENSG00000141298	SSH2	protein_coding	6398.7	1582.47	8269	13854	5593	3512	713	458	180.83	185.354	109.479	58.4852	13.4528	8.64562	2.02345	0.379611	5.33033	9.80347e-08	1.01046e-06
ENSG00000140199	SLC12A6	protein_coding	8425.52	1699.42	7514	21390	9041	4202	735	380	198.534	345.767	213.82	84.5462	16.7555	8.66685	2.34993	0.44091	5.32973	9.83601e-08	1.0125e-06
ENSG00000065923	SLC9A7	protein_coding	3704.61	880.784	4342	5839	5165	2122	261	289	120.794	99.3804	128.615	44.9545	6.26468	6.94009	2.1646	0.406306	5.32751	9.95692e-08	1.0242e-06
ENSG00000104081	BMF	protein_coding	1081.35	247.236	1117	2861	915	474	171	57	56.9351	89.2182	41.7461	18.3984	7.52017	2.50793	2.0776	0.390064	5.3263	1.00233e-07	1.03028e-06
ENSG00000168807	SNTB2	protein_coding	2196.25	450.256	2289	5611	1967	1129	177	107	64.3566	96.5153	49.5016	24.1721	4.29364	2.59683	2.31907	0.435445	5.32576	1.00534e-07	1.03263e-06
ENSG00000166452	AKIP1	protein_coding	90.393	446.846	71	165	150	278	311	278	8.57067	12.1857	16.2075	25.555	32.3908	28.9677	-2.13894	0.401664	-5.32519	1.00849e-07	1.03513e-06
ENSG00000166889	PATL1	protein_coding	7075.1	1564.88	7701	10637	10858	4145	493	381	493.222	416.795	622.462	202.159	27.2425	21.0636	2.29909	0.431801	5.32441	1.01281e-07	1.0388e-06
ENSG00000132341	RAN	protein_coding	2590.63	11724.2	2908	3412	4195	8747	7159	7478	172.998	124.184	223.381	396.259	367.454	384.012	-2.04605	0.384498	-5.32136	1.02997e-07	1.05564e-06
ENSG00000196535	MYO18A	protein_coding	4219.52	1065.24	5453	8647	4009	2505	479	266	100.697	97.6911	66.2651	35.2259	7.6317	4.2401	2.04096	0.383611	5.32041	1.03536e-07	1.0604e-06
ENSG00000113734	BNIP1	protein_coding	97.475	565.317	100	141	160	307	362	385	11.3788	9.81572	16.2961	26.6015	35.5392	37.8154	-2.29867	0.432093	-5.31986	1.03847e-07	1.06283e-06
ENSG00000148450	MSRB2	protein_coding	54.264	367.52	56	75	91	170	255	247	7.85646	6.43737	11.4274	18.1619	30.8662	29.9122	-2.48004	0.466275	-5.31883	1.04436e-07	1.06809e-06
ENSG00000123545	NDUFAF4	protein_coding	66.059	364.981	64	130	90	238	260	220	6.97373	8.66636	8.778	19.7486	24.4435	20.6929	-2.26583	0.426229	-5.316	1.06072e-07	1.08404e-06
ENSG00000102760	RGCC	protein_coding	414.707	2338.42	500	539	638	1344	1312	1686	134.777	88.8882	153.934	275.88	305.13	392.3	-2.25708	0.424634	-5.31535	1.06455e-07	1.08717e-06
ENSG00000165102	HGSNAT	protein_coding	822.104	162.225	584	2350	875	263	141	34	18.1489	44.6802	24.3397	6.22398	3.78061	0.912075	2.24296	0.421994	5.31515	1.06572e-07	1.08759e-06
ENSG00000240065	PSMB9	protein_coding	840.501	5319.49	927	1278	1267	2316	3055	4017	77.1042	65.0335	94.3284	146.693	219.237	288.412	-2.32635	0.437777	-5.314	1.07246e-07	1.09368e-06
ENSG00000139182	CLSTN3	protein_coding	3024.06	739.836	3345	7429	2689	1545	467	160	137.996	187.503	99.2952	48.5368	16.6223	5.69774	2.03595	0.383248	5.31235	1.08219e-07	1.10281e-06
ENSG00000071994	PDCD2	protein_coding	675.421	2819.41	576	1337	1002	1990	2156	1561	24.6945	35.0685	38.4515	64.9687	79.75	57.7688	-1.93254	0.363798	-5.31212	1.08355e-07	1.10341e-06
ENSG00000153094	BCL2L11	protein_coding	1519.44	252.267	875	4296	1875	491	136	80	36.4988	109.634	70.0068	15.5965	4.89457	2.88054	2.418	0.455277	5.31106	1.08989e-07	1.10876e-06
ENSG00000158525	CPA5	protein_coding	19.419	184.093	20	43	22	63	194	89	1.87279	2.46341	1.84396	4.49235	15.6735	7.19388	-2.82904	0.532677	-5.31098	1.09036e-07	1.10876e-06
ENSG00000196890	H2BU1	protein_coding	876.547	6632.08	1675	717	940	3368	4018	4731	196.721	51.5187	98.8172	301.219	407.147	479.626	-2.73873	0.51571	-5.31061	1.0926e-07	1.11024e-06
ENSG00000163082	SGPP2	protein_coding	1577.24	342.62	1335	3375	2185	627	162	135	74.3832	115.047	108.971	26.6033	7.78777	6.49293	2.13917	0.402962	5.30861	1.10465e-07	1.12168e-06
ENSG00000148841	ITPRIP	protein_coding	1538.44	399.07	1947	2241	2106	606	216	178	74.091	52.1735	71.7341	17.5609	7.09182	5.847	1.88663	0.35546	5.30758	1.11092e-07	1.12724e-06
ENSG00000163590	PPM1L	protein_coding	332.01	49.428	274	940	317	117	24	11	6.11427	12.8331	6.33172	1.98817	0.462072	0.211885	2.6195	0.493582	5.30711	1.11374e-07	1.1293e-06
ENSG00000114933	INO80D	protein_coding	5044.83	977.122	5201	12251	5000	3167	221	116	100.467	144.783	86.452	46.5864	3.68327	1.93423	2.69354	0.50795	5.30276	1.14064e-07	1.15575e-06
ENSG00000173757	STAT5B	protein_coding	10666.2	2629.76	12683	21602	11524	6028	1063	779	546.96	569.949	444.841	197.961	39.5523	28.9991	2.06914	0.390473	5.29905	1.16407e-07	1.17865e-06
ENSG00000156675	RAB11FIP1	protein_coding	10377.8	2822.77	15420	16922	10485	5305	1336	1069	444.48	298.42	270.523	116.447	33.2261	26.5986	1.84369	0.348008	5.29783	1.17184e-07	1.18568e-06
ENSG00000164610	RP9	protein_coding	47.464	283.505	59	77	61	214	194	167	2.85132	2.27664	2.63871	7.87557	8.08911	6.96665	-2.39243	0.451724	-5.29623	1.18216e-07	1.19526e-06
ENSG00000130382	MLLT1	protein_coding	2339.46	590.404	2765	4114	2956	1103	266	234	161.108	146.654	154.168	48.9408	13.3723	11.7693	1.9701	0.372021	5.29567	1.18582e-07	1.19812e-06
ENSG00000159210	SNF8	protein_coding	262.789	1678.4	292	454	358	726	1229	1103	16.2305	15.4388	17.8115	30.7298	58.9394	52.9222	-2.3663	0.446934	-5.29452	1.19329e-07	1.20481e-06
ENSG00000123609	NMI	protein_coding	278.577	1162.27	213	668	364	808	1065	537	17.8556	34.2593	27.3126	51.5797	77.0279	38.8581	-1.94206	0.366852	-5.29384	1.19773e-07	1.20844e-06
ENSG00000081985	IL12RB2	protein_coding	3647.78	908.427	4027	5852	5294	1852	334	360	184.286	163.841	216.851	64.5394	13.1875	14.2209	2.02116	0.38197	5.29141	1.21374e-07	1.22372e-06
ENSG00000172366	MCRIP2	protein_coding	97.332	822.792	155	96	128	333	431	655	8.57431	3.24898	6.3379	14.0277	20.5707	31.2768	-2.73121	0.516228	-5.29071	1.21841e-07	1.22755e-06
ENSG00000127526	SLC35E1	protein_coding	5103.41	1125.1	4454	10646	7101	2328	539	357	169.632	248.057	242.072	67.5171	17.7113	11.7365	2.15662	0.40776	5.28894	1.23029e-07	1.23865e-06
ENSG00000213123	DYNLT2B	protein_coding	9.248	117.77	15	15	8	68	53	93	3.34239	2.04487	1.5956	11.5385	10.1894	17.888	-3.17789	0.600874	-5.28878	1.23133e-07	1.23882e-06
ENSG00000106665	CLIP2	protein_coding	443.497	100.49	658	696	467	191	53	34	24.7713	16.0302	15.7365	5.47557	1.72148	1.10488	2.07636	0.392619	5.28848	1.23334e-07	1.23958e-06
ENSG00000274290	H2BC6	protein_coding	2344.77	18577	3804	1807	3338	7428	10102	14584	408.568	118.738	320.906	607.532	936.129	1352.12	-2.70288	0.511096	-5.28839	1.234e-07	1.23958e-06
ENSG00000085449	WDFY1	protein_coding	3063.4	556.984	2381	7950	3563	1401	219	131	120.522	246.197	161.433	54.0032	9.56437	5.7239	2.46993	0.467056	5.28828	1.2347e-07	1.23958e-06
ENSG00000187049	TMEM216	protein_coding	70.197	397.486	67	153	87	231	317	227	11.0006	15.3688	12.7858	28.8819	44.906	32.1721	-2.28248	0.431883	-5.28495	1.25737e-07	1.26145e-06
ENSG00000124486	USP9X	protein_coding	8961.23	2329.12	13447	17863	6773	6317	833	460	263.81	214.402	118.937	94.3737	14.0999	7.79	2.07923	0.393645	5.28199	1.2779e-07	1.28114e-06
ENSG00000170296	GABARAP	protein_coding	158.511	1068.49	191	273	200	463	859	654	27.1807	23.7683	25.4756	50.1744	105.469	80.3375	-2.44698	0.463626	-5.27791	1.30664e-07	1.30903e-06
ENSG00000153029	MR1	protein_coding	4336.11	1065.5	3815	12040	4033	1504	786	379	112.192	216.621	106.16	33.6812	19.9431	9.62097	1.91286	0.362551	5.27612	1.31948e-07	1.32003e-06
ENSG00000213619	NDUFS3	protein_coding	271.758	1577.27	357	354	385	923	1093	1002	21.992	13.3416	21.2288	43.2984	58.0927	53.2817	-2.33053	0.441707	-5.27619	1.31897e-07	1.32003e-06
ENSG00000073849	ST6GAL1	protein_coding	7079.42	1773.26	6160	19069	7047	2767	1395	496	153.498	290.708	157.179	52.5054	29.9916	10.6688	1.92615	0.365089	5.27583	1.32155e-07	1.32049e-06
ENSG00000086065	CHMP5	protein_coding	582.628	2245.28	616	849	932	2488	1527	1087	71.5296	60.3144	96.8699	220.003	152.985	108.955	-1.90412	0.360915	-5.2758	1.32179e-07	1.32049e-06
ENSG00000161981	SNRNP25	protein_coding	161.415	1152.36	237	160	234	546	615	886	29.3493	12.1221	25.9378	51.4891	65.7095	94.71	-2.55067	0.483532	-5.27508	1.32697e-07	1.32473e-06
ENSG00000112667	DNPH1	protein_coding	124.205	883.355	165	183	160	389	729	527	36.7369	24.9274	31.8864	65.954	140.039	101.284	-2.53451	0.480667	-5.27289	1.3429e-07	1.3397e-06
ENSG00000174306	ZHX3	protein_coding	634.96	151.114	952	1139	564	324	70	46	22.6297	16.5643	12.0002	5.8649	1.43564	0.943871	2.04306	0.387552	5.27171	1.35161e-07	1.34745e-06
ENSG00000082641	NFE2L1	protein_coding	4909.84	1333.36	5955	7128	7024	2378	527	609	281.039	205.808	296.714	85.4616	21.4586	24.8094	1.87172	0.355274	5.26837	1.37637e-07	1.37116e-06
ENSG00000105669	COPE	protein_coding	728.122	4872.69	915	1091	984	2057	3430	3304	88.3624	64.4584	85.0569	151.271	285.789	275.423	-2.42953	0.461219	-5.26762	1.38201e-07	1.37582e-06
ENSG00000116017	ARID3A	protein_coding	1348.72	352.883	2276	1628	1436	764	111	138	87.5588	38.3169	49.4482	22.3818	3.6843	4.58269	1.93136	0.366848	5.26474	1.40388e-07	1.39564e-06
ENSG00000166446	CDYL2	protein_coding	2190.67	547.771	3261	3928	1973	856	314	226	102.594	75.6048	55.5603	20.5077	8.52322	6.1375	1.91453	0.36365	5.26478	1.4036e-07	1.39564e-06
ENSG00000137692	DCUN1D5	protein_coding	239.568	1126.03	226	426	363	750	695	741	4.80121	5.53682	6.90266	12.1332	12.7389	13.5886	-2.04645	0.388857	-5.26274	1.41923e-07	1.40991e-06
ENSG00000186010	NDUFA13	protein_coding	19.309	191.835	30	27	21	85	138	127	3.07579	1.69359	1.92718	6.63634	12.2073	11.2396	-2.94265	0.559502	-5.25942	1.44513e-07	1.43464e-06
ENSG00000197879	MYO1C	protein_coding	3278.4	895.978	4926	4046	4105	1624	361	397	175.207	88.042	130.688	43.9861	11.0782	12.1888	1.83148	0.348254	5.25903	1.44821e-07	1.43669e-06
ENSG00000113460	BRIX1	protein_coding	179.764	719.459	201	223	301	937	409	356	11.8484	8.04223	15.8817	42.0607	20.8013	18.1145	-1.97636	0.37589	-5.25781	1.45782e-07	1.44522e-06
ENSG00000183520	UTP11	protein_coding	166.646	676.86	115	341	270	536	532	348	9.44359	17.1318	19.8459	33.518	37.6925	24.6679	-1.95187	0.371551	-5.25332	1.49383e-07	1.47989e-06
ENSG00000272391	POM121C	protein_coding	3253.77	623.456	2873	6639	4588	1762	195	119	90.6849	128.207	129.626	42.3525	5.31054	3.24235	2.5285	0.481443	5.25192	1.50524e-07	1.49016e-06
ENSG00000099624	ATP5F1D	protein_coding	481.174	4063.16	630	639	676	1190	2515	3131	77.7742	48.2619	74.6981	111.871	267.878	333.65	-2.64552	0.503752	-5.25163	1.50758e-07	1.49143e-06
ENSG00000086061	DNAJA1	protein_coding	924.008	3525.78	863	1335	1612	3280	2332	1939	89.8068	84.994	150.152	259.924	209.378	174.177	-1.87998	0.357996	-5.25142	1.50932e-07	1.49211e-06
ENSG00000173171	MTX1	protein_coding	67.622	476.151	104	85	81	267	338	301	8.7979	4.39919	6.13336	17.2001	24.6699	21.9799	-2.58227	0.491875	-5.24985	1.52223e-07	1.50384e-06
ENSG00000134287	ARF3	protein_coding	2163.31	461.564	1983	4290	3051	1036	232	115	111.495	147.57	153.548	44.3575	11.2545	5.58142	2.23302	0.425373	5.24956	1.52461e-07	1.50514e-06
ENSG00000167978	SRRM2	protein_coding	25829.8	6908.3	40520	41066	24413	21935	1516	988	867.456	537.859	467.807	357.593	28.0015	18.2578	2.27618	0.433687	5.24843	1.53398e-07	1.51334e-06
ENSG00000104885	DOT1L	protein_coding	2580.9	662.996	4508	2507	2978	1189	225	324	108.949	37.0683	64.4218	21.8824	4.69167	6.75925	1.88032	0.358277	5.24824	1.53558e-07	1.51388e-06
ENSG00000101084	RAB5IF	protein_coding	57.747	372.469	69	85	83	205	275	230	12.7375	9.59984	13.7146	28.818	43.8	36.6503	-2.44239	0.465398	-5.24797	1.53786e-07	1.51507e-06
ENSG00000170917	NUDT6	protein_coding	42.508	224.932	42	73	64	207	143	128	1.77164	1.8839	2.41643	6.64922	5.20436	4.66068	-2.26979	0.432589	-5.247	1.546e-07	1.52203e-06
ENSG00000060237	WNK1	protein_coding	21855.1	4972.57	25392	46413	22861	14900	1444	761	407.979	456.235	328.779	182.306	20.0176	10.5545	2.40645	0.458725	5.24594	1.55487e-07	1.52971e-06
ENSG00000108091	CCDC6	protein_coding	4602.95	986.519	4487	10081	5569	2522	357	239	171.571	235.831	190.604	73.4356	11.7777	7.88858	2.31086	0.44054	5.24552	1.55846e-07	1.53218e-06
ENSG00000197471	SPN	protein_coding	12884.7	3349.71	13875	31442	12014	6207	2163	934	521.847	723.484	404.451	177.773	70.1894	30.3229	1.90614	0.363499	5.24386	1.5725e-07	1.54492e-06
ENSG00000135617	PRADC1	protein_coding	45.463	360.916	52	47	81	134	221	271	10.283	5.68622	14.3374	20.1788	37.7063	46.2594	-2.64958	0.505474	-5.24177	1.59044e-07	1.56147e-06
ENSG00000112406	HECA	protein_coding	11320.3	2196.63	9426	28168	13265	5671	789	519	463.523	847.438	583.873	212.362	33.4753	22.0305	2.42169	0.462011	5.24162	1.59173e-07	1.56165e-06
ENSG00000184983	NDUFA6	protein_coding	559.943	3210.05	617	953	778	1580	2156	2173	127.459	120.444	143.858	248.551	384.272	387.488	-2.24193	0.427816	-5.24041	1.60221e-07	1.57085e-06
ENSG00000104812	GYS1	protein_coding	3786.77	1027.87	5725	5157	4385	1789	518	413	374.793	206.548	256.953	89.1867	29.2584	23.3388	1.81837	0.34715	5.238	1.62327e-07	1.5904e-06
ENSG00000267534	S1PR2	protein_coding	726.868	159.449	830	1162	1027	361	75	42	63.2562	54.1801	70.059	20.9511	4.93164	2.76304	2.18767	0.417764	5.23663	1.63533e-07	1.60112e-06
ENSG00000178252	WDR6	protein_coding	3315.17	893.9	6015	4541	2709	1908	444	256	314.859	145.426	126.928	76.0559	20.0525	11.5674	1.82221	0.348031	5.23575	1.64315e-07	1.60767e-06
ENSG00000132196	HSD17B7	protein_coding	133.468	568.408	176	182	183	686	310	306	10.2142	6.46209	9.50632	30.3173	15.5224	15.3295	-2.02287	0.386409	-5.23505	1.64942e-07	1.61028e-06
ENSG00000132613	MTSS2	protein_coding	605.776	123.491	500	1711	581	219	98	26	27.8421	58.2895	28.9585	9.28645	4.70829	1.24974	2.20651	0.421493	5.23499	1.64995e-07	1.61028e-06
ENSG00000156711	MAPK13	protein_coding	4865.66	1301.73	5659	10621	4894	2093	804	483	223.368	256.481	172.908	62.9108	27.3806	16.4567	1.84639	0.352682	5.23529	1.64724e-07	1.61028e-06
ENSG00000157540	DYRK1A	protein_coding	6156.07	1423.57	6891	12710	6968	3824	505	295	71.4878	80.6684	64.7032	30.2093	4.52007	2.64171	2.26371	0.432422	5.23494	1.65035e-07	1.61028e-06
ENSG00000118503	TNFAIP3	protein_coding	17606.2	4986.02	26293	17760	24830	11377	1344	1913	1452.74	600.343	1227.98	478.685	64.0696	91.2382	1.86873	0.357038	5.23397	1.65906e-07	1.61767e-06
ENSG00000159842	ABR	protein_coding	3269.65	885.382	4261	6460	3225	1710	493	275	94.4008	87.5598	63.9531	28.8492	9.42357	5.25908	1.86467	0.356626	5.22865	1.70749e-07	1.66375e-06
ENSG00000156795	NTAQ1	protein_coding	88.028	429.613	86	111	160	316	231	295	4.84422	3.82522	8.06703	13.5546	11.2264	14.3437	-2.14093	0.409551	-5.22751	1.71807e-07	1.67292e-06
ENSG00000127152	BCL11B	protein_coding	11741.8	2848.83	12882	27454	11472	4914	1388	1188	419.392	546.829	334.306	121.828	38.988	33.3862	1.98253	0.379394	5.22551	1.73676e-07	1.68996e-06
ENSG00000196182	STK40	protein_coding	3850.82	1060.42	4513	5980	5428	1574	582	479	223.032	180.806	240.11	59.2354	24.8159	20.4339	1.81037	0.346497	5.22477	1.74376e-07	1.69561e-06
ENSG00000114784	EIF1B	protein_coding	191.445	1014.81	195	301	300	556	686	667	28.6607	27.0662	39.4677	62.2302	86.9924	84.6236	-2.17812	0.416919	-5.22431	1.74806e-07	1.69863e-06
ENSG00000005810	MYCBP2	protein_coding	10860.9	3023.65	16853	20463	8372	7828	1271	592	257.517	191.297	114.506	91.0865	16.7564	7.80844	1.9519	0.373731	5.22273	1.76303e-07	1.71201e-06
ENSG00000174437	ATP2A2	protein_coding	5128.69	1448.55	8412	7380	4949	3625	495	393	169.918	91.202	89.4798	55.7598	8.62679	6.85244	1.90422	0.364644	5.22214	1.76864e-07	1.71511e-06
ENSG00000214253	FIS1	protein_coding	222.387	1530.04	260	405	275	583	1420	842	40.3053	38.4107	38.1583	68.8226	189.925	112.672	-2.44769	0.46871	-5.22218	1.76829e-07	1.71511e-06
ENSG00000138777	PPA2	protein_coding	419.795	1898.27	406	713	647	1262	1237	1209	24.2936	26.1014	34.6528	57.5042	63.8617	62.4462	-2.00443	0.383846	-5.22196	1.77038e-07	1.71563e-06
ENSG00000006125	AP2B1	protein_coding	16216	4472.26	21557	29879	16942	8440	2203	1629	788.449	668.59	554.649	235.072	69.5192	51.4304	1.8386	0.352134	5.2213	1.77667e-07	1.72055e-06
ENSG00000163382	NAXE	protein_coding	173.858	1240.72	212	279	230	480	836	878	5.82023	4.68616	5.65197	10.035	19.8023	20.8071	-2.47743	0.474597	-5.22007	1.78851e-07	1.72966e-06
ENSG00000099341	PSMD8	protein_coding	1036.24	6338.55	1305	1512	1424	3025	4343	4266	117.218	83.0894	114.489	206.911	336.573	330.765	-2.33757	0.447804	-5.22008	1.78841e-07	1.72966e-06
ENSG00000117713	ARID1A	protein_coding	8322.12	1904.52	9672	16106	9731	5562	490	375	168.477	171.64	151.722	73.7782	7.36417	5.63856	2.36801	0.453748	5.21879	1.80099e-07	1.74055e-06
ENSG00000136802	LRRC8A	protein_coding	1598.44	406.971	1731	3332	1853	727	232	141	92.2629	108.653	88.4043	29.5079	10.669	6.48728	1.93463	0.370823	5.21712	1.81728e-07	1.7539e-06
ENSG00000151366	NDUFC2	protein_coding	64.005	418.937	57	153	75	195	267	296	6.8747	11.2896	8.0967	17.9097	27.784	30.8166	-2.39276	0.458636	-5.21713	1.81717e-07	1.7539e-06
ENSG00000083844	ZNF264	protein_coding	2438.88	495.058	2095	5704	3026	1204	225	110	46.4139	77.3129	60.0069	20.3125	4.30082	2.10363	2.33255	0.44727	5.21509	1.83725e-07	1.77198e-06
ENSG00000121281	ADCY7	protein_coding	3438.73	934.81	4959	6139	3292	1814	461	325	160.189	121.323	95.1845	44.622	12.8483	9.06223	1.84975	0.35471	5.21483	1.83982e-07	1.77326e-06
ENSG00000233954	UQCRHL	protein_coding	5.506	70.256	6	12	6	45	51	42	0.764151	0.935013	0.683986	4.3643	5.60406	4.61732	-3.24543	0.622468	-5.21381	1.85003e-07	1.7819e-06
ENSG00000130005	GAMT	protein_coding	112.612	918.667	159	141	151	322	645	644	18.3708	9.96686	15.6162	28.3309	64.2976	64.2288	-2.66654	0.511538	-5.21279	1.86023e-07	1.79051e-06
ENSG00000088256	GNA11	protein_coding	378.902	84.269	531	332	606	162	22	42	23.4571	8.97275	23.9618	5.44964	0.838506	1.60155	2.11437	0.405674	5.21199	1.86822e-07	1.79698e-06
ENSG00000176101	SSNA1	protein_coding	297.764	2069.32	383	406	419	832	1386	1460	90.8861	58.9431	88.9981	150.347	283.77	299.064	-2.46973	0.473935	-5.21111	1.87712e-07	1.80432e-06
ENSG00000105851	PIK3CG	protein_coding	6101.89	1354.85	5896	17114	4978	3044	722	311	210.814	374.372	159.318	82.8822	22.2733	9.59879	2.14041	0.410801	5.21035	1.8849e-07	1.81057e-06
ENSG00000174109	C16orf91	protein_coding	32.914	239.464	41	40	51	129	138	173	11.3267	6.76062	12.6112	27.1382	32.8929	41.2551	-2.57556	0.494529	-5.20811	1.90778e-07	1.83131e-06
ENSG00000100731	PCNX1	protein_coding	8996.01	2398.26	11637	20124	7426	5264	1285	584	193.294	204.503	110.408	66.5836	18.4156	8.37344	1.91973	0.368784	5.20557	1.93401e-07	1.85524e-06
ENSG00000136731	UGGT1	protein_coding	4039.53	1010.23	4683	9413	3689	2232	515	258	114.565	140.885	80.7799	41.581	10.8702	5.44828	2.0113	0.386416	5.20502	1.93975e-07	1.8595e-06
ENSG00000160294	MCM3AP	protein_coding	4234.08	1157.27	6435	7823	3515	2753	497	294	186.69	138.853	91.2779	60.8208	12.4404	7.36263	1.91376	0.36778	5.20353	1.95535e-07	1.87319e-06
ENSG00000245680	ZNF585B	protein_coding	924.937	165.664	725	2906	737	395	106	20	26.7034	65.4836	24.2976	11.079	3.36852	0.635875	2.45718	0.472589	5.19942	1.99916e-07	1.91386e-06
ENSG00000126107	HECTD3	protein_coding	1867.63	503.481	2271	3941	1858	764	352	175	124.315	131.984	91.0372	31.8473	16.6246	8.26907	1.83546	0.353054	5.19881	2.00563e-07	1.91877e-06
ENSG00000124813	RUNX2	protein_coding	5727.18	1130.08	5062	15181	5775	3006	406	240	171.56	314.777	175.192	77.5813	11.872	7.02132	2.4098	0.46367	5.19722	2.0229e-07	1.93399e-06
ENSG00000198815	FOXJ3	protein_coding	4437.93	903.286	4263	11502	4269	2469	308	182	171.634	283.315	153.844	75.6976	10.699	6.32516	2.39874	0.46159	5.19669	2.02865e-07	1.93819e-06
ENSG00000187601	MAGEH1	protein_coding	170.755	781.73	178	331	222	591	580	432	34.3196	39.0444	38.3127	86.7727	96.4838	71.8983	-2.04818	0.394253	-5.1951	2.04609e-07	1.95354e-06
ENSG00000149743	TRPT1	protein_coding	171.209	1185.8	223	221	246	510	672	903	28.0154	16.9861	27.6627	48.7906	72.8393	97.9249	-2.4551	0.472602	-5.19485	2.04884e-07	1.95485e-06
ENSG00000164885	CDK5	protein_coding	65.959	440.593	70	133	81	189	377	256	8.44262	9.81384	8.74444	17.3586	39.2306	26.6522	-2.42902	0.467643	-5.19418	2.05622e-07	1.96058e-06
ENSG00000115808	STRN	protein_coding	3907.52	821.954	3682	9666	4141	2048	314	205	71.2338	114.408	71.7093	30.1721	5.24127	3.42349	2.29437	0.441746	5.19386	2.05973e-07	1.9626e-06
ENSG00000099381	SETD1A	protein_coding	1228.99	280.74	1408	2285	1521	721	108	63	59.9018	59.4747	57.9208	23.3586	3.96429	2.31362	2.22941	0.429329	5.19279	2.07166e-07	1.97265e-06
ENSG00000132005	RFX1	protein_coding	570.019	139.522	791	832	702	263	59	57	40.1269	25.822	31.876	10.1599	2.58235	2.49601	1.99421	0.38412	5.19163	2.08458e-07	1.98363e-06
ENSG00000138663	COPS4	protein_coding	357.902	1442.48	316	678	539	1124	1043	804	24.6031	32.2954	37.563	66.6412	70.0635	54.0346	-1.89925	0.36585	-5.19135	2.08781e-07	1.98529e-06
ENSG00000188010	MORN2	protein_coding	3.113	55.493	3	5	5	26	50	30	0.610649	0.622656	0.910978	4.03011	8.78101	5.27114	-3.57641	0.688933	-5.19123	2.08912e-07	1.98529e-06
ENSG00000144749	LRIG1	protein_coding	3880.03	1070.03	4630	7657	4306	1848	666	355	182.519	184.669	151.939	55.4756	22.6519	12.08	1.82604	0.351876	5.18946	2.10908e-07	2.00159e-06
ENSG00000168556	ING2	protein_coding	167.7	751.661	184	203	288	619	385	508	18.9559	12.7947	26.5574	48.5613	34.2209	45.1755	-2.0384	0.392791	-5.18954	2.1082e-07	2.00159e-06
ENSG00000135677	GNS	protein_coding	4321.03	1041.32	3422	11502	4766	1653	758	321	151.578	311.7	188.963	55.7573	28.9687	12.2736	1.96081	0.377942	5.18812	2.12423e-07	2.01462e-06
ENSG00000161677	JOSD2	protein_coding	53.845	504.623	78	72	67	152	366	354	15.6814	8.85588	12.0568	23.2706	63.4858	61.4338	-2.80762	0.541238	-5.18741	2.13244e-07	2.02106e-06
ENSG00000140280	LYSMD2	protein_coding	86.832	464.311	74	126	159	245	250	348	10.9634	11.4207	21.0853	27.6411	31.9565	44.5048	-2.17453	0.419264	-5.18653	2.14248e-07	2.02792e-06
ENSG00000150867	PIP4K2A	protein_coding	10724.2	2137.68	7900	29447	11895	4627	1082	580	429.567	979.61	578.943	191.592	50.7616	27.2236	2.26047	0.435835	5.18653	2.14253e-07	2.02792e-06
ENSG00000185164	NOMO2	protein_coding	2266.07	606.583	3267	3478	2543	942	359	245	133.371	86.866	92.9236	29.2844	12.6448	8.63358	1.83196	0.353398	5.18384	2.17362e-07	2.05597e-06
ENSG00000189339	SLC35E2B	protein_coding	2263.94	564.955	2369	5012	2524	1114	317	167	77.7278	100.608	74.1257	27.8337	8.97378	4.72978	1.98295	0.382536	5.18368	2.17546e-07	2.05635e-06
ENSG00000161920	MED11	protein_coding	110.524	696.138	131	213	127	334	592	396	24.6583	24.529	21.3976	47.8754	96.1432	64.3429	-2.37803	0.458805	-5.18311	2.18219e-07	2.06135e-06
ENSG00000155846	PPARGC1B	protein_coding	276.066	55.622	509	376	218	128	23	16	10.9644	4.9552	4.20329	2.09966	0.427462	0.297508	2.21736	0.427858	5.18246	2.18979e-07	2.06715e-06
ENSG00000166233	ARIH1	protein_coding	5752.32	1256.9	5735	13040	6528	3135	425	347	69.5985	96.8172	70.9111	28.9719	4.45	3.63504	2.26474	0.437034	5.18208	2.19423e-07	2.06996e-06
ENSG00000125648	SLC25A23	protein_coding	3274.21	809.697	2540	8233	3987	1149	556	312	144.481	286.512	202.997	49.7702	27.2869	15.3195	1.9152	0.369702	5.18039	2.21424e-07	2.08746e-06
ENSG00000131100	ATP6V1E1	protein_coding	534.993	2356.01	584	864	780	1761	1777	1290	51.5885	46.6941	61.6741	118.46	135.435	98.3655	-2.00368	0.386802	-5.18011	2.21756e-07	2.0892e-06
ENSG00000170043	TRAPPC1	protein_coding	593.974	3909.63	758	937	759	1663	2706	2676	179.72	135.918	161.078	300.257	553.554	547.68	-2.40087	0.463582	-5.17894	2.23152e-07	2.10097e-06
ENSG00000155906	RMND1	protein_coding	248.055	1050.37	203	542	344	708	929	513	5.25023	8.5761	7.96359	13.9441	20.7302	11.4528	-1.94378	0.375343	-5.17866	2.23484e-07	2.1027e-06
ENSG00000171365	CLCN5	protein_coding	252.014	50.12	418	384	224	126	21	11	10.1295	5.69316	4.8588	2.32519	0.439074	0.230101	2.30381	0.444943	5.17776	2.24566e-07	2.11148e-06
ENSG00000185920	PTCH1	protein_coding	397.19	76.081	438	992	344	190	40	12	7.07182	9.79889	4.97145	2.33606	0.557213	0.167244	2.39122	0.461962	5.17622	2.26421e-07	2.12752e-06
ENSG00000105426	PTPRS	protein_coding	181.257	30.682	306	281	152	62	15	10	9.91924	5.57278	4.4103	1.53046	0.41952	0.279815	2.41961	0.467616	5.17434	2.28718e-07	2.14768e-06
ENSG00000160213	CSTB	protein_coding	869.417	4771.82	982	1561	1128	2415	4028	2695	71.3728	69.4116	73.3834	133.663	252.589	169.08	-2.20923	0.426988	-5.17399	2.29148e-07	2.1503e-06
ENSG00000130303	BST2	protein_coding	614.853	3588.32	737	954	849	1740	2669	2275	185.851	147.182	191.634	334.133	580.698	495.213	-2.2818	0.441122	-5.17273	2.30702e-07	2.16343e-06
ENSG00000162384	CZIB	protein_coding	182.255	1034.15	216	291	249	567	700	679	13.315	10.9746	13.7389	26.616	37.2296	36.1301	-2.25731	0.436398	-5.17261	2.30851e-07	2.16343e-06
ENSG00000114648	KLHL18	protein_coding	579.527	130.305	631	1301	607	224	66	53	24.8007	31.2838	21.3545	6.70433	2.23811	1.79814	2.0821	0.402616	5.17143	2.32313e-07	2.17569e-06
ENSG00000102981	PARD6A	protein_coding	64.149	512.052	71	86	104	160	305	399	13.2834	9.84368	17.4161	22.7952	49.2328	64.4372	-2.57542	0.498091	-5.17058	2.33373e-07	2.18275e-06
ENSG00000125821	DTD1	protein_coding	143.502	705.53	147	256	204	461	485	436	6.36118	6.77748	7.90166	15.1913	18.1078	16.2862	-2.10768	0.40762	-5.1707	2.33222e-07	2.18275e-06
ENSG00000138767	CNOT6L	protein_coding	9289.04	1593.3	6568	27614	9224	4453	558	282	194.678	500.751	244.721	100.51	14.27	7.21516	2.58831	0.500659	5.16981	2.34329e-07	2.19025e-06
ENSG00000273703	H2BC14	protein_coding	1303.31	10215.8	2180	882	1863	4021	4498	8701	1293.29	320.122	989.28	1816.55	2302.3	4455.75	-2.66283	0.515108	-5.16946	2.34773e-07	2.19296e-06
ENSG00000164713	BRI3	protein_coding	149.287	1032.2	157	208	246	361	595	805	8.48214	6.87508	11.8962	14.8521	27.7349	37.5418	-2.40492	0.465244	-5.16916	2.3515e-07	2.19504e-06
ENSG00000147421	HMBOX1	protein_coding	2780.2	680.001	3372	5479	3030	1796	248	146	141.144	140.309	113.523	57.2472	8.95634	5.27522	2.17088	0.420025	5.16844	2.36055e-07	2.20204e-06
ENSG00000100479	POLE2	protein_coding	84.385	387.852	115	87	130	432	200	227	10.805	5.00097	10.933	30.909	16.2129	18.4105	-2.14299	0.414647	-5.16824	2.36314e-07	2.20302e-06
ENSG00000149089	APIP	protein_coding	119.203	525.225	108	225	177	422	346	310	5.74761	7.32579	8.4315	17.1021	15.8871	14.2409	-2.01068	0.389203	-5.16615	2.38963e-07	2.22615e-06
ENSG00000186815	TPCN1	protein_coding	1534.27	416.143	2370	2919	1176	898	231	101	75.3907	56.8083	33.4846	21.753	6.33996	2.77335	1.86633	0.36127	5.16604	2.39109e-07	2.22615e-06
ENSG00000170270	GON7	protein_coding	99.119	444.532	74	243	128	314	348	241	18.2626	36.6899	28.2755	59.0113	74.0996	51.3407	-2.04385	0.395664	-5.1656	2.39664e-07	2.22986e-06
ENSG00000187118	CMC1	protein_coding	121.008	741.294	250	105	105	604	402	489	6.5898	1.69328	2.47736	12.1239	9.14246	11.1264	-2.56304	0.496292	-5.16437	2.4125e-07	2.24315e-06
ENSG00000127463	EMC1	protein_coding	1104.28	275.237	1428	2344	995	574	135	84	41.2906	41.4657	25.7522	12.6389	3.36791	2.0966	1.98265	0.384092	5.16192	2.44432e-07	2.27126e-06
ENSG00000166750	SLFN5	protein_coding	18752.6	3184.88	9985	78790	7123	6006	2832	371	259.72	1253.82	165.84	118.964	63.5558	8.32999	2.25807	0.437537	5.16087	2.45807e-07	2.28254e-06
ENSG00000166681	BEX3	protein_coding	225.848	1278.67	256	404	293	675	1277	590	63.9175	61.712	65.481	128.339	275.09	127.158	-2.24738	0.435523	-5.16019	2.46703e-07	2.28937e-06
ENSG00000178982	EIF3K	protein_coding	1809.55	12477.6	2378	2646	2373	4799	10663	7427	235.966	160.633	210.767	362.628	912.895	636.156	-2.4682	0.478405	-5.15923	2.47966e-07	2.29958e-06
ENSG00000205765	C5orf51	protein_coding	3961.16	582.54	2252	9525	6020	1741	186	80	112.112	290.106	268.255	66.0019	7.98916	3.43785	2.83607	0.54984	5.15798	2.49623e-07	2.31344e-06
ENSG00000167202	TBC1D2B	protein_coding	5698.21	1509.88	7939	10398	5616	3946	501	368	225.77	180.909	142.954	85.4539	12.2926	9.03363	2.05071	0.397695	5.15649	2.51624e-07	2.32896e-06
ENSG00000177463	NR2C2	protein_coding	4459.59	1073.25	5142	9409	4749	2722	383	270	120.771	135.202	99.839	48.6846	7.76128	5.47403	2.15655	0.418212	5.1566	2.51468e-07	2.32896e-06
ENSG00000184209	SNRNP35	protein_coding	93.856	427.716	79	194	135	312	365	210	4.6737	7.02173	7.14884	14.056	18.6308	10.7242	-2.0541	0.398376	-5.15619	2.52023e-07	2.33113e-06
ENSG00000116273	PHF13	protein_coding	859.854	206.919	929	1581	1138	408	94	75	71.0157	73.9399	77.8662	23.7505	6.1997	4.94895	2.03326	0.394647	5.15209	2.576e-07	2.37963e-06
ENSG00000159216	RUNX1	protein_coding	4447.13	998.053	4243	11585	4271	1995	475	340	75.641	126.354	68.1525	27.0833	7.30605	5.2321	2.08997	0.40565	5.15216	2.57507e-07	2.37963e-06
ENSG00000115685	PPP1R7	protein_coding	852.766	4148.62	898	1552	1165	2420	3100	2497	65.9408	69.7233	76.5723	135.321	196.401	158.274	-2.07404	0.402613	-5.15144	2.585e-07	2.38639e-06
ENSG00000085719	CPNE3	protein_coding	5813.73	1323.74	5853	14688	5544	3045	586	357	241.211	370.33	204.507	95.5606	20.8363	12.6999	2.13834	0.415134	5.15097	2.59142e-07	2.39076e-06
ENSG00000115514	TXNDC9	protein_coding	147.461	615.347	107	375	185	485	455	335	10.5496	22.6199	16.3264	36.4139	38.7051	28.5108	-1.97554	0.383578	-5.15029	2.60088e-07	2.39731e-06
ENSG00000116983	HPCAL4	protein_coding	387.09	63.394	148	1286	435	69	64	18	8.63618	45.9102	22.7205	3.06607	3.22214	0.906663	2.33056	0.452518	5.15021	2.60189e-07	2.39731e-06
ENSG00000116688	MFN2	protein_coding	2661.71	719.819	3330	5075	2900	1281	359	283	90.3407	84.2332	70.4214	26.4644	8.40307	6.62733	1.85651	0.360542	5.14923	2.61559e-07	2.40838e-06
ENSG00000102265	TIMP1	protein_coding	272.721	1862.56	256	722	259	556	2278	728	49.1537	84.8129	44.5127	81.2951	377.376	120.659	-2.37329	0.461006	-5.14806	2.63188e-07	2.4218e-06
ENSG00000266173	STRADA	protein_coding	65.835	310.867	103	107	61	397	233	121	2.63325	1.67358	1.39589	7.72892	5.13943	2.67026	-2.18477	0.424512	-5.14656	2.65311e-07	2.43976e-06
ENSG00000114302	PRKAR2A	protein_coding	3517.79	742.302	3068	8767	3959	1755	317	193	127.803	223.431	147.617	55.6718	11.3933	6.93993	2.25407	0.438056	5.14562	2.66642e-07	2.45042e-06
ENSG00000167323	STIM1	protein_coding	6113.07	1708.63	7382	11851	6827	3115	993	561	285.93	280.834	236.692	91.8794	33.1849	18.757	1.81729	0.353184	5.14544	2.66896e-07	2.45117e-06
ENSG00000182362	YBEY	protein_coding	114.406	581.335	93	316	116	328	470	331	14.3289	29.7869	15.9976	38.4837	62.4787	44.0221	-2.16808	0.421525	-5.14342	2.69789e-07	2.47614e-06
ENSG00000111540	RAB5B	protein_coding	7210.22	1539.56	5568	16959	9577	3225	879	388	236.921	441.482	364.755	104.498	32.2699	14.2511	2.19112	0.426207	5.14098	2.73303e-07	2.50678e-06
ENSG00000065970	FOXJ2	protein_coding	1903.57	421.947	1910	3893	2424	1055	147	113	84.214	105.013	95.6646	35.4223	5.59207	4.30073	2.2496	0.43765	5.14017	2.74484e-07	2.51599e-06
ENSG00000112624	BICRAL	protein_coding	5625.4	1089.66	4361	16899	5045	2710	527	204	176.939	419.476	183.218	83.73	18.4482	7.14465	2.35846	0.459034	5.13787	2.77867e-07	2.54536e-06
ENSG00000183044	ABAT	protein_coding	736.997	128.352	452	2877	358	213	117	22	12.9202	50.3129	9.15972	4.63644	2.8855	0.542834	2.22434	0.432942	5.13773	2.78071e-07	2.54558e-06
ENSG00000177879	AP3S1	protein_coding	954.407	3408.8	931	1574	1493	4053	1865	1850	88.25	91.2805	126.676	292.56	152.528	151.374	-1.78081	0.346636	-5.1374	2.78563e-07	2.54845e-06
ENSG00000117036	ETV3	protein_coding	2525.67	622.85	3052	4309	3204	1622	190	164	126.34	109.129	118.718	51.1306	6.78601	5.86021	2.15522	0.419561	5.13684	2.79394e-07	2.55276e-06
ENSG00000139641	ESYT1	protein_coding	11569.6	3055.64	18443	20172	9442	5139	1761	1144	968.882	648.331	443.988	205.585	79.8185	51.8775	1.82345	0.354972	5.13688	2.79339e-07	2.55276e-06
ENSG00000072506	HSD17B10	protein_coding	192.09	1240.26	256	261	261	577	855	836	25.1865	15.71	22.9845	43.2292	72.5768	70.9981	-2.40968	0.46918	-5.13593	2.80747e-07	2.56348e-06
ENSG00000134594	RAB33A	protein_coding	431.478	2181.81	462	569	723	1221	1333	1515	135.736	102.276	190.134	273.176	337.899	384.219	-2.12493	0.413752	-5.13575	2.81022e-07	2.56435e-06
ENSG00000149115	TNKS1BP1	protein_coding	359.242	78.854	519	565	393	194	26	23	20.1561	13.4244	13.6615	5.73739	0.871198	0.771046	2.21693	0.431828	5.13382	2.83915e-07	2.58909e-06
ENSG00000007968	E2F2	protein_coding	1438.42	367.852	1686	2321	1970	778	150	128	85.7019	72.1799	89.6328	30.1152	6.57853	5.61637	1.97959	0.38567	5.13285	2.85386e-07	2.59917e-06
ENSG00000145391	SETD7	protein_coding	2390.16	531.176	2614	5050	2698	1552	174	81	52.1788	61.672	48.2057	23.5914	2.99669	1.39568	2.39176	0.465969	5.13288	2.85339e-07	2.59917e-06
ENSG00000129933	MAU2	protein_coding	2991.08	814.503	3268	6260	3419	1370	498	287	82.5148	96.7013	77.271	26.3417	10.8488	6.25525	1.83543	0.357742	5.13059	2.88834e-07	2.62889e-06
ENSG00000160293	VAV2	protein_coding	277.495	57.879	520	297	263	166	17	11	25.4089	8.87867	11.5029	6.17682	0.716699	0.463969	2.29327	0.447001	5.13035	2.89202e-07	2.63055e-06
ENSG00000105953	OGDH	protein_coding	8099.1	2260.53	10537	17732	6872	3628	1570	732	561.518	578.113	327.792	147.227	72.1857	33.6722	1.77573	0.346155	5.12986	2.89963e-07	2.63579e-06
ENSG00000110060	PUS3	protein_coding	85.954	372.579	59	189	131	285	313	182	8.14968	15.972	16.1967	29.9783	37.3024	21.7007	-2.02448	0.394787	-5.12804	2.92772e-07	2.65962e-06
ENSG00000168569	TMEM223	protein_coding	84.002	573.583	90	156	111	220	424	383	11.0321	11.699	12.1789	20.5358	44.8422	40.5255	-2.42007	0.471988	-5.12739	2.93785e-07	2.66712e-06
ENSG00000120709	FAM53C	protein_coding	2591.49	627.165	2593	4872	3589	1336	301	187	102.102	117.368	126.496	40.0603	10.226	6.35607	2.04959	0.39985	5.12591	2.96109e-07	2.68651e-06
ENSG00000092036	HAUS4	protein_coding	367.972	1877.44	441	457	583	1149	1129	1285	48.2237	30.5736	57.0635	95.6787	106.517	121.294	-2.15706	0.420956	-5.12418	2.98828e-07	2.70945e-06
ENSG00000162139	NEU3	protein_coding	1135.17	311.846	1927	1285	1252	823	90	82	74.184	30.265	43.1421	24.1269	2.98934	2.72493	1.9561	0.381832	5.12294	3.00814e-07	2.72572e-06
ENSG00000073910	FRY	protein_coding	685.45	170.349	862	1756	447	316	133	33	12.695	15.8219	5.89254	3.54395	1.68999	0.419521	1.95675	0.381987	5.12257	3.014e-07	2.72929e-06
ENSG00000148803	FUOM	protein_coding	27.915	260.919	44	37	31	101	180	182	9.61908	4.9487	6.06611	16.8142	33.9514	34.3451	-2.84234	0.555053	-5.12084	3.04184e-07	2.75275e-06
ENSG00000185989	RASA3	protein_coding	8061.19	1945.52	6295	25282	6479	2860	1562	578	366.022	899.354	337.2	126.634	78.3604	29.0103	1.89941	0.370941	5.12051	3.04706e-07	2.75571e-06
ENSG00000055044	NOP58	protein_coding	769.68	2733.81	813	1210	1174	3603	1688	1256	68.944	62.7768	89.1131	232.672	123.504	91.9409	-1.79265	0.35016	-5.1195	3.06343e-07	2.76876e-06
ENSG00000054793	ATP9A	protein_coding	356.859	75.308	562	491	385	223	24	11	19.3279	10.3309	11.8516	5.8402	0.71214	0.326554	2.37729	0.464402	5.11904	3.07091e-07	2.77376e-06
ENSG00000079257	LXN	protein_coding	97.624	498.835	108	206	109	339	492	211	20.5519	23.9831	18.5662	49.125	80.7791	34.6597	-2.16319	0.422751	-5.11694	3.10532e-07	2.80257e-06
ENSG00000134824	FADS2	protein_coding	8476.96	2387.66	9398	17855	9464	3322	1528	1010	247.254	287.393	222.87	66.5552	34.6846	22.9373	1.77573	0.347035	5.11685	3.10674e-07	2.80257e-06
ENSG00000276966	H4C5	protein_coding	3047.58	21818.6	4203	2927	4781	7999	14223	15874	784.753	334.352	799.025	1137.32	2291.23	2558.43	-2.53502	0.495831	-5.11268	3.17616e-07	2.86338e-06
ENSG00000198925	ATG9A	protein_coding	1906.2	500.537	3059	2314	2196	822	246	220	179.785	83.2044	115.525	36.7892	12.4742	11.1612	1.83528	0.359028	5.11179	3.19112e-07	2.87504e-06
ENSG00000080603	SRCAP	protein_coding	358.386	79.088	441	631	433	144	46	26	8.9739	7.85562	7.88676	2.23141	0.807616	0.456698	2.11226	0.413356	5.11001	3.22139e-07	2.90047e-06
ENSG00000166016	ABTB2	protein_coding	396.99	91.299	601	551	452	178	49	29	33.5335	18.8089	22.5741	7.56306	2.35887	1.39674	2.04665	0.40069	5.10783	3.25876e-07	2.93051e-06
ENSG00000104529	EEF1D	protein_coding	4681.37	31315.6	6083	5675	6984	12181	23652	20544	179.861	102.658	184.838	274.268	603.38	524.345	-2.44173	0.478037	-5.10783	3.25886e-07	2.93051e-06
ENSG00000134369	NAV1	protein_coding	308.935	62.203	421	754	190	150	35	10	5.20586	5.70413	2.10296	1.41246	0.373407	0.106739	2.26882	0.444231	5.1073	3.26789e-07	2.93677e-06
ENSG00000135686	KLHL36	protein_coding	3615.81	968.418	5984	5445	3271	1769	446	390	165.991	92.406	81.2161	37.3676	10.6741	9.33838	1.82738	0.358005	5.10435	3.31925e-07	2.98104e-06
ENSG00000071537	SEL1L	protein_coding	5816.35	1256.57	5358	14831	6009	3211	512	269	155.721	263.708	156.32	71.0655	12.8386	6.74854	2.27602	0.445914	5.10416	3.32264e-07	2.9822e-06
ENSG00000167618	LAIR2	protein_coding	10.166	139.685	16	17	9	39	98	101	4.25504	2.76593	2.14237	7.89809	22.4861	23.1856	-3.21123	0.629193	-5.10373	3.33028e-07	2.98717e-06
ENSG00000135211	TMEM60	protein_coding	157.316	805.091	146	260	254	414	612	495	46.2208	50.3578	71.9758	99.8065	167.163	135.271	-2.13146	0.417728	-5.1025	3.35194e-07	3.00471e-06
ENSG00000111676	ATN1	protein_coding	2706.21	632.521	2991	4676	3704	1703	221	132	162.319	155.252	179.926	70.3789	10.3479	6.18359	2.24069	0.439281	5.10081	3.38195e-07	3.0297e-06
ENSG00000089916	GPATCH2L	protein_coding	6329.56	1601.55	7636	11526	7566	4069	488	453	96.4238	89.0442	85.5171	39.1273	5.31671	4.93776	2.10885	0.413713	5.09737	3.4441e-07	3.08343e-06
ENSG00000125686	MED1	protein_coding	6202.74	1231.23	4986	15260	7581	3137	424	315	160.818	301.124	218.865	77.0496	11.7992	8.77013	2.37516	0.466115	5.09565	3.4755e-07	3.10959e-06
ENSG00000104147	OIP5	protein_coding	34.125	214.239	34	45	60	128	101	165	7.85996	6.36447	12.4154	22.5333	20.145	32.926	-2.37496	0.466134	-5.09501	3.48721e-07	3.11811e-06
ENSG00000066135	KDM4A	protein_coding	1094.59	269.68	1356	2371	1021	603	121	77	72.6238	77.689	48.9455	24.5929	5.59126	3.55978	2.028	0.398081	5.09443	3.498e-07	3.12579e-06
ENSG00000103152	MPG	protein_coding	362.534	2392.3	478	589	435	990	1932	1473	88.6524	66.8323	72.2137	139.821	309.154	235.819	-2.4151	0.474209	-5.09291	3.52616e-07	3.14897e-06
ENSG00000262919	CCNQ	protein_coding	102.553	619.777	107	190	139	273	551	345	17.7148	19.2448	20.5984	34.4182	78.7059	49.3042	-2.30462	0.452552	-5.0925	3.53372e-07	3.15375e-06
ENSG00000125458	NT5C	protein_coding	260.456	1659.34	361	379	322	781	1209	1075	65.3807	41.9943	52.1995	107.713	188.918	168.06	-2.39748	0.470895	-5.09133	3.55561e-07	3.17129e-06
ENSG00000205336	ADGRG1	protein_coding	3208.64	916.494	3695	4764	4739	1216	439	498	113.848	89.8031	130.697	28.5311	11.6703	13.2451	1.77772	0.349198	5.09088	3.56414e-07	3.17691e-06
ENSG00000139289	PHLDA1	protein_coding	8062.81	2201.18	12571	13092	7527	5371	650	703	590.264	376.089	316.349	192.046	26.3326	28.4935	1.95511	0.384064	5.09057	3.56986e-07	3.18001e-06
ENSG00000163945	UVSSA	protein_coding	787.162	197.153	1057	1424	828	460	78	57	17.3444	14.2956	12.1614	5.74798	1.10429	0.807369	2.03582	0.399953	5.09014	3.57799e-07	3.18327e-06
ENSG00000166788	SAAL1	protein_coding	140.579	646.382	145	191	238	462	397	417	13.1305	10.5817	19.2911	31.8587	31.0175	32.5958	-2.05571	0.403857	-5.09019	3.57704e-07	3.18327e-06
ENSG00000151466	SCLT1	protein_coding	264.692	1026.17	310	375	397	1108	643	540	9.58451	7.09329	10.9867	26.0868	17.1523	14.4117	-1.89531	0.372472	-5.08845	3.60999e-07	3.20773e-06
ENSG00000162924	REL	protein_coding	2971.84	577.788	2251	7042	3962	1439	218	146	47.4469	90.8107	74.7507	23.0976	3.96455	2.65643	2.38056	0.467833	5.08849	3.60928e-07	3.20773e-06
ENSG00000179144	GIMAP7	protein_coding	1131.88	4471.29	707	3463	1163	2869	5650	1167	161.691	484.537	238.075	499.655	1114.86	230.383	-1.81223	0.356198	-5.0877	3.62433e-07	3.21846e-06
ENSG00000100139	MICALL1	protein_coding	1153.91	307.881	1493	2315	1127	529	182	109	59.0904	56.0552	39.9253	15.9436	6.21488	3.72389	1.8531	0.364254	5.08738	3.63051e-07	3.22194e-06
ENSG00000197283	SYNGAP1	protein_coding	2423.44	630.312	3329	4363	2480	1760	240	100	111.667	89.5375	74.4614	44.957	6.94588	2.89551	2.14388	0.421432	5.08714	3.63499e-07	3.2239e-06
ENSG00000175701	MTLN	protein_coding	86.322	714.522	143	104	95	270	476	511	19.3577	8.61312	11.5109	27.8328	55.5943	59.7108	-2.71001	0.532875	-5.08563	3.66401e-07	3.24762e-06
ENSG00000161980	POLR3K	protein_coding	123.216	706.034	165	185	155	422	489	446	24.5109	16.8134	20.6098	47.7377	62.6742	57.1904	-2.29794	0.451929	-5.08474	3.68131e-07	3.26092e-06
ENSG00000102996	MMP15	protein_coding	255.409	41.456	600	76	237	116	7	12	39.3725	3.05115	13.9206	5.7966	0.396318	0.679729	2.3477	0.462001	5.08159	3.74285e-07	3.31337e-06
ENSG00000161202	DVL3	protein_coding	2591.36	729.255	3423	4663	2805	1343	378	264	150.804	125.684	110.613	45.0563	14.3682	10.0398	1.80292	0.354904	5.08001	3.7741e-07	3.33895e-06
ENSG00000167799	NUDT8	protein_coding	53.629	474.504	81	52	76	162	226	401	15.1747	5.96002	12.7444	23.1113	36.53	64.8476	-2.71744	0.535062	-5.07874	3.79953e-07	3.35936e-06
ENSG00000134597	RBMX2	protein_coding	286.924	1073.87	234	552	448	943	780	564	23.3195	33.6551	39.9622	71.563	67.066	48.5172	-1.83245	0.360878	-5.07777	3.819e-07	3.37448e-06
ENSG00000116670	MAD2L2	protein_coding	282.621	1596.81	397	307	412	940	852	1172	33.16	15.6881	30.8027	59.7895	61.3999	84.5015	-2.27828	0.448714	-5.07736	3.82721e-07	3.37964e-06
ENSG00000132718	SYT11	protein_coding	3820.99	1028.02	4505	8308	3797	2191	572	257	241.369	272.328	182.094	89.3929	26.4416	11.8859	1.91403	0.377028	5.07664	3.84167e-07	3.3903e-06
ENSG00000131871	SELENOS	protein_coding	279.002	1313.51	285	398	463	802	810	887	21.0558	17.9895	30.618	45.1207	51.6318	56.5672	-2.04385	0.402642	-5.0761	3.85267e-07	3.3979e-06
ENSG00000116824	CD2	protein_coding	3510.23	14673.1	3536	6811	4696	10202	12622	7294	600.453	707.597	713.777	1319.25	1849.27	1069.17	-1.91337	0.376966	-5.0757	3.8608e-07	3.39875e-06
ENSG00000186166	CENATAC	protein_coding	48.653	228.426	77	64	54	395	132	82	4.18282	2.127	2.62567	16.3399	6.18667	3.84508	-2.17186	0.427891	-5.07573	3.86013e-07	3.39875e-06
ENSG00000048707	VPS13D	protein_coding	3925.4	1070.22	6863	7060	2390	2525	484	263	91.7495	57.7435	28.5993	25.7054	5.58264	3.035	1.83908	0.362329	5.07572	3.86034e-07	3.39875e-06
ENSG00000048162	NOP16	protein_coding	88.25	457.879	106	147	115	319	345	258	10.4584	8.87332	10.1561	23.9676	29.3686	21.9732	-2.19692	0.43286	-5.07536	3.86765e-07	3.40057e-06
ENSG00000103319	EEF2K	protein_coding	1794.4	451.103	2248	3503	1898	1199	167	93	77.7258	74.0999	58.7399	31.5691	4.98184	2.77565	2.13348	0.420351	5.07547	3.86534e-07	3.40057e-06
ENSG00000110801	PSMD9	protein_coding	51.407	350.861	56	74	81	147	225	252	1.77225	1.43277	2.29451	3.54264	6.14361	6.88415	-2.4393	0.480644	-5.07507	3.87362e-07	3.40372e-06
ENSG00000103024	NME3	protein_coding	112.123	767.661	161	112	166	351	453	567	35.9906	15.3175	33.2154	59.7508	87.3707	109.411	-2.49854	0.492364	-5.07458	3.8836e-07	3.41038e-06
ENSG00000125656	CLPP	protein_coding	793.578	5394.96	1040	1014	1140	2028	3948	3640	81.7749	48.779	80.2342	121.431	267.836	247.059	-2.44512	0.482038	-5.07247	3.92687e-07	3.44624e-06
ENSG00000105617	LENG1	protein_coding	71.685	487.132	75	119	106	180	415	293	15.0783	14.6368	19.075	27.5573	71.9852	50.8477	-2.42569	0.478235	-5.07217	3.93294e-07	3.44944e-06
ENSG00000188827	SLX4	protein_coding	804.788	200.651	1251	1140	865	570	73	31	40.3919	22.519	24.9989	14.0147	2.03359	0.863995	2.16906	0.427662	5.07191	3.93844e-07	3.45214e-06
ENSG00000166747	AP1G1	protein_coding	5914.22	1406.29	5964	14325	6034	3312	635	348	150.806	221.608	136.57	63.7744	13.8535	7.59582	2.10767	0.415568	5.07178	3.94111e-07	3.45235e-06
ENSG00000180182	MED14	protein_coding	3072.2	801.358	3458	6150	3583	1745	406	214	99.3054	108.052	92.1006	38.1607	10.0595	5.30487	1.96715	0.387908	5.07117	3.95374e-07	3.46129e-06
ENSG00000150457	LATS2	protein_coding	410.499	83.676	503	807	443	231	24	19	24.8804	24.4214	19.6138	8.70112	1.02425	0.811253	2.39052	0.47156	5.06939	3.99086e-07	3.49164e-06
ENSG00000024862	CCDC28A	protein_coding	304.869	1279.37	218	684	446	725	968	769	48.5372	93.1714	88.8834	122.922	185.951	147.794	-1.9055	0.375893	-5.06927	3.99351e-07	3.49181e-06
ENSG00000130724	CHMP2A	protein_coding	464.371	2564.53	590	701	617	1379	2070	1483	77.6344	56.4324	72.67	138.178	235.005	168.444	-2.23907	0.441772	-5.06837	4.01229e-07	3.50607e-06
ENSG00000225921	NOL7	protein_coding	452.016	2200.82	465	775	661	1268	1372	1500	54.6122	55.6861	69.4874	113.404	139.026	152.069	-2.05104	0.40476	-5.0673	4.03506e-07	3.52381e-06
ENSG00000160179	ABCG1	protein_coding	557.127	126.87	923	883	474	198	75	51	41.8662	24.5037	19.2446	6.83913	2.93513	1.99685	2.00869	0.396496	5.06611	4.06034e-07	3.54371e-06
ENSG00000136732	GYPC	protein_coding	2751.67	17335	3390	3823	3991	6946	12053	11961	260.794	179.933	274.819	406.917	800.013	794.288	-2.34155	0.462275	-5.06527	4.07811e-07	3.55704e-06
ENSG00000104331	BPNT2	protein_coding	4285.15	929.148	4405	9106	5115	2523	223	251	160.521	203.012	166.84	70.0128	7.01126	7.89539	2.35162	0.464278	5.06512	4.08134e-07	3.55767e-06
ENSG00000164615	CAMLG	protein_coding	689.072	3123.32	633	971	1230	1756	1832	2214	23.7048	22.2464	41.2292	50.076	59.1918	71.5686	-1.9795	0.390919	-5.0637	4.11201e-07	3.58221e-06
ENSG00000087884	AAMDC	protein_coding	31.982	229.601	30	67	42	88	215	125	4.2868	5.85726	5.37191	9.57564	26.5066	15.4182	-2.50067	0.493864	-5.06347	4.11688e-07	3.58425e-06
ENSG00000106785	TRIM14	protein_coding	5145.77	1420.97	5946	10131	5942	2747	733	477	301.196	313.968	269.417	105.964	32.0356	20.8572	1.84736	0.364966	5.06175	4.15433e-07	3.61244e-06
ENSG00000111231	GPN3	protein_coding	123.605	612.311	149	132	209	448	264	462	15.9539	8.64698	20.0307	36.5286	24.3888	42.7009	-2.11673	0.41818	-5.06178	4.15369e-07	3.61244e-06
ENSG00000101849	TBL1X	protein_coding	3032.08	696.281	2772	7905	3042	1520	362	179	55.5363	96.8934	54.552	23.19	6.25744	3.09564	2.09958	0.414819	5.06143	4.16125e-07	3.61624e-06
ENSG00000205758	CRYZL1	protein_coding	146.369	582.657	194	234	177	736	370	271	8.71984	6.43474	7.12112	25.1917	14.3487	10.5145	-1.93559	0.38246	-5.06091	4.17267e-07	3.62396e-06
ENSG00000158321	AUTS2	protein_coding	830.225	195.003	1157	2188	376	546	91	20	12.9076	14.9337	3.75463	4.63851	0.875907	0.192599	2.17913	0.430633	5.06029	4.18622e-07	3.63351e-06
ENSG00000109066	TMEM104	protein_coding	869.24	226.947	897	1763	1089	313	129	107	50.4037	60.608	54.7729	13.3933	6.25409	5.18999	1.88373	0.372349	5.05905	4.21345e-07	3.65491e-06
ENSG00000100450	GZMH	protein_coding	25.775	199.296	39	47	22	113	176	104	11.3859	8.3948	5.74903	25.1221	44.3324	26.209	-2.68279	0.530387	-5.05818	4.23282e-07	3.66724e-06
ENSG00000148057	IDNK	protein_coding	32.416	202.592	31	83	32	121	241	65	4.7447	7.77201	4.38394	14.1028	31.825	8.58764	-2.3723	0.468995	-5.05827	4.2307e-07	3.66724e-06
ENSG00000221963	APOL6	protein_coding	9121.65	1667.53	6527	25633	9946	4532	578	338	180.046	432.592	245.577	95.1994	13.7563	8.04823	2.49352	0.493045	5.05739	4.25026e-07	3.68011e-06
ENSG00000157350	ST3GAL2	protein_coding	1378.23	371.246	1791	2315	1633	695	154	155	51.0268	40.3517	41.6444	15.0786	3.78554	3.81195	1.88247	0.372297	5.05636	4.2734e-07	3.6979e-06
ENSG00000129250	KIF1C	protein_coding	2097.01	587.417	2759	3006	2786	1198	233	222	89.2997	59.5245	80.7137	29.5276	6.50667	6.20247	1.84258	0.36445	5.05579	4.28602e-07	3.70555e-06
ENSG00000180357	ZNF609	protein_coding	7248.31	2009.73	8106	13457	9203	3744	969	760	185.813	188.723	188.828	65.3549	19.1645	15.0382	1.83779	0.363507	5.05573	4.28746e-07	3.70555e-06
ENSG00000119048	UBE2B	protein_coding	399.654	1450.63	287	690	719	1210	848	910	25.564	37.6015	57.3251	82.0742	65.17	69.9684	-1.79159	0.354623	-5.05209	4.36991e-07	3.77452e-06
ENSG00000163840	DTX3L	protein_coding	2292.38	471.949	1639	7709	1669	944	347	84	78.8929	227.021	71.909	34.6023	14.411	3.49021	2.16044	0.42778	5.05037	4.40964e-07	3.80652e-06
ENSG00000119314	PTBP3	protein_coding	15476.4	2744.65	10291	44497	17083	7287	983	589	346.917	917.714	515.466	187.064	28.5908	17.1394	2.49949	0.494929	5.0502	4.4134e-07	3.80746e-06
ENSG00000214753	HNRNPUL2	protein_coding	1709.81	433.693	2227	3355	1703	975	155	147	114.48	105.514	78.3597	38.167	6.87459	6.5229	2.01154	0.398378	5.04933	4.43354e-07	3.82252e-06
ENSG00000172663	TMEM134	protein_coding	168.17	1001.2	223	254	213	527	657	677	10.5082	7.32257	8.98399	18.9106	26.7111	27.5374	-2.31056	0.457654	-5.04871	4.44811e-07	3.83276e-06
ENSG00000167984	NLRC3	protein_coding	4844.09	1333.64	6260	10470	4246	3071	673	307	259.835	265.875	157.751	97.0681	24.1014	10.9995	1.90703	0.377851	5.04705	4.48683e-07	3.86378e-06
ENSG00000157823	AP3S2	protein_coding	648.351	133.826	469	1827	698	233	99	34	14.097	33.597	18.7792	5.33314	2.5674	0.882156	2.15357	0.426747	5.04647	4.50041e-07	3.86845e-06
ENSG00000166963	MAP1A	protein_coding	386.144	92.403	711	532	302	277	27	14	18.5425	8.48825	7.04974	5.50112	0.607528	0.315166	2.20186	0.436312	5.04652	4.49922e-07	3.86845e-06
ENSG00000184508	HDDC3	protein_coding	191.124	1243.91	256	321	218	557	888	826	13.5927	10.4275	10.3607	22.5214	40.6802	37.8581	-2.39726	0.475017	-5.04668	4.4956e-07	3.86845e-06
ENSG00000100226	GTPBP1	protein_coding	3129.99	819.727	3592	4572	4686	1767	352	264	124.335	96.8212	145.186	46.5764	10.5124	7.88811	1.93987	0.384418	5.04624	4.50578e-07	3.86944e-06
ENSG00000140564	FURIN	protein_coding	22127	6661.87	35812	28769	23901	15437	2515	2034	2004.62	985.226	1197.53	658.02	121.463	98.2804	1.76496	0.349761	5.04619	4.507e-07	3.86944e-06
ENSG00000256060	TRAPPC2B	protein_coding	17.788	172.994	27	28	18	69	137	109	4.04114	2.56393	2.41146	7.86436	17.6915	14.0825	-2.88693	0.572365	-5.04386	4.56226e-07	3.91451e-06
ENSG00000113721	PDGFRB	protein_coding	341.191	73.875	752	346	211	197	29	14	29.2623	8.23711	7.34921	5.83755	0.973628	0.470253	2.09601	0.415732	5.04174	4.61324e-07	3.95588e-06
ENSG00000197122	SRC	protein_coding	212.649	41.797	286	388	221	80	22	14	12.2502	10.1675	8.47297	2.60939	0.813023	0.517627	2.25511	0.447327	5.0413	4.62372e-07	3.96247e-06
ENSG00000162433	AK4	protein_coding	5559.26	1310.14	5663	10728	7406	2824	366	545	207.48	240.468	242.874	78.7895	11.5695	17.2361	2.13602	0.423777	5.04042	4.64503e-07	3.97834e-06
ENSG00000090020	SLC9A1	protein_coding	1216.71	301.544	1083	2906	1428	505	221	84	48.5368	79.6796	57.2848	17.2349	8.54555	3.24964	1.95517	0.38791	5.04026	4.64908e-07	3.97941e-06
ENSG00000040933	INPP4A	protein_coding	4292.43	1042.05	4411	11149	3794	2274	534	273	92.8559	143.588	71.4888	36.4533	9.69881	4.96076	2.02095	0.400973	5.04011	4.65258e-07	3.98002e-06
ENSG00000196396	PTPN1	protein_coding	6403.41	1642.65	6906	12696	7883	3738	699	473	474.485	533.668	484.792	195.573	41.4359	28.0524	2.01015	0.398909	5.03913	4.67659e-07	3.99815e-06
ENSG00000151327	FAM177A1	protein_coding	203.73	844.552	225	314	304	750	492	517	7.35886	6.28298	8.89958	18.6794	13.8835	14.5959	-1.93213	0.383477	-5.03846	4.69291e-07	4.00969e-06
ENSG00000149187	CELF1	protein_coding	5278.33	1270.36	6496	9842	6016	3684	263	298	172.556	159.947	143.041	74.5209	6.02761	6.83305	2.29757	0.456091	5.03751	4.71625e-07	4.02722e-06
ENSG00000139946	PELI2	protein_coding	971.231	170.782	715	2799	991	437	67	38	31.8131	76.1923	39.4677	14.8066	2.57205	1.45947	2.4671	0.48995	5.03541	4.76823e-07	4.06915e-06
ENSG00000075240	GRAMD4	protein_coding	984.711	260.412	1519	1403	1066	441	143	101	86.0513	48.6257	54.0536	19.0244	6.98941	4.93895	1.83999	0.365453	5.03482	4.78289e-07	4.07922e-06
ENSG00000125148	MT2A	protein_coding	362.248	2933.66	449	280	669	791	1075	2745	136.391	52.0361	181.9	182.974	281.742	719.77	-2.53872	0.504343	-5.03371	4.81072e-07	4.1005e-06
ENSG00000172954	LCLAT1	protein_coding	1220.94	269.167	1005	2911	1527	536	135	88	37.1198	65.7795	50.4832	15.0757	4.30208	2.80566	2.11795	0.42086	5.03243	4.84309e-07	4.12561e-06
ENSG00000069424	KCNAB2	protein_coding	16635.5	4926.82	25741	22043	19010	9530	2195	1869	412.417	216.068	272.622	116.273	30.3424	25.8484	1.72062	0.341934	5.03201	4.85357e-07	4.13207e-06
ENSG00000160685	ZBTB7B	protein_coding	5192.23	1472.05	8193	7919	5075	2563	870	511	528.635	312.602	293.101	125.932	48.4325	28.4608	1.74619	0.347146	5.03015	4.90109e-07	4.17003e-06
ENSG00000083168	KAT6A	protein_coding	11166	2635.23	11895	27424	10439	7139	968	507	136.791	192.944	107.453	62.5179	9.60446	5.03285	2.21619	0.440747	5.02825	4.94967e-07	4.20885e-06
ENSG00000134202	GSTM3	protein_coding	128.825	624.123	76	253	230	251	377	466	4.44226	9.04731	12.0334	11.1722	19.0124	23.512	-2.01736	0.401286	-5.02724	4.9759e-07	4.22863e-06
ENSG00000233493	TMEM238	protein_coding	32.701	317.911	40	42	50	77	187	256	15.9794	10.265	17.8788	23.4242	64.4534	88.2781	-2.76899	0.550813	-5.02709	4.97986e-07	4.22871e-06
ENSG00000071246	VASH1	protein_coding	255.812	48.483	499	287	212	139	21	5	19.1808	6.74927	7.29408	4.0687	0.696451	0.165901	2.3932	0.476069	5.02701	4.98195e-07	4.22871e-06
ENSG00000124181	PLCG1	protein_coding	7913.16	2196.33	10840	15299	7440	5397	853	562	311.944	269.351	191.641	118.27	21.1788	13.9604	1.93522	0.384978	5.02683	4.98655e-07	4.2301e-06
ENSG00000108384	RAD51C	protein_coding	216.6	906.453	228	347	327	739	552	560	10.4321	9.71352	13.3923	25.7488	21.7913	22.1177	-1.93251	0.384496	-5.02609	5.0059e-07	4.24398e-06
ENSG00000198742	SMURF1	protein_coding	1234.62	343.398	1819	1717	1459	705	124	136	80.3932	46.4264	57.7178	23.7274	4.72838	5.18846	1.8512	0.368338	5.02581	5.01298e-07	4.24745e-06
ENSG00000079387	SENP1	protein_coding	2512.89	674.335	2834	4821	3062	1351	311	235	128.694	133.938	124.461	46.7184	12.185	9.21171	1.89776	0.377828	5.02281	5.09211e-07	4.31193e-06
ENSG00000186577	SMIM29	protein_coding	132.983	756.854	142	191	213	353	504	521	21.1281	17.3866	28.3675	39.9964	64.7005	66.915	-2.23525	0.44511	-5.02179	5.11923e-07	4.33231e-06
ENSG00000155868	MED7	protein_coding	168.518	659.101	166	334	225	684	423	349	16.6025	20.4371	20.1426	52.0948	36.5014	30.1303	-1.88424	0.375275	-5.02097	5.14127e-07	4.34837e-06
ENSG00000100764	PSMC1	protein_coding	661.282	2692.34	655	1108	1012	1954	1834	1615	29.6713	30.7074	41.0339	67.4051	71.6801	63.151	-1.8862	0.375677	-5.0208	5.14577e-07	4.34959e-06
ENSG00000117602	RCAN3	protein_coding	9665.5	1687.13	5152	30888	10049	3466	920	473	200.394	735.032	349.864	102.662	30.8745	15.8812	2.32735	0.463563	5.02057	5.15183e-07	4.35144e-06
ENSG00000148291	SURF2	protein_coding	35.418	259.083	34	63	53	91	186	179	9.44926	10.7119	13.1845	19.259	44.6002	42.9423	-2.49242	0.496449	-5.02049	5.15407e-07	4.35144e-06
ENSG00000197448	GSTK1	protein_coding	3790.6	18205.7	4136	7941	4334	10351	15088	10111	272.502	320.091	255.592	519.333	857.682	575.039	-2.05533	0.40942	-5.02009	5.16462e-07	4.35776e-06
ENSG00000116663	FBXO6	protein_coding	48.242	309.636	47	56	91	131	173	238	7.52113	5.48253	13.0345	15.9636	23.8856	32.8757	-2.38197	0.474521	-5.01973	5.17439e-07	4.36191e-06
ENSG00000135046	ANXA1	protein_coding	812.72	3176	430	2432	957	1464	3773	1154	26.8102	92.7692	53.4086	69.5099	202.966	62.1085	-1.79759	0.358108	-5.01968	5.17566e-07	4.36191e-06
ENSG00000172943	PHF8	protein_coding	2083.02	513.884	2542	4210	2184	1434	157	106	75.7746	76.7783	58.2732	32.5515	4.03787	2.72752	2.20023	0.43834	5.01946	5.18175e-07	4.36223e-06
ENSG00000261609	GAN	protein_coding	1427.99	355.984	1824	2717	1518	936	107	92	32.258	29.3975	24.0299	12.6056	1.63268	1.40447	2.13318	0.424984	5.01944	5.18218e-07	4.36223e-06
ENSG00000162378	ZYG11B	protein_coding	2470.62	543.823	2295	5621	2977	1380	195	136	77.649	116.352	90.157	35.5554	5.69236	3.97196	2.25427	0.44916	5.01885	5.19806e-07	4.37301e-06
ENSG00000128699	ORMDL1	protein_coding	313.215	1223.91	397	563	358	1523	645	659	27.5078	23.8661	22.2032	80.3598	38.5593	39.4152	-1.88244	0.375115	-5.01831	5.21288e-07	4.38289e-06
ENSG00000204287	HLA-DRA	protein_coding	2291.07	10291.3	2658	1603	4543	6970	4313	8013	593.224	218.88	907.559	1184.6	830.516	1543.73	-2.06397	0.411299	-5.01817	5.21652e-07	4.38336e-06
ENSG00000146083	RNF44	protein_coding	5579.32	1401.15	5429	9824	8334	2965	613	461	267.872	296.554	368.069	111.405	26.0959	19.6346	1.99529	0.397692	5.01718	5.24345e-07	4.40338e-06
ENSG00000137497	NUMA1	protein_coding	13167.1	3681.75	17245	24451	13919	8999	1495	916	314.499	272.81	227.212	124.975	23.5235	14.42	1.93478	0.385665	5.01673	5.25572e-07	4.41108e-06
ENSG00000204475	NCR3	protein_coding	313.509	1993.39	324	356	576	678	1137	1568	72.9569	49.0433	116.095	116.258	220.895	304.776	-2.32188	0.463067	-5.01414	5.32714e-07	4.46839e-06
ENSG00000105404	RABAC1	protein_coding	104.934	799.793	131	198	116	249	784	431	18.8451	17.4261	14.9366	27.2772	97.3078	53.5202	-2.53957	0.506503	-5.01393	5.333e-07	4.47067e-06
ENSG00000029364	SLC39A9	protein_coding	3705.93	845.114	3150	8433	4789	1811	370	271	122.523	200.677	166.733	53.6414	12.4169	9.09893	2.11352	0.421558	5.01358	5.34268e-07	4.47615e-06
ENSG00000173436	MICOS10	protein_coding	30.663	222.065	31	70	34	107	138	158	1.5706	2.16975	1.54188	4.12821	6.03236	6.90994	-2.50751	0.500209	-5.01292	5.36102e-07	4.48887e-06
ENSG00000244187	TMEM141	protein_coding	29.052	239.724	29	49	44	70	188	160	5.3181	5.49747	7.22236	9.7753	29.7455	25.3275	-2.62158	0.523068	-5.01192	5.38883e-07	4.5095e-06
ENSG00000114439	BBX	protein_coding	5232.65	1002.35	3677	15862	5020	2394	470	227	85.8466	226.567	104.906	42.5625	9.46743	4.57476	2.32134	0.463443	5.00889	5.47441e-07	4.57573e-06
ENSG00000086666	ZFAND6	protein_coding	304.751	1124.63	255	633	438	995	907	532	13.7393	20.8659	21.1235	40.8245	42.1634	24.7428	-1.80806	0.360969	-5.00889	5.47439e-07	4.57573e-06
ENSG00000196313	POM121	protein_coding	3899.68	907.649	3776	7195	5630	2270	348	223	106.445	124.088	142.059	48.7295	8.46401	5.42638	2.18157	0.435554	5.00873	5.47897e-07	4.57686e-06
ENSG00000177728	TMEM94	protein_coding	2548.86	736.881	3464	4698	2578	1388	456	211	106.329	88.2261	70.8315	32.4443	12.0766	5.59077	1.77213	0.353878	5.00775	5.5069e-07	4.59749e-06
ENSG00000139428	MMAB	protein_coding	305.682	1579.99	278	604	435	724	1085	1071	12.8256	17.0482	17.9634	25.4357	43.1883	42.6516	-2.08851	0.417154	-5.00657	5.5409e-07	4.62316e-06
ENSG00000109854	HTATIP2	protein_coding	543.757	2209.18	554	768	909	1658	1282	1448	55.0119	46.657	80.794	125.373	109.835	124.116	-1.88795	0.377126	-5.00615	5.55308e-07	4.6306e-06
ENSG00000136682	CBWD2	protein_coding	86.218	362.408	95	151	117	416	221	187	3.13589	3.04945	3.45693	10.4569	6.2941	5.32834	-1.98533	0.396603	-5.00584	5.56191e-07	4.63525e-06
ENSG00000205629	LCMT1	protein_coding	318.542	1577.74	333	543	462	853	1291	900	35.5049	35.4203	44.0913	69.2574	118.761	82.8322	-2.08847	0.417246	-5.00537	5.5756e-07	4.64394e-06
ENSG00000111863	ADTRP	protein_coding	224.972	831.622	334	284	282	1468	347	373	23.4944	12.222	17.7556	78.6352	21.0597	22.6485	-1.8254	0.364894	-5.00255	5.65778e-07	4.70963e-06
ENSG00000176095	IP6K1	protein_coding	1829.68	517.143	2022	3642	2189	664	332	235	107.96	118.968	104.615	26.9975	15.2941	10.8308	1.77532	0.354908	5.00221	5.66762e-07	4.71506e-06
ENSG00000168610	STAT3	protein_coding	14996.2	4251.25	19844	22185	19345	9720	1258	1555	491.57	336.22	428.936	183.356	26.8869	33.2506	1.90445	0.380767	5.00162	5.68502e-07	4.72677e-06
ENSG00000186132	C2orf76	protein_coding	20.722	130.946	21	35	31	110	78	81	3.75191	3.82569	4.9575	14.9658	12.0235	12.492	-2.45686	0.491329	-5.00044	5.71993e-07	4.75302e-06
ENSG00000165501	LRR1	protein_coding	186.075	907.513	192	271	303	598	391	705	23.2275	20.0576	32.8105	55.0905	40.8115	73.6214	-2.02507	0.405018	-4.99995	5.73455e-07	4.76238e-06
ENSG00000217442	SYCE3	protein_coding	6.109	83.292	8	9	8	29	56	60	4.54219	3.12627	4.06568	12.5385	27.4327	29.4063	-3.21285	0.643106	-4.99584	5.85816e-07	4.8622e-06
ENSG00000127804	METTL16	protein_coding	1221.74	290.508	1332	2424	1487	738	116	65	41.3945	46.0871	41.3635	17.465	3.11029	1.74367	2.16374	0.433142	4.99545	5.86989e-07	4.8691e-06
ENSG00000162373	BEND5	protein_coding	28.031	169.795	16	21	73	75	51	157	2.07389	1.6653	8.46946	7.40287	5.70348	17.5662	-2.36963	0.474375	-4.99526	5.87561e-07	4.871e-06
ENSG00000134954	ETS1	protein_coding	42480.2	8498.46	34502	119995	41358	22981	2952	1754	1339.93	2851.09	1437.69	679.644	98.9145	58.8006	2.38013	0.476594	4.99404	5.91297e-07	4.89478e-06
ENSG00000167380	ZNF226	protein_coding	79.62	372.912	96	156	88	329	337	154	3.85056	3.82812	3.15939	10.049	11.6624	5.33196	-2.09508	0.419531	-4.99387	5.91806e-07	4.89478e-06
ENSG00000171246	NPTX1	protein_coding	469.42	92.27	735	206	800	304	12	15	29.0693	4.98451	28.3208	9.15576	0.40948	0.512096	2.44212	0.489007	4.99404	5.91304e-07	4.89478e-06
ENSG00000182446	NPLOC4	protein_coding	3541.08	1024.09	4823	6347	3688	1925	513	370	140.363	113.009	96.0716	42.6619	12.8812	9.29503	1.76669	0.35377	4.9939	5.9172e-07	4.89478e-06
ENSG00000166439	RNF169	protein_coding	3125.08	643.86	2613	7616	3755	1701	219	148	92.5118	164.965	118.997	45.8602	6.68969	4.52306	2.35298	0.471237	4.99319	5.93897e-07	4.90923e-06
ENSG00000198520	ARMH1	protein_coding	154.091	980.268	169	148	290	368	568	755	14.2618	7.64115	21.9056	23.6488	41.3563	54.9982	-2.3728	0.47536	-4.99158	5.98888e-07	4.94761e-06
ENSG00000275395	FCGBP	protein_coding	137.462	14.096	286	162	89	15	16	3	6.12649	2.12309	1.70649	0.244687	0.295713	0.0554728	2.93239	0.587605	4.99042	6.02486e-07	4.97445e-06
ENSG00000112782	CLIC5	protein_coding	782.425	178.054	837	2049	644	431	94	32	22.2763	33.3632	15.3416	8.7351	2.15849	0.735157	2.15856	0.432658	4.98906	6.06736e-07	5.00663e-06
ENSG00000196605	ZNF846	protein_coding	43.245	232.34	31	111	54	121	206	124	2.20012	4.81967	3.43042	6.5395	12.6141	7.59662	-2.22046	0.445232	-4.98721	6.12587e-07	5.05103e-06
ENSG00000071242	RPS6KA2	protein_coding	342.445	71.875	428	634	386	158	36	19	14.402	13.052	11.6261	4.04863	1.04517	0.55188	2.21692	0.444528	4.98713	6.12828e-07	5.05103e-06
ENSG00000247595	SPTY2D1OS	protein_coding	5.783	75.126	12	8	3	53	68	35	1.45935	0.595219	0.326564	4.90827	7.13497	3.67417	-3.32555	0.667028	-4.98562	6.17637e-07	5.08772e-06
ENSG00000122218	COPA	protein_coding	10651.2	3171.89	16063	17766	10237	6189	1632	1050	580.093	392.527	330.911	170.202	50.8506	32.7321	1.71819	0.344746	4.98393	6.23061e-07	5.12944e-06
ENSG00000171940	ZNF217	protein_coding	7801.98	1942.64	8689	17429	8013	5009	704	457	390.676	479.433	322.486	171.503	27.3102	17.7369	2.11584	0.424586	4.9833	6.25104e-07	5.14328e-06
ENSG00000176894	PXMP2	protein_coding	9.826	115.849	19	10	9	56	63	88	3.71231	1.19536	1.57399	8.33205	10.6203	14.8418	-3.13033	0.628206	-4.98297	6.26148e-07	5.14889e-06
ENSG00000013288	MAN2B2	protein_coding	3091.79	883.927	3788	7184	2611	1604	604	236	118.382	137.357	73.0383	38.1728	16.2861	6.3665	1.7701	0.35537	4.98101	6.32532e-07	5.19392e-06
ENSG00000139651	ZNF740	protein_coding	1484.07	398.602	1782	2945	1624	857	208	106	54.609	55.2141	44.5462	19.9991	5.49951	2.80398	1.91625	0.384715	4.98095	6.3272e-07	5.19393e-06
ENSG00000162402	USP24	protein_coding	6856.9	1852.78	9040	14569	5977	5116	679	328	208.757	205.83	123.544	89.9655	13.5284	6.53821	2.06873	0.415313	4.98114	6.32106e-07	5.19393e-06
ENSG00000121671	CRY2	protein_coding	944.522	258.635	1337	1633	967	536	122	83	59.8721	44.7391	38.7603	18.2781	4.71365	3.20837	1.8592	0.373338	4.97993	6.36081e-07	5.21851e-06
ENSG00000183508	TENT5C	protein_coding	7305.12	1907.37	7703	16582	7810	4150	951	520	378.258	498.166	343.279	155.185	40.2915	22.0417	1.95431	0.392531	4.97875	6.39972e-07	5.24741e-06
ENSG00000114861	FOXP1	protein_coding	3250.18	600.406	2322	9042	3608	1709	218	92	18.5153	44.1104	25.7515	10.3773	1.49979	0.633241	2.52878	0.508004	4.97788	6.42859e-07	5.26803e-06
ENSG00000162972	MAIP1	protein_coding	129.357	589.793	142	210	187	438	379	365	24.2765	21.9647	28.6159	57.0225	55.9039	53.8647	-2.02746	0.407328	-4.97745	6.44257e-07	5.27645e-06
ENSG00000155966	AFF2	protein_coding	466.68	86.714	371	1276	491	181	40	28	7.23299	15.2196	8.56827	2.68718	0.672835	0.471211	2.30584	0.463267	4.97734	6.44629e-07	5.27646e-06
ENSG00000147065	MSN	protein_coding	26835.3	6610.24	24478	66333	29368	14178	3600	1674	1135.14	1881.97	1219.04	500.684	144.04	67.0106	2.01807	0.4055	4.97674	6.46649e-07	5.28995e-06
ENSG00000137822	TUBGCP4	protein_coding	2124.24	585.488	2697	4365	2064	969	323	233	67.0306	66.372	45.9166	18.3396	6.92627	4.99875	1.80434	0.362568	4.97655	6.47263e-07	5.29193e-06
ENSG00000121851	POLR3GL	protein_coding	188.384	933.128	191	365	251	506	824	494	29.2819	34.2348	34.4435	59.0732	108.993	65.3742	-2.08481	0.418943	-4.97637	6.47875e-07	5.2939e-06
ENSG00000187079	TEAD1	protein_coding	182.236	26.921	223	142	339	77	5	7	5.78636	2.25423	7.87351	1.52148	0.111937	0.156788	2.64408	0.531482	4.97491	6.5279e-07	5.33099e-06
ENSG00000121903	ZSCAN20	protein_coding	300.895	65.88	463	546	250	154	26	19	12.3083	8.88011	5.94875	3.11754	0.596342	0.435998	2.15977	0.434145	4.97476	6.53292e-07	5.33203e-06
ENSG00000183605	SFXN4	protein_coding	108.547	542.679	117	131	189	333	333	367	16.963	11.6197	24.5271	36.7649	41.6547	45.9298	-2.14242	0.430704	-4.97423	6.55064e-07	5.34343e-06
ENSG00000277972	CISD3	protein_coding	112.744	778.604	133	207	137	315	430	606	11.843	11.2768	10.9194	21.3596	33.0355	46.5794	-2.38378	0.479399	-4.97244	6.61165e-07	5.39011e-06
ENSG00000101216	GMEB2	protein_coding	1176.57	326.073	1593	1894	1377	618	135	134	92.7801	67.4882	71.7862	27.4095	6.78387	6.73686	1.84034	0.370125	4.97222	6.61892e-07	5.39294e-06
ENSG00000064309	CDON	protein_coding	307.43	67.741	388	323	504	137	22	29	5.40679	2.75371	6.28646	1.45379	0.264506	0.348834	2.11012	0.4245	4.97083	6.66679e-07	5.42884e-06
ENSG00000084444	FAM234B	protein_coding	600.042	147.16	677	656	1056	275	54	66	28.0124	16.6063	39.1105	8.66499	1.92779	2.35732	1.95217	0.392761	4.97037	6.68261e-07	5.43861e-06
ENSG00000081721	DUSP12	protein_coding	84.786	399.247	77	155	129	258	285	241	12.133	14.9423	18.1943	30.9579	38.7461	32.78	-2.05783	0.414059	-4.96989	6.69902e-07	5.44615e-06
ENSG00000101346	POFUT1	protein_coding	1616.37	440.213	1799	3057	2025	745	200	197	77.8365	80.9201	78.4233	24.5461	7.46598	7.35753	1.8518	0.372605	4.96988	6.69954e-07	5.44615e-06
ENSG00000075336	TIMM21	protein_coding	93.714	392.075	97	111	169	382	188	255	5.18207	3.62796	8.0814	15.5406	8.66551	11.7594	-1.97616	0.397649	-4.96962	6.70858e-07	5.45039e-06
ENSG00000112294	ALDH5A1	protein_coding	904.375	219.951	1040	2056	869	424	101	82	38.1789	46.1766	28.5547	11.853	3.19901	2.59847	1.99151	0.400904	4.96755	6.78049e-07	5.50279e-06
ENSG00000205060	SLC35B4	protein_coding	794.474	171.028	623	2115	883	316	96	57	24.7525	51.4103	31.4022	9.56076	3.29084	1.95488	2.10389	0.423528	4.96754	6.78082e-07	5.50279e-06
ENSG00000175970	UNC119B	protein_coding	1424.74	392.021	1685	2810	1599	743	212	130	90.4536	92.287	76.832	30.373	9.81898	6.02397	1.84065	0.370552	4.96732	6.78864e-07	5.506e-06
ENSG00000179242	CDH4	protein_coding	141.796	21.746	162	422	72	34	22	3	5.98429	9.53715	2.38066	0.956423	0.701173	0.0956604	2.50866	0.505054	4.96711	6.79579e-07	5.50866e-06
ENSG00000189376	C8orf76	protein_coding	35.727	225.375	44	57	47	134	181	127	5.01487	3.97457	4.79483	11.6302	17.7988	12.4946	-2.41667	0.48656	-4.96684	6.80531e-07	5.51323e-06
ENSG00000167113	COQ4	protein_coding	113.701	676.849	142	182	147	332	497	432	8.20331	6.43251	7.60127	14.6054	24.772	21.5426	-2.30062	0.463243	-4.96632	6.82351e-07	5.52483e-06
ENSG00000170027	YWHAG	protein_coding	7974.64	1889.91	7368	17760	9905	4455	771	518	552.136	814.231	664.383	254.225	49.8488	33.5073	2.11825	0.426801	4.96309	6.93799e-07	5.61432e-06
ENSG00000124920	MYRF	protein_coding	346.706	81.253	593	483	318	219	33	14	15.2828	7.61558	7.33572	4.29799	0.733781	0.31145	2.14375	0.43198	4.96262	6.95496e-07	5.62486e-06
ENSG00000100554	ATP6V1D	protein_coding	226.368	841.982	163	526	318	659	659	437	10.6559	21.0376	18.6079	32.8066	37.17	24.6602	-1.81723	0.366203	-4.96236	6.96403e-07	5.62899e-06
ENSG00000073282	TP63	protein_coding	371.381	50.686	172	1307	336	102	37	9	6.38512	29.6842	11.1647	2.88347	1.18508	0.288401	2.57384	0.518703	4.96207	6.97455e-07	5.6343e-06
ENSG00000185963	BICD2	protein_coding	2638.17	703.591	2942	5047	3261	1534	333	202	126.678	132.954	125.683	50.2989	12.3711	7.50799	1.93454	0.389975	4.96067	7.02499e-07	5.67182e-06
ENSG00000104412	EMC2	protein_coding	239.919	869.281	216	419	380	952	606	415	9.89777	11.7464	15.586	33.2196	23.9586	16.4151	-1.81239	0.365414	-4.95982	7.05592e-07	5.69356e-06
ENSG00000133657	ATP13A3	protein_coding	9547.37	2625.65	13380	14784	11055	7926	542	522	280.281	189.469	207.283	126.434	9.79583	9.4389	2.17306	0.438146	4.95967	7.06131e-07	5.69468e-06
ENSG00000241973	PI4KA	protein_coding	3127.3	906.78	4880	5623	2557	1789	502	272	118.777	83.7316	55.7072	33.1587	10.542	5.71472	1.73862	0.350562	4.95953	7.06651e-07	5.69564e-06
ENSG00000167528	ZNF641	protein_coding	814.073	178.107	604	2231	901	308	114	57	19.7242	44.5729	26.3364	7.65928	3.21198	1.60676	2.0653	0.41654	4.95824	7.11355e-07	5.73032e-06
ENSG00000198721	ECI2	protein_coding	424.803	1970.22	447	727	611	1157	1489	1173	27.1269	26.9921	33.1896	53.4688	77.9637	61.4475	-2.01381	0.406204	-4.95763	7.13579e-07	5.74498e-06
ENSG00000101337	TM9SF4	protein_coding	4003.39	1130.15	4326	8923	4272	1868	685	412	230.666	291.083	203.89	75.8486	31.5132	18.963	1.77508	0.358065	4.95743	7.14336e-07	5.74782e-06
ENSG00000126698	DNAJC8	protein_coding	713.016	2493.6	670	1311	1055	2596	1907	1126	64.3222	77.0011	90.6581	189.786	157.958	93.3121	-1.75054	0.353168	-4.95669	7.1705e-07	5.7664e-06
ENSG00000143933	CALM2	protein_coding	1375.36	4681.52	1393	1902	2335	5825	2908	2245	54.3653	45.414	81.569	173.117	97.9196	75.631	-1.75332	0.353753	-4.95634	7.18341e-07	5.77119e-06
ENSG00000215021	PHB2	protein_coding	2177.86	10046.5	2428	3732	2978	6023	7375	6080	159.516	150.005	175.125	301.329	418.044	344.804	-2.00644	0.404825	-4.95631	7.18458e-07	5.77119e-06
ENSG00000119772	DNMT3A	protein_coding	1976.51	570.527	3074	3189	1867	1215	247	187	61.9264	39.3038	33.6655	18.639	4.29313	3.25182	1.78545	0.360255	4.95608	7.19285e-07	5.77457e-06
ENSG00000149577	SIDT2	protein_coding	1847.55	527.718	2028	3575	2293	805	342	199	62.1613	67.0404	62.9106	18.7898	9.04446	5.26524	1.76121	0.355383	4.95581	7.20291e-07	5.77939e-06
ENSG00000119280	C1orf198	protein_coding	272.765	52.163	309	453	377	104	15	24	16.623	14.9093	18.1535	4.26047	0.69622	1.11449	2.34637	0.473558	4.95477	7.24146e-07	5.80704e-06
ENSG00000079462	PAFAH1B3	protein_coding	182.581	1199.62	247	242	248	489	844	819	48.328	28.9685	43.4332	72.8592	142.478	138.325	-2.4057	0.485798	-4.95206	7.34313e-07	5.88526e-06
ENSG00000100994	PYGB	protein_coding	1536.46	433.374	1919	3034	1609	654	269	173	119.568	115.655	89.7353	31.0306	14.4609	9.30462	1.77039	0.357578	4.95106	7.38109e-07	5.91235e-06
ENSG00000101265	RASSF2	protein_coding	8622.64	2279.47	7958	21301	9342	4128	1422	696	386.136	632.332	405.737	152.528	59.5307	29.1514	1.86858	0.377496	4.94995	7.42341e-07	5.94291e-06
ENSG00000173812	EIF1	protein_coding	3174.2	18336	3358	3662	5708	7043	9440	14815	257.334	171.689	391.533	411.005	624.155	980.011	-2.1952	0.443664	-4.94789	7.50214e-07	6.00255e-06
ENSG00000140807	NKD1	protein_coding	306.023	57.127	692	272	195	128	26	16	11.0679	2.66156	2.79166	1.55899	0.358788	0.220899	2.1554	0.435717	4.94679	7.54473e-07	6.02985e-06
ENSG00000145819	ARHGAP26	protein_coding	1453.28	367.472	1462	3559	1461	663	202	130	23.6573	35.2334	21.161	8.16968	2.82016	1.81583	1.91714	0.387546	4.94686	7.54204e-07	6.02985e-06
ENSG00000118596	SLC16A7	protein_coding	2756.2	469.422	2004	9288	1957	1426	141	63	40.6038	115.133	35.4918	22.002	2.46486	1.10185	2.60153	0.525922	4.94661	7.55165e-07	6.032e-06
ENSG00000130349	MTRES1	protein_coding	58.496	290.815	61	118	73	211	234	152	7.3828	8.73738	7.90828	19.4468	24.4349	15.8799	-2.14432	0.433512	-4.94638	7.56057e-07	6.03573e-06
ENSG00000107537	PHYH	protein_coding	129.412	528.842	84	255	222	316	392	318	6.9061	12.8263	16.3371	19.784	27.8063	22.568	-1.90393	0.38495	-4.94592	7.57866e-07	6.04677e-06
ENSG00000130227	XPO7	protein_coding	4324.98	1176.85	4488	8697	5440	2282	599	398	180.118	213.541	195.421	69.7418	20.7413	13.788	1.8646	0.377091	4.94469	7.62639e-07	6.08144e-06
ENSG00000109111	SUPT6H	protein_coding	4059.82	1157.1	5255	7840	4163	2487	527	356	138.847	126.733	98.4552	50.0396	12.0138	8.11947	1.83243	0.37064	4.94397	7.65488e-07	6.09733e-06
ENSG00000123066	MED13L	protein_coding	5857.08	1591.45	7711	11055	6030	4533	493	296	65.148	57.1423	45.6011	29.1642	3.5937	2.15872	2.10503	0.425771	4.94405	7.65166e-07	6.09733e-06
ENSG00000124201	ZNFX1	protein_coding	5560.27	1582.21	7350	12623	4294	2818	1015	480	218.487	229.566	114.253	63.7899	26.032	12.3166	1.74598	0.353171	4.94372	7.66453e-07	6.1016e-06
ENSG00000179029	TMEM107	protein_coding	210.455	864.923	221	362	302	699	567	511	15.5614	15.5946	19.0341	37.4808	34.4465	31.0593	-1.9081	0.38601	-4.94313	7.68774e-07	6.11666e-06
ENSG00000176171	BNIP3	protein_coding	2122.17	8944.04	2579	2026	3723	6868	3605	6807	134.467	64.6268	173.75	272.69	162.172	306.361	-1.92251	0.389109	-4.94079	7.78059e-07	6.18707e-06
ENSG00000169499	PLEKHA2	protein_coding	9536.61	1911.39	6641	22604	13356	4681	739	496	291.374	606.753	524.52	156.398	27.9748	18.7851	2.32113	0.469808	4.9406	7.78842e-07	6.18984e-06
ENSG00000197540	GZMM	protein_coding	157.442	1227.17	232	187	207	396	738	948	68.1617	33.6126	54.4366	88.5975	187.074	240.422	-2.56885	0.520073	-4.93941	7.83583e-07	6.22404e-06
ENSG00000100167	SEPTIN3	protein_coding	575.381	131.086	591	812	957	295	41	48	22.9395	19.2824	33.2488	8.71951	1.37304	1.60824	2.13202	0.431858	4.93686	7.93918e-07	6.30261e-06
ENSG00000165898	ISCA2	protein_coding	123.923	666.939	110	253	174	320	392	489	10.0961	14.2065	14.2947	22.3657	31.042	38.7419	-2.12335	0.430125	-4.93659	7.94985e-07	6.30756e-06
ENSG00000172493	AFF1	protein_coding	9791.19	2279.55	9313	22947	11116	5582	801	642	236.07	355.865	252.213	107.749	17.5182	14.0475	2.15886	0.437589	4.93352	8.07593e-07	6.40402e-06
ENSG00000077312	SNRPA	protein_coding	1317.94	6351.38	1684	1468	2083	3965	4087	4156	198.703	105.973	219.998	356.27	416.075	423.303	-2.1091	0.427542	-4.9331	8.09362e-07	6.41447e-06
ENSG00000161533	ACOX1	protein_coding	1937.23	487.215	1818	5059	1886	895	291	153	60.9163	103.708	56.5652	22.8368	8.41273	4.42531	1.91752	0.388931	4.93022	8.21387e-07	6.50615e-06
ENSG00000148688	RPP30	protein_coding	182.536	811.36	180	326	267	745	334	576	11.3118	12.5339	15.0189	35.6524	18.1096	31.246	-1.95172	0.395997	-4.92862	8.2812e-07	6.55583e-06
ENSG00000112081	SRSF3	protein_coding	1618.84	5464.54	1532	2517	2685	5678	3236	3061	59.7565	60.0645	93.743	168.654	108.903	103.063	-1.70451	0.345875	-4.92812	8.30263e-07	6.56767e-06
ENSG00000175155	YPEL2	protein_coding	2740.09	633.005	1885	8132	2788	1079	508	143	60.1488	158.753	79.6299	26.2187	13.9857	3.93881	2.01667	0.409231	4.92794	8.31e-07	6.56767e-06
ENSG00000185201	IFITM2	protein_coding	951.446	6079.49	1265	1398	1227	2358	5182	3621	233.057	157.575	202.341	330.818	823.708	575.855	-2.36626	0.480161	-4.92804	8.3058e-07	6.56767e-06
ENSG00000174720	LARP7	protein_coding	367.714	1311.45	359	722	499	1864	922	491	24.9433	30.6905	31.0333	98.6231	55.2706	29.4479	-1.78448	0.36223	-4.92637	8.37708e-07	6.61701e-06
ENSG00000186111	PIP5K1C	protein_coding	1452.89	408.53	1618	2579	1930	687	229	157	63.2176	61.648	67.497	20.4404	7.71968	5.29507	1.78963	0.363288	4.92619	8.38488e-07	6.6195e-06
ENSG00000095951	HIVEP1	protein_coding	4406.51	1292.22	6439	5771	5501	3378	342	369	162.447	89.0746	124.224	64.8975	7.44432	8.03589	1.91983	0.389971	4.923	8.52273e-07	6.72459e-06
ENSG00000101695	RNF125	protein_coding	3492.26	630.331	1776	11015	3821	1267	408	145	81.3548	308.697	156.67	44.1968	16.1252	5.73352	2.29674	0.466578	4.92254	8.54297e-07	6.73682e-06
ENSG00000147526	TACC1	protein_coding	7523.1	1937.88	8692	13848	9321	5258	543	476	191.879	187.026	184.178	88.3897	10.3422	9.07042	2.13496	0.433943	4.91992	8.658e-07	6.82375e-06
ENSG00000163938	GNL3	protein_coding	596.501	2046.12	652	736	1018	2858	1153	960	55.9056	38.6095	78.131	186.614	85.2985	71.0546	-1.77316	0.360663	-4.91639	8.81563e-07	6.94414e-06
ENSG00000162222	TTC9C	protein_coding	294.87	1276.99	325	451	443	943	691	873	33.9607	28.8322	41.4347	75.0375	62.2982	78.7445	-1.93443	0.393535	-4.9155	8.85552e-07	6.9717e-06
ENSG00000170855	TRIAP1	protein_coding	181.906	839.087	205	268	275	577	471	576	40.3377	32.2627	48.4349	86.4583	79.9619	97.8347	-2.01161	0.409262	-4.9152	8.86907e-07	6.97464e-06
ENSG00000198740	ZNF652	protein_coding	3639.66	728.532	2799	11231	3094	1855	324	141	65.785	161.492	65.0897	33.2003	6.57013	2.8606	2.30097	0.468126	4.91528	8.86554e-07	6.97464e-06
ENSG00000261115	TMEM178B	protein_coding	211.689	36.071	306	265	276	112	11	4	7.84907	4.15864	6.33685	2.1877	0.243441	0.0885666	2.60568	0.530198	4.91455	8.89889e-07	6.99424e-06
ENSG00000127952	STYXL1	protein_coding	177.497	947.214	210	300	232	497	735	570	28.7499	25.1273	28.4297	51.8139	86.8177	67.3604	-2.17286	0.44223	-4.91342	8.95024e-07	7.03071e-06
ENSG00000144741	SLC25A26	protein_coding	198.727	1140.54	228	346	261	519	766	785	10.8209	10.0465	11.0876	18.7573	31.3662	32.1597	-2.21555	0.450938	-4.91321	8.9598e-07	7.03433e-06
ENSG00000116525	TRIM62	protein_coding	597.461	148.343	563	1402	683	244	105	45	39.3139	59.8955	42.6901	12.9748	6.32604	2.71246	1.94027	0.39499	4.91219	9.00633e-07	7.06696e-06
ENSG00000089006	SNX5	protein_coding	2240.69	7635.51	2504	3065	3566	8473	4392	4194	87.4154	65.4625	111.43	225.25	132.288	126.385	-1.72409	0.351033	-4.91148	9.03931e-07	7.08893e-06
ENSG00000156299	TIAM1	protein_coding	4312.23	1168.43	4418	7756	6088	2311	493	445	133.097	142.951	164.166	53.0171	12.8143	11.5722	1.88309	0.383438	4.91106	9.05858e-07	7.10013e-06
ENSG00000198270	TMEM116	protein_coding	195.069	765.061	175	430	251	616	712	321	6.08177	9.14258	7.80789	16.3022	21.349	9.62964	-1.85407	0.377654	-4.90944	9.13389e-07	7.15521e-06
ENSG00000164751	PEX2	protein_coding	433.269	1539.81	323	913	658	1417	941	900	18.0475	31.2101	32.9086	60.2919	45.3638	43.4081	-1.76185	0.358947	-4.90839	9.18249e-07	7.18933e-06
ENSG00000101350	KIF3B	protein_coding	1784.05	494.171	2170	3477	1963	1073	263	125	98.5092	96.5673	79.7637	37.0929	10.3009	4.89824	1.88219	0.383481	4.90816	9.19326e-07	7.1938e-06
ENSG00000113441	LNPEP	protein_coding	16640.1	3664.76	14487	44692	16640	9784	1402	714	268.755	507.244	276.312	138.219	22.4404	11.4338	2.26929	0.462368	4.90798	9.20218e-07	7.19682e-06
ENSG00000134480	CCNH	protein_coding	376.151	1375.5	405	546	595	1353	870	759	18.8003	15.5064	24.7227	47.828	34.8445	30.4134	-1.80371	0.36756	-4.90726	9.2359e-07	7.21923e-06
ENSG00000136243	NUP42	protein_coding	126.943	481.883	106	283	170	501	373	215	6.76241	11.0456	9.70761	24.3392	20.5309	11.8399	-1.86524	0.380263	-4.90514	9.33619e-07	7.29361e-06
ENSG00000170142	UBE2E1	protein_coding	648.06	2182.12	455	1517	916	2009	1778	997	37.7546	77.0109	68.0334	126.944	127.29	71.4113	-1.71669	0.350027	-4.90446	9.36864e-07	7.31494e-06
ENSG00000198792	TMEM184B	protein_coding	2407.97	696.889	2460	4295	3431	931	482	284	96.7968	103.394	120.841	27.8965	16.3635	9.64623	1.7335	0.353463	4.90432	9.37503e-07	7.31496e-06
ENSG00000203778	FAM229B	protein_coding	5.276	66.394	7	9	6	37	44	44	0.761854	0.599273	0.584512	3.06655	4.13172	4.13371	-3.17243	0.646876	-4.90424	9.37894e-07	7.31496e-06
ENSG00000172936	MYD88	protein_coding	4957.34	1449.4	5494	12517	4174	1699	1290	483	382.392	533.002	260.04	90.0508	77.4666	29.0189	1.71468	0.350012	4.89892	9.63637e-07	7.51161e-06
ENSG00000170542	SERPINB9	protein_coding	3035.13	782.258	2898	7714	3039	1598	489	183	194.208	316.27	182.292	81.5492	28.2737	10.586	1.94336	0.396792	4.89768	9.69737e-07	7.55503e-06
ENSG00000108518	PFN1	protein_coding	10351.6	51016.8	14954	12378	13888	32936	29940	34859	2596.53	1314.91	2158.46	4354.92	4485.31	5224.73	-2.12399	0.433939	-4.89468	9.84678e-07	7.66723e-06
ENSG00000172757	CFL1	protein_coding	4709.96	18443.9	5189	7261	7041	14442	14010	9837	245.641	210.291	298.345	520.616	572.215	401.969	-1.8565	0.379332	-4.89413	9.87407e-07	7.68427e-06
ENSG00000177971	IMP3	protein_coding	413.291	2028.89	493	491	672	1161	1254	1392	54.5328	33.2277	66.5347	97.795	119.678	132.912	-2.09791	0.428812	-4.89238	9.96216e-07	7.74859e-06
ENSG00000126768	TIMM17B	protein_coding	195.674	1313.47	254	236	293	478	779	1005	27.5257	15.6468	28.4211	39.4464	72.8362	94.0123	-2.39028	0.48882	-4.88989	1.00893e-06	7.84322e-06
ENSG00000072518	MARK2	protein_coding	2270.5	627.426	2669	4879	2303	1376	330	157	61.7007	69.005	47.6544	24.2233	6.58203	3.13296	1.88453	0.385516	4.88833	1.01694e-06	7.90111e-06
ENSG00000136720	HS6ST1	protein_coding	366.444	89.899	528	478	467	169	41	35	29.4722	16.3236	23.3326	7.18355	1.97455	1.6864	1.95891	0.400744	4.88818	1.01773e-06	7.90295e-06
ENSG00000023318	ERP44	protein_coding	507.017	1788.17	385	921	859	1415	1381	935	22.2321	32.5378	44.3998	62.2229	68.8047	46.6063	-1.75037	0.358349	-4.88456	1.03662e-06	8.04529e-06
ENSG00000215114	UBXN2B	protein_coding	2047.35	457.006	1591	5541	2232	959	246	124	83.4235	177.752	104.756	38.2922	11.1291	5.61246	2.09824	0.429616	4.884	1.03956e-06	8.06368e-06
ENSG00000150347	ARID5B	protein_coding	10845	2499.21	10012	25884	12342	6624	858	563	317.323	501.903	350.134	159.873	23.4624	15.4029	2.22525	0.455642	4.88376	1.04083e-06	8.06474e-06
ENSG00000151835	SACS	protein_coding	3432.63	1002.68	5321	6306	2758	2651	352	223	54.8949	39.8016	25.4683	20.8268	3.13318	1.9859	1.89309	0.387627	4.88379	1.04066e-06	8.06474e-06
ENSG00000117448	AKR1A1	protein_coding	631.307	3011.04	719	755	1061	1707	1696	2174	63.9616	41.0909	84.4839	115.637	130.173	166.941	-2.04323	0.418477	-4.88255	1.04725e-06	8.11004e-06
ENSG00000167996	FTH1	protein_coding	4910.6	29145.4	4407	5925	9534	8754	15056	24260	610.562	502.208	1182.31	923.564	1799.7	2901.29	-2.18156	0.446891	-4.88163	1.05212e-06	8.1433e-06
ENSG00000105518	TMEM205	protein_coding	135.337	860.612	203	147	183	406	514	628	35.0942	15.5476	28.3177	53.4489	76.6667	93.7156	-2.39863	0.491378	-4.88144	1.05315e-06	8.1469e-06
ENSG00000135048	CEMIP2	protein_coding	8935.14	2599.43	12468	16961	8354	6783	958	577	374.069	311.326	224.345	154.971	24.7985	14.9432	1.91739	0.392824	4.88104	1.05529e-06	8.15901e-06
ENSG00000089041	P2RX7	protein_coding	2182.37	576.272	1761	6776	1736	870	519	129	88.1584	207.533	77.7897	33.1663	22.4169	5.57452	1.82997	0.374939	4.88072	1.05698e-06	8.1676e-06
ENSG00000172500	FIBP	protein_coding	413.472	2517.89	565	544	558	1083	1843	1657	46.8821	27.6163	41.4439	68.4322	131.944	118.685	-2.32461	0.476458	-4.87895	1.06652e-06	8.23687e-06
ENSG00000196655	TRAPPC4	protein_coding	160.846	735.672	177	249	240	487	550	425	10.2189	8.79503	12.4025	21.4108	27.3966	21.1803	-2.02566	0.415293	-4.87765	1.07354e-06	8.28662e-06
ENSG00000182512	GLRX5	protein_coding	203.868	1100.57	208	310	326	484	681	799	24.1832	22.0506	33.9262	42.8518	68.3127	80.1881	-2.13205	0.437121	-4.87748	1.07449e-06	8.28943e-06
ENSG00000204899	MZT1	protein_coding	306.821	1051.04	252	263	692	1161	328	752	31.3607	20.0239	77.083	110.025	35.2179	80.7822	-1.75897	0.360645	-4.87729	1.07555e-06	8.29312e-06
ENSG00000175115	PACS1	protein_coding	9152.03	2192.3	7617	23862	10013	4719	1226	530	220.59	422.782	259.558	104.07	30.6335	13.2492	2.04253	0.418936	4.87553	1.08515e-06	8.36258e-06
ENSG00000126391	FRMD8	protein_coding	1046.94	296.032	1263	2061	1150	501	180	104	86.1787	86.0366	70.2364	26.032	10.5968	6.12552	1.77952	0.365019	4.87514	1.08729e-06	8.37452e-06
ENSG00000165644	COMTD1	protein_coding	68.299	558.786	108	76	85	193	283	461	15.7156	6.76594	11.0712	21.3864	35.5301	57.9055	-2.61386	0.536303	-4.87386	1.0944e-06	8.42478e-06
ENSG00000144043	TEX261	protein_coding	1599.28	435.072	1244	3427	2334	559	325	169	82.5493	139.128	138.631	28.2474	18.6072	9.68039	1.7933	0.367993	4.87319	1.0981e-06	8.44865e-06
ENSG00000214113	LYRM4	protein_coding	183.115	876.707	185	298	282	482	589	578	13.0035	12.8148	17.7421	25.7993	35.7196	35.0694	-2.03327	0.417282	-4.87266	1.10106e-06	8.46688e-06
ENSG00000064490	RFXANK	protein_coding	304.206	1813.17	365	473	419	730	1371	1181	40.4871	32.0991	41.6012	61.6624	131.21	113.08	-2.26375	0.46477	-4.87069	1.1121e-06	8.54712e-06
ENSG00000205581	HMGN1	protein_coding	1315.26	4434.58	1539	1978	1899	5291	2575	2308	84.7462	66.6371	93.5997	221.867	122.339	109.706	-1.70356	0.34978	-4.87038	1.11381e-06	8.55566e-06
ENSG00000182552	RWDD4	protein_coding	95.863	405.046	87	233	108	326	321	205	8.77081	14.3709	9.74568	25.0272	27.9209	17.8397	-1.96619	0.403751	-4.8698	1.1171e-06	8.57629e-06
ENSG00000174446	SNAPC5	protein_coding	96.378	456.817	80	231	119	246	380	257	8.97065	15.8473	11.944	21.006	36.7639	24.876	-2.04053	0.41914	-4.86837	1.1252e-06	8.63382e-06
ENSG00000142546	NOSIP	protein_coding	928.739	6500.68	992	2111	977	1660	7192	3101	61.519	80.0929	54.2325	78.3933	384.815	166.002	-2.37965	0.488846	-4.86789	1.12796e-06	8.65036e-06
ENSG00000165233	CARD19	protein_coding	188.037	1009.6	275	247	234	611	692	640	24.7733	13.6131	18.8684	41.9147	53.7852	49.7674	-2.23048	0.45825	-4.86738	1.13089e-06	8.66811e-06
ENSG00000163348	PYGO2	protein_coding	1930.77	470.649	1715	4214	2531	996	244	131	129.955	195.358	171.668	57.4727	15.9523	8.56867	2.02225	0.415532	4.86664	1.13511e-06	8.69581e-06
ENSG00000159231	CBR3	protein_coding	135.112	791.055	159	150	229	350	425	614	44.2335	25.5302	57.0239	74.1473	102.011	147.447	-2.25216	0.462827	-4.86609	1.13828e-06	8.71461e-06
ENSG00000102780	DGKH	protein_coding	3352.05	792.775	3756	7338	3516	2564	155	111	52.8225	63.1363	44.2599	27.459	1.88074	1.3475	2.43538	0.50049	4.866	1.13879e-06	8.71461e-06
ENSG00000165271	NOL6	protein_coding	701.104	185.735	1159	1168	562	352	103	60	53.6848	33.0993	23.3009	12.4161	4.11632	2.39901	1.82923	0.376002	4.86496	1.14481e-06	8.75596e-06
ENSG00000163479	SSR2	protein_coding	2088.89	10916.9	2145	3551	3079	4595	8820	6696	89.6494	90.7986	115.185	146.244	318.048	241.573	-2.10147	0.432077	-4.86366	1.15236e-06	8.80894e-06
ENSG00000002330	BAD	protein_coding	183.089	1349.42	222	246	275	375	880	1018	36.0869	24.4647	40.0126	46.4196	123.419	142.843	-2.45753	0.505403	-4.86251	1.15908e-06	8.85558e-06
ENSG00000116815	CD58	protein_coding	341.011	1190.3	376	534	504	1437	655	637	58.5164	50.8439	70.2082	170.302	87.9499	85.5741	-1.74232	0.358417	-4.86114	1.1671e-06	8.91205e-06
ENSG00000118939	UCHL3	protein_coding	18.877	139.971	27	22	26	87	88	93	3.93508	1.96165	3.3918	9.65567	11.0656	11.7	-2.62324	0.539868	-4.85905	1.17951e-06	9.00201e-06
ENSG00000115233	PSMD14	protein_coding	631.653	2240.14	683	865	1030	2196	1352	1279	25.9375	20.097	35.0117	63.5058	44.2985	41.9268	-1.76479	0.363363	-4.85682	1.19285e-06	9.09892e-06
ENSG00000158062	UBXN11	protein_coding	83.271	443.809	118	135	91	319	448	176	6.96465	4.87483	4.80758	14.3378	22.8139	8.96691	-2.22415	0.45799	-4.85632	1.19587e-06	9.11706e-06
ENSG00000170222	ADPRM	protein_coding	179.355	715.491	139	397	254	458	599	378	19.8417	34.6708	32.4539	49.7856	73.7728	46.5768	-1.85608	0.382227	-4.85596	1.19803e-06	9.12867e-06
ENSG00000137507	LRRC32	protein_coding	554.599	141.852	865	659	676	229	69	64	53.8596	25.1039	37.6757	10.8582	3.70681	3.43985	1.86929	0.385064	4.85448	1.20701e-06	9.18231e-06
ENSG00000171425	ZNF581	protein_coding	444.448	2770.55	516	556	720	967	1898	1973	87.6226	57.763	109.438	125.045	278.079	289.206	-2.30625	0.475068	-4.85457	1.20648e-06	9.18231e-06
ENSG00000180376	CCDC66	protein_coding	187.803	683.71	192	459	186	804	623	218	5.7406	8.39608	4.97779	18.3057	16.0712	5.62633	-1.79488	0.369723	-4.85465	1.20598e-06	9.18231e-06
ENSG00000134152	KATNBL1	protein_coding	157.018	595.783	190	219	231	811	251	339	7.21541	5.08815	7.85213	23.4532	8.22405	11.1127	-1.83112	0.3773	-4.85323	1.21468e-06	9.23572e-06
ENSG00000130449	ZSWIM6	protein_coding	867.597	227.168	1176	1893	688	610	92	40	59.1712	58.2722	30.9855	23.3726	3.99388	1.7373	2.04938	0.422422	4.8515	1.22529e-06	9.31141e-06
ENSG00000132423	COQ3	protein_coding	25.771	149.481	26	40	41	119	77	102	4.98528	4.69228	7.03668	17.3755	12.7383	16.8822	-2.32048	0.478327	-4.85124	1.22694e-06	9.31899e-06
ENSG00000113845	TIMMDC1	protein_coding	273.855	1067.04	271	630	307	835	926	497	27.713	39.4152	28.1009	65.0242	81.7015	43.8717	-1.84558	0.380445	-4.85111	1.22771e-06	9.31981e-06
ENSG00000138430	OLA1	protein_coding	976.763	3266.01	841	1652	1625	3116	2153	1777	38.9096	46.7605	67.2949	109.782	85.9428	70.9678	-1.6907	0.348556	-4.85057	1.23107e-06	9.34038e-06
ENSG00000233822	H2BC15	protein_coding	1910.42	14070.4	2799	1635	2946	4361	6899	11902	143.327	51.2214	135.029	170.053	304.8	526.088	-2.49691	0.514812	-4.85014	1.23374e-06	9.35566e-06
ENSG00000135108	FBXO21	protein_coding	1228.2	322.682	1558	2353	1307	767	174	60	62.8181	58.0427	47.1695	23.5498	6.05301	2.08825	2.00426	0.413361	4.84868	1.24288e-06	9.41994e-06
ENSG00000116984	MTR	protein_coding	4899.24	1252.54	5338	11616	4722	3057	499	319	76.9736	102.477	60.9477	33.5685	6.20824	3.9707	2.0257	0.417808	4.84841	1.24456e-06	9.42764e-06
ENSG00000106603	COA1	protein_coding	300.367	1169.62	256	745	347	829	940	618	6.01322	10.7061	7.29566	14.8284	19.0502	12.5305	-1.84184	0.379916	-4.84802	1.24702e-06	9.44126e-06
ENSG00000078237	TIGAR	protein_coding	239.208	39.86	197	642	252	93	23	7	5.79155	11.5471	6.63127	2.08202	0.583392	0.17764	2.46848	0.509354	4.8463	1.25785e-06	9.50904e-06
ENSG00000126883	NUP214	protein_coding	3318.59	956.387	4339	6463	3319	2272	409	245	91.1743	83.0856	62.4249	36.3551	7.41499	4.44388	1.86583	0.384997	4.84634	1.25758e-06	9.50904e-06
ENSG00000131153	GINS2	protein_coding	238.065	1239.03	328	236	369	743	588	951	28.2903	12.4533	28.4877	48.8007	43.7568	70.8039	-2.16067	0.44584	-4.84628	1.25798e-06	9.50904e-06
ENSG00000130803	ZNF317	protein_coding	2743.06	809.779	2879	5437	3466	1236	541	295	158.346	182.95	170.632	51.7675	25.6724	14.0056	1.71561	0.354041	4.84578	1.26115e-06	9.52798e-06
ENSG00000141252	VPS53	protein_coding	1521.97	429.644	1806	3467	1396	789	263	131	11.6947	13.7351	8.0914	3.89064	1.46937	0.732242	1.78166	0.367717	4.84519	1.26493e-06	9.55146e-06
ENSG00000091542	ALKBH5	protein_coding	7661.65	2189.78	9537	11395	10511	5081	917	610	735.314	537.507	725.393	298.321	61.0008	40.598	1.86246	0.384426	4.84479	1.26746e-06	9.56545e-06
ENSG00000124570	SERPINB6	protein_coding	404.325	1885.25	346	859	560	854	1702	1026	7.27702	11.053	10.5423	13.6776	30.8846	18.6268	-1.97299	0.407257	-4.84459	1.26875e-06	9.57014e-06
ENSG00000168924	LETM1	protein_coding	1394.25	381.72	1511	3077	1503	732	216	118	51.8369	64.5819	46.1532	19.1232	6.39342	3.49438	1.84262	0.380445	4.84334	1.27673e-06	9.61501e-06
ENSG00000179295	PTPN11	protein_coding	8225.36	2099.79	8466	17265	9947	5258	765	539	334.45	417.28	351.733	158.178	26.0747	18.3804	2.06722	0.426799	4.84354	1.27544e-06	9.61501e-06
ENSG00000181035	SLC25A42	protein_coding	958.008	265.021	955	2058	1162	406	182	93	56.8255	74.9193	61.889	18.3967	9.34363	4.77679	1.79712	0.371047	4.84336	1.2766e-06	9.61501e-06
ENSG00000164104	HMGB2	protein_coding	3593.44	11688.1	3678	3445	7059	15288	5859	6255	425.308	243.719	730.64	1346.22	584.548	624.357	-1.74746	0.360856	-4.84253	1.28195e-06	9.64919e-06
ENSG00000113615	SEC24A	protein_coding	6492.2	1881.31	7776	9047	9645	4084	578	741	296.11	210.771	328.751	118.429	18.9902	24.3573	1.84394	0.380827	4.84193	1.28583e-06	9.67328e-06
ENSG00000185475	TMEM179B	protein_coding	133.934	807.403	166	232	163	344	705	461	30.6439	26.2019	26.9335	48.358	112.287	73.46	-2.29305	0.473597	-4.84178	1.28683e-06	9.67571e-06
ENSG00000100426	ZBED4	protein_coding	3867	1100.79	4780	6629	4766	2604	409	324	192.532	163.355	171.83	79.8713	14.2136	11.2651	1.89285	0.390969	4.84144	1.289e-06	9.68499e-06
ENSG00000215375	MYL5	protein_coding	38.317	291.794	54	67	39	114	240	179	3.48261	2.64359	2.25135	5.59873	13.3545	9.965	-2.57687	0.532259	-4.84138	1.28943e-06	9.68499e-06
ENSG00000156171	DRAM2	protein_coding	444.041	1646.27	393	795	698	1265	1323	840	33.1148	40.9831	52.6444	81.1696	96.1819	61.0972	-1.78721	0.369196	-4.84082	1.29301e-06	9.70371e-06
ENSG00000213337	ANKRD39	protein_coding	62.907	421.204	95	78	78	201	267	297	5.02782	2.52557	3.69504	8.10076	12.1919	13.5683	-2.45456	0.507059	-4.84078	1.29328e-06	9.70371e-06
ENSG00000180758	GPR157	protein_coding	842.3	206.715	920	1297	1269	493	81	57	48.158	41.5364	59.458	19.6518	3.65823	2.57554	2.05862	0.42536	4.83969	1.30038e-06	9.75184e-06
ENSG00000075239	ACAT1	protein_coding	667.307	2266.53	619	1101	1079	2258	1563	1161	29.2827	31.8652	45.6888	81.3426	63.7946	47.4095	-1.71378	0.354176	-4.83879	1.30632e-06	9.79118e-06
ENSG00000104517	UBR5	protein_coding	11354.8	3594.18	18857	16853	10361	9594	1186	819	380.984	208.315	187.372	147.607	20.674	14.2834	1.79637	0.37129	4.8382	1.31018e-06	9.81497e-06
ENSG00000176986	SEC24C	protein_coding	7718.8	2382.89	10789	12702	8477	4627	1160	837	559.588	403.058	393.548	182.751	51.9098	37.4736	1.68444	0.348232	4.83712	1.31732e-06	9.86325e-06
ENSG00000099385	BCL7C	protein_coding	306.087	1991.78	473	353	385	884	1000	1589	35.1135	16.0323	25.5824	49.9734	64.0497	101.824	-2.37276	0.490551	-4.83693	1.31859e-06	9.86756e-06
ENSG00000115042	FAHD2A	protein_coding	179.567	820.857	213	261	262	563	507	535	10.4152	7.80797	11.4672	20.9639	21.3895	22.5817	-2.01373	0.416341	-4.83672	1.32e-06	9.87296e-06
ENSG00000064932	SBNO2	protein_coding	3593.9	1042.64	6147	5298	3105	1971	526	371	258.194	136.146	116.738	63.0439	19.0622	13.4515	1.70255	0.35207	4.83584	1.32586e-06	9.91158e-06
ENSG00000090905	TNRC6A	protein_coding	2617.58	745.28	3367	5339	2521	1800	333	173	72.0866	69.9326	48.3117	29.3466	6.1512	3.19721	1.89079	0.391075	4.83484	1.3325e-06	9.95598e-06
ENSG00000116698	SMG7	protein_coding	5555.53	1239.79	4642	11585	7962	3294	427	276	154.961	236.604	237.907	83.7365	12.2984	7.95317	2.26484	0.468555	4.83368	1.34035e-06	1.00093e-05
ENSG00000137075	RNF38	protein_coding	3379.48	809.067	3042	7998	3977	1904	344	214	137.599	221.334	161.02	65.584	13.4252	8.35573	2.09007	0.432556	4.83191	1.3523e-06	1.00933e-05
ENSG00000143653	SCCPDH	protein_coding	135.247	532.364	138	203	218	478	317	320	17.8956	16.1054	25.3042	47.203	35.4676	35.8204	-1.87531	0.388166	-4.83122	1.35699e-06	1.0123e-05
ENSG00000197818	SLC9A8	protein_coding	1548.76	428.5	1698	2900	1988	853	212	142	67.8715	70.9179	71.1269	25.964	7.31122	4.89949	1.84681	0.382326	4.83046	1.36217e-06	1.01563e-05
ENSG00000167074	TEF	protein_coding	387.178	95.834	461	878	356	176	67	24	27.2209	31.7179	18.8157	7.91386	3.41335	1.22328	1.96148	0.406158	4.82934	1.36989e-06	1.02085e-05
ENSG00000133027	PEMT	protein_coding	62.801	429.474	96	62	87	195	288	296	15.4963	6.12288	12.5702	23.9698	40.11	41.244	-2.50695	0.519212	-4.82837	1.37654e-06	1.02527e-05
ENSG00000160948	VPS28	protein_coding	427.503	2626.39	568	710	498	1047	2195	1583	41.8414	31.9982	32.8364	58.7325	139.507	100.659	-2.31126	0.478744	-4.82776	1.3808e-06	1.02791e-05
ENSG00000131473	ACLY	protein_coding	7197.47	2208.58	9958	11046	8542	4562	865	824	530.867	360.269	407.606	185.201	39.7864	37.9187	1.72614	0.35758	4.82729	1.38403e-06	1.02977e-05
ENSG00000158517	NCF1	protein_coding	24.354	203.456	32	34	33	71	144	142	2.52186	1.6393	2.32784	4.26092	9.79127	9.65992	-2.65799	0.550702	-4.82656	1.38914e-06	1.03278e-05
ENSG00000177885	GRB2	protein_coding	7552.12	2259.7	7890	13292	10684	3472	1037	1112	464.502	478.751	563.005	155.655	52.6737	56.5104	1.71888	0.356134	4.8265	1.38952e-06	1.03278e-05
ENSG00000128607	KLHDC10	protein_coding	1345.97	375.044	1701	2328	1604	738	179	131	71.7406	60.0692	60.5526	23.7023	6.51356	4.76919	1.8316	0.379512	4.8262	1.39165e-06	1.03382e-05
ENSG00000089902	RCOR1	protein_coding	1973.74	472.339	2044	3823	2583	1353	128	97	91.5469	104.755	103.551	46.146	4.94626	3.75014	2.26125	0.468603	4.82552	1.39638e-06	1.03679e-05
ENSG00000107949	BCCIP	protein_coding	316.689	1168.4	402	489	414	1286	875	518	24.8247	18.4746	22.8837	60.4746	46.6198	27.6122	-1.82299	0.377827	-4.82494	1.40042e-06	1.03925e-05
ENSG00000067334	DNTTIP2	protein_coding	421.582	1499.13	533	702	520	1850	1175	571	19.6838	15.8609	17.1891	52.0268	37.439	18.2025	-1.77265	0.36742	-4.82458	1.40301e-06	1.04063e-05
ENSG00000103196	CRISPLD2	protein_coding	136.001	22.639	130	201	231	27	16	10	4.53321	4.28812	7.21011	0.716968	0.481379	0.301006	2.40676	0.498868	4.82444	1.40394e-06	1.04078e-05
ENSG00000100410	PHF5A	protein_coding	286.561	1243.91	267	482	456	716	833	812	61.6725	68.1138	94.2785	125.941	166.008	161.901	-1.91757	0.397654	-4.82221	1.41976e-06	1.05195e-05
ENSG00000214357	NEURL1B	protein_coding	244.651	52.423	403	200	334	126	16	17	17.4093	5.28585	12.9149	4.14496	0.596349	0.633926	2.13364	0.442692	4.81969	1.4378e-06	1.06477e-05
ENSG00000063241	ISOC2	protein_coding	122.439	760.703	185	127	168	366	459	550	11.6524	4.8939	9.47153	17.5549	24.9437	29.9033	-2.37974	0.493772	-4.81951	1.43908e-06	1.06516e-05
ENSG00000196712	NF1	protein_coding	4077.13	955.644	3724	12459	2893	2428	509	134	38.1105	78.0057	26.5003	18.9216	4.49425	1.18373	2.14039	0.444162	4.81895	1.44318e-06	1.06763e-05
ENSG00000240445	FOXO3B	protein_coding	276.356	57.48	388	544	243	150	16	16	17.2636	14.8084	9.67774	5.08235	0.614221	0.614516	2.28906	0.475045	4.81863	1.44547e-06	1.06877e-05
ENSG00000168758	SEMA4C	protein_coding	553.735	148.01	767	975	574	232	91	57	33.996	26.439	22.7726	7.83059	3.47999	2.18082	1.83385	0.380598	4.81834	1.44755e-06	1.06976e-05
ENSG00000152495	CAMK4	protein_coding	13072.7	2350.6	6274	49567	9246	4206	1692	592	127.951	618.443	168.78	65.3193	29.7717	10.4216	2.15545	0.447447	4.81722	1.45576e-06	1.07527e-05
ENSG00000090924	PLEKHG2	protein_coding	2709.43	769.799	3779	5291	2438	2002	266	184	115.095	98.5885	66.4633	46.432	6.98982	4.83739	1.93397	0.401597	4.81571	1.4668e-06	1.08286e-05
ENSG00000119638	NEK9	protein_coding	2886.34	813.471	3426	6746	2534	1650	446	233	71.3739	85.9818	47.2527	26.1764	8.01662	4.19007	1.80371	0.374562	4.81552	1.46821e-06	1.08334e-05
ENSG00000134851	TMEM165	protein_coding	239.954	839.109	261	398	344	1031	533	399	10.2816	9.59202	12.1296	30.9279	18.1155	13.5676	-1.75512	0.364491	-4.81526	1.47011e-06	1.08418e-05
ENSG00000174989	FBXW8	protein_coding	601.114	146.517	601	1654	489	239	99	48	32.0335	53.9354	23.3296	9.70067	4.55271	2.20843	1.91538	0.398056	4.81184	1.49548e-06	1.10232e-05
ENSG00000185420	SMYD3	protein_coding	167.775	695.956	166	278	259	496	524	389	7.85689	8.04999	10.9726	17.8771	21.3982	15.893	-1.91283	0.397535	-4.81173	1.49632e-06	1.10236e-05
ENSG00000153037	SRP19	protein_coding	70.607	333.574	38	183	101	190	192	238	1.00317	2.95564	2.38661	3.81962	4.37319	5.42354	-2.06386	0.429001	-4.81085	1.50289e-06	1.10663e-05
ENSG00000115760	BIRC6	protein_coding	14075.4	4330.86	25239	23859	8827	10618	1897	981	392.395	226.941	122.838	125.709	25.4462	13.1654	1.70084	0.353553	4.81072	1.50388e-06	1.10679e-05
ENSG00000164172	MOCS2	protein_coding	140.025	512.328	131	344	151	596	429	189	6.05276	9.72409	6.24492	20.9702	17.1019	7.53802	-1.81753	0.377915	-4.80938	1.514e-06	1.11366e-05
ENSG00000063601	MTMR1	protein_coding	2643.24	717.116	2791	5899	2888	1490	351	221	122.455	158.345	113.418	49.7826	13.2871	8.36996	1.87881	0.390775	4.8079	1.52528e-06	1.12137e-05
ENSG00000066117	SMARCD1	protein_coding	2794.63	807.551	2730	5942	3492	1298	500	299	154.591	205.856	176.997	55.972	24.4285	14.6153	1.74144	0.362339	4.8061	1.53903e-06	1.13056e-05
ENSG00000124588	NQO2	protein_coding	155.598	833.614	184	183	256	420	439	637	21.0577	12.8131	26.2242	36.603	43.3474	62.9283	-2.15106	0.447573	-4.80606	1.53937e-06	1.13056e-05
ENSG00000175197	DDIT3	protein_coding	162.498	774.981	187	176	283	481	350	601	39.7238	22.8734	53.81	77.8086	64.1477	110.204	-2.03302	0.423025	-4.80593	1.54037e-06	1.13072e-05
ENSG00000007080	CCDC124	protein_coding	326.643	1707.68	444	403	461	942	1072	1172	74.216	41.2124	68.9737	119.906	154.602	169.105	-2.16507	0.450766	-4.80309	1.56239e-06	1.1462e-05
ENSG00000123685	BATF3	protein_coding	64.345	362.758	101	41	101	265	105	306	10.9155	2.71089	9.77034	21.8092	9.79071	28.5466	-2.27038	0.4727	-4.803	1.56307e-06	1.1462e-05
ENSG00000187522	HSPA14	protein_coding	146.528	535.937	132	230	249	666	271	296	14.6478	15.6147	24.7323	56.2788	25.946	28.3532	-1.81571	0.378113	-4.80202	1.57073e-06	1.15122e-05
ENSG00000052795	FNIP2	protein_coding	1134.76	309.235	1434	1945	1364	763	106	87	36.257	30.0864	30.8692	14.6906	2.31235	1.89878	1.96692	0.409817	4.79952	1.59047e-06	1.16509e-05
ENSG00000100888	CHD8	protein_coding	7608.6	2324.34	10750	14332	7039	5615	1034	542	142.445	116.186	83.4867	56.6581	11.8212	6.19941	1.79276	0.37356	4.79912	1.59363e-06	1.16681e-05
ENSG00000136104	RNASEH2B	protein_coding	938.454	3283.87	865	1834	1336	2803	2237	1842	9.15872	11.8803	12.6617	22.6004	20.4357	16.8353	-1.71051	0.356533	-4.79763	1.60558e-06	1.17495e-05
ENSG00000171443	ZNF524	protein_coding	212.464	1356.12	238	299	332	438	941	969	45.8561	35.2452	57.2567	64.2641	156.428	161.16	-2.30554	0.480572	-4.79749	1.60666e-06	1.17513e-05
ENSG00000089327	FXYD5	protein_coding	3451.91	19935.8	3961	5678	4751	7403	16608	12215	367.682	322.457	394.749	523.298	1330.12	978.757	-2.2073	0.460189	-4.79651	1.61456e-06	1.1803e-05
ENSG00000214212	C19orf38	protein_coding	27.75	231.279	34	56	29	69	218	131	6.08235	6.12899	4.64364	9.39973	33.6476	20.2291	-2.63329	0.549109	-4.79558	1.62208e-06	1.1852e-05
ENSG00000100298	APOBEC3H	protein_coding	346.92	1508.96	405	348	616	1024	847	1040	89.8839	47.2514	122.37	173.062	162.187	199.239	-1.99374	0.415757	-4.79546	1.62303e-06	1.18528e-05
ENSG00000171840	NINJ2	protein_coding	42.286	255.033	53	76	49	140	226	134	7.91981	6.94801	6.55394	15.9309	29.1375	17.2845	-2.33719	0.487635	-4.7929	1.64389e-06	1.1999e-05
ENSG00000107874	CUEDC2	protein_coding	393.003	2161.02	503	566	536	1008	1571	1405	104.61	72.0158	99.7782	159.638	281.893	252.228	-2.19328	0.457798	-4.79092	1.66016e-06	1.21115e-05
ENSG00000163191	S100A11	protein_coding	912.127	5885.68	1315	1707	822	2195	5583	3178	562.556	446.768	314.76	715.069	2060.69	1173.56	-2.38211	0.497265	-4.79042	1.6643e-06	1.21355e-05
ENSG00000169992	NLGN2	protein_coding	594.421	157.016	829	847	741	395	60	38	40.2597	25.1656	32.2109	14.6079	2.51404	1.59299	1.98585	0.414575	4.79008	1.66712e-06	1.21498e-05
ENSG00000147400	CETN2	protein_coding	57.412	246.967	49	91	100	220	171	134	7.20956	8.19148	13.1698	24.6495	21.7077	17.0189	-2.01969	0.421685	-4.78957	1.67143e-06	1.2175e-05
ENSG00000100749	VRK1	protein_coding	430.561	1483.46	522	534	676	1748	861	779	4.57492	2.86327	5.30307	11.6662	6.51059	5.89337	-1.75544	0.366536	-4.78927	1.67393e-06	1.2187e-05
ENSG00000108106	UBE2S	protein_coding	624.477	3832.47	892	462	1036	1652	1383	3411	88.4803	28.037	91.9833	124.786	118.361	292.063	-2.28496	0.477176	-4.78851	1.68023e-06	1.22266e-05
ENSG00000100307	CBX7	protein_coding	2709.03	810.248	3244	5087	3164	1338	414	344	120.62	115.72	105.303	37.8851	13.2814	11.041	1.7105	0.357254	4.7879	1.68533e-06	1.22574e-05
ENSG00000090615	GOLGA3	protein_coding	4493.12	1243.56	5518	8521	5040	3041	393	379	144.327	136.353	117.995	60.5696	8.86873	8.55691	1.95469	0.408321	4.78715	1.69169e-06	1.22974e-05
ENSG00000130313	PGLS	protein_coding	290.511	2104.63	387	355	421	599	1509	1498	37.8335	21.2326	36.8397	44.593	127.28	126.413	-2.46844	0.515722	-4.78638	1.69815e-06	1.2338e-05
ENSG00000140632	GLYR1	protein_coding	2666.5	708.702	3137	6805	1996	1170	434	256	160.813	213.424	91.5871	45.6736	19.1955	11.3281	1.8015	0.37641	4.78601	1.70125e-06	1.23543e-05
ENSG00000122966	CIT	protein_coding	3932.54	1189.84	5610	5037	5135	3044	350	338	54.4509	29.9104	44.6119	22.4989	2.93099	2.83186	1.84846	0.386234	4.78585	1.70266e-06	1.23582e-05
ENSG00000007255	TRAPPC6A	protein_coding	169.931	1118.16	199	268	237	357	976	675	59.2183	48.7917	63.1276	80.8993	250.586	173.388	-2.35163	0.491413	-4.78545	1.70601e-06	1.23762e-05
ENSG00000141030	COPS3	protein_coding	691.004	2704.5	695	1028	1131	1886	1821	1659	64.9263	58.754	94.5728	134.169	146.774	133.781	-1.83259	0.382988	-4.78497	1.71013e-06	1.23997e-05
ENSG00000184792	OSBP2	protein_coding	530.836	134.31	634	861	711	302	60	38	26.5417	22.0522	26.6427	9.62765	2.16718	1.37321	1.98931	0.415845	4.78378	1.72027e-06	1.24669e-05
ENSG00000177125	ZBTB34	protein_coding	744.815	197.561	1076	1325	714	573	51	40	45.2229	34.0698	26.8604	18.3389	1.84936	1.45117	2.11513	0.442314	4.78197	1.73587e-06	1.25736e-05
ENSG00000197889	MEIG1	protein_coding	1.131	36.901	2	0	2	16	29	23	0.379292	0	0.339501	2.31067	4.74511	3.76517	-4.01776	0.840552	-4.77991	1.75377e-06	1.26968e-05
ENSG00000099840	IZUMO4	protein_coding	131.171	648.897	236	95	165	556	254	481	23.6547	5.82555	14.8032	42.4378	21.9656	41.6162	-2.20937	0.462376	-4.7783	1.76781e-06	1.27919e-05
ENSG00000186185	KIF18B	protein_coding	1597.85	424.289	1818	1808	2755	1001	130	143	107.007	65.1066	145.147	44.8669	6.60186	7.26554	1.93691	0.405684	4.77444	1.80205e-06	1.3033e-05
ENSG00000163918	RFC4	protein_coding	378.436	1421.98	417	359	713	1209	622	1016	38.6308	20.347	59.1228	85.2899	49.7156	81.2465	-1.82302	0.38187	-4.77394	1.80653e-06	1.30588e-05
ENSG00000141504	SAT2	protein_coding	187.713	1010.64	290	232	226	600	725	624	49.0055	23.9852	34.184	77.2097	105.704	91.0216	-2.24563	0.470427	-4.7736	1.80957e-06	1.30741e-05
ENSG00000160208	RRP1B	protein_coding	4598.44	1283.66	5225	9136	5354	2909	502	401	252.292	269.886	231.4	106.963	20.9134	16.7138	1.89289	0.396661	4.77205	1.8236e-06	1.31686e-05
ENSG00000173457	PPP1R14B	protein_coding	403.183	2177.12	615	395	562	1227	1113	1645	102.985	40.4674	84.2372	156.465	160.805	237.782	-2.21576	0.464329	-4.77195	1.8245e-06	1.31686e-05
ENSG00000166949	SMAD3	protein_coding	7727.86	2271.24	9308	15615	8241	4927	1052	674	258.921	265.742	205.191	104.368	25.2482	16.1839	1.79733	0.376681	4.77147	1.82882e-06	1.31931e-05
ENSG00000143373	ZNF687	protein_coding	1769.39	535.083	2453	2675	2121	940	283	204	107.694	71.8497	83.3491	31.4264	10.7197	7.731	1.68334	0.352973	4.76903	1.85114e-06	1.33474e-05
ENSG00000197265	GTF2E2	protein_coding	325.682	1157.72	365	464	505	1175	684	658	39.2787	30.5486	48.6434	96.2889	63.5076	61.1229	-1.75997	0.369191	-4.7671	1.869e-06	1.34693e-05
ENSG00000073614	KDM5A	protein_coding	6143.25	1762.17	7701	13512	5495	3912	803	504	177.747	190.802	113.525	68.7587	15.991	10.0415	1.81927	0.381737	4.76575	1.88151e-06	1.35526e-05
ENSG00000126249	PDCD2L	protein_coding	20.734	123.802	18	31	37	84	86	75	3.52934	3.7187	6.49368	12.5422	14.5487	12.6939	-2.38568	0.500669	-4.76499	1.88864e-06	1.35971e-05
ENSG00000142002	DPP9	protein_coding	2294.48	682.309	3126	4071	2416	1203	319	285	104.529	83.2835	72.3126	30.6329	9.20332	8.22636	1.72044	0.361284	4.76203	1.91657e-06	1.37904e-05
ENSG00000163960	UBXN7	protein_coding	5335.16	1140.23	4099	13421	6537	3092	378	244	101.187	202.694	144.442	58.1247	8.05089	5.19937	2.312	0.485516	4.76194	1.91743e-06	1.37904e-05
ENSG00000070047	PHRF1	protein_coding	1974.78	593.71	2795	3381	2044	1273	249	197	134.141	99.2738	87.8072	46.5247	10.3106	8.16132	1.75226	0.368022	4.7613	1.92352e-06	1.38272e-05
ENSG00000166860	ZBTB39	protein_coding	658.698	175.937	833	1251	711	408	77	47	36.8978	33.9017	28.1899	13.7622	2.94273	1.79708	1.94059	0.40763	4.76068	1.92944e-06	1.38627e-05
ENSG00000136514	RTP4	protein_coding	28.807	170.858	17	109	17	69	251	35	3.14451	12.335	2.81463	9.71911	40.0573	5.58837	-2.28061	0.479191	-4.75929	1.94277e-06	1.39515e-05
ENSG00000157303	SUSD3	protein_coding	602.828	3144.37	652	1241	710	1349	2716	1811	143.897	167.565	140.259	226.72	517.176	345.013	-2.09837	0.441124	-4.75689	1.96601e-06	1.41112e-05
ENSG00000159164	SV2A	protein_coding	759.982	206.577	997	1106	1002	469	94	56	57.8372	39.2532	52.0292	20.7185	4.70483	2.80423	1.89629	0.398953	4.75315	2.0027e-06	1.43673e-05
ENSG00000170619	COMMD5	protein_coding	99.909	526.769	98	178	147	239	371	352	9.32769	10.3652	12.5237	17.3229	30.4668	28.9204	-2.11287	0.4446	-4.7523	2.01114e-06	1.44103e-05
ENSG00000196507	TCEAL3	protein_coding	20.24	123.777	14	38	35	65	92	77	1.68633	2.80031	3.77354	5.96212	9.56106	8.00603	-2.37702	0.500189	-4.75225	2.01165e-06	1.44103e-05
ENSG00000056050	HPF1	protein_coding	56.75	247.145	35	85	117	179	113	183	6.83365	10.1534	20.4474	26.6141	19.0357	30.8425	-1.99508	0.419818	-4.75224	2.01173e-06	1.44103e-05
ENSG00000169372	CRADD	protein_coding	49.704	260.179	55	98	60	164	207	145	3.57116	3.89297	3.48711	8.10894	11.5964	8.12696	-2.176	0.458057	-4.7505	2.02917e-06	1.45279e-05
ENSG00000100304	TTLL12	protein_coding	2593.99	806.242	3761	3784	3017	1649	333	295	225.873	139.034	162.182	75.4145	17.2548	15.2931	1.68931	0.355688	4.74943	2.03989e-06	1.45974e-05
ENSG00000174851	YIF1A	protein_coding	157.17	966.467	222	146	244	418	489	772	26.2842	10.5755	25.8583	37.687	49.9522	78.8991	-2.32247	0.489354	-4.74599	2.07493e-06	1.48406e-05
ENSG00000065057	NTHL1	protein_coding	63.317	413.545	78	106	80	163	291	284	8.91195	7.40956	8.18156	14.1821	28.6864	28.0098	-2.357	0.496706	-4.74527	2.08233e-06	1.4886e-05
ENSG00000156860	FBRS	protein_coding	5091.61	1570.97	6158	8055	6868	2874	764	606	237	189.663	236.596	84.2304	25.3692	20.1323	1.67854	0.353824	4.74401	2.0953e-06	1.49712e-05
ENSG00000141293	SKAP1	protein_coding	1644.55	6219.26	1614	3324	2160	4357	4921	3350	169.355	213.385	202.869	348.142	445.505	303.426	-1.77678	0.374545	-4.74384	2.09705e-06	1.49762e-05
ENSG00000188612	SUMO2	protein_coding	2263.91	7651.6	2426	3918	3179	7456	5499	3831	201.182	198.78	235.97	470.846	393.448	274.236	-1.68498	0.355201	-4.74373	2.09819e-06	1.49769e-05
ENSG00000151465	CDC123	protein_coding	359.093	1487.13	367	658	500	993	964	949	44.3405	48.6372	54.072	91.3603	100.488	98.9723	-1.86746	0.393825	-4.74185	2.11779e-06	1.51091e-05
ENSG00000102007	PLP2	protein_coding	1248.56	5827.63	1395	1911	1854	3063	4377	3596	297.245	249.12	353.604	497.005	804.676	661.413	-2.00055	0.421936	-4.74137	2.12282e-06	1.51374e-05
ENSG00000167985	SDHAF2	protein_coding	67.546	363.52	71	119	95	184	253	239	11.623	11.9183	13.9203	22.9377	35.7342	33.773	-2.15861	0.455418	-4.73984	2.13887e-06	1.5229e-05
ENSG00000213185	FAM24B	protein_coding	16.999	111.25	17	13	36	77	58	79	4.01012	1.87612	7.60113	13.8316	11.8043	16.086	-2.54497	0.53693	-4.73985	2.13873e-06	1.5229e-05
[truncated: 17,094 more rows]
