# Supplementary material for: RFX transcription factors control a miR-150/PDAP1 axis that restrains the proliferation of human T cells
Source: PLoS Biol. 2022 Feb 10;20(2):e3001538. doi: 10.1371/journal.pbio.3001538 (PMC8865640; doi:10.1371/journal.pbio.3001538)
Supplement: S6 Table — ATAC-seq, assay for transposase accessible chromatin and sequencing. (XLSX) [file pbio.3001538.s017.xlsx]

## Sheet: Counts_at_ATACpeaks_normalised
COORDINATES							MEMORY												NAIVE												POSITION RELATIVE TO TSS					MEM D0 vs D1		MEM D0 vs D3		NAIVE D0 vs D1		NAIVE D0 vs D3		AVERAGE
#	seqnames	start	end	width	strand	ID	do_Mem_R1	do_Mem_R2	do_Mem_R3	do_Mem_R4	d1_Mem_R1	d1_Mem_R2	d1_Mem_R3	d1_Mem_R4	d3_Mem_R1	d3_Mem_R2	d3_Mem_R3	d3_Mem_R4	do_Naive_R1	do_Naive_R2	do_Naive_R3	d1_Naive_R1	d1_Naive_R2	d1_Naive_R3	d1_Naive_R4	d3_Naive_R1	d3_Naive_R2	d3_Naive_R3	d3_Naive_R4	Peak_ID	Matching_TSS	UPSTREAM_TSS_NAME	UPSTREAM_TSS_DISTANCE	DOWNSTREAM_TSS_NAME	DOWNSTREAM_TSS_DISTANCE	log2FoldChange	padj	log2FoldChange	padj	log2FoldChange	padj	log2FoldChange	padj	Mem_d0	Mem_d1	Mem_d3	Naiv_d0	Naiv_d1	Naiv_d3
1	chr1	827297	827778	482	*	chr1:827297-827778	69	121	88	160	133	130	119	184	142	130	117	156	99	109	100	134	119	130	168	134	114	139	172	chr1:827297-827778	LINC01128	FAM87B	-9.926	FAM41C	49.024	0.368045	0.215251	0.313979	0.262876	0.423284	0.0389683	0.443712	0.0339277	109.5	141.5	136.25	102.667	137.75	139.75
2	chr1	842156	842357	202	*	chr1:842156-842357	12	9	17	17	7	4	6	4	6	2	3	2	15	19	17	8	4	10	10	12	14	4	5	chr1:842156-842357	NA	LINC01128	-14.565	FAM41C	34.445	-1.36519	0.00698996	-2.03402	0.000440123	-1.07541	0.0284428	-0.942069	0.0785038	13.75	5.25	3.25	17	8	8.75
3	chr1	869833	869964	132	*	chr1:869833-869964	22	15	30	14	9	8	12	16	10	12	12	10	15	13	12	9	8	11	13	13	21	14	14	chr1:869833-869964	NA	LINC01128	-42.242	FAM41C	6.838	-0.838374	0.049415	-0.871087	0.0366839	-0.375423	0.500338	0.21454	0.690394	20.25	11.25	11	13.3333	10.25	15.5
4	chr1	904604	904761	158	*	chr1:904604-904761	19	9	8	24	17	8	17	13	35	18	20	18	19	14	21	21	13	17	18	29	24	24	30	chr1:904604-904761	NA	FAM41C	-27.802	LOC100130417	14.931	-0.123853	0.828451	0.594089	0.185532	-0.0609407	0.912105	0.566734	0.143577	15	13.75	22.75	18	17.25	26.75
5	chr1	959230	959404	175	*	chr1:959230-959404	22	27	18	29	25	26	25	28	30	34	26	31	27	31	31	31	24	23	25	24	25	22	31	chr1:959230-959404	NOC2L	SAMD11	-33.489	KLHL17	1.183	0.114767	0.764446	0.331954	0.315049	-0.203284	0.603128	-0.216874	0.57121	24	26	30.25	29.6667	25.75	25.5
6	chr1	1013364	1013562	199	*	chr1:1013364-1013562	39	33	28	29	15	10	23	22	14	23	20	19	35	34	28	12	16	19	20	17	20	21	18	chr1:1013364-1013562	ISG15	HES4	-13.192	AGRN	6.561	-0.875478	0.00864548	-0.758457	0.0178782	-0.943301	0.00703184	-0.761402	0.0285205	32.25	17.5	19	32.3333	16.75	19
7	chr1	1033082	1033293	212	*	chr1:1033082-1033293	7	15	15	14	17	24	20	14	38	48	45	34	19	19	14	30	27	25	25	35	44	39	39	chr1:1033082-1033293	NA	AGRN	-12.959	RNF223	41.014	0.550801	0.189443	1.6815	2.62074e-07	0.622187	0.099059	1.17059	0.000444006	12.75	18.75	41.25	17.3333	26.75	39.25
8	chr1	1040778	1040957	180	*	chr1:1040778-1040957	8	19	6	19	17	14	14	17	28	29	31	27	23	27	26	21	17	11	22	25	27	23	40	chr1:1040778-1040957	NA	AGRN	-20.655	RNF223	33.35	0.250653	0.628211	1.13449	0.00270394	-0.509852	0.208835	0.181154	0.664068	13	15.5	28.75	25.3333	17.75	28.75
9	chr1	1063975	1064493	519	*	chr1:1063975-1064493	15	22	23	20	71	52	69	60	74	97	65	65	12	14	9	47	37	46	42	66	102	63	77	chr1:1063975-1064493	NA	AGRN	-43.852	RNF223	9.814	1.64696	5.64012e-10	1.90191	3.00217e-12	1.86979	1.51799e-07	2.69947	1.19093e-14	20	63	75.25	11.6667	43	77
10	chr1	1068981	1069403	423	*	chr1:1068981-1069403	11	14	12	22	11	11	8	13	29	33	27	23	19	19	19	19	19	18	17	28	42	30	36	chr1:1068981-1069403	NA	AGRN	-48.858	RNF223	4.904	-0.450964	0.34013	0.917454	0.00936705	-0.0577176	0.91172	0.833194	0.0173335	14.75	10.75	28	19	18.25	34
11	chr1	1098991	1099774	784	*	chr1:1098991-1099774	54	42	39	13	104	75	63	75	62	83	83	66	130	106	73	59	33	48	41	70	76	81	93	chr1:1098991-1099774	NA	RNF223	-24.684	C1orf159	16.582	1.09044	0.00112895	0.983389	0.00268106	-1.18201	2.09031e-05	-0.363195	0.165514	37	79.25	73.5	103	45.25	80
12	chr1	1116055	1116415	361	*	chr1:1116055-1116415	88	74	96	87	83	73	81	81	89	84	63	74	84	74	80	84	77	63	82	72	79	78	65	chr1:1116055-1116415	C1orf159	RNF223	-41.748	LINC01342	20.602	-0.117284	0.611692	-0.153907	0.513373	-0.0523512	0.858955	-0.109865	0.672057	86.25	79.5	77.5	79.3333	76.5	73.5
13	chr1	1122204	1122354	151	*	chr1:1122204-1122354	8	6	6	6	12	14	7	5	19	21	13	12	6	7	7	9	10	10	5	10	13	10	10	chr1:1122204-1122354	NA	C1orf159	-5.848	LINC01342	14.663	0.537435	0.361597	1.30343	0.00527368	0.34483	0.630434	0.675729	0.265196	6.5	9.5	16.25	6.66667	8.5	10.75
14	chr1	1137378	1137563	186	*	chr1:1137378-1137563	7	13	7	17	8	12	9	6	11	11	5	8	8	10	8	6	7	5	6	8	9	6	4	chr1:1137378-1137563	NA	LINC01342	-0.361	MIR200B	29.541	-0.324973	0.572321	-0.324958	0.567637	-0.521924	0.440713	-0.352587	0.614217	11	8.75	8.75	8.66667	6	6.75
15	chr1	1144092	1144303	212	*	chr1:1144092-1144303	4	10	3	11	6	4	4	4	5	14	6	4	7	14	9	6	7	6	6	13	22	9	12	chr1:1144092-1144303	NA	LINC01342	-7.075	MIR200B	22.801	-0.620804	0.376329	0.0494243	0.948801	-0.66755	0.294096	0.477209	0.413006	7	4.5	7.25	10	6.25	14
16	chr1	1201491	1202098	608	*	chr1:1201491-1202098	27	51	24	45	50	76	41	56	44	37	45	45	22	24	19	22	25	12	24	19	22	24	26	chr1:1201491-1202098	NA	TTLL10	-27.585	TNFRSF18	4.611	0.597399	0.0638951	0.216978	0.516799	-0.0619419	0.90697	0.0698177	0.881786	36.75	55.75	42.75	21.6667	20.75	22.75
17	chr1	1208103	1208387	285	*	chr1:1208103-1208387	19	27	20	20	45	37	30	35	46	60	50	39	2	6	3	17	20	17	16	32	32	26	27	chr1:1208103-1208387	NA	TNFRSF18	-1.394	TNFRSF4	5.781	0.768905	0.00985229	1.17475	3.11335e-05	2.21575	0.000135349	2.93429	8.41622e-08	21.5	36.75	48.75	3.66667	17.5	29.25
18	chr1	1231952	1232169	218	*	chr1:1231952-1232169	37	40	29	46	38	45	38	40	47	40	47	52	43	50	49	43	40	38	34	41	41	38	42	chr1:1231952-1232169	SDF4	TNFRSF4	-17.784	B3GALT6	0.08	0.082625	0.800486	0.290011	0.299452	-0.287702	0.336889	-0.223951	0.456903	38	40.25	46.5	47.3333	38.75	40.5
19	chr1	1251018	1251163	146	*	chr1:1251018-1251163	8	10	8	4	18	11	12	7	9	10	14	7	12	12	9	20	19	13	11	7	9	9	5	chr1:1251018-1251163	NA	FAM132A	-4.296	UBE2J2	22.691	0.667241	0.208141	0.408307	0.470705	0.512637	0.321696	-0.5422	0.371137	7.5	12	10	11	15.75	7.5
20	chr1	1273829	1274029	201	*	chr1:1273829-1274029	19	29	18	31	34	31	31	41	37	37	41	38	27	25	27	32	31	27	35	27	33	31	38	chr1:1273829-1274029	UBE2J2	FAM132A	-27.107	SCNN1D	6.407	0.495133	0.12065	0.653874	0.0290553	0.245824	0.507847	0.290533	0.421733	24.25	34.25	38.25	26.3333	31.25	32.25
21	chr1	1308126	1308483	358	*	chr1:1308126-1308483	23	38	18	32	48	37	36	37	43	34	52	36	34	32	31	38	37	36	38	29	33	36	40	chr1:1308126-1308483	NA	ACAP3	-0.237	PUSL1	0.131	0.506386	0.106678	0.568506	0.0728976	0.203435	0.553438	0.0930428	0.805891	27.75	39.5	41.25	32.3333	37.25	34.5
22	chr1	1308616	1308699	84	*	chr1:1308616-1308699	8	11	18	12	6	4	7	11	8	11	10	9	12	11	10	6	6	8	10	9	9	9	10	chr1:1308616-1308699	NA	PUSL1	-0.002	MIR6727	3.867	-0.794165	0.130303	-0.361963	0.478735	-0.545201	0.364477	-0.245896	0.690394	12.25	7	9.5	11	7.5	9.25
23	chr1	1324578	1324777	200	*	chr1:1324578-1324777	12	20	17	21	20	17	13	18	22	20	23	23	18	16	20	17	19	14	19	17	14	21	25	chr1:1324578-1324777	CPTP	MIR6727	-12.012	TAS1R3	6.569	-0.0414574	0.932106	0.327678	0.388163	-0.0609606	0.910423	0.0958919	0.851517	17.5	17	22	18	17.25	19.25
24	chr1	1371331	1371719	389	*	chr1:1371331-1371719	83	77	57	61	7	6	5	5	6	5	2	2	67	74	51	3	2	3	3	7	11	4	2	chr1:1371331-1371719	NA	MXRA8	-7.79	AURKAIP1	3.719	-3.55732	4.20971e-21	-4.15278	6.60197e-21	-4.47539	3.87509e-18	-3.37327	7.36692e-16	69.5	5.75	3.75	64	2.75	6
25	chr1	1375303	1375587	285	*	chr1:1375303-1375587	47	62	54	68	91	93	95	93	82	81	91	83	55	53	56	89	100	93	91	81	82	84	93	chr1:1375303-1375587	AURKAIP1	MXRA8	-11.762	CCNL2	23.751	0.685527	0.000594079	0.5433	0.0111024	0.768756	0.000236492	0.634837	0.00405182	57.75	93	84.25	54.6667	93.25	85
26	chr1	1399334	1399644	311	*	chr1:1399334-1399644	93	105	68	94	109	88	93	95	86	76	87	79	101	105	94	96	98	90	97	81	85	71	79	chr1:1399334-1399644	LOC148413	AURKAIP1	-23.896	MRPL20	7.669	0.0965995	0.697534	-0.133936	0.574375	-0.0700885	0.777761	-0.33921	0.109225	90	96.25	82	100	95.25	79
27	chr1	1407210	1407385	176	*	chr1:1407210-1407385	46	31	38	33	34	22	30	34	30	39	33	34	38	38	37	34	36	31	33	24	35	34	38	chr1:1407210-1407385	MRPL20	LOC148413	-7.68	ANKRD65	14.059	-0.300976	0.339931	-0.121418	0.704896	-0.168491	0.627972	-0.200657	0.566447	37	30	34	37.6667	33.5	32.75
28	chr1	1471553	1471785	233	*	chr1:1471553-1471785	30	38	30	46	59	68	48	46	56	49	44	40	61	53	50	64	59	62	48	40	56	45	64	chr1:1471553-1471785	ATAD3B	ATAD3C	-21.864	ATAD3A	40.358	0.615174	0.020817	0.390566	0.164897	0.0913396	0.773412	-0.092696	0.780105	36	55.25	47.25	54.6667	58.25	51.25
29	chr1	1505058	1505213	156	*	chr1:1505058-1505213	19	27	20	26	23	20	14	16	17	18	21	13	17	20	20	20	17	18	13	15	16	26	13	chr1:1505058-1505213	NA	ATAD3B	-33.303	ATAD3A	6.93	-0.331223	0.385739	-0.411912	0.267974	-0.159325	0.748868	-0.117388	0.820924	23	18.25	17.25	19	17	17.5
30	chr1	1511788	1512176	389	*	chr1:1511788-1512176	63	49	68	53	69	73	52	59	63	53	56	54	64	64	60	62	59	64	53	58	56	53	54	chr1:1511788-1512176	ATAD3A	ATAD3B	-40.033	TMEM240	28.184	0.118402	0.669112	-0.0438638	0.875643	-0.074624	0.804124	-0.181108	0.498085	58.25	63.25	56.5	62.6667	59.5	55.25
31	chr1	1574880	1575009	130	*	chr1:1574880-1575009	26	22	24	21	14	17	14	18	14	17	27	20	24	19	24	18	20	19	20	26	23	29	27	chr1:1574880-1575009	SSU72	TMEM240	-34.52	C1orf233	25.087	-0.557658	0.117873	-0.251914	0.511027	-0.21303	0.630579	0.231376	0.565643	23.25	15.75	19.5	22.3333	19.25	26.25
32	chr1	1615226	1615571	346	*	chr1:1615226-1615571	62	101	69	88	65	64	62	55	47	59	66	63	86	92	88	54	46	56	67	48	63	50	48	chr1:1615226-1615571	MIB2	C1orf233	-15.13	MMP23B	16.61	-0.378123	0.115504	-0.443807	0.0723275	-0.667811	0.00267318	-0.760491	0.000667537	80	61.5	58.75	88.6667	55.75	52.25
33	chr1	1629930	1630513	584	*	chr1:1629930-1630513	53	74	61	60	40	39	43	40	19	29	21	27	58	74	59	28	30	45	42	27	45	43	29	chr1:1629930-1630513	NA	MIB2	-14.515	MMP23B	1.668	-0.612162	0.00850294	-1.36283	1.86543e-07	-0.809608	0.00305968	-0.818364	0.00385013	62	40.5	24	63.6667	36.25	36
34	chr1	1659032	1659394	363	*	chr1:1659032-1659394	155	129	234	146	97	102	103	95	98	97	117	101	144	138	148	106	83	108	91	99	90	139	97	chr1:1659032-1659394	CDK11B	MMP23B	-26.851	SLC35E2B	33.41	-0.739641	0.000659767	-0.682851	0.00220563	-0.562365	0.00256155	-0.430747	0.0430989	166	99.25	103.25	143.333	97	106.25
35	chr1	1692721	1693520	800	*	chr1:1692721-1693520	239	221	298	284	272	228	242	256	244	218	269	251	196	178	211	208	197	196	223	237	222	255	240	chr1:1692721-1693520	SLC35E2B	CDK11B	-33.624	MMP23A	6.419	-0.0621364	0.759243	-0.085411	0.659132	0.0790753	0.69414	0.290076	0.0721573	260.5	249.5	245.5	195	206	238.5
36	chr1	1724250	1724719	470	*	chr1:1724250-1724719	196	149	224	159	109	115	103	111	113	117	119	114	147	142	142	116	101	111	105	107	108	128	110	chr1:1724250-1724719	CDK11A	MMP23A	-24.311	SLC35E2	21.28	-0.73125	7.72885e-05	-0.651429	0.0005009	-0.407762	0.022218	-0.342529	0.0638364	182	109.5	115.75	143.667	108.25	113.25
37	chr1	1745871	1746149	279	*	chr1:1745871-1746149	124	119	135	124	104	91	79	101	70	60	84	73	92	87	83	63	68	63	91	46	57	51	74	chr1:1745871-1746149	SLC35E2	CDK11A	-21.306	NADK	33.92	-0.419905	0.0211753	-0.80476	1.50998e-05	-0.292935	0.238138	-0.613373	0.0105674	125.5	93.75	71.75	87.3333	71.25	57
38	chr1	1746285	1746787	503	*	chr1:1746285-1746787	190	175	242	222	221	188	202	219	209	193	221	199	152	137	163	178	160	161	178	213	197	223	202	chr1:1746285-1746787	NA	SLC35E2	-0.286	NADK	33.282	0.00173602	0.999481	-0.0122119	0.953764	0.16757	0.385802	0.469631	0.00387729	207.25	207.5	205.5	150.667	169.25	208.75
39	chr1	1778812	1779197	386	*	chr1:1778812-1779197	16	23	32	24	14	10	17	16	12	16	10	9	20	19	16	18	15	14	16	28	29	11	19	chr1:1778812-1779197	NA	SLC35E2	-32.813	NADK	0.872	-0.730467	0.0528238	-1.00557	0.00980088	-0.21751	0.656909	0.243813	0.62542	23.75	14.25	11.75	18.3333	15.75	21.75
40	chr1	1823978	1824227	250	*	chr1:1823978-1824227	1	0	0	1	12	6	8	7	24	22	24	22	0	1	1	3	1	3	1	16	12	10	14	chr1:1823978-1824227	NA	NADK	-43.909	GNB1	66.89	3.69575	0.000332145	5.12413	5.37316e-08	1.42815	0.356551	3.94036	0.000115247	0.5	8.25	23	0.666667	2	13
41	chr1	1876146	1876286	141	*	chr1:1876146-1876286	0	0	0	0	12	11	8	9	19	15	10	17	0	0	0	4	3	1	3	3	2	3	4	chr1:1876146-1876286	NA	NADK	-96.077	GNB1	14.831	5.24176	1.13265e-06	5.83611	4.23146e-08	3.45833	0.0196302	3.4485	0.0152237	0	10	15.25	0	2.75	3
42	chr1	1891054	1891560	507	*	chr1:1891054-1891560	16	25	36	41	23	17	22	33	38	18	43	31	35	20	49	23	8	20	30	29	12	47	29	chr1:1891054-1891560	GNB1	NADK	-110.985	CALML6	23.267	-0.310169	0.446696	0.138577	0.747116	-0.768377	0.100273	-0.242121	0.646431	29.5	23.75	32.5	34.6667	20.25	29.25
43	chr1	1909065	1909374	310	*	chr1:1909065-1909374	54	73	76	83	65	69	86	75	70	83	75	82	73	63	79	75	62	83	71	70	72	76	79	chr1:1909065-1909374	NA	GNB1	-17.948	CALML6	5.453	0.0445596	0.874507	0.115914	0.642651	0.0215933	0.945073	0.0509355	0.856685	71.5	73.75	77.5	71.6667	72.75	74.25
44	chr1	1919295	1919745	451	*	chr1:1919295-1919745	159	199	141	176	102	86	98	107	250	215	235	200	212	211	193	104	83	100	115	209	210	219	167	chr1:1919295-1919745	TMEM52	CALML6	-4.468	CFAP74	84.092	-0.778591	1.3499e-05	0.414239	0.019206	-1.02915	5.43968e-09	-0.0289284	0.895098	168.75	98.25	225	205.333	100.5	201.25
45	chr1	2050203	2050360	158	*	chr1:2050203-2050360	23	27	17	36	31	30	36	33	39	32	22	32	33	30	30	38	24	36	41	32	33	18	26	chr1:2050203-2050360	NA	LOC105378591	-0.133	PRKCZ	0.11	0.333839	0.321655	0.277427	0.443083	0.163996	0.672416	-0.184712	0.64443	25.75	32.5	31.25	31	34.75	27.25
46	chr1	2133229	2133658	430	*	chr1:2133229-2133658	153	166	143	190	184	195	224	175	209	195	224	199	136	148	161	155	149	139	135	189	196	228	204	chr1:2133229-2133658	NA	PRKCZ	-82.759	FAAP20	79.062	0.25441	0.164139	0.342429	0.0423276	-0.0377201	0.874133	0.460675	0.00616838	163	194.5	206.75	148.333	144.5	204.25
47	chr1	2189504	2189703	200	*	chr1:2189504-2189703	15	20	23	23	21	19	28	19	23	25	31	18	20	26	33	24	19	30	22	29	29	30	23	chr1:2189504-2189703	NA	PRKCZ	-139.034	FAAP20	23.017	0.102338	0.80832	0.258218	0.493995	-0.148096	0.741788	0.0750524	0.864041	20.25	21.75	24.25	26.3333	23.75	27.75
48	chr1	2194752	2195398	647	*	chr1:2194752-2195398	42	50	44	46	37	19	28	36	37	53	41	30	33	38	43	22	29	27	39	40	54	33	31	chr1:2194752-2195398	NA	PRKCZ	-144.282	FAAP20	17.322	-0.597899	0.0339048	-0.176115	0.556254	-0.375822	0.279233	0.0555233	0.88992	45.5	30	40.25	38	29.25	39.5
49	chr1	2199242	2199502	261	*	chr1:2199242-2199502	39	44	23	45	47	57	47	51	60	83	42	38	34	43	28	65	59	56	54	88	88	36	45	chr1:2199242-2199502	NA	PRKCZ	-148.772	FAAP20	13.218	0.417865	0.137928	0.558859	0.0922917	0.738538	0.00577758	0.868875	0.0196161	37.75	50.5	55.75	35	58.5	64.25
50	chr1	2204841	2205501	661	*	chr1:2204841-2205501	57	78	54	82	37	39	35	41	86	86	86	71	70	76	74	38	26	46	55	92	83	74	70	chr1:2204841-2205501	NA	PRKCZ	-154.371	FAAP20	7.219	-0.83087	0.000584391	0.27892	0.243722	-0.827073	0.00238557	0.120654	0.645524	67.75	38	82.25	73.3333	41.25	79.75
51	chr1	2227496	2227725	230	*	chr1:2227496-2227725	13	22	14	31	10	9	13	14	8	8	11	9	20	27	23	6	6	10	12	8	7	8	7	chr1:2227496-2227725	NA	FAAP20	-14.776	SKI	0.97	-0.789279	0.0666083	-1.13784	0.00986409	-1.443	0.000963938	-1.61568	0.000320521	20	11.5	9	23.3333	8.5	7.5
52	chr1	2227746	2227939	194	*	chr1:2227746-2227939	40	52	20	59	49	54	65	58	47	39	41	43	60	63	59	52	47	49	58	36	36	45	45	chr1:2227746-2227939	NA	FAAP20	-15.026	SKI	0.756	0.399879	0.226352	-0.00840926	0.984583	-0.235704	0.385349	-0.580607	0.0249987	42.75	56.5	42.5	60.6667	51.5	40.5
53	chr1	2231830	2232216	387	*	chr1:2231830-2232216	33	37	33	41	13	11	9	10	13	11	8	4	42	45	35	11	13	12	9	14	16	9	11	chr1:2231830-2232216	NA	SKI	-3.135	LOC100129534	120.445	-1.72991	1.72699e-07	-1.98179	4.98715e-08	-1.8421	1.97495e-07	-1.68736	2.47427e-06	36	10.75	9	40.6667	11.25	12.5
54	chr1	2234471	2234623	153	*	chr1:2234471-2234623	19	40	30	31	11	15	22	21	10	28	12	13	19	32	27	11	11	10	13	16	22	18	18	chr1:2234471-2234623	NA	SKI	-5.776	LOC100129534	118.038	-0.791804	0.0275605	-0.920593	0.0200441	-1.19907	0.00282394	-0.486709	0.226295	30	17.25	15.75	26	11.25	18.5
55	chr1	2237312	2237477	166	*	chr1:2237312-2237477	10	12	13	13	1	3	2	2	4	6	4	3	14	15	16	2	3	4	4	10	10	9	6	chr1:2237312-2237477	NA	SKI	-8.617	LOC100129534	115.184	-2.50593	0.000108932	-1.46907	0.00688624	-2.16683	0.00025919	-0.766031	0.13511	12	2	4.25	15	3.25	8.75
56	chr1	2255418	2256358	941	*	chr1:2255418-2256358	682	608	397	482	53	65	36	64	85	82	75	66	642	729	599	32	37	42	46	60	71	57	60	chr1:2255418-2256358	NA	SKI	-26.723	LOC100129534	96.303	-3.3012	3.25752e-46	-2.80749	1.66537e-42	-4.05655	6.6379e-108	-3.39807	8.25808e-98	5.25	54.5	77	656.667	39.25	62
57	chr1	2290725	2290966	242	*	chr1:2290725-2290966	20	23	25	19	23	19	23	18	31	29	23	23	22	25	17	17	16	18	22	32	36	21	23	chr1:2290725-2290966	NA	SKI	-62.03	LOC100129534	61.695	-0.0674363	0.871793	0.283192	0.417967	-0.223717	0.62771	0.389022	0.336772	21.75	20.75	26.5	21.3333	18.25	28
58	chr1	2300439	2300675	237	*	chr1:2300439-2300675	39	33	38	31	24	29	23	21	21	35	22	19	31	29	30	27	27	23	24	29	25	19	18	chr1:2300439-2300675	NA	SKI	-71.744	LOC100129534	51.986	-0.536756	0.0697846	-0.536487	0.0889799	-0.247507	0.509156	-0.39618	0.289961	35.25	24.25	24.25	30	25.25	22.75
59	chr1	2300898	2301386	489	*	chr1:2300898-2301386	107	130	100	91	21	22	13	21	14	20	14	13	116	121	100	17	16	22	16	15	17	9	16	chr1:2300898-2301386	NA	SKI	-72.203	LOC100129534	51.275	-2.46281	4.97564e-22	-2.79607	6.93068e-25	-2.65207	5.91215e-24	-2.96169	1.49978e-25	107	19.25	15.25	112.333	17.75	14.25
60	chr1	2391533	2391850	318	*	chr1:2391533-2391850	148	97	138	100	83	79	98	88	89	112	92	90	102	102	112	86	92	78	94	98	92	95	91	chr1:2391533-2391850	RER1	LOC100129534	-38.872	PEX10	20.721	-0.471529	0.0298207	-0.333709	0.138866	-0.267124	0.210974	-0.163855	0.450685	120.75	87	95.75	105.333	87.5	94
61	chr1	2412563	2412744	182	*	chr1:2412563-2412744	26	48	20	48	45	47	51	55	63	69	67	71	46	42	50	54	50	58	57	56	57	54	49	chr1:2412563-2412744	PEX10	RER1	-20.788	ACTRT2	608.738	0.476694	0.139681	0.922171	0.00123053	0.250497	0.376538	0.230405	0.418906	35.5	49.5	67.5	46	54.75	54
62	chr1	2526202	2526347	146	*	chr1:2526202-2526347	28	22	18	27	23	34	39	27	30	38	38	29	27	20	31	30	21	26	30	34	35	41	30	chr1:2526202-2526347	NA	PEX10	-113.631	ACTRT2	495.135	0.370291	0.278649	0.504075	0.107217	0.0408067	0.930584	0.42604	0.221153	23.75	30.75	33.75	26	26.75	35
63	chr1	2546137	2546383	247	*	chr1:2546137-2546383	27	58	36	64	42	47	42	59	84	86	64	77	56	55	59	35	26	43	43	72	72	70	68	chr1:2546137-2546383	NA	PEX10	-133.566	ACTRT2	475.099	0.038242	0.925232	0.745629	0.00828555	-0.622562	0.0244403	0.314116	0.195469	46.25	47.5	77.75	56.6667	36.75	70.5
64	chr1	2546989	2547271	283	*	chr1:2546989-2547271	27	26	19	37	22	24	16	14	40	38	23	22	25	26	27	19	20	16	15	39	40	29	23	chr1:2546989-2547271	NA	PEX10	-134.418	ACTRT2	474.211	-0.516273	0.155595	0.173121	0.652449	-0.567739	0.133905	0.330631	0.378781	27.25	19	30.75	26	17.5	32.75
65	chr1	2548745	2548964	220	*	chr1:2548745-2548964	103	120	106	113	60	48	68	68	57	75	67	61	86	90	75	63	64	45	53	69	68	74	67	chr1:2548745-2548964	NA	PEX10	-136.174	ACTRT2	472.518	-0.854901	9.4667e-06	-0.763656	6.931e-05	-0.571335	0.0146649	-0.266876	0.250377	110.5	61	65	83.6667	56.25	69.5
66	chr1	2556431	2556618	188	*	chr1:2556431-2556618	9	10	11	10	17	11	19	19	6	6	13	7	12	15	8	10	15	13	14	10	8	9	8	chr1:2556431-2556618	NA	PEX10	-143.86	ACTRT2	464.864	0.714451	0.096306	-0.316974	0.573879	0.154499	0.801218	-0.407953	0.493075	10	16.5	8	11.6667	13	8.75
67	chr1	2578309	2578574	266	*	chr1:2578309-2578574	80	121	78	118	74	52	57	65	41	59	46	40	73	93	65	53	60	41	46	60	61	49	49	chr1:2578309-2578574	NA	PEX10	-165.738	ACTRT2	442.908	-0.676267	0.00423841	-1.08945	7.64027e-06	-0.621049	0.0145908	-0.490162	0.0511583	99.25	62	46.5	77	50	54.75
68	chr1	2584206	2584355	150	*	chr1:2584206-2584355	9	8	8	8	7	9	7	6	3	1	1	2	15	14	9	4	7	3	2	1	2	1	1	chr1:2584206-2584355	NA	PEX10	-171.635	ACTRT2	437.127	-0.183279	0.770801	-2.15588	0.00343642	-1.6324	0.00811934	-3.1836	0.00010021	8.25	7.25	1.75	12.6667	4	1.25
69	chr1	2585399	2585718	320	*	chr1:2585399-2585718	20	28	18	26	15	14	11	13	14	16	11	9	24	29	22	14	16	10	10	13	16	6	5	chr1:2585399-2585718	NA	PEX10	-172.828	ACTRT2	435.764	-0.788837	0.0317796	-0.871832	0.0220503	-0.992522	0.0127242	-1.30417	0.0044931	23	13.25	12.5	25	12.5	10
70	chr1	2586433	2586729	297	*	chr1:2586433-2586729	44	55	58	55	76	71	68	74	100	92	85	70	44	43	45	75	72	78	75	86	81	72	81	chr1:2586433-2586729	NA	PEX10	-173.862	ACTRT2	434.753	0.445688	0.0403307	0.70867	0.00119051	0.767413	0.000743424	0.859487	0.000198715	53	72.25	86.75	44	75	80
71	chr1	2642906	2643363	458	*	chr1:2642906-2643363	16	18	8	19	16	16	13	16	26	32	18	17	19	19	20	16	13	21	17	20	18	8	22	chr1:2642906-2643363	NA	PEX10	-230.335	ACTRT2	378.119	2.17897e-15	1	0.602766	0.133577	-0.205459	0.671451	-0.183476	0.721737	15.25	15.25	23.25	19.3333	16.75	17
72	chr1	2840080	2840622	543	*	chr1:2840080-2840622	22	12	5	9	23	7	7	10	12	13	6	5	36	20	19	32	23	14	24	28	32	16	16	chr1:2840080-2840622	NA	PEX10	-427.509	ACTRT2	180.86	-0.0297881	0.967201	-0.407574	0.495283	-0.10392	0.845214	-0.119032	0.817219	12	11.75	9	25	23.25	23
73	chr1	3033124	3033463	340	*	chr1:3033124-3033463	2	9	11	4	1	3	6	1	0	1	0	1	13	27	27	5	3	15	6	0	3	4	2	chr1:3033124-3033463	NA	ACTRT2	-11.642	LINC00982	34.262	-1.19242	0.137979	-3.35826	0.00248606	-1.59996	0.00299653	-3.21079	1.2527e-06	6.5	2.75	0.5	22.3333	7.25	2.25
74	chr1	3316689	3316876	188	*	chr1:3316689-3316876	23	25	24	17	3	6	6	5	6	9	5	9	28	43	40	8	7	7	6	14	10	13	10	chr1:3316689-3316876	NA	MIR4251	-188.714	ARHGEF16	137.707	-2.12244	2.18176e-06	-1.59895	0.000122609	-2.38083	1.07591e-08	-1.63939	1.22114e-05	22.25	5	7.25	37	7	11.75
75	chr1	3491302	3491506	205	*	chr1:3491302-3491506	8	6	4	6	9	9	4	4	5	5	10	9	7	7	10	8	5	7	7	10	10	7	6	chr1:3491302-3491506	NA	ARHGEF16	-36.719	MIR551A	69.284	0.112917	0.87948	0.267432	0.686385	-0.241154	0.746562	0.0434679	0.953782	6	6.5	7.25	8	6.75	8.25
76	chr1	3531414	3531709	296	*	chr1:3531414-3531709	14	19	13	20	19	13	14	14	19	19	14	8	21	23	17	19	18	24	25	19	15	11	11	chr1:3531414-3531709	NA	ARHGEF16	-76.831	MIR551A	29.081	-0.136231	0.771086	-0.136126	0.775716	0.0799817	0.873655	-0.532519	0.238769	16.5	15	15	20.3333	21.5	14
77	chr1	3624762	3624957	196	*	chr1:3624762-3624957	28	33	29	32	31	37	37	33	37	35	28	34	39	40	43	30	37	36	27	35	33	33	37	chr1:3624762-3624957	NA	MEGF6	-13.267	TPRG1L	0.035	0.176944	0.579128	0.134699	0.676876	-0.322157	0.316196	-0.236072	0.462124	30.5	34.5	33.5	40.6667	32.5	34.5
78	chr1	3650010	3650203	194	*	chr1:3650010-3650203	6	16	12	17	24	19	22	25	23	25	20	20	16	16	16	26	26	21	25	21	28	23	31	chr1:3650010-3650203	WRAP73	TPRG1L	-25.018	TP73	2.362	0.811722	0.0354506	0.779653	0.0475047	0.610753	0.118143	0.680307	0.084479	12.75	22.5	22	16	24.5	25.75
79	chr1	3747343	3747516	174	*	chr1:3747343-3747516	7	11	13	17	17	14	17	12	19	19	18	19	24	16	23	20	16	26	19	24	28	20	19	chr1:3747343-3747516	TP73-AS1	TP73	-94.778	CCDC27	4.885	0.318355	0.50413	0.637586	0.119706	-0.0521181	0.920039	0.114476	0.80632	12	15	18.75	21	20.25	22.75
80	chr1	3772437	3772703	267	*	chr1:3772437-3772703	26	44	8	62	75	69	84	74	105	107	98	88	60	44	40	62	64	72	91	112	111	82	80	chr1:3772437-3772703	NA	CCDC27	-20.036	SMIM1	0.058	1.08387	0.0741237	1.47493	0.0112124	0.588011	0.029091	0.999564	7.24229e-05	35	75.5	99.5	48	72.25	96.25
81	chr1	3787404	3787649	246	*	chr1:3787404-3787649	5	3	6	7	24	13	17	34	32	29	28	62	0	0	0	1	4	5	6	6	4	6	22	chr1:3787404-3787649	NA	SMIM1	-14.643	LRRC47	8.855	2.03289	2.26844e-05	2.80485	7.62771e-10	3.97536	0.00459648	4.97981	0.000120593	5.25	22	37.75	0	4	9.5
82	chr1	3796457	3796657	201	*	chr1:3796457-3796657	53	52	42	38	34	27	41	33	49	47	41	36	50	43	50	43	38	42	45	38	48	47	41	chr1:3796457-3796657	LRRC47	SMIM1	-23.696	CEP104	60.576	-0.452501	0.1016	-0.0963637	0.749476	-0.182013	0.560262	-0.131388	0.68196	46.25	33.75	43.25	47.6667	42	43.5
83	chr1	3857164	3857484	321	*	chr1:3857164-3857484	61	79	85	90	70	51	72	76	64	61	57	57	79	88	86	68	69	73	75	66	70	64	53	chr1:3857164-3857484	DFFB	LRRC47	-60.66	C1orf174	42.809	-0.226994	0.36797	-0.39715	0.0781447	-0.242719	0.295364	-0.413772	0.0707161	78.75	67.25	59.75	84.3333	71.25	63.25
84	chr1	3900171	3900946	776	*	chr1:3900171-3900946	297	275	313	299	227	179	221	233	150	138	174	166	271	288	281	206	213	235	261	143	147	157	176	chr1:3900171-3900946	LINC01134	DFFB	-42.904	LINC01346	39.666	-0.460573	0.00193522	-0.913457	7.31325e-10	-0.291318	0.0745143	-0.844885	3.14756e-08	296	215	157	280	228.75	155.75
85	chr1	5955741	5956002	262	*	chr1:5955741-5956002	0	0	1	0	15	11	16	12	44	36	37	47	0	0	0	0	0	1	1	2	1	5	4	chr1:5955741-5956002	NA	MIR4689	-93	KCNAB2	36.296	4.99642	2.4865e-06	6.52081	2.58999e-10	1.03415	0.693048	3.42407	0.0181593	0.25	13.5	41	0	0.5	3
86	chr1	5992407	5992695	289	*	chr1:5992407-5992695	81	73	81	58	86	85	79	87	72	70	63	69	79	70	73	75	85	78	71	67	59	66	63	chr1:5992407-5992695	NPHP4	KCNAB2	-0.109	CHD5	187.439	0.201313	0.373464	-0.0964502	0.698968	0.061878	0.827319	-0.214445	0.386043	73.25	84.25	68.5	74	77.25	63.75
87	chr1	6026139	6026352	214	*	chr1:6026139-6026352	104	65	104	53	57	52	55	52	61	72	41	50	52	56	51	57	49	54	48	46	66	39	48	chr1:6026139-6026352	NA	NPHP4	-33.666	CHD5	153.782	-0.591094	0.0287378	-0.538544	0.0697982	-0.0274043	0.935329	-0.0908815	0.787505	81.5	54	56	53	52	49.75
88	chr1	6028234	6028506	273	*	chr1:6028234-6028506	20	29	28	18	20	17	21	27	22	23	27	20	19	20	16	20	21	18	16	23	22	24	23	chr1:6028234-6028506	NA	NPHP4	-35.761	CHD5	151.628	-0.159312	0.693375	-0.0459847	0.909706	0.0322003	0.951607	0.324375	0.437667	23.75	21.25	23	18.3333	18.75	23
89	chr1	6127834	6128000	167	*	chr1:6127834-6128000	11	10	3	16	21	21	7	29	21	22	15	28	9	15	5	24	22	13	27	23	18	14	25	chr1:6127834-6128000	NA	NPHP4	-135.361	CHD5	52.134	0.947515	0.0672441	1.09103	0.0127316	1.14072	0.0178555	1.03343	0.0360315	10	19.5	21.5	9.66667	21.5	20
90	chr1	6148735	6148923	189	*	chr1:6148735-6148923	5	5	3	5	9	12	9	10	8	9	8	9	5	5	7	21	14	15	18	9	12	11	10	chr1:6148735-6148923	NA	NPHP4	-156.262	CHD5	31.211	1.12904	0.0442154	0.898412	0.132848	1.56377	0.00267241	0.870487	0.161027	4.5	10	8.5	5.66667	17	10.5
91	chr1	6199529	6199827	299	*	chr1:6199529-6199827	84	74	98	63	56	67	60	76	60	73	56	65	78	70	74	69	87	70	74	62	77	75	74	chr1:6199529-6199827	RPL22	CHD5	-19.395	LOC102724450	5.953	-0.299617	0.216525	-0.327684	0.16777	0.0193224	0.949179	-0.0394101	0.890202	79.75	64.75	63.5	74	75	72
92	chr1	6235979	6236154	176	*	chr1:6235979-6236154	6	8	11	15	18	21	21	16	23	23	17	20	9	9	9	24	19	16	22	24	25	24	18	chr1:6235979-6236154	ICMT	RNF207	-29.85	LINC00337	0.086	0.915894	0.0266413	1.0421	0.0105175	1.1587	0.00983886	1.32107	0.0027812	10	19	20.75	9	20.25	22.75
93	chr1	6260048	6260255	208	*	chr1:6260048-6260255	11	8	28	8	5	6	4	7	9	11	15	9	10	6	9	8	3	6	10	9	13	10	12	chr1:6260048-6260255	NA	HES3	-15.856	GPR153	0.72	-1.2938	0.0237776	-0.316891	0.577189	-0.298771	0.693048	0.393393	0.520032	13.75	5.5	11	8.33333	6.75	11
94	chr1	6358845	6359154	310	*	chr1:6358845-6359154	7	15	15	13	3	4	2	4	4	5	5	4	7	9	11	1	1	1	1	2	5	2	3	chr1:6358845-6359154	NA	GPR153	-97.87	ACOT7	34.612	-1.89816	0.00098828	-1.44613	0.00769368	-3.03119	0.000875412	-1.53311	0.0347982	12.5	3.25	4.5	9	1	3
95	chr1	6365180	6365334	155	*	chr1:6365180-6365334	3	7	8	4	6	6	7	8	12	7	11	6	16	19	21	16	13	21	16	12	10	22	19	chr1:6365180-6365334	NA	GPR153	-104.205	ACOT7	28.432	0.28896	0.679143	0.69626	0.246423	-0.176685	0.725165	-0.242286	0.635721	5.5	6.75	9	18.6667	16.5	15.75
96	chr1	6393348	6393506	159	*	chr1:6393348-6393506	16	31	8	25	23	24	23	28	23	36	29	29	25	24	23	21	14	12	27	15	17	24	27	chr1:6393348-6393506	NA	GPR153	-132.373	ACOT7	0.26	0.290024	0.510184	0.543507	0.172962	-0.372851	0.401337	-0.20811	0.638948	20	24.5	29.25	24	18.5	20.75
97	chr1	6414464	6414715	252	*	chr1:6414464-6414715	1	1	5	1	10	7	11	6	9	11	6	4	2	2	2	18	20	18	11	9	9	11	13	chr1:6414464-6414715	NA	ACOT7	-20.698	HES2	5.204	2.0123	0.00523852	1.83398	0.0172246	2.98382	2.7926e-05	2.29694	0.00286382	2	8.5	7.5	2	16.75	10.5
98	chr1	6460335	6460732	398	*	chr1:6460335-6460732	72	89	115	79	37	29	46	37	13	14	16	14	54	76	51	28	23	22	31	17	19	17	15	chr1:6460335-6460732	NA	MIR4252	-30.439	TNFRSF25	5.463	-1.24729	2.31735e-07	-2.62336	9.69051e-20	-1.20938	2.46393e-05	-1.81531	8.12101e-09	88.75	37.25	14.25	60.3333	26	17
99	chr1	6554502	6554658	157	*	chr1:6554502-6554658	20	15	12	19	12	17	20	17	29	29	25	20	21	20	18	16	12	18	17	25	22	16	22	chr1:6554502-6554658	NOL9	PLEKHG5	-34.441	TAS1R1	0.62	-3.36913e-16	1	0.637337	0.071735	-0.318096	0.488979	0.110721	0.815245	16.5	16.5	25.75	19.6667	15.75	21.25
100	chr1	6579819	6580092	274	*	chr1:6579819-6580092	48	39	31	54	52	57	55	51	52	51	54	52	53	46	49	49	51	49	45	62	54	38	54	chr1:6579819-6580092	ZBTB48	TAS1R1	-24.541	KLHL21	22.806	0.320636	0.233603	0.279976	0.304378	-0.0245064	0.943647	0.0756111	0.822985	43	53.75	52.25	49.3333	48.5	52
101	chr1	6601190	6601375	186	*	chr1:6601190-6601375	16	20	21	15	40	34	37	31	33	25	20	34	9	9	9	33	39	35	28	13	17	19	31	chr1:6601190-6601375	NA	ZBTB48	-21.199	KLHL21	1.523	0.973819	0.00113635	0.632882	0.0677591	1.89151	1.91993e-06	1.13469	0.0214131	18	35.5	28	9	33.75	20
102	chr1	6602847	6602990	144	*	chr1:6602847-6602990	10	15	5	14	20	22	21	24	32	21	22	18	16	11	12	14	13	15	31	12	11	14	17	chr1:6602847-6602990	KLHL21	ZBTB48	-22.856	PHF13	10.706	0.973645	0.0128934	1.0684	0.00870642	0.484345	0.36028	0.0537251	0.927763	11	21.75	23.25	13	18.25	13.5
103	chr1	6603369	6603880	512	*	chr1:6603369-6603880	19	15	16	18	12	14	7	8	10	11	9	7	24	26	17	12	19	12	11	12	11	13	10	chr1:6603369-6603880	NA	KLHL21	-0.471	PHF13	9.816	-0.721929	0.0898917	-0.868381	0.0408792	-0.720512	0.0924873	-0.946848	0.0270805	17	10.25	9.25	22.3333	13.5	11.5
104	chr1	6613495	6613772	278	*	chr1:6613495-6613772	58	86	58	96	80	87	88	95	106	103	104	95	73	74	81	87	76	70	102	94	89	84	105	chr1:6613495-6613772	PHF13	KLHL21	-10.597	THAP3	11.093	0.23125	0.367234	0.451823	0.0493188	0.139758	0.610779	0.290437	0.195157	74.5	87.5	102	76	83.75	93
105	chr1	6625049	6625223	175	*	chr1:6625049-6625223	25	21	31	22	18	22	14	17	14	23	15	18	16	24	22	17	20	22	22	19	16	20	19	chr1:6625049-6625223	NA	THAP3	-0.184	DNAJC11	76.683	-0.476105	0.183512	-0.496373	0.170364	-0.0291951	0.954724	-0.158311	0.736324	24.75	17.75	17.5	20.6667	20.25	18.5
106	chr1	6701785	6702034	250	*	chr1:6701785-6702034	5	15	8	19	24	27	25	21	17	25	30	29	20	16	19	23	21	26	27	27	27	36	28	chr1:6701785-6702034	DNAJC11	THAP3	-76.92	LOC100505887	22.711	1.03445	0.00913773	1.0916	0.00852737	0.401041	0.321663	0.680786	0.0641219	11.75	24.25	25.25	18.3333	24.25	29.5
107	chr1	6785021	6785423	403	*	chr1:6785021-6785423	174	163	195	163	158	155	170	168	148	133	152	130	157	170	185	167	165	170	166	162	138	177	145	chr1:6785021-6785423	CAMTA1	LOC100505887	-60.276	VAMP3	985.846	-0.0942063	0.613139	-0.303355	0.0762829	-0.0312946	0.889269	-0.134005	0.509791	173.75	162.75	140.75	170.667	167	155.5
108	chr1	6962480	6963454	975	*	chr1:6962480-6963454	0	3	4	3	19	9	13	6	44	39	33	28	2	6	2	34	43	25	13	95	145	104	100	chr1:6962480-6963454	NA	CAMTA1	-177.156	VAMP3	807.815	2.16418	0.00100066	3.76797	3.1271e-12	3.04549	1.02414e-06	4.9616	1.42472e-22	2.5	11.75	36	3.33333	28.75	111
109	chr1	7704590	7704724	135	*	chr1:7704590-7704724	16	15	39	25	17	12	20	21	26	24	15	29	18	18	24	22	13	17	17	20	22	19	19	chr1:7704590-7704724	NA	CAMTA1	-919.266	VAMP3	66.545	-0.436151	0.313128	-0.0151283	0.974864	-0.211877	0.661701	3.48134e-08	1	23.75	17.5	23.5	20	17.25	20
110	chr1	7771159	7771322	164	*	chr1:7771159-7771322	8	11	5	17	17	15	19	17	26	25	22	21	11	9	13	13	13	16	16	31	23	24	18	chr1:7771159-7771322	VAMP3	CAMTA1	-985.835	PER3	13.107	0.721249	0.105492	1.18471	0.00303792	0.394652	0.456413	1.11244	0.00976505	10.25	17	23.5	11	14.5	24
111	chr1	7783845	7784197	353	*	chr1:7783845-7784197	21	48	19	45	77	94	76	73	46	58	50	47	27	35	29	65	58	53	64	40	42	48	32	chr1:7783845-7784197	NA	VAMP3	-12.576	PER3	0.232	1.25893	1.73882e-05	0.591879	0.0749051	0.980625	0.000199784	0.414614	0.203259	33.25	80	50.25	30.3333	60	40.5
112	chr1	7930694	7931040	347	*	chr1:7930694-7931040	3	1	2	2	16	11	10	14	5	2	5	3	0	1	0	16	15	15	17	5	5	11	2	chr1:7930694-7931040	NA	UTS2	-77.203	TNFRSF9	12.125	2.59089	5.9324e-05	0.865147	0.344069	5.00805	4.31581e-05	3.49334	0.00921568	2	12.75	3.75	0.333333	15.75	5.75
113	chr1	7949121	7949318	198	*	chr1:7949121-7949318	8	7	3	6	29	28	29	34	32	36	33	36	2	2	2	26	28	23	24	18	20	24	25	chr1:7949121-7949318	NA	TNFRSF9	-5.956	PARK7	12.336	2.29439	1.40054e-08	2.48507	5.60824e-10	3.56939	1.35749e-07	3.32767	1.43514e-06	6	30	34.25	2	25.25	21.75
114	chr1	7954089	7954502	414	*	chr1:7954089-7954502	9	9	8	14	32	33	53	39	64	44	33	19	5	7	6	21	17	24	27	44	49	24	18	chr1:7954089-7954502	NA	TNFRSF9	-10.924	PARK7	7.152	1.95507	2.79362e-08	1.97652	1.7434e-06	1.8682	0.000112811	2.44662	2.27858e-06	10	39.25	40	6	22.25	33.75
115	chr1	7961351	7961737	387	*	chr1:7961351-7961737	119	135	138	140	139	153	130	138	150	144	137	159	126	131	143	130	127	126	120	130	124	152	156	chr1:7961351-7961737	PARK7	TNFRSF9	-18.186	ERRFI1	64.596	0.0738702	0.714821	0.14903	0.419307	-0.0843583	0.701309	0.0753745	0.737679	133	140	147.5	133.333	125.75	140.5
116	chr1	7982432	7982574	143	*	chr1:7982432-7982574	3	2	4	3	7	4	4	4	5	5	10	8	4	5	4	6	4	3	7	9	7	4	8	chr1:7982432-7982574	NA	PARK7	-20.778	ERRFI1	43.759	0.640532	0.425984	1.18693	0.0869106	0.201219	0.836042	0.670822	0.383979	3	4.75	7	4.33333	5	7
117	chr1	8026281	8026450	170	*	chr1:8026281-8026450	19	13	22	18	21	17	23	18	18	19	17	21	13	10	12	20	12	17	17	25	24	23	23	chr1:8026281-8026450	ERRFI1	PARK7	-64.627	LOC102724539	182.222	0.132802	0.758579	0.0584304	0.894296	0.495471	0.31634	1.01471	0.0137987	18	19.75	18.75	11.6667	16.5	23.75
118	chr1	8097489	8097638	150	*	chr1:8097489-8097638	0	1	1	1	15	15	15	17	34	52	27	31	0	1	0	13	9	10	7	29	24	29	26	chr1:8097489-8097638	NA	ERRFI1	-71.156	LOC102724539	111.034	4.11572	1.26988e-06	5.2909	1.2317e-10	4.35318	0.000575464	5.59189	1.03421e-06	0.75	15.5	36	0.333333	9.75	27
119	chr1	8152624	8153580	957	*	chr1:8152624-8153580	43	36	43	25	28	14	26	21	23	32	24	24	53	48	51	23	24	17	24	30	30	34	26	chr1:8152624-8153580	NA	ERRFI1	-126.291	LOC102724539	55.092	-0.719092	0.0266413	-0.510248	0.10293	-1.19851	2.90003e-05	-0.752365	0.00720101	36.75	22.25	25.75	50.6667	22	30
120	chr1	8182464	8182725	262	*	chr1:8182464-8182725	19	14	14	14	26	18	26	23	27	22	25	33	10	5	6	16	17	13	19	22	14	23	19	chr1:8182464-8182725	NA	ERRFI1	-156.131	LOC102724539	25.947	0.603634	0.0957596	0.80471	0.020313	1.20018	0.0187274	1.45425	0.00366492	15.25	23.25	26.75	7	16.25	19.5
121	chr1	8397082	8397296	215	*	chr1:8397082-8397296	2	3	0	1	22	19	16	11	11	14	12	9	2	2	2	17	24	23	12	7	12	11	10	chr1:8397082-8397296	NA	SLC45A1	-78.997	LOC102724552	27.349	3.37709	8.84634e-07	2.82934	0.000100781	3.16131	8.2556e-06	2.22747	0.00433459	1.5	17	11.5	2	19	10
122	chr1	8424326	8424666	341	*	chr1:8424326-8424666	20	12	13	6	49	32	35	29	10	9	11	9	13	9	8	57	47	47	43	17	14	16	12	chr1:8424326-8424666	LOC102724552	SLC45A1	-106.241	SNORD128	70.247	1.49391	2.70354e-05	-0.381738	0.46238	2.26218	8.25316e-10	0.552627	0.291939	12.75	36.25	9.75	10	48.5	14.75
123	chr1	8472709	8472909	201	*	chr1:8472709-8472909	3	2	1	1	11	9	6	9	9	5	6	7	6	4	4	16	19	19	19	12	12	11	12	chr1:8472709-8472909	NA	LOC102724552	-48.064	SNORD128	22.004	2.23597	0.00196764	1.87088	0.0164213	1.93909	0.000268026	1.30163	0.0329522	1.75	8.75	6.75	4.66667	18.25	11.75
124	chr1	8477337	8477590	254	*	chr1:8477337-8477590	0	0	1	1	29	44	31	29	32	29	22	18	0	0	1	22	17	20	21	19	15	20	15	chr1:8477337-8477590	NA	LOC102724552	-52.692	SNORD128	17.323	5.61101	1.08886e-09	5.24697	2.63301e-08	5.33069	1.15556e-05	4.99264	2.31419e-05	0.5	33.25	25.25	0.333333	20	17.25
125	chr1	8496030	8496280	251	*	chr1:8496030-8496280	0	0	2	0	33	38	28	29	15	15	15	10	0	0	0	37	39	32	34	9	13	15	8	chr1:8496030-8496280	NA	SNORD128	-1.117	RERE	321.36	5.56072	1.51934e-09	4.41235	7.34133e-06	6.98987	6.11273e-09	5.26799	1.88547e-05	0.5	32	13.75	0	35.5	11.25
126	chr1	8510161	8510431	271	*	chr1:8510161-8510431	4	8	3	4	5	1	3	5	3	2	1	2	21	17	12	14	14	15	21	6	6	5	8	chr1:8510161-8510431	NA	SNORD128	-15.248	RERE	307.209	-0.42572	0.61516	-1.195	0.158183	-0.0584091	0.919293	-1.39034	0.00808422	4.75	3.5	2	16.6667	16	6.25
127	chr1	8525525	8525807	283	*	chr1:8525525-8525807	9	4	7	4	71	70	51	59	36	38	18	29	6	5	4	62	82	60	57	33	23	19	27	chr1:8525525-8525807	NA	SNORD128	-30.612	RERE	291.833	3.35128	3.96743e-19	2.30322	1.23647e-07	3.66607	3.93715e-16	2.30853	6.9393e-06	6	62.75	30.25	5	65.25	25.5
128	chr1	8525978	8525986	9	*	chr1:8525978-8525986	26	20	14	20	12	10	11	6	5	7	9	6	32	34	24	12	5	12	7	13	9	5	11	chr1:8525978-8525986	NA	SNORD128	-31.065	RERE	291.654	-1.02517	0.0120944	-1.54691	0.000438023	-1.72181	3.13335e-05	-1.63972	8.91435e-05	20	9.75	6.75	30	9	9.5
129	chr1	8533221	8533405	185	*	chr1:8533221-8533405	2	1	1	1	3	5	4	3	4	4	3	4	2	1	2	17	8	12	12	10	4	14	12	chr1:8533221-8533405	NA	SNORD128	-38.308	RERE	284.235	1.49195	0.12282	1.4941	0.12194	2.78289	0.000448589	2.45906	0.00371475	1.25	3.75	3.75	1.66667	12.25	10
130	chr1	8540636	8540841	206	*	chr1:8540636-8540841	0	0	0	0	20	15	15	16	8	16	19	23	0	0	0	16	12	9	12	10	6	16	13	chr1:8540636-8540841	NA	SNORD128	-45.723	RERE	276.799	5.928	1.70697e-08	5.93342	2.98845e-08	5.54275	7.79141e-06	5.26067	2.1338e-05	0	16.5	16.5	0	12.25	11.25
131	chr1	8604136	8604412	277	*	chr1:8604136-8604412	2	1	2	1	54	50	41	53	44	38	46	52	1	1	1	68	68	59	62	41	37	49	39	chr1:8604136-8604412	NA	SNORD128	-109.223	RERE	213.228	4.89315	3.45769e-15	4.76369	4.06383e-14	5.77175	2.90916e-12	5.09542	7.63417e-10	1.5	49.5	45	1	64.25	41.5
132	chr1	8649101	8649266	166	*	chr1:8649101-8649266	0	0	0	0	14	14	11	9	13	14	13	11	0	1	0	10	15	10	9	6	6	10	13	chr1:8649101-8649266	NA	SNORD128	-154.188	RERE	168.374	5.49111	2.66602e-07	5.59585	1.65581e-07	4.51767	0.000312534	4.07526	0.00126152	0	12	12.75	0.333333	11	8.75
133	chr1	8701187	8701621	435	*	chr1:8701187-8701621	35	32	35	21	19	11	9	14	40	39	54	58	34	35	31	5	6	7	12	36	43	51	68	chr1:8701187-8701621	NA	SNORD128	-206.274	RERE	116.019	-1.20431	0.000576685	0.631717	0.027817	-2.13315	2.61597e-07	0.567081	0.0757256	30.75	13.25	47.75	33.3333	7.5	49.5
134	chr1	8817607	8817806	200	*	chr1:8817607-8817806	58	48	43	52	44	39	35	37	54	52	47	46	48	48	47	26	32	30	39	34	57	50	49	chr1:8817607-8817806	RERE	SNORD128	-322.694	MIR6728	48.784	-0.373471	0.149088	-0.0143769	0.961417	-0.584056	0.0420282	-0.00502975	0.989153	50.25	38.75	49.75	47.6667	31.75	47.5
135	chr1	8873725	8873883	159	*	chr1:8873725-8873883	2	5	3	4	27	19	24	20	14	17	13	11	0	1	1	24	23	21	27	17	17	13	11	chr1:8873725-8873883	NA	MIR6728	-7.135	ENO1-AS1	4.952	2.63561	1.25005e-07	1.93345	0.000478079	4.85649	1.12221e-06	4.09044	5.28546e-05	3.5	22.5	13.75	0.666667	23.75	14.5
136	chr1	8878660	8879048	389	*	chr1:8878660-8879048	55	71	52	70	97	80	77	81	96	106	86	89	79	70	69	80	73	81	73	88	98	102	97	chr1:8878660-8879048	ENO1-AS1	MIR6728	-12.07	ENO1	0.044	0.432533	0.048344	0.602526	0.00415989	0.0787055	0.775557	0.404411	0.0577332	62	83.75	94.25	72.6667	76.75	96.25
137	chr1	8899971	8900185	215	*	chr1:8899971-8900185	6	7	7	7	39	38	37	38	34	47	33	30	4	7	4	31	41	44	46	35	32	32	36	chr1:8899971-8900185	NA	ENO1	-20.879	CA6	45.649	2.46803	3.22655e-11	2.38954	9.28557e-10	2.98278	3.25967e-10	2.71129	1.92469e-08	6.75	38	36	5	40.5	33.75
138	chr1	8946562	8946833	272	*	chr1:8946562-8946833	0	0	0	0	12	11	19	15	8	17	11	20	1	3	1	11	10	14	15	29	25	26	17	chr1:8946562-8946833	NA	CA6	-0.728	SLC2A7	79.512	5.72415	6.86145e-08	5.71027	1.15051e-07	2.81296	0.000335232	3.71541	3.86187e-07	0	14.25	14	1.66667	12.5	24.25
139	chr1	8971054	8971347	294	*	chr1:8971054-8971347	6	8	3	7	8	9	11	12	19	12	15	11	16	16	16	15	17	22	16	23	25	23	22	chr1:8971054-8971347	NA	CA6	-25.22	SLC2A7	54.998	0.723906	0.192592	1.2285	0.0134811	0.128307	0.807505	0.534302	0.187426	6	10	14.25	16	17.5	23.25
140	chr1	9112005	9112228	224	*	chr1:9112005-9112228	0	0	0	0	6	6	12	11	15	23	25	20	0	1	0	5	6	3	5	23	14	43	37	chr1:9112005-9112228	NA	SLC2A5	-42.177	GPR157	16.942	5.04925	4.05125e-06	6.25862	2.54652e-09	3.37121	0.0134451	5.67176	9.69972e-07	0	8.75	20.75	0.333333	4.75	29.25
141	chr1	9122204	9122327	124	*	chr1:9122204-9122327	4	5	1	4	4	3	3	5	6	8	7	4	5	8	8	4	4	6	4	14	12	13	11	chr1:9122204-9122327	NA	SLC2A5	-52.376	GPR157	6.843	0.0959744	0.921074	0.812683	0.25503	-0.624095	0.412287	0.821289	0.1478	3.5	3.75	6.25	7	4.5	12.5
142	chr1	9129264	9129689	426	*	chr1:9129264-9129689	37	42	32	44	16	26	19	23	85	75	69	62	35	43	35	22	16	23	29	75	72	73	66	chr1:9129264-9129689	NA	GPR157	-0.094	MIR34A	22.088	-0.878699	0.00267878	0.905501	9.38351e-05	-0.739647	0.0250046	0.921012	0.000174034	38.75	21	72.75	37.6667	22.5	71.5
143	chr1	9315450	9315774	325	*	chr1:9315450-9315774	0	1	1	1	41	29	39	33	10	12	13	20	0	1	0	18	17	20	19	18	12	18	13	chr1:9315450-9315774	NA	SPSB1	-22.568	LOC100506022	113.222	5.26682	7.37351e-11	3.95135	6.84402e-06	5.22581	1.76848e-05	4.82612	5.20854e-05	0.75	35.5	13.75	0.333333	18.5	15.25
144	chr1	9413235	9413311	77	*	chr1:9413235-9413311	0	1	1	1	13	11	14	10	11	16	15	20	0	1	1	11	10	9	10	11	10	16	10	chr1:9413235-9413311	NA	SPSB1	-120.353	LOC100506022	15.685	3.75794	1.68588e-05	4.12058	1.85771e-06	3.65633	0.000619746	3.80001	0.000238831	0.75	12	15.5	0.666667	10	11.75
145	chr1	9426422	9426682	261	*	chr1:9426422-9426682	31	43	45	26	12	10	22	23	15	19	22	20	42	63	50	21	16	21	16	17	29	30	44	chr1:9426422-9426682	NA	SPSB1	-133.54	LOC100506022	2.314	-1.10463	0.00148211	-0.925856	0.0038877	-1.47445	2.04116e-06	-0.778708	0.0222911	36.25	16.75	19	51.6667	18.5	30
146	chr1	9428866	9429108	243	*	chr1:9428866-9429108	60	88	63	82	69	57	80	74	74	81	88	79	97	105	94	71	77	82	75	91	83	90	89	chr1:9428866-9429108	LOC100506022	SPSB1	-135.984	SLC25A33	110.361	-0.0652568	0.818844	0.135764	0.582756	-0.371121	0.076173	-0.16058	0.472612	73.25	70	80.5	98.6667	76.25	88.25
147	chr1	9539208	9539457	250	*	chr1:9539208-9539457	42	38	39	52	64	65	65	66	102	84	92	85	44	48	59	61	60	76	72	95	91	87	93	chr1:9539208-9539457	NA	LOC100506022	-110.212	SLC25A33	0.012	0.602495	0.00748834	1.08258	4.17383e-07	0.416832	0.108044	0.859466	0.0001095	42.75	65	90.75	50.3333	67.25	91.5
148	chr1	9588530	9588763	234	*	chr1:9588530-9588763	17	29	13	32	25	32	28	28	32	42	38	42	23	19	26	25	27	23	40	28	31	21	39	chr1:9588530-9588763	NA	SLC25A33	-49.061	TMEM201	0.111	0.310052	0.418072	0.753954	0.0216131	0.340979	0.398924	0.389219	0.320653	22.75	28.25	38.5	22.6667	28.75	29.75
149	chr1	9627095	9627280	186	*	chr1:9627095-9627280	19	30	18	31	27	24	30	25	23	37	33	28	25	28	26	25	17	22	21	30	34	29	30	chr1:9627095-9627280	NA	TMEM201	-38.221	PIK3CD	24.452	0.112473	0.775441	0.302177	0.394134	-0.307716	0.438736	0.222275	0.547517	24.5	26.5	30.25	26.3333	21.25	30.75
150	chr1	9629181	9630022	842	*	chr1:9629181-9630022	30	23	23	26	34	24	34	34	38	56	52	43	33	33	27	26	14	26	28	64	66	53	49	chr1:9629181-9630022	NA	TMEM201	-40.307	PIK3CD	21.71	0.30315	0.353266	0.885441	0.00130607	-0.397389	0.299566	0.899327	0.0011339	25.5	31.5	47.25	31	23.5	58
151	chr1	9717639	9717946	308	*	chr1:9717639-9717946	27	39	35	37	48	42	54	54	56	66	44	47	53	55	36	47	35	46	62	83	91	74	73	chr1:9717639-9717946	NA	PIK3CD-AS2	-30.065	CLSTN1	106.58	0.518648	0.0459872	0.623461	0.0189517	-0.0150461	0.970687	0.738596	0.00274031	34.5	49.5	53.25	48	47.5	80.25
152	chr1	9721797	9721979	183	*	chr1:9721797-9721979	8	17	8	14	13	13	9	11	6	8	9	3	16	20	13	14	14	15	12	10	8	7	4	chr1:9721797-9721979	NA	PIK3CD-AS2	-34.223	CLSTN1	102.547	-0.0306315	0.95845	-0.839399	0.12266	-0.246306	0.634929	-1.15226	0.0269734	11.75	11.5	6.5	16.3333	13.75	7.25
153	chr1	9728618	9729125	508	*	chr1:9728618-9729125	22	15	19	14	79	55	64	53	34	28	16	20	49	40	46	75	79	63	72	44	40	29	32	chr1:9728618-9729125	NA	PIK3CD-AS2	-41.044	CLSTN1	95.401	1.83169	8.89991e-11	0.481409	0.212476	0.681201	0.00425768	-0.310333	0.328443	17.5	62.75	24.5	45	72.25	36.25
154	chr1	9867585	9867730	146	*	chr1:9867585-9867730	4	6	3	6	7	4	4	8	8	10	9	8	6	6	6	6	5	5	3	12	8	6	6	chr1:9867585-9867730	NA	CLSTN1	-43.059	CTNNBIP1	42.528	0.268616	0.724582	0.863472	0.144337	-0.329734	0.697073	0.404824	0.577036	4.75	5.75	8.75	6	4.75	8
155	chr1	9903842	9904184	343	*	chr1:9903842-9904184	0	0	0	0	48	38	30	24	30	39	26	31	0	0	0	20	27	10	12	2	4	2	2	chr1:9903842-9904184	NA	CLSTN1	-79.316	CTNNBIP1	6.074	6.93616	2.2804e-11	6.82714	4.70954e-11	5.99373	1.38472e-06	3.1877	0.0306728	0	35	31.5	0	17.25	2.5
156	chr1	9910230	9910706	477	*	chr1:9910230-9910706	136	143	117	136	128	141	146	133	152	164	164	164	158	129	143	120	124	130	139	150	155	155	162	chr1:9910230-9910706	CTNNBIP1	CLSTN1	-85.704	NMNAT1	32.217	0.0426733	0.839238	0.275171	0.10641	-0.160173	0.441737	0.117326	0.555566	133	137	161	143.333	128.25	155.5
157	chr1	9943273	9943490	218	*	chr1:9943273-9943490	15	22	14	29	28	29	35	24	56	41	43	42	23	17	19	25	23	22	23	40	41	42	46	chr1:9943273-9943490	LZIC	NMNAT1	-0.35	MIR5697	23.891	0.532166	0.129891	1.17859	0.000101591	0.24003	0.578338	1.09598	0.000539132	20	29	45.5	19.6667	23.25	42.25
158	chr1	9950436	9950572	137	*	chr1:9950436-9950572	3	5	7	6	12	9	10	8	14	14	16	13	7	7	12	9	10	12	12	20	15	18	16	chr1:9950436-9950572	NA	LZIC	-7.009	MIR5697	16.809	0.876197	0.119237	1.41764	0.00431744	0.306802	0.63137	0.978555	0.04708	5.25	9.75	14.25	8.66667	10.75	17.25
159	chr1	10032669	10033097	429	*	chr1:10032669-10033097	77	121	68	111	119	122	133	127	86	105	97	116	114	110	101	104	111	124	136	93	105	86	121	chr1:10032669-10033097	UBE4B	RBP7	-35.472	KIF1B	177.609	0.408934	0.0752031	0.0994419	0.720782	0.132216	0.572917	-0.097301	0.694873	94.25	125.25	101	108.333	118.75	101.25
160	chr1	10170216	10170519	304	*	chr1:10170216-10170519	1	0	0	0	33	32	27	37	35	46	39	50	0	1	0	41	42	35	29	34	37	41	40	chr1:10170216-10170519	NA	UBE4B	-137.233	KIF1B	40.187	6.17476	2.21808e-09	6.56822	1.94979e-10	6.14933	2.47412e-07	6.04748	7.24053e-08	0.25	32.25	42.5	0.333333	36.75	38
161	chr1	10210320	10210523	204	*	chr1:10210320-10210523	21	33	25	54	39	39	50	50	58	51	52	52	33	37	41	33	34	38	34	58	54	50	41	chr1:10210320-10210523	NA	UBE4B	-177.337	KIF1B	0.183	0.417697	0.22286	0.675534	0.0273504	-0.0901672	0.81017	0.453707	0.118042	33.25	44.5	53.25	37	34.75	50.75
162	chr1	10398729	10399101	373	*	chr1:10398729-10399101	86	72	64	80	69	71	69	82	79	86	75	79	73	62	69	68	73	71	70	98	99	82	74	chr1:10398729-10399101	PGD	MIR1273D	-171.011	APITD1	31.001	-0.053383	0.837624	0.0788034	0.74428	0.0519727	0.860325	0.374885	0.110308	75.5	72.75	79.75	68	70.5	88.25
163	chr1	10472456	10472655	200	*	chr1:10472456-10472655	22	19	28	23	29	28	21	26	31	29	29	30	23	27	25	22	26	32	24	28	25	29	36	chr1:10472456-10472655	DFFA	CORT	-22.737	PEX14	2.291	0.17577	0.636993	0.369137	0.25375	0.0562857	0.903505	0.237142	0.536616	23	26	29.75	25	26	29.5
164	chr1	10474863	10475004	142	*	chr1:10474863-10475004	22	23	25	19	25	19	26	21	25	29	25	22	21	23	20	21	25	26	24	32	26	31	20	chr1:10474863-10475004	PEX14	DFFA	-2.307	CASZ1	321.672	0.03185	0.940395	0.181349	0.615604	0.168964	0.698409	0.350365	0.376579	22.25	22.75	25.25	21.3333	24	27.25
165	chr1	10495234	10495410	177	*	chr1:10495234-10495410	4	4	4	3	29	20	17	23	18	24	26	27	7	7	7	19	20	16	18	22	23	24	30	chr1:10495234-10495410	NA	PEX14	-20.288	CASZ1	301.266	2.52345	2.83218e-07	2.61854	8.45483e-08	1.36696	0.00439063	1.79635	9.35744e-05	3.75	22.25	23.75	7	18.25	24.75
166	chr1	10496047	10496256	210	*	chr1:10496047-10496256	2	2	1	1	0	1	1	1	1	0	0	1	5	10	4	2	4	5	4	1	3	2	2	chr1:10496047-10496256	NA	PEX14	-21.101	CASZ1	300.42	-0.891342	0.530939	-1.37576	0.348392	-0.736818	0.374442	-1.58329	0.0739609	1.5	0.75	0.5	6.33333	3.75	2
167	chr1	10507431	10507614	184	*	chr1:10507431-10507614	7	11	8	8	7	7	5	8	15	10	13	12	8	11	8	4	5	6	4	12	10	9	12	chr1:10507431-10507614	NA	PEX14	-32.485	CASZ1	289.062	-0.326771	0.592782	0.549101	0.261461	-0.905332	0.17137	0.251953	0.690291	8.5	6.75	12.5	9	4.75	10.75
168	chr1	10510998	10511153	156	*	chr1:10510998-10511153	15	14	13	10	36	42	44	37	33	34	46	37	14	11	7	32	36	38	35	22	27	36	40	chr1:10510998-10511153	NA	PEX14	-36.052	CASZ1	285.523	1.60132	2.34741e-07	1.51749	2.66455e-06	1.71199	5.62412e-06	1.53276	0.000256472	13	39.75	37.5	10.6667	35.25	31.25
169	chr1	10932204	10932425	222	*	chr1:10932204-10932425	1	3	0	0	10	13	10	11	11	9	12	8	2	3	1	13	14	10	15	20	25	18	21	chr1:10932204-10932425	NA	CASZ1	-135.528	C1orf127	49.612	3.28387	5.48388e-05	3.15341	0.000175285	2.62465	0.000351088	3.27779	2.2816e-06	1	11	10	2	13	21
170	chr1	10940138	10940370	233	*	chr1:10940138-10940370	0	0	1	1	13	11	12	11	16	6	5	9	0	1	2	19	17	13	15	28	30	14	19	chr1:10940138-10940370	NA	CASZ1	-143.462	C1orf127	41.667	4.18721	2.0263e-05	3.81502	0.000277368	3.82143	2.07931e-05	4.24862	1.26827e-06	0.5	11.75	9	1	16	22.75
171	chr1	11012263	11012636	374	*	chr1:11012263-11012636	44	32	56	36	50	37	35	43	37	40	39	42	39	32	38	39	38	43	37	43	41	40	37	chr1:11012263-11012636	TARDBP	C1orf127	-30.226	MASP2	34.603	-0.0258693	0.943723	-0.0881357	0.784965	0.110992	0.757302	0.146962	0.665044	42	41.25	39.5	36.3333	39.25	40.25
172	chr1	11037706	11037861	156	*	chr1:11037706-11037861	9	6	4	4	8	4	7	7	9	8	18	13	9	7	8	10	7	8	5	9	10	17	16	chr1:11037706-11037861	NA	TARDBP	-25.084	MASP2	9.378	0.172952	0.812392	1.0424	0.0550372	-0.0916618	0.908514	0.688065	0.227364	5.75	6.5	12	8	7.5	13
173	chr1	11060081	11060222	142	*	chr1:11060081-11060222	9	29	9	30	36	27	36	46	36	28	29	46	27	20	22	36	28	29	49	29	26	19	34	chr1:11060081-11060222	NA	SRM	-0.047	LOC105376736	39.453	0.903358	0.0273021	0.84322	0.0425	0.622702	0.0827949	0.229479	0.582622	19.25	36.25	34.75	23	35.5	27
174	chr1	11099812	11099978	167	*	chr1:11099812-11099978	13	16	16	14	21	17	21	19	19	22	25	18	13	17	20	17	20	14	16	12	21	21	17	chr1:11099812-11099978	EXOSC10	LOC105376736	-0.137	MTOR-AS1	43.92	0.399428	0.308811	0.505565	0.181932	0.00714	0.990169	0.0898594	0.867912	14.75	19.5	21	16.6667	16.75	17.75
175	chr1	11262522	11262879	358	*	chr1:11262522-11262879	120	120	129	115	110	121	123	121	106	124	144	153	120	106	121	150	144	138	122	98	116	130	121	chr1:11262522-11262879	MTOR	ANGPTL7	-73.233	UBIAD1	10.319	-0.0270308	0.900625	0.122528	0.565504	0.259503	0.190694	0.00724071	0.977314	121	118.75	131.75	115.667	138.5	116.25
176	chr1	11272973	11273443	471	*	chr1:11272973-11273443	17	25	23	35	40	45	47	42	37	41	46	51	20	24	27	42	36	41	42	39	37	44	42	chr1:11272973-11273443	UBIAD1	MTOR	-10.422	DISP3	205.795	0.794789	0.00518332	0.802901	0.0065557	0.762723	0.0132507	0.770333	0.0142593	25	43.5	43.75	23.6667	40.25	40.5
177	chr1	11664151	11664253	103	*	chr1:11664151-11664253	14	8	18	10	7	4	6	7	9	14	11	11	7	7	8	6	4	8	5	12	15	11	13	chr1:11664151-11664253	NA	FBXO6	-0.058	MAD2L2	27.368	-1.04101	0.0442646	-0.150135	0.776472	-0.344524	0.652857	0.784029	0.159931	12.5	6	11.25	7.33333	5.75	12.75
178	chr1	11681175	11681513	339	*	chr1:11681175-11681513	27	29	24	27	34	29	22	27	30	36	28	33	24	29	26	23	21	21	27	30	34	30	39	chr1:11681175-11681513	NA	FBXO6	-17.082	MAD2L2	10.108	0.0655144	0.862765	0.245938	0.441631	-0.194219	0.63917	0.334331	0.343365	26.75	28	31.75	26.3333	23	33.25
179	chr1	11719388	11719958	571	*	chr1:11719388-11719958	26	20	19	19	17	14	10	12	11	8	10	12	27	26	22	12	14	14	12	12	10	11	11	chr1:11719388-11719958	NA	DRAXIN	-27.664	AGTRAP	16.127	-0.658525	0.0850906	-1.02471	0.00901596	-0.936822	0.0153182	-1.17197	0.00391362	21	13.25	10.25	25	13	11
180	chr1	11735972	11736198	227	*	chr1:11735972-11736198	12	13	11	10	11	11	9	11	14	21	11	8	10	11	11	7	14	9	13	16	14	14	18	chr1:11735972-11736198	AGTRAP	DRAXIN	-44.248	C1orf167	25.995	-0.12965	0.811179	0.228534	0.651037	0.0110951	0.987794	0.532012	0.289845	11.5	10.5	13.5	10.6667	10.75	15.5
181	chr1	11805891	11806451	561	*	chr1:11805891-11806451	137	117	122	107	117	105	97	90	145	131	146	140	117	112	109	97	108	100	90	113	125	122	121	chr1:11805891-11806451	MTHFR	LOC102724659	-26.272	NPPA-AS1	33.868	-0.239392	0.231203	0.21814	0.236932	-0.189891	0.377263	0.0937851	0.666629	120.75	102.25	140.5	112.667	98.75	120.25
182	chr1	11907855	11908178	324	*	chr1:11907855-11908178	47	29	46	28	42	24	25	23	18	16	20	15	31	30	30	30	34	30	26	22	13	19	19	chr1:11907855-11908178	RNU5E-1	NPPB	-48.92	KIAA2013	18.25	-0.393284	0.260308	-1.11256	0.000606057	-0.0158713	0.970508	-0.727257	0.0448517	37.5	28.5	17.25	30.3333	30	18.25
183	chr1	11908217	11908617	401	*	chr1:11908217-11908617	86	54	93	64	202	188	150	156	133	148	126	149	65	40	62	222	255	179	193	104	106	123	133	chr1:11908217-11908617	NA	RNU5E-1	-0.063	KIAA2013	17.811	1.22465	8.42427e-09	0.901963	1.59271e-05	1.92573	1.30576e-17	1.06166	4.50252e-06	74.25	174	139	55.6667	212.25	116.5
184	chr1	11909528	11909776	249	*	chr1:11909528-11909776	21	21	37	19	97	71	51	80	45	57	74	78	26	16	23	110	129	61	73	45	36	63	48	chr1:11909528-11909776	NA	RNU5E-1	-1.374	KIAA2013	16.652	1.59941	4.5158e-08	1.36582	3.80149e-06	2.09317	7.92638e-10	1.13942	0.000547935	24.5	74.75	63.5	21.6667	93.25	48
185	chr1	11926397	11926576	180	*	chr1:11926397-11926576	21	8	10	17	14	16	20	21	20	21	18	21	8	7	10	14	19	16	14	21	22	16	22	chr1:11926397-11926576	KIAA2013	RNU5E-1	-18.243	PLOD1	8.091	0.338788	0.460179	0.509673	0.21864	0.90832	0.0687322	1.2633	0.00672222	14	17.75	20	8.33333	15.75	20.25
186	chr1	11934565	11934730	166	*	chr1:11934565-11934730	11	21	8	20	24	24	16	16	23	38	29	28	23	20	18	14	13	20	17	29	26	26	27	chr1:11934565-11934730	PLOD1	KIAA2013	-8.137	MFN2	45.451	0.410801	0.350435	0.967316	0.00899587	-0.343295	0.448938	0.405997	0.287727	15	20	29.5	20.3333	16	27
187	chr1	11980091	11980472	382	*	chr1:11980091-11980472	37	54	45	69	98	108	106	116	95	72	88	94	50	51	55	90	87	93	84	70	61	82	85	chr1:11980091-11980472	MFN2	PLOD1	-45.424	MIIP	38.77	1.0584	1.13356e-06	0.764757	0.00140658	0.76542	0.000336412	0.516839	0.0360123	51.25	107	87.25	52	88.5	74.5
188	chr1	12019226	12019560	335	*	chr1:12019226-12019560	86	77	100	79	73	78	74	77	85	78	74	88	74	76	77	83	68	71	79	80	87	78	80	chr1:12019226-12019560	MIIP	MFN2	-39.045	MIR6729	9.598	-0.178999	0.420234	-0.0733723	0.758306	-0.00794932	0.979112	0.102432	0.685472	85.5	75.5	81.25	75.6667	75.25	81.25
189	chr1	12040495	12040749	255	*	chr1:12040495-12040749	0	1	0	0	38	43	36	34	65	59	52	68	0	0	0	14	20	14	9	17	13	20	30	chr1:12040495-12040749	NA	MIR6729	-11.337	TNFRSF8	22.628	6.3872	5.26747e-10	7.05598	5.76971e-12	5.74487	3.44926e-06	6.03426	5.79134e-07	0.25	37.75	61	0	14.25	20
190	chr1	12047237	12047563	327	*	chr1:12047237-12047563	2	2	0	2	44	36	41	42	35	38	33	50	1	1	1	31	41	26	24	35	27	34	38	chr1:12047237-12047563	NA	MIR6729	-18.079	TNFRSF8	15.814	4.61881	1.91644e-13	4.55935	1.06407e-12	4.72415	4.99221e-08	4.79696	1.1006e-08	1.5	40.75	39	1	30.5	33.5
191	chr1	12052068	12052286	219	*	chr1:12052068-12052286	1	1	1	0	12	18	13	15	36	44	32	32	0	1	0	2	2	2	3	24	16	20	16	chr1:12052068-12052286	NA	MIR6729	-22.91	TNFRSF8	11.091	4.02108	2.73739e-06	5.29706	7.52696e-11	2.3496	0.132233	5.12003	1.26641e-05	0.75	14.5	36	0.333333	2.25	19
192	chr1	12067992	12068170	179	*	chr1:12067992-12068170	0	1	0	0	31	27	31	30	27	35	25	30	0	0	0	17	17	18	9	7	10	16	17	chr1:12067992-12068170	NA	TNFRSF8	-4.615	MIR7846	98.773	6.06748	4.2643e-09	6.06443	5.21961e-09	5.83845	2.20361e-06	5.40225	1.14453e-05	0.25	29.75	29.25	0	15.25	12.5
193	chr1	12157439	12157589	151	*	chr1:12157439-12157589	3	5	3	4	16	9	14	16	13	12	17	19	1	1	1	13	16	14	9	7	8	9	8	chr1:12157439-12157589	NA	TNFRSF8	-94.062	MIR7846	9.354	1.8364	0.000637349	1.98513	0.000191791	3.52931	0.000121695	2.80037	0.00399691	3.75	13.75	15.25	1	13	8
194	chr1	12161930	12162072	143	*	chr1:12161930-12162072	15	20	15	20	20	26	25	27	35	49	33	27	2	3	4	13	14	14	15	43	43	31	31	chr1:12161930-12162072	NA	TNFRSF8	-98.553	MIR7846	4.871	0.481951	0.172712	1.03356	0.00141746	2.17646	0.000628722	3.54133	7.08249e-10	17.5	24.5	36	3	14	37
195	chr1	12173742	12174067	326	*	chr1:12173742-12174067	122	100	64	81	13	17	12	19	15	16	13	10	93	104	84	13	9	13	14	7	18	8	13	chr1:12173742-12174067	NA	TNFRSF1B	-6.739	MIR4632	17.646	-2.57166	1.54615e-17	-2.7461	8.27015e-19	-2.92079	1.35011e-22	-3.00403	5.59579e-21	91.75	15.25	13.5	93.6667	12.25	11.5
196	chr1	12178026	12178358	333	*	chr1:12178026-12178358	104	105	115	68	72	69	74	77	19	23	29	38	89	93	65	49	60	68	51	15	19	19	17	chr1:12178026-12178358	NA	TNFRSF1B	-11.023	MIR4632	13.355	-0.423568	0.0597374	-1.83725	1.08344e-11	-0.529013	0.0345186	-2.2211	2.63704e-14	98	73	27.25	82.3333	57	17.5
197	chr1	12179147	12179334	188	*	chr1:12179147-12179334	60	64	46	44	25	22	24	26	15	13	8	15	55	71	42	31	35	28	29	24	28	23	17	chr1:12179147-12179334	NA	TNFRSF1B	-12.144	MIR4632	12.379	-1.13595	1.57907e-05	-2.05479	8.14826e-11	-0.861347	0.00279103	-1.27548	4.65595e-05	53.5	24.25	12.75	56	30.75	23
198	chr1	12204205	12204391	187	*	chr1:12204205-12204391	1	2	2	1	16	17	15	13	0	1	2	0	0	2	1	10	10	12	11	2	3	0	1	chr1:12204205-12204391	NA	MIR4632	-12.492	VPS13D	25.648	3.22812	2.20968e-06	-0.888745	0.532081	3.26369	0.000489942	0.508095	0.761218	1.5	15.25	0.75	1	10.75	1.5
199	chr1	12229924	12230055	132	*	chr1:12229924-12230055	7	21	4	19	20	18	18	16	14	23	20	16	21	12	17	15	12	15	18	18	19	19	17	chr1:12229924-12230055	VPS13D	MIR4632	-38.211	SNORA59A	277.191	0.490729	0.331027	0.510254	0.313637	-0.150739	0.782092	0.129581	0.798932	12.75	18	18.25	16.6667	15	18.25
200	chr1	12296703	12296913	211	*	chr1:12296703-12296913	0	0	0	0	22	25	23	20	20	21	27	26	0	0	0	20	25	19	20	24	20	26	32	chr1:12296703-12296913	NA	VPS13D	-66.664	SNORA59A	210.333	6.35037	1.02443e-09	6.43044	7.4164e-10	6.27942	2.42772e-07	6.36857	8.86885e-08	0	22.5	23.5	0	21	25.5
201	chr1	12434307	12434513	207	*	chr1:12434307-12434513	3	3	3	3	16	17	18	19	9	14	18	13	4	5	4	27	31	32	28	33	37	39	39	chr1:12434307-12434513	NA	VPS13D	-204.268	SNORA59A	72.733	2.49097	3.24082e-06	2.12024	0.000266244	2.73039	7.46841e-08	3.04124	1.08821e-09	3	17.5	13.5	4.33333	29.5	37
202	chr1	12435717	12435958	242	*	chr1:12435717-12435958	0	1	1	1	33	45	35	37	45	68	41	44	1	1	1	42	40	39	30	56	46	44	45	chr1:12435717-12435958	NA	VPS13D	-205.678	SNORA59A	71.288	5.34346	3.3332e-11	5.73596	1.10416e-12	5.02585	3.54294e-09	5.29081	1.10838e-10	0.75	37.5	49.5	1	37.75	47.75
203	chr1	12449506	12449786	281	*	chr1:12449506-12449786	7	6	8	4	49	43	46	45	35	35	51	43	18	20	13	55	50	45	52	46	40	55	53	chr1:12449506-12449786	NA	VPS13D	-219.467	SNORA59A	57.46	2.84245	2.86346e-14	2.68447	9.27935e-12	1.56296	5.65818e-07	1.50171	4.27704e-06	6.25	45.75	41	17	50.5	48.5
204	chr1	12473340	12473579	240	*	chr1:12473340-12473579	2	1	3	2	14	12	10	14	9	8	7	9	2	3	3	18	19	21	18	13	11	9	7	chr1:12473340-12473579	NA	VPS13D	-243.301	SNORA59A	33.667	2.56356	6.91058e-05	1.97606	0.00553344	2.77428	1.02059e-05	1.84113	0.0117983	2	12.5	8.25	2.66667	19	10
205	chr1	12510774	12511059	286	*	chr1:12510774-12511059	30	21	28	26	48	42	35	52	47	41	31	34	48	45	32	53	60	54	59	43	46	59	61	chr1:12510774-12511059	NA	SNORA59A	-3.528	MIR6730	67.964	0.749571	0.0065589	0.540276	0.070302	0.437946	0.112639	0.324916	0.293616	26.25	44.25	38.25	41.6667	56.5	52.25
206	chr1	12519030	12519271	242	*	chr1:12519030-12519271	0	0	1	0	24	24	18	16	7	5	6	4	1	0	0	23	27	15	21	7	14	6	13	chr1:12519030-12519271	NA	SNORA59A	-11.784	MIR6730	59.752	5.56147	1.04179e-07	3.77873	0.00114274	5.42475	8.35052e-06	4.25157	0.000656599	0.25	20.5	5.5	0.333333	21.5	10
207	chr1	12604461	12604614	154	*	chr1:12604461-12604614	10	13	9	8	25	29	25	26	36	32	33	33	7	7	5	30	36	37	39	39	35	36	34	chr1:12604461-12604614	NA	MIR6730	-25.438	DHRS3	13.117	1.37969	0.000121787	1.72985	5.68646e-07	2.46216	2.13369e-08	2.47383	2.20605e-08	10	26.25	33.5	6.33333	35.5	36
208	chr1	12618071	12618497	427	*	chr1:12618071-12618497	9	8	3	10	11	12	7	9	12	15	7	7	12	12	12	12	16	11	11	20	21	11	16	chr1:12618071-12618497	NA	DHRS3	-0.34	AADACL4	26.05	0.372158	0.527082	0.442896	0.444691	0.0583052	0.927068	0.496077	0.318155	7.5	9.75	10.25	12	12.5	17
209	chr1	13702866	13703079	214	*	chr1:13702866-13703079	89	101	105	62	18	15	13	14	11	22	24	22	34	36	25	7	10	5	4	12	12	18	8	chr1:13702866-13703079	NA	PRDM2	-2.626	KAZN	895.638	-2.55722	6.88062e-19	-2.16362	4.5991e-14	-2.26172	2.96223e-07	-1.32759	0.000710301	89.25	15	19.75	31.6667	6.5	12.5
210	chr1	13730824	13731181	358	*	chr1:13730824-13731181	69	65	50	51	36	32	29	30	18	28	49	44	66	72	51	40	33	37	43	50	44	55	61	chr1:13730824-13731181	NA	PRDM2	-30.584	KAZN	867.536	-0.884116	0.000322515	-0.75302	0.0155708	-0.717546	0.00593931	-0.261974	0.353346	58.75	31.75	34.75	63	38.25	52.5
211	chr1	13737507	13737686	180	*	chr1:13737507-13737686	0	1	0	2	11	13	13	10	3	4	5	6	2	1	2	16	17	13	9	2	6	4	6	chr1:13737507-13737686	NA	PRDM2	-37.267	KAZN	861.031	3.72791	2.10663e-05	2.39153	0.0225944	2.94711	0.000149625	1.34561	0.187532	0.75	11.75	4.5	1.66667	13.75	4.5
212	chr1	13749122	13749150	29	*	chr1:13749122-13749150	3	8	3	6	4	5	3	4	1	3	4	3	5	6	4	4	3	3	6	2	2	4	3	chr1:13749122-13749150	NA	PRDM2	-48.882	KAZN	849.567	-	-	-	-	-	-	-	-	5	4	2.75	5	4	2.75
213	chr1	13749277	13749442	166	*	chr1:13749277-13749442	19	31	21	28	17	22	30	19	22	25	22	24	26	22	27	26	21	22	20	31	21	31	29	chr1:13749277-13749442	NA	PRDM2	-49.037	KAZN	849.275	-0.168694	0.676225	-0.0896191	0.816654	-0.167196	0.697782	0.162329	0.692664	24.75	22	23.25	25	22.25	28
214	chr1	14969130	14969337	208	*	chr1:14969130-14969337	1	2	1	1	7	11	14	6	8	8	10	6	0	3	1	6	11	14	14	9	31	11	16	chr1:14969130-14969337	NA	KAZN	-370.413	TMEM51-AS1	183.127	2.79139	0.000402146	2.5565	0.00164937	2.95283	0.000715592	3.45476	6.30603e-05	1.25	9.5	8	1.33333	11.25	16.75
215	chr1	15112291	15112511	221	*	chr1:15112291-15112511	1	1	0	0	11	10	8	7	26	33	25	24	0	1	0	5	5	5	4	22	30	26	23	chr1:15112291-15112511	NA	KAZN	-513.574	TMEM51-AS1	39.953	3.81837	0.000167135	5.34292	1.10442e-08	3.37396	0.0130046	5.50131	1.7215e-06	0.5	9	27	0.333333	4.75	25.25
216	chr1	15231740	15231972	233	*	chr1:15231740-15231972	1	0	0	0	26	19	19	17	19	29	26	22	0	0	0	30	40	26	21	17	22	36	32	chr1:15231740-15231972	NA	C1orf195	-60.116	FHAD1	15.3	5.54538	1.12622e-07	5.79551	2.93135e-08	6.72117	3.0735e-08	6.42194	8.03698e-08	0.25	20.25	24	0	29.25	26.75
217	chr1	15249118	15249406	289	*	chr1:15249118-15249406	5	2	3	1	7	9	12	7	14	18	11	7	2	2	3	16	23	14	17	21	32	25	31	chr1:15249118-15249406	NA	FHAD1	-1.846	EFHD2	160.489	1.62155	0.0136352	2.12686	0.000675977	2.83796	2.38206e-05	3.44291	9.00458e-08	2.75	8.75	12.5	2.33333	17.5	27.25
218	chr1	15409462	15409598	137	*	chr1:15409462-15409598	29	43	38	37	12	17	6	14	11	8	6	8	29	36	33	8	12	7	9	9	6	9	7	chr1:15409462-15409598	NA	FHAD1	-162.19	EFHD2	0.297	-1.57206	3.08921e-06	-2.13532	5.45555e-09	-1.84533	2.33104e-06	-2.05163	7.49816e-07	36.75	12.25	8.25	32.6667	9	7.75
219	chr1	15409634	15409926	293	*	chr1:15409634-15409926	9	24	27	20	15	21	17	17	19	16	14	15	21	17	20	13	10	10	13	13	15	11	12	chr1:15409634-15409926	EFHD2	FHAD1	-162.362	CTRC	28.516	-0.190823	0.679143	-0.318834	0.465445	-0.743206	0.0913158	-0.593976	0.184636	20	17.5	16	19.3333	11.5	12.75
220	chr1	15417517	15417769	253	*	chr1:15417517-15417769	24	38	46	36	11	11	14	16	10	12	4	7	12	12	11	8	8	6	7	6	11	2	6	chr1:15417517-15417769	NA	EFHD2	-7.622	CTRC	20.673	-1.45769	1.40743e-05	-2.10335	6.31222e-08	-0.67752	0.234588	-0.880636	0.159194	36	13	8.25	11.6667	7.25	6.25
221	chr1	15524330	15525179	850	*	chr1:15524330-15525179	273	315	236	352	326	333	313	314	311	331	312	349	266	279	294	272	260	269	326	322	320	352	336	chr1:15524330-15525179	CASP9	CELA2B	-48.229	DNAJC16	1.634	0.128774	0.50098	0.147684	0.43174	0.0106952	0.960661	0.249351	0.0816617	294	321.5	325.75	279.667	281.75	332.5
222	chr1	15526629	15526862	234	*	chr1:15526629-15526862	50	64	78	73	82	92	90	95	91	96	108	107	50	53	63	95	96	96	97	93	107	108	94	chr1:15526629-15526862	DNAJC16	CASP9	-1.839	AGMAT	58.248	0.436729	0.0424941	0.599506	0.00446472	0.793133	0.000153585	0.858337	7.05609e-05	66.25	89.75	100.5	55.3333	96	100.5
223	chr1	15603572	15603757	186	*	chr1:15603572-15603757	36	25	24	27	18	19	14	17	27	14	23	15	35	26	33	23	23	21	22	23	23	15	16	chr1:15603572-15603757	NA	AGMAT	-18.462	DDI2	13.701	-0.714811	0.0324082	-0.499925	0.162028	-0.491418	0.15973	-0.697294	0.0563046	28	17	19.75	31.3333	22.25	19.25
224	chr1	15617288	15617577	290	*	chr1:15617288-15617577	25	37	25	36	29	29	36	29	35	26	24	24	23	27	28	30	32	28	39	29	32	34	32	chr1:15617288-15617577	DDI2	AGMAT	-32.178	RSC1A1	42.136	8.91041e-17	1	-0.173311	0.621941	0.309312	0.395221	0.286416	0.426293	30.75	30.75	27.25	26	32.25	31.75
225	chr1	15696994	15697427	434	*	chr1:15696994-15697427	6	7	3	3	11	4	12	9	7	7	7	10	11	12	8	17	22	14	18	9	18	20	17	chr1:15696994-15697427	NA	PLEKHM2	-12.662	SLC25A34	38.887	0.90129	0.143119	0.690762	0.273479	0.773074	0.101421	0.6215	0.233327	4.75	9	7.75	10.3333	17.75	16
226	chr1	15834381	15835099	719	*	chr1:15834381-15835099	34	52	47	52	45	41	36	48	34	36	37	41	50	51	52	40	49	32	40	30	37	40	40	chr1:15834381-15835099	NA	UQCRHL	-26.682	SPEN	12.765	-0.121481	0.693863	-0.320562	0.250649	-0.340372	0.244084	-0.470609	0.0939621	46.25	42.5	37	51	40.25	36.75
227	chr1	15835903	15836099	197	*	chr1:15835903-15836099	70	37	109	61	32	34	28	34	28	32	25	35	46	53	43	43	35	37	34	35	33	24	37	chr1:15835903-15836099	NA	UQCRHL	-28.204	SPEN	11.765	-1.10597	0.00049969	-1.19849	0.000209643	-0.344431	0.245726	-0.550656	0.0656627	69.25	32	30	47.3333	37.25	32.25
228	chr1	15847503	15847800	298	*	chr1:15847503-15847800	29	47	31	48	49	30	42	40	39	31	36	40	38	43	38	39	40	31	52	28	35	24	34	chr1:15847503-15847800	NA	UQCRHL	-39.804	SPEN	0.064	0.0545038	0.881917	-0.0858711	0.799506	0.0298779	0.940435	-0.388786	0.231016	38.75	40.25	36.5	39.6667	40.5	30.25
229	chr1	15919429	15919563	135	*	chr1:15919429-15919563	0	1	2	1	21	22	13	20	13	21	25	28	0	1	0	25	18	17	18	13	9	28	23	chr1:15919429-15919563	NA	FLJ37453	-71.282	ZBTB17	56.569	4.0511	1.36124e-07	4.24393	4.09736e-08	5.2948	1.38603e-05	5.04451	2.35298e-05	1	19	21.75	0.333333	19.5	18.25
230	chr1	15949602	15949919	318	*	chr1:15949602-15949919	69	93	93	90	92	84	66	83	58	63	51	55	10	4	12	20	17	18	16	27	12	26	25	chr1:15949602-15949919	NA	FLJ37453	-101.455	ZBTB17	26.213	-0.0859157	0.737678	-0.602147	0.0049545	1.02306	0.0360227	1.35476	0.00638798	86.25	81.25	56.75	8.66667	17.75	22.5
231	chr1	15966181	15966629	449	*	chr1:15966181-15966629	3	5	7	6	76	58	54	54	58	86	72	68	2	4	3	72	69	55	49	82	72	89	98	chr1:15966181-15966629	NA	FLJ37453	-118.034	ZBTB17	9.503	3.48604	7.76742e-19	3.71667	1.69359e-21	4.28131	6.62196e-15	4.73059	2.97564e-19	5.25	60.5	71	3	61.25	85.25
232	chr1	15975901	15976179	279	*	chr1:15975901-15976179	40	35	23	36	36	32	43	32	13	22	29	29	37	34	34	28	32	23	30	24	19	24	28	chr1:15975901-15976179	ZBTB17	FLJ37453	-127.754	C1orf64	28.057	0.0933009	0.791138	-0.523289	0.131105	-0.30777	0.372491	-0.555818	0.0972176	33.5	35.75	23.25	35	28.25	23.75
233	chr1	16056192	16056338	147	*	chr1:16056192-16056338	14	10	3	12	19	13	19	17	26	21	33	26	13	13	15	21	19	17	17	25	29	16	23	chr1:16056192-16056338	NA	CLCNKB	-12.456	FAM131C	17.294	0.791996	0.0811541	1.42731	0.000344543	0.433445	0.346203	0.758483	0.0740211	9.75	17	26.5	13.6667	18.5	23.25
234	chr1	16158115	16158307	193	*	chr1:16158115-16158307	7	8	5	4	4	1	3	3	5	3	6	2	13	18	10	3	2	5	4	3	4	4	2	chr1:16158115-16158307	NA	EPHA2	-2.028	ARHGEF19	54.302	-1.08855	0.140846	-0.569119	0.429891	-1.92842	0.00163011	-2.01688	0.00150365	6	2.75	4	13.6667	3.5	3.25
235	chr1	16167781	16168084	304	*	chr1:16167781-16168084	7	8	9	7	4	5	6	2	7	6	7	4	14	12	11	7	2	6	5	6	5	6	3	chr1:16167781-16168084	NA	EPHA2	-11.694	ARHGEF19	44.525	-0.846685	0.179475	-0.362245	0.560742	-1.28173	0.0294178	-1.27451	0.0314028	7.75	4.25	6	12.3333	5	5
236	chr1	16206544	16207101	558	*	chr1:16206544-16207101	58	76	64	67	69	60	76	76	68	67	70	59	68	69	71	76	76	87	78	80	82	94	78	chr1:16206544-16207101	NA	EPHA2	-50.457	ARHGEF19	5.508	0.0843333	0.746684	-0.00543893	0.985645	0.192454	0.433305	0.26746	0.249957	66.25	70.25	66	69.3333	79.25	83.5
237	chr1	16217393	16217648	256	*	chr1:16217393-16217648	31	42	30	43	47	56	40	44	50	66	55	47	47	47	42	53	55	56	46	75	79	68	64	chr1:16217393-16217648	NA	ARHGEF19	-4.784	RSG1	19.516	0.355491	0.204674	0.575928	0.0282696	0.211115	0.473913	0.654962	0.00677262	36.5	46.75	54.5	45.3333	52.5	71.5
238	chr1	16236267	16236418	152	*	chr1:16236267-16236418	8	8	10	7	6	7	7	4	5	6	6	7	10	10	9	6	6	7	6	4	0	4	4	chr1:16236267-16236418	NA	ARHGEF19	-23.658	RSG1	0.746	-0.450847	0.458519	-0.451034	0.450019	-0.619742	0.325577	-1.63241	0.02427	8.25	6	6	9.66667	6.25	3
239	chr1	16237122	16237293	172	*	chr1:16237122-16237293	10	14	17	20	15	18	18	19	20	18	11	19	14	11	14	17	11	13	14	16	18	12	14	chr1:16237122-16237293	RSG1	ARHGEF19	-24.513	FBXO42	115.198	0.19675	0.661174	0.155227	0.736368	0.0801661	0.896907	0.203879	0.705499	15.25	17.5	17	13	13.75	15
240	chr1	16352246	16352788	543	*	chr1:16352246-16352788	22	31	16	32	24	22	24	22	29	32	20	35	32	34	26	20	23	25	37	24	29	16	22	chr1:16352246-16352788	FBXO42	RSG1	-115.082	SZRD1	14.242	-0.133718	0.739731	0.198401	0.601003	-0.223145	0.587013	-0.427579	0.255011	25.25	23	29	30.6667	26.25	22.75
241	chr1	16366988	16367470	483	*	chr1:16366988-16367470	78	116	88	109	106	94	90	97	67	95	85	98	108	106	116	87	92	95	105	77	80	92	105	chr1:16366988-16367470	SZRD1	FBXO42	-14.497	SPATA21	69.954	-0.0147961	0.956123	-0.180022	0.465601	-0.214935	0.317116	-0.312934	0.149448	97.75	96.75	86.25	110	94.75	88.5
242	chr1	16367795	16367910	116	*	chr1:16367795-16367910	9	13	15	17	28	16	17	19	20	19	12	24	13	12	10	17	23	11	14	15	17	16	20	chr1:16367795-16367910	NA	SZRD1	-0.765	SPATA21	69.514	0.561618	0.167985	0.469337	0.265279	0.473353	0.359977	0.536471	0.264717	13.5	20	18.75	11.6667	16.25	17
243	chr1	16420812	16421013	202	*	chr1:16420812-16421013	11	7	8	5	21	22	15	19	13	19	18	22	8	5	6	21	15	24	24	23	30	25	29	chr1:16420812-16421013	NA	SZRD1	-53.782	SPATA21	16.411	1.29677	0.0020227	1.20068	0.00643085	1.7088	0.000430032	2.04807	1.14101e-05	7.75	19.25	18	6.33333	21	26.75
244	chr1	16440573	16440757	185	*	chr1:16440573-16440757	18	14	20	15	28	20	21	19	29	24	25	22	17	17	20	24	20	21	25	28	27	34	25	chr1:16440573-16440757	NECAP2	SPATA21	-3.149	CROCCP3	51.944	0.390287	0.304461	0.573644	0.100881	0.319888	0.453743	0.657617	0.0772616	16.75	22	25	18	22.5	28.5
245	chr1	16441140	16441490	351	*	chr1:16441140-16441490	16	18	14	13	8	2	8	5	8	4	7	9	12	15	9	8	7	6	9	8	8	14	8	chr1:16441140-16441490	NA	NECAP2	-0.468	CROCCP3	51.211	-1.385	0.00409032	-1.1082	0.017242	-0.669299	0.242957	-0.331379	0.58258	15.25	5.75	7	12	7.5	9.5
246	chr1	16512985	16513454	470	*	chr1:16512985-16513454	19	12	21	17	419	295	280	363	92	77	48	52	12	6	11	685	512	559	504	76	33	69	70	chr1:16512985-16513454	NA	CROCCP3	-20.284	RNU1-1	0.831	4.27672	3.29118e-65	1.94962	5.34368e-10	5.83589	4.32437e-77	2.64989	1.59251e-10	17.25	339.25	67.25	9.66667	565	62
247	chr1	16513461	16513710	250	*	chr1:16513461-16513710	42	21	63	45	530	360	381	504	286	205	136	162	27	16	27	742	615	635	635	192	137	187	204	chr1:16513461-16513710	NA	CROCCP3	-20.76	RNU1-1	0.575	3.35875	1.1251e-38	2.19171	8.8936e-13	4.80129	6.20713e-104	2.9331	2.8099e-29	42.75	443.75	197.25	23.3333	656.75	180
248	chr1	16513720	16514576	857	*	chr1:16513720-16514576	521	408	704	559	1311	1098	1127	1163	686	588	567	696	430	366	533	1518	1472	1513	1371	574	492	689	588	chr1:16513720-16514576	RNU1-1	CROCCP3	-21.019	LOC100132147	21.076	1.09766	4.70056e-10	0.210393	0.310127	1.72686	9.60035e-31	0.402133	0.0313029	548	1174.75	634.25	443	1468.5	585.75
249	chr1	16544571	16544691	121	*	chr1:16544571-16544691	2	1	2	3	23	29	36	34	42	33	54	67	1	1	1	23	19	18	35	18	11	31	44	chr1:16544571-16544691	NA	FAM231B	-5.847	NBPF1	68.914	3.82976	5.71473e-11	4.5017	9.53426e-15	4.37101	7.69655e-07	4.41392	9.32048e-07	2	30.5	49	1	23.75	26
250	chr1	16613488	16613712	225	*	chr1:16613488-16613712	34	28	38	56	55	54	59	60	33	37	40	47	39	39	44	73	78	83	85	43	38	46	54	chr1:16613488-16613712	NBPF1	FAM231B	-74.764	CROCCP2	17.194	0.545049	0.0414006	0.00917023	0.980771	0.969034	2.49882e-05	0.153344	0.641044	39	57	39.25	40.6667	79.75	45.25
251	chr1	16621098	16621276	179	*	chr1:16621098-16621276	5	4	15	6	12	17	18	16	18	21	28	19	4	8	8	14	21	28	18	20	26	23	18	chr1:16621098-16621276	NA	NBPF1	-7.493	CROCCP2	9.63	1.05435	0.0293408	1.49916	0.000853751	1.58305	0.00150757	1.67946	0.000539094	7.5	15.75	21.5	6.66667	20.25	21.75
252	chr1	16665570	16665890	321	*	chr1:16665570-16665890	5	4	8	8	170	141	110	136	23	17	9	11	6	5	6	286	277	230	202	24	11	17	18	chr1:16665570-16665890	NA	MST1P2	-19.996	RNU1-3	1.058	4.43556	1.35785e-36	1.24245	0.0146499	5.40791	1.58593e-42	1.59575	0.00329309	6.25	139.25	15	5.66667	248.75	17.5
253	chr1	16666396	16667305	910	*	chr1:16666396-16667305	574	435	759	696	1396	1080	1134	1352	755	620	559	723	499	367	616	1595	1555	1592	1550	640	523	675	645	chr1:16666396-16667305	RNU1-3	MST1P2	-20.822	FAM231A	5.698	1.00725	1.60546e-07	0.108511	0.646762	1.66825	1.01889e-21	0.328704	0.111622	616	1240.5	664.25	494	1573	620.75
254	chr1	16676897	16677056	160	*	chr1:16676897-16677056	5	2	3	5	23	24	31	28	30	19	31	41	1	0	2	26	21	21	35	14	12	23	34	chr1:16676897-16677056	NA	FAM231A	-3.894	ESPNP	43.101	2.77399	6.23123e-09	2.9608	1.81751e-09	4.48643	3.01501e-07	4.1104	4.88317e-06	3.75	26.5	30.25	1	25.75	20.75
255	chr1	16700614	16700876	263	*	chr1:16700614-16700876	19	21	18	19	7	6	10	2	3	2	3	5	24	32	49	4	5	13	8	2	2	4	1	chr1:16700614-16700876	NA	FAM231A	-27.611	ESPNP	19.281	-1.60053	0.000309232	-2.5173	1.54003e-06	-2.19833	1.75504e-06	-3.85454	3.91084e-10	19.25	6.25	3.25	35	7.5	2.25
256	chr1	16728565	16728714	150	*	chr1:16728565-16728714	1	5	6	5	48	65	76	74	55	69	118	104	1	1	1	36	43	46	30	38	40	67	69	chr1:16728565-16728714	NA	ESPNP	-8.408	RNU1-4	11.802	3.89768	6.40931e-20	4.28394	1.80727e-21	5.06123	2.92954e-09	5.43754	5.86034e-11	4.25	65.75	86.5	1	38.75	53.5
257	chr1	16740194	16741067	874	*	chr1:16740194-16741067	505	399	709	661	1340	1059	1101	1295	691	595	581	712	472	336	562	1549	1519	1552	1526	606	490	626	644	chr1:16740194-16741067	RNU1-4	ESPNP	-20.037	MST1L	23.413	1.07331	5.14802e-08	0.181102	0.425457	1.74763	6.20449e-24	0.37231	0.0717526	568.5	1198.75	644.75	456.667	1536.5	591.5
258	chr1	16863205	16863361	157	*	chr1:16863205-16863361	2	6	6	5	43	69	71	63	56	66	112	115	1	1	1	36	45	45	33	39	36	67	72	chr1:16863205-16863361	NA	MIR3675	-4.184	LOC105376805	26.305	3.64741	1.29378e-18	4.14204	2.10705e-21	5.09783	1.996e-09	5.43443	7.39492e-11	4.75	61.5	87.25	1	39.75	53.5
259	chr1	16895755	16896612	858	*	chr1:16895755-16896612	478	347	740	521	1412	1039	1159	1108	743	553	606	650	406	314	523	1571	1501	1563	1387	598	474	645	600	chr1:16895755-16896612	RNU1-2	LOC105376805	-6.089	CROCC	25.338	1.17333	1.08203e-07	0.28993	0.237333	1.8583	3.63834e-26	0.482171	0.0176801	521.5	1179.5	638	414.333	1505.5	579.25
260	chr1	16904815	16905689	875	*	chr1:16904815-16905689	197	144	241	192	250	223	188	217	146	162	155	163	141	164	185	264	327	289	261	139	146	152	162	chr1:16904815-16905689	NA	RNU1-2	-8.835	CROCC	16.261	0.181431	0.414715	-0.305458	0.129794	0.803221	2.5096e-06	-0.125015	0.545072	193.5	219.5	156.5	163.333	285.25	149.75
261	chr1	16913889	16914090	202	*	chr1:16913889-16914090	17	53	10	57	48	52	60	67	43	58	53	45	41	51	44	43	57	67	76	48	54	44	55	chr1:16913889-16914090	NA	RNU1-2	-17.909	CROCC	7.86	0.710458	0.289377	0.525813	0.437701	0.420792	0.155064	0.147919	0.6353	34.25	56.75	49.75	45.3333	60.75	50.25
262	chr1	17011936	17012071	136	*	chr1:17011936-17012071	3	17	8	21	19	14	22	17	24	18	16	23	19	20	20	17	15	21	27	15	17	19	24	chr1:17011936-17012071	ATP13A2	MFAP2	-30.35	SDHB	42.099	0.547248	0.28543	0.715468	0.136737	0.0240816	0.964062	-0.0682161	0.892755	12.25	18	20.25	19.6667	20	18.75
263	chr1	17053995	17054324	330	*	chr1:17053995-17054324	97	105	137	117	110	88	106	105	125	116	117	97	105	106	112	119	108	106	109	111	109	105	118	chr1:17053995-17054324	SDHB	ATP13A2	-42.023	PADI2	65.129	-0.156554	0.481014	-0.0031598	0.99313	0.037415	0.883344	0.0406481	0.865119	114	102.25	113.75	107.667	110.5	110.75
264	chr1	18902581	18902995	415	*	chr1:18902581-18902995	78	60	107	63	66	76	58	56	56	77	76	66	71	70	73	65	72	64	76	65	67	67	66	chr1:18902581-18902995	ALDH4A1	MIR1290	-5.433	IFFO2	53.337	-0.265708	0.337274	-0.162864	0.566665	-0.0426674	0.887127	-0.10634	0.687943	77	64	68.75	71.3333	69.25	66.25
265	chr1	18926651	18926908	258	*	chr1:18926651-18926908	33	26	18	18	33	33	43	40	43	33	36	30	14	16	13	30	35	33	28	30	34	31	33	chr1:18926651-18926908	NA	ALDH4A1	-23.852	IFFO2	29.424	0.645417	0.0367575	0.57636	0.0723454	1.12888	0.00152036	1.14891	0.00148609	23.75	37.25	35.5	14.3333	31.5	32
266	chr1	18948488	18948796	309	*	chr1:18948488-18948796	26	28	20	17	8	7	13	11	4	2	3	2	21	23	14	8	10	7	4	3	3	2	2	chr1:18948488-18948796	NA	ALDH4A1	-45.689	IFFO2	7.536	-1.20967	0.00196278	-2.98398	5.00452e-08	-1.39893	0.00377453	-2.87084	5.09986e-06	22.75	9.75	2.75	19.3333	7.25	2.5
267	chr1	18952070	18952329	260	*	chr1:18952070-18952329	39	40	32	28	23	32	27	20	19	24	33	23	28	25	25	15	28	10	9	11	14	19	25	chr1:18952070-18952329	NA	ALDH4A1	-49.271	IFFO2	4.003	-0.443995	0.155355	-0.486761	0.123723	-0.739695	0.102838	-0.58629	0.155977	34.75	25.5	24.75	26	15.5	17.25
268	chr1	18956685	18956968	284	*	chr1:18956685-18956968	106	115	98	100	63	75	68	71	90	83	85	84	93	87	87	58	59	61	65	70	78	88	72	chr1:18956685-18956968	NA	IFFO2	-0.353	UBR4	253.284	-0.595665	0.00133847	-0.29233	0.129544	-0.54976	0.00920345	-0.208374	0.373305	104.75	69.25	85.5	89	60.75	77
269	chr1	19011136	19011404	269	*	chr1:19011136-19011404	0	3	3	3	41	42	47	46	45	46	41	45	1	2	2	38	42	47	31	35	33	34	32	chr1:19011136-19011404	NA	IFFO2	-54.804	UBR4	198.848	4.19558	6.35003e-15	4.2069	8.38882e-15	4.44401	3.12711e-10	4.17553	2.90461e-09	2.25	44	44.25	1.66667	39.5	33.5
270	chr1	19074559	19074732	174	*	chr1:19074559-19074732	19	23	13	17	15	13	13	15	6	18	17	11	30	30	27	21	12	18	14	35	37	24	38	chr1:19074559-19074732	NA	IFFO2	-118.227	UBR4	135.52	-0.35926	0.393524	-0.464386	0.300542	-0.83043	0.023625	0.206789	0.578372	18	14	13	29	16.25	33.5
271	chr1	19169714	19169955	242	*	chr1:19169714-19169955	0	0	0	0	7	6	2	4	8	4	8	9	0	0	0	16	14	11	8	5	3	7	8	chr1:19169714-19169955	NA	IFFO2	-213.382	UBR4	40.297	4.19369	0.000359116	4.80746	1.87765e-05	5.54018	8.25375e-06	4.34654	0.000857509	0	4.75	7.25	0	12.25	5.75
272	chr1	19186084	19186310	227	*	chr1:19186084-19186310	0	0	0	0	8	5	2	3	1	3	2	2	0	0	0	14	14	10	7	2	2	3	4	chr1:19186084-19186310	NA	IFFO2	-229.752	UBR4	23.942	4.11086	0.000563051	2.98011	0.03255	5.42282	1.39843e-05	3.32338	0.021604	0	4.5	2	0	11.25	2.75
273	chr1	19210261	19210566	306	*	chr1:19210261-19210566	109	82	108	86	75	70	85	68	62	76	71	77	84	83	82	71	81	73	75	68	78	82	68	chr1:19210261-19210566	LOC101927895	UBR4	-0.009	EMC1	40.993	-0.368546	0.082382	-0.427684	0.0436677	-0.145929	0.555814	-0.165121	0.497605	96.25	74.5	71.5	83	75	74
274	chr1	19251522	19251796	275	*	chr1:19251522-19251796	38	29	38	30	39	24	32	38	32	31	34	36	36	29	31	35	43	30	35	31	23	36	33	chr1:19251522-19251796	MRTO4	LOC101927895	-41.136	AKR7L	22.278	-0.0214215	0.955034	-0.021432	0.950397	0.1592	0.66947	-0.0571254	0.889944	33.75	33.25	33.25	32	35.75	30.75
275	chr1	19288737	19288895	159	*	chr1:19288737-19288895	5	7	4	5	6	4	8	7	9	8	8	12	5	8	5	6	6	7	4	8	6	11	11	chr1:19288737-19288895	AKR7A3	AKR7L	-14.663	LOC100506730	6.841	0.245793	0.734552	0.80167	0.162726	-0.060165	0.946962	0.571248	0.401821	5.25	6.25	9.25	6	5.75	9
276	chr1	19312096	19312240	145	*	chr1:19312096-19312240	12	23	3	29	18	27	31	28	35	38	44	38	19	23	25	24	21	28	19	23	29	33	40	chr1:19312096-19312240	AKR7A2	LOC100506730	-16.36	PQLC2	0.006	0.625267	0.21397	1.19644	0.00426045	0.0421851	0.931336	0.480968	0.198308	16.75	26	38.75	22.3333	23	31.25
277	chr1	19341581	19341725	145	*	chr1:19341581-19341725	4	6	3	6	8	12	12	7	8	10	10	8	5	6	6	8	9	10	12	15	8	9	12	chr1:19341581-19341725	NA	PQLC2	-29.335	CAPZB	143.916	1.01643	0.0763992	0.903467	0.122923	0.77023	0.226226	0.935826	0.131401	4.75	9.75	9	5.66667	9.75	11
278	chr1	19391021	19391509	489	*	chr1:19391021-19391509	37	17	30	20	9	4	6	7	4	4	7	6	17	12	12	4	4	5	7	15	7	7	8	chr1:19391021-19391509	NA	PQLC2	-78.775	CAPZB	94.132	-1.97276	5.67319e-06	-2.27407	8.36656e-07	-1.42884	0.0109186	-0.553828	0.32727	26	6.5	5.25	13.6667	5	9.25
279	chr1	19459678	19459899	222	*	chr1:19459678-19459899	4	3	8	5	22	14	21	14	26	17	14	25	6	5	4	29	33	19	15	19	29	24	37	chr1:19459678-19459899	NA	PQLC2	-147.432	CAPZB	25.742	1.79804	0.00017839	2.00369	2.95388e-05	2.23047	2.4095e-05	2.40217	3.16392e-06	5	17.75	20.5	5	24	27.25
280	chr1	19463330	19463498	169	*	chr1:19463330-19463498	21	14	16	11	5	3	9	8	8	12	17	12	23	20	15	5	2	11	8	14	16	16	15	chr1:19463330-19463498	NA	PQLC2	-151.084	CAPZB	22.143	-1.29005	0.00738449	-0.335772	0.471409	-1.55199	0.00261955	-0.338757	0.462421	15.5	6.25	12.25	19.3333	6.5	15.25
281	chr1	19468475	19468604	130	*	chr1:19468475-19468604	14	12	6	15	17	10	10	10	8	5	3	5	14	12	11	10	13	12	12	7	7	4	5	chr1:19468475-19468604	NA	PQLC2	-156.229	CAPZB	17.037	2.07825e-16	1	-1.14057	0.0385113	-0.0692004	0.913538	-1.07886	0.0628558	11.75	11.75	5.25	12.3333	11.75	5.75
282	chr1	19485491	19485674	184	*	chr1:19485491-19485674	14	31	18	30	20	21	20	27	17	26	31	24	22	23	24	24	17	23	30	20	25	24	30	chr1:19485491-19485674	CAPZB	PQLC2	-173.245	LOC105378614	111.158	-0.0790918	0.859918	0.0749491	0.863707	0.0308442	0.950134	0.104983	0.811681	23.25	22	24.5	23	23.5	24.75
283	chr1	19485899	19486176	278	*	chr1:19485899-19486176	13	29	7	27	13	13	13	16	10	19	10	8	22	23	20	12	12	14	15	13	16	3	13	chr1:19485899-19486176	NA	CAPZB	-0.258	LOC105378614	110.656	-0.460508	0.353075	-0.682984	0.183702	-0.704281	0.0877108	-0.932417	0.0534159	19	13.75	11.75	21.6667	13.25	11.25
284	chr1	19596695	19597098	404	*	chr1:19596695-19597098	140	151	181	141	92	100	82	78	68	72	55	70	108	121	104	84	98	60	66	79	79	62	76	chr1:19596695-19597098	MINOS1-NBL1	CAPZB	-111.054	RPS14P3	10.709	-0.798487	8.50978e-06	-1.20692	1.90774e-10	-0.526305	0.0245017	-0.583405	0.0045234	153.25	88	66.25	111	77	74
285	chr1	19606914	19607029	116	*	chr1:19606914-19607029	3	5	5	5	5	5	8	3	2	5	6	6	6	6	7	6	6	9	2	5	7	9	10	chr1:19606914-19607029	NA	MINOS1-NBL1	-9.937	RPS14P3	0.778	0.216394	0.786297	0.0758194	0.927474	-0.136491	0.88098	0.284258	0.702066	4.5	5.25	4.75	6.33333	5.75	7.75
286	chr1	19644180	19644323	144	*	chr1:19644180-19644323	4	7	3	10	9	4	9	9	4	5	8	8	13	7	11	10	5	8	5	5	7	9	12	chr1:19644180-19644323	NA	NBL1	-0.951	HTR6	20.964	0.361318	0.592897	0.0575359	0.93855	-0.553437	0.389132	-0.318454	0.631869	6	7.75	6.25	10.3333	7	8.25
287	chr1	19653846	19654009	164	*	chr1:19653846-19654009	6	9	9	9	15	8	14	11	11	15	20	22	11	11	11	11	15	9	7	6	11	18	20	chr1:19653846-19654009	NA	NBL1	-10.617	HTR6	11.278	0.532983	0.294085	1.03011	0.021341	-0.0663254	0.923451	0.316545	0.601368	8.25	12	17	11	10.5	13.75
288	chr1	19659902	19660036	135	*	chr1:19659902-19660036	10	6	9	10	16	20	14	10	11	14	16	12	8	9	8	13	14	13	11	13	12	17	16	chr1:19659902-19660036	NA	NBL1	-16.673	HTR6	5.251	0.767709	0.0948342	0.591051	0.21522	0.606354	0.269863	0.78661	0.133534	8.75	15	13.25	8.33333	12.75	14.5
289	chr1	19710871	19711528	658	*	chr1:19710871-19711528	0	1	0	0	34	31	21	18	30	25	22	27	1	1	1	57	46	39	30	15	21	15	20	chr1:19710871-19711528	NA	HTR6	-45.584	TMCO4	88.389	5.87669	1.80791e-08	5.90554	1.41002e-08	5.20344	1.15696e-09	3.91091	8.97235e-06	0.25	26	26	1	43	17.75
290	chr1	19715672	19715823	152	*	chr1:19715672-19715823	8	9	12	11	13	16	13	14	17	14	22	25	9	10	9	21	15	17	18	20	25	22	31	chr1:19715672-19715823	NA	HTR6	-50.385	TMCO4	84.094	0.479827	0.298456	0.953291	0.0210324	0.918302	0.0491664	1.37525	0.00155148	10	14	19.5	9.33333	17.75	24.5
291	chr1	19882219	19882443	225	*	chr1:19882219-19882443	69	56	70	54	48	56	46	49	39	55	49	49	72	66	63	53	51	57	50	46	44	52	44	chr1:19882219-19882443	OTUD3	RNF186	-66.941	PLA2G2E	41.174	-0.322303	0.182581	-0.373735	0.129058	-0.344125	0.165204	-0.525014	0.0327143	62.25	49.75	48	67	52.75	46.5
292	chr1	20058610	20058766	157	*	chr1:20058610-20058766	2	1	1	0	6	12	10	8	4	6	6	8	0	0	0	9	13	12	10	6	11	6	8	chr1:20058610-20058766	NA	PLA2G2A	-78.171	PLA2G5	11.442	3.0011	0.000362345	2.43667	0.00795346	5.3977	1.41395e-05	4.76209	0.000162232	1	9	6	0	11	7.75
293	chr1	20496305	20496564	260	*	chr1:20496305-20496564	0	0	2	0	22	17	33	36	13	18	14	17	1	0	0	37	34	40	36	20	29	38	34	chr1:20496305-20496564	NA	CAMK2N1	-10.07	MUL1	11.617	5.31786	1.44272e-08	4.5784	2.4824e-06	6.15164	2.3499e-07	5.73596	5.17914e-07	0.5	27	15.5	0.333333	36.75	30.25
294	chr1	20508066	20508224	159	*	chr1:20508066-20508224	17	17	18	21	18	15	17	15	26	25	22	19	16	10	16	18	16	20	21	27	17	20	17	chr1:20508066-20508224	MUL1	CAMK2N1	-21.831	FAM43B	44.215	-0.166096	0.699669	0.331388	0.366411	0.418101	0.371718	0.526511	0.251163	18.25	16.25	23	14	18.75	20.25
295	chr1	20633926	20634123	198	*	chr1:20633926-20634123	10	10	7	6	7	9	6	4	6	13	10	8	10	12	9	5	3	8	9	10	8	17	11	chr1:20633926-20634123	NA	MIR6084	-0.247	PINK1-AS	18.07	-0.337565	0.592067	0.162447	0.786923	-0.713935	0.260951	0.151786	0.813347	8.25	6.5	9.25	10.3333	6.25	11.5
296	chr1	20661348	20661705	358	*	chr1:20661348-20661705	88	86	89	84	114	115	125	109	105	116	118	114	95	99	95	119	144	111	120	117	137	116	111	chr1:20661348-20661705	DDOST	PINK1-AS	-9.155	KIF17	56.312	0.415239	0.0191963	0.383798	0.0358907	0.357772	0.076409	0.3192	0.111705	86.75	115.75	113.25	96.3333	123.5	120.25
297	chr1	20666924	20667063	140	*	chr1:20666924-20667063	1	1	0	1	1	3	4	2	10	10	10	7	1	1	1	5	2	2	3	8	10	11	11	chr1:20666924-20667063	NA	DDOST	-5.38	KIF17	50.954	1.57745	0.190794	3.40135	0.000200523	1.47795	0.241901	3.11107	0.000925939	0.75	2.5	9.25	1	3	10
298	chr1	20733139	20733385	247	*	chr1:20733139-20733385	8	8	8	13	19	14	24	19	9	6	15	10	5	4	6	14	15	23	17	8	10	16	15	chr1:20733139-20733385	NA	SH2D5	-0.499	HP1BP3	53.303	1.02685	0.0129976	0.110797	0.851184	1.76061	0.00107946	1.26292	0.0399266	9.25	19	10	5	17.25	12.25
299	chr1	20786648	20787008	361	*	chr1:20786648-20787008	79	49	77	53	45	50	50	49	44	49	45	47	50	47	46	46	37	43	53	44	50	57	53	chr1:20786648-20787008	HP1BP3	SH2D5	-54.008	MIR1256	201.424	-0.409698	0.1123	-0.477965	0.0628285	-0.0907987	0.790453	0.0971202	0.75794	64.5	48.5	46.25	47.6667	44.75	51
300	chr1	20932411	20932834	424	*	chr1:20932411-20932834	1	0	0	1	75	65	49	44	31	38	15	33	0	1	0	87	101	54	58	27	18	21	26	chr1:20932411-20932834	NA	HP1BP3	-145.723	MIR1256	55.598	6.37455	1.35699e-12	5.44147	7.9491e-09	7.09972	1.09414e-09	5.37529	3.42694e-06	0.5	58.25	29.25	0.333333	75	23
301	chr1	21022350	21022540	191	*	chr1:21022350-21022540	1	1	3	3	13	14	14	14	7	15	15	13	1	0	0	7	7	10	9	7	8	11	10	chr1:21022350-21022540	NA	MIR1256	-33.918	EIF4G3	154.348	2.69928	1.98262e-05	2.56213	0.000126784	4.12757	0.00123864	4.12114	0.000994192	2	13.75	12.5	0.333333	8.25	9
302	chr1	21176855	21177077	223	*	chr1:21176855-21177077	35	27	38	27	31	29	37	29	24	27	29	34	28	29	27	37	35	41	35	29	33	36	33	chr1:21176855-21177077	EIF4G3	MIR1256	-188.423	LOC100506801	116.213	-0.011346	0.976493	-0.154957	0.647234	0.400427	0.21641	0.224703	0.531368	31.75	31.5	28.5	28	37	32.75
303	chr1	21294455	21294839	385	*	chr1:21294455-21294839	175	176	193	133	87	78	79	81	43	57	51	54	139	144	100	50	87	50	48	41	67	56	87	chr1:21294455-21294839	NA	LOC100506801	-1.165	ECE1	50.702	-1.05622	6.0208e-09	-1.71865	1.68817e-17	-1.11575	2.44206e-05	-1.01995	0.000122937	169.25	81.25	51.25	127.667	58.75	62.75
304	chr1	21294889	21295226	338	*	chr1:21294889-21295226	17	24	28	16	45	37	32	39	30	28	21	25	7	9	7	26	31	26	13	18	15	22	27	chr1:21294889-21295226	NA	LOC100506801	-1.599	ECE1	50.315	0.842903	0.00499004	0.289058	0.429891	1.62795	0.000558676	1.39769	0.00381765	21.25	38.25	26	7.66667	24	20.5
305	chr1	21324392	21324922	531	*	chr1:21324392-21324922	9	10	5	6	36	32	23	23	7	11	7	7	4	4	5	32	46	27	23	14	19	11	16	chr1:21324392-21324922	NA	LOC100506801	-31.102	ECE1	20.619	1.90439	1.36226e-06	0.0914858	0.887844	2.84302	7.13472e-08	1.75103	0.00289408	7.5	28.5	8	4.33333	32	15
306	chr1	21334216	21334405	190	*	chr1:21334216-21334405	78	64	67	53	15	11	10	10	11	19	21	14	36	46	26	11	7	10	13	14	24	16	13	chr1:21334216-21334405	NA	LOC100506801	-40.926	ECE1	11.136	-2.49277	3.09097e-16	-1.99946	4.78096e-12	-1.7982	4.36228e-06	-1.09395	0.00353747	65.5	11.5	16.25	36	10.25	16.75
307	chr1	21345545	21345849	305	*	chr1:21345545-21345849	19	24	23	26	29	26	31	27	36	35	28	34	33	26	29	22	25	22	33	22	25	28	30	chr1:21345545-21345849	NA	ECE1	-0.004	NBPF3	94.241	0.294881	0.380777	0.528791	0.0841699	-0.201009	0.619108	-0.159148	0.689297	23	28.25	33.25	29.3333	25.5	26.25
308	chr1	21439833	21440187	355	*	chr1:21439833-21440187	41	37	32	57	41	56	52	59	30	42	32	46	42	43	39	64	76	75	80	44	37	38	53	chr1:21439833-21440187	NBPF3	ECE1	-94.292	ALPL	69.171	0.3153	0.274968	-0.154089	0.641879	0.833019	0.00041351	0.0567545	0.87534	41.75	52	37.5	41.3333	73.75	43
309	chr1	21607854	21608107	254	*	chr1:21607854-21608107	1	2	2	0	13	17	7	9	47	47	24	32	0	1	1	20	16	4	7	48	47	30	41	chr1:21607854-21608107	NA	ALPL	-98.496	RAP1GAP	61.256	3.05885	7.08264e-05	4.73077	1.05058e-11	3.85291	0.000478983	5.53467	4.44615e-09	1.25	11.5	37.5	0.666667	11.75	41.5
310	chr1	21659242	21659516	275	*	chr1:21659242-21659516	12	24	11	27	11	12	11	12	18	13	13	13	24	23	23	10	13	12	11	13	25	12	20	chr1:21659242-21659516	NA	ALPL	-149.884	RAP1GAP	9.847	-0.677896	0.126865	-0.372556	0.412038	-1.01303	0.0113648	-0.410958	0.349368	18.5	11.5	14.25	23.3333	11.5	17.5
311	chr1	21779831	21780039	209	*	chr1:21779831-21780039	2	1	1	1	40	39	28	24	23	21	20	18	0	1	0	31	32	28	34	8	4	14	11	chr1:21779831-21780039	NA	RAP1GAP	-110.468	USP48	3.156	4.53774	4.60192e-11	3.88652	4.34873e-08	5.9331	7.42704e-07	4.14225	0.00103673	1.25	32.75	20.5	0.333333	31.25	9.25
312	chr1	21783171	21783736	566	*	chr1:21783171-21783736	46	53	53	54	53	36	47	52	33	43	41	40	44	50	52	45	38	55	55	42	47	38	45	chr1:21783171-21783736	USP48	RAP1GAP	-113.808	LDLRAD2	28.529	-0.131427	0.645726	-0.390429	0.123622	-0.0123644	0.973187	-0.177828	0.560885	51.5	47	39.25	48.6667	48.25	43
313	chr1	21957121	21957508	388	*	chr1:21957121-21957508	19	26	8	22	8	9	7	12	4	4	3	4	21	30	12	10	12	10	15	5	12	4	5	chr1:21957121-21957508	NA	HSPG2	-19.824	CELA3B	19.386	-1.04473	0.021703	-2.27521	2.61726e-05	-0.829678	0.0773321	-1.65948	0.00223656	18.75	9	3.75	21	11.75	6.5
314	chr1	22019126	22019329	204	*	chr1:22019126-22019329	7	6	6	11	22	23	20	19	10	12	14	15	9	6	4	20	22	23	27	12	19	11	16	chr1:22019126-22019329	NA	CELA3A	-17.47	LINC00339	5.862	1.46817	0.000316811	0.754736	0.125438	1.83938	0.000100378	1.17206	0.0366588	7.5	21	12.75	6.33333	23	14.5
315	chr1	22024482	22024683	202	*	chr1:22024482-22024683	16	26	20	16	6	4	7	8	14	14	9	5	32	29	21	15	5	7	6	7	17	12	15	chr1:22024482-22024683	NA	CELA3A	-22.826	LINC00339	0.508	-1.61905	0.000245514	-0.883101	0.0393091	-1.71062	0.000133707	-1.08827	0.00874727	19.5	6.25	10.5	27.3333	8.25	12.75
316	chr1	22025058	22025508	451	*	chr1:22025058-22025508	103	77	93	69	47	46	51	43	48	46	52	44	67	75	74	57	42	54	52	37	38	49	47	chr1:22025058-22025508	LINC00339	CELA3A	-23.402	LOC101928043	0.54	-0.86803	7.33193e-05	-0.845201	0.000151799	-0.48917	0.0423632	-0.749201	0.00217082	85.5	46.75	47.5	72	51.25	42.75
317	chr1	22025834	22026041	208	*	chr1:22025834-22026041	51	30	59	42	28	26	22	25	23	28	19	15	25	27	33	21	24	31	24	28	29	31	30	chr1:22025834-22026041	NA	LINC00339	-0.643	LOC101928043	0.007	-0.844708	0.00391016	-1.09123	0.000540215	-0.179639	0.66321	0.0578448	0.889407	45.5	25.25	21.25	28.3333	25	29.5
318	chr1	22039870	22040082	213	*	chr1:22039870-22040082	141	106	145	91	22	27	29	27	57	56	59	52	107	110	111	22	19	22	18	51	50	49	41	chr1:22039870-22040082	NA	LOC101928043	-13.822	CDC42	12.545	-2.19175	8.88985e-19	-1.10493	4.03616e-07	-2.42474	1.68296e-22	-1.19158	1.97442e-08	120.75	26.25	56	109.333	20.25	47.75
319	chr1	22048374	22048701	328	*	chr1:22048374-22048701	3	0	3	0	24	22	16	21	7	5	3	0	0	0	0	44	43	36	27	3	2	4	2	chr1:22048374-22048701	NA	LOC101928043	-22.326	CDC42	3.926	3.66126	4.36418e-08	1.23068	0.257245	7.05908	4.7386e-09	3.32338	0.021604	1.5	20.75	3.75	0	37.5	2.75
320	chr1	22052512	22052738	227	*	chr1:22052512-22052738	71	83	27	84	58	50	56	62	56	68	66	59	83	94	78	65	50	61	66	64	70	54	69	chr1:22052512-22052738	CDC42	LOC101928043	-26.464	WNT4	90.288	-0.228149	0.540765	-0.0892925	0.81353	-0.489368	0.0320946	-0.402515	0.0823214	66.25	56.5	62.25	85	60.5	64.25
321	chr1	22092459	22092644	186	*	chr1:22092459-22092644	4	10	3	8	33	26	27	29	39	33	31	51	7	8	9	30	26	29	24	30	37	40	46	chr1:22092459-22092644	NA	CDC42	-39.832	WNT4	50.382	2.1749	1.08385e-07	2.59219	2.80642e-10	1.75203	3.39578e-05	2.23107	8.21893e-08	6.25	28.75	38.5	8	27.25	38.25
322	chr1	22451750	22452088	339	*	chr1:22451750-22452088	73	67	51	68	56	40	56	56	60	66	73	74	68	73	83	71	67	65	59	76	72	62	68	chr1:22451750-22452088	ZBTB40	MIR4418	-185.511	EPHA8	111.423	-0.31525	0.209279	0.0757197	0.773232	-0.188535	0.466218	-0.103133	0.701769	64.75	52	68.25	74.6667	65.5	69.5
323	chr1	23019289	23019492	204	*	chr1:23019289-23019492	15	18	9	19	34	24	27	31	37	36	40	37	18	18	21	29	22	30	31	32	45	37	34	chr1:23019289-23019492	KDM1A	C1orf234	-3.439	MIR3115	24.813	0.920137	0.00680401	1.28948	4.03501e-05	0.556196	0.135253	0.954591	0.00466125	15.25	29	37.5	19	28	37
324	chr1	23103495	23103679	185	*	chr1:23103495-23103679	4	7	10	8	16	12	19	11	16	22	17	18	2	1	2	6	7	8	8	10	10	11	10	chr1:23103495-23103679	NA	MIR4419A	-45.561	LUZP1	65.179	0.985674	0.0383101	1.31519	0.00277979	2.04317	0.0186905	2.50326	0.00198716	7.25	14.5	18.25	1.66667	7.25	10.25
325	chr1	23110835	23111137	303	*	chr1:23110835-23111137	6	14	13	8	19	22	17	23	27	22	19	10	2	1	2	5	4	4	6	21	19	16	15	chr1:23110835-23111137	NA	MIR4419A	-52.901	LUZP1	57.721	0.971955	0.0156676	0.916466	0.0412326	1.44711	0.142507	3.27716	1.21711e-05	10.25	20.25	19.5	1.66667	4.75	17.75
326	chr1	23148174	23148397	224	*	chr1:23148174-23148397	0	3	4	2	9	9	6	6	6	7	3	6	0	1	1	11	11	11	13	8	3	4	4	chr1:23148174-23148397	NA	MIR4419A	-90.24	LUZP1	20.461	1.67731	0.0194953	1.23955	0.123194	3.85046	0.000251371	2.54737	0.0337996	2.25	7.5	5.5	0.666667	11.5	4.75
327	chr1	23168822	23168945	124	*	chr1:23168822-23168945	5	12	8	13	8	10	16	14	8	19	10	18	11	13	14	12	11	13	16	17	14	15	15	chr1:23168822-23168945	LUZP1	MIR4419A	-110.888	HTR1D	25.784	0.332218	0.543111	0.525802	0.306832	0.0371153	0.952791	0.264495	0.612178	9.5	12	13.75	12.6667	13	15.25
328	chr1	23344296	23344541	246	*	chr1:23344296-23344541	70	68	72	69	75	62	71	75	69	68	69	73	84	71	75	84	71	77	78	60	57	84	50	chr1:23344296-23344541	HNRNPR	LINC01355	-58.778	ZNF436-AS1	24.43	0.0204833	0.939077	-8.39836e-16	1	0.0155639	0.957749	-0.287866	0.291957	69.75	70.75	69.75	76.6667	77.5	62.75
329	chr1	23368238	23368522	285	*	chr1:23368238-23368522	136	120	132	110	116	100	96	100	112	93	111	121	126	119	121	115	110	111	113	103	102	104	97	chr1:23368238-23368522	NA	HNRNPR	-23.874	ZNF436-AS1	0.449	-0.272936	0.148962	-0.188115	0.348393	-0.119988	0.57699	-0.26485	0.173833	124.5	103	109.25	122	112.25	101.5
330	chr1	23368807	23369087	281	*	chr1:23368807-23369087	33	32	29	35	45	27	22	24	27	23	23	20	36	32	36	20	25	22	21	29	25	21	25	chr1:23368807-23369087	ZNF436-AS1	HNRNPR	-24.443	ZNF436	0.777	-0.127796	0.735976	-0.469485	0.128007	-0.652927	0.0452427	-0.468657	0.164745	32.25	29.5	23.25	34.6667	22	25
331	chr1	23484442	23484791	350	*	chr1:23484442-23484791	28	36	26	28	37	28	31	27	30	21	35	23	34	35	27	34	30	33	30	34	25	31	25	chr1:23484442-23484791	NA	ASAP3	-0.185	LOC101928163	37.139	0.0595534	0.871169	-0.113789	0.754544	-0.0112672	0.979045	-0.153528	0.691817	29.5	30.75	27.25	32	31.75	28.75
332	chr1	23531380	23531525	146	*	chr1:23531380-23531525	12	13	3	14	12	6	8	10	18	14	12	12	12	11	11	14	13	8	9	22	17	19	17	chr1:23531380-23531525	NA	E2F2	-0.16	ID3	28.269	-0.218664	0.724965	0.409525	0.419838	-0.0425888	0.949774	0.717679	0.115635	10.5	9	14	11.3333	11	18.75
333	chr1	23539846	23540068	223	*	chr1:23539846-23540068	29	29	21	34	16	19	17	13	43	36	29	23	26	31	24	23	20	17	15	34	41	28	29	chr1:23539846-23540068	NA	E2F2	-8.626	ID3	19.726	-0.792028	0.018126	0.211969	0.546183	-0.52294	0.17097	0.287605	0.43302	28.25	16.25	32.75	27	18.75	33
334	chr1	23554854	23555129	276	*	chr1:23554854-23555129	11	37	13	39	21	19	17	31	23	29	21	20	34	31	29	18	16	24	29	23	21	14	20	chr1:23554854-23555129	NA	E2F2	-23.634	ID3	4.665	-0.18212	0.73549	-0.103536	0.838314	-0.523778	0.152161	-0.67905	0.0577431	25	22	23.25	31.3333	21.75	19.5
335	chr1	23559484	23559675	192	*	chr1:23559484-23559675	14	21	11	26	14	15	8	20	19	19	18	13	19	20	12	12	17	14	23	24	29	15	26	chr1:23559484-23559675	NA	E2F2	-28.264	ID3	0.119	-0.333263	0.484395	-0.0608307	0.898524	-0.042706	0.942029	0.462388	0.294373	18	14.25	17.25	17	16.5	23.5
336	chr1	23577426	23577550	125	*	chr1:23577426-23577550	0	1	0	0	15	19	7	11	14	13	15	14	1	1	1	21	25	17	16	19	19	14	13	chr1:23577426-23577550	NA	ID3	-17.632	MDS2	49.784	4.93397	4.43225e-06	5.06523	1.99232e-06	4.11652	3.30843e-06	3.78731	2.03312e-05	0.25	13	14	1	19.75	16.25
337	chr1	23601178	23601362	185	*	chr1:23601178-23601362	6	6	2	3	1	1	0	1	0	0	2	1	7	5	7	2	2	2	3	5	7	2	1	chr1:23601178-23601362	NA	ID3	-41.384	MDS2	25.972	-	-	-	-	-	-	-	-	4.25	0.75	0.75	6.33333	2.25	3.75
338	chr1	23619506	23619691	186	*	chr1:23619506-23619691	3	16	2	13	4	8	6	9	3	4	0	3	14	13	9	6	3	4	4	4	5	6	4	chr1:23619506-23619691	NA	ID3	-59.712	MDS2	7.643	-0.323722	0.672396	-1.69152	0.0376973	-1.47161	0.0148	-1.307	0.0305601	8.5	6.75	2.5	12	4.25	4.75
339	chr1	23619701	23619933	233	*	chr1:23619701-23619933	20	28	17	27	23	20	32	30	14	10	10	12	21	21	20	20	24	25	23	19	23	14	12	chr1:23619701-23619933	NA	ID3	-59.907	MDS2	7.401	0.18938	0.624943	-0.990765	0.0096431	0.153429	0.731303	-0.278947	0.547022	23	26.25	11.5	20.6667	23	17
340	chr1	23635092	23635234	143	*	chr1:23635092-23635234	4	7	6	5	5	3	6	4	3	5	2	6	8	6	4	4	5	5	4	8	9	8	10	chr1:23635092-23635234	NA	MDS2	-7.758	RPL11	56.545	-0.281997	0.712707	-0.44667	0.551233	-0.405705	0.630213	0.53175	0.435622	5.5	4.5	4	6	4.5	8.75
341	chr1	23691667	23691833	167	*	chr1:23691667-23691833	24	26	23	27	30	25	36	31	24	30	26	28	26	33	33	40	35	36	40	24	29	24	29	chr1:23691667-23691833	RPL11	MDS2	-64.333	TCEB3	51.533	0.285289	0.384373	0.110404	0.757585	0.298595	0.370557	-0.209305	0.57927	25	30.5	27	30.6667	37.75	26.5
342	chr1	23743343	23743541	199	*	chr1:23743343-23743541	12	12	8	10	15	11	12	11	8	12	8	10	11	10	10	9	8	15	12	13	11	10	6	chr1:23743343-23743541	TCEB3	RPL11	-51.564	TCEB3-AS1	34.756	0.219713	0.672017	-0.142448	0.797446	0.0891403	0.89776	-0.0464977	0.945572	10.5	12.25	9.5	10.3333	11	10
343	chr1	23778202	23778518	317	*	chr1:23778202-23778518	19	19	14	24	21	25	19	20	18	18	18	16	18	18	16	14	21	16	21	16	21	16	18	chr1:23778202-23778518	TCEB3-AS1	TCEB3	-34.836	LYPLA2	12.638	0.16026	0.697104	-0.117705	0.782347	0.0540509	0.920761	0.0339299	0.948047	19	21.25	17.5	17.3333	18	17.75
344	chr1	23790892	23791186	295	*	chr1:23790892-23791186	19	15	16	17	16	11	10	20	11	18	14	15	15	19	15	13	15	20	16	18	22	16	10	chr1:23790892-23791186	LYPLA2	PITHD1	-12.506	GALE	9.618	-0.230947	0.614735	-0.206235	0.637107	-0.0295127	0.958401	0.0144771	0.97987	16.75	14.25	14.5	16.3333	16	16.5
345	chr1	23800718	23800985	268	*	chr1:23800718-23800985	40	45	38	47	54	46	59	46	52	55	62	65	62	53	54	47	47	62	60	52	58	51	54	chr1:23800718-23800985	GALE	LYPLA2	-9.562	HMGCL	24.474	0.269085	0.307505	0.45937	0.0573328	-0.0608521	0.856416	-0.0674763	0.826024	42.5	51.25	58.5	56.3333	54	53.75
346	chr1	23809812	23809971	160	*	chr1:23809812-23809971	5	7	7	11	4	7	7	9	16	9	11	18	14	15	13	11	8	10	7	12	11	13	18	chr1:23809812-23809971	NA	GALE	-9.008	HMGCL	15.488	-0.149064	0.827773	0.835638	0.0922219	-0.630528	0.227518	-0.0518003	0.928897	7.5	6.75	13.5	14	9	13.5
347	chr1	23825401	23825531	131	*	chr1:23825401-23825531	10	15	8	16	17	11	16	16	8	18	15	15	13	19	17	16	10	16	15	24	17	11	12	chr1:23825401-23825531	HMGCL	GALE	-24.597	FUCA1	42.838	0.288991	0.545653	0.190384	0.706035	-0.195193	0.71601	-0.0293802	0.959578	12.25	15	14	16.3333	14.25	16
348	chr1	23838569	23838728	160	*	chr1:23838569-23838728	56	50	18	48	51	31	47	53	27	45	42	31	87	60	52	59	30	53	46	33	30	38	38	chr1:23838569-23838728	NA	HMGCL	-13.11	FUCA1	29.641	0.080928	0.850228	-0.244519	0.531036	-0.494925	0.123415	-0.927944	0.000975032	43	45.5	36.25	66.3333	47	34.75
349	chr1	23868296	23868461	166	*	chr1:23868296-23868461	24	43	36	45	26	25	28	35	23	26	24	25	48	48	47	30	34	32	33	28	36	20	24	chr1:23868296-23868461	FUCA1	HMGCL	-42.837	CNR2	44.866	-0.374402	0.245968	-0.591312	0.0571183	-0.561732	0.0433458	-0.815289	0.0072259	37	28.5	24.5	47.6667	32.25	27
350	chr1	23959038	23959335	298	*	chr1:23959038-23959335	73	54	48	47	62	47	60	52	65	75	73	75	75	67	66	75	61	51	57	68	65	74	71	chr1:23959038-23959335	NA	MIR378F	-29.968	PNRC2	0.476	-0.00648847	0.985819	0.37427	0.117613	-0.184253	0.511965	0.00345337	0.990734	55.5	55.25	72	69.3333	61	69.5
351	chr1	23959620	23959943	324	*	chr1:23959620-23959943	49	46	53	49	57	37	42	51	48	43	60	44	50	58	48	46	54	40	52	39	41	44	62	chr1:23959620-23959943	PNRC2	MIR378F	-30.55	SRSF10	20.52	-0.0748706	0.806056	-0.0146686	0.961346	-0.115123	0.722913	-0.160524	0.622093	49.25	46.75	48.75	52	48	46.5
352	chr1	23980266	23980537	272	*	chr1:23980266-23980537	64	75	78	75	76	72	80	84	87	68	77	70	80	83	88	85	94	81	79	67	71	97	76	chr1:23980266-23980537	SRSF10	PNRC2	-20.455	MYOM3	131.638	0.0953357	0.691733	0.0484505	0.846877	0.018524	0.948222	-0.105482	0.696733	73	78	75.5	83.6667	84.75	77.75
353	chr1	24150599	24150759	161	*	chr1:24150599-24150759	3	5	3	5	7	6	8	9	5	11	9	7	8	2	5	10	11	10	9	11	17	6	11	chr1:24150599-24150759	NA	IL22RA1	-7.314	IFNLR1	36.516	0.885177	0.16604	0.976276	0.124242	0.982031	0.131623	1.13909	0.0879562	4	7.5	8	5	10	11.25
354	chr1	24187207	24187485	279	*	chr1:24187207-24187485	9	14	9	12	10	6	7	5	11	6	4	4	17	13	6	14	6	5	4	8	8	4	3	chr1:24187207-24187485	IFNLR1	IL22RA1	-43.922	LOC284632	12.755	-0.641777	0.225798	-0.801427	0.143455	-0.714456	0.285049	-1.03593	0.107017	11	7	6.25	12	7.25	5.75
355	chr1	24192029	24192183	155	*	chr1:24192029-24192183	0	1	0	0	17	9	23	26	14	17	27	31	0	0	0	12	7	19	14	17	8	22	27	chr1:24192029-24192183	NA	IFNLR1	-4.754	LOC284632	8.057	5.4268	3.15898e-07	5.683	7.60072e-08	5.61502	6.65744e-06	5.91787	1.21943e-06	0.25	18.75	22.25	0	13	18.5
356	chr1	24199420	24199647	228	*	chr1:24199420-24199647	9	8	8	12	5	6	6	7	5	6	8	4	10	6	4	4	4	4	3	3	6	6	7	chr1:24199420-24199647	NA	IFNLR1	-12.145	LOC284632	0.593	-0.6134	0.280322	-0.673379	0.239805	-0.81005	0.306734	-0.269525	0.743583	9.25	6	5.75	6.66667	3.75	5.5
357	chr1	24365329	24365542	214	*	chr1:24365329-24365542	0	0	0	0	6	16	11	14	24	22	17	20	0	0	0	15	9	12	10	22	21	19	27	chr1:24365329-24365542	NA	GRHL3	-46.007	NIPAL3	47.945	5.45185	4.24219e-07	6.26121	2.31687e-09	5.45665	1.13277e-05	6.1892	2.17738e-07	0	11.75	20.75	0	11.5	22.25
358	chr1	24392084	24392503	420	*	chr1:24392084-24392503	13	17	20	14	13	17	13	14	8	11	10	11	8	8	7	17	29	15	18	10	18	21	22	chr1:24392084-24392503	NA	GRHL3	-72.762	NIPAL3	20.984	-0.165537	0.723086	-0.670619	0.123388	1.34967	0.00528396	1.19141	0.0201191	16	14.25	10	7.66667	19.75	17.75
359	chr1	24415521	24415810	290	*	chr1:24415521-24415810	56	75	72	88	64	78	73	71	61	72	75	65	78	74	89	63	64	56	68	72	69	64	64	chr1:24415521-24415810	NA	STPG1	-0.424	RCAN3	86.541	-0.024928	0.931328	-0.0918343	0.725543	-0.355573	0.127843	-0.255706	0.283329	72.75	71.5	68.25	80.3333	62.75	67.25
360	chr1	24481178	24481383	206	*	chr1:24481178-24481383	7	8	4	10	11	9	7	8	8	5	4	2	15	20	15	19	25	15	19	18	23	15	11	chr1:24481178-24481383	NA	STPG1	-66.081	RCAN3	20.968	0.266638	0.665632	-0.595464	0.375072	0.224838	0.645608	0.00711321	0.990194	7.25	8.75	4.75	16.6667	19.5	16.75
361	chr1	24488201	24488516	316	*	chr1:24488201-24488516	3	5	5	4	28	25	16	18	3	5	7	3	5	6	4	30	37	22	21	6	4	5	6	chr1:24488201-24488516	NA	STPG1	-73.104	RCAN3	13.835	2.3161	1.33904e-06	0.0800394	0.924854	2.42694	1.64035e-06	0.0681809	0.940611	4.25	21.75	4.5	5	27.5	5.25
362	chr1	24502109	24502432	324	*	chr1:24502109-24502432	98	89	90	71	33	19	18	26	12	11	8	9	80	101	70	26	26	22	28	16	25	11	12	chr1:24502109-24502432	RCAN3AS	STPG1	-87.012	LOC100506985	53.592	-1.84933	3.12811e-13	-3.10012	6.48222e-24	-1.70799	1.27677e-10	-2.37001	1.00471e-13	87	24	10	83.6667	25.5	16
363	chr1	24502780	24502910	131	*	chr1:24502780-24502910	6	20	4	25	17	13	24	23	8	18	14	19	22	18	18	23	20	15	22	12	14	16	16	chr1:24502780-24502910	NA	RCAN3AS	-0.42	LOC100506985	53.114	0.477457	0.396183	0.0994799	0.878717	0.0485844	0.925544	-0.410719	0.365201	13.75	19.25	14.75	19.3333	20	14.5
364	chr1	24507447	24507676	230	*	chr1:24507447-24507676	15	15	8	11	2	1	2	3	3	1	3	1	20	27	16	3	3	2	3	1	1	1	2	chr1:24507447-24507676	NA	RCAN3AS	-5.087	LOC100506985	48.348	-2.53293	0.000109375	-2.53429	0.000146375	-2.87883	1.3628e-06	-3.90063	3.34338e-07	12.25	2	2	21	2.75	1.25
365	chr1	24535120	24535337	218	*	chr1:24535120-24535337	18	18	20	17	7	11	8	11	7	8	14	11	20	24	21	12	12	7	10	10	12	11	12	chr1:24535120-24535337	NA	RCAN3AS	-32.76	LOC100506985	20.687	-0.969786	0.0174554	-0.858768	0.0388702	-1.07062	0.0117919	-0.935126	0.0279796	18.25	9.25	10	21.6667	10.25	11.25
366	chr1	24536577	24536870	294	*	chr1:24536577-24536870	13	21	18	18	12	5	8	13	10	12	10	7	35	32	24	10	10	9	7	7	13	10	8	chr1:24536577-24536870	NA	RCAN3AS	-34.217	LOC100506985	19.154	-0.87096	0.0446713	-0.834703	0.0491891	-1.73865	1.31987e-05	-1.65612	5.62615e-05	17.5	9.5	9.75	30.3333	9	9.5
367	chr1	24642874	24643186	313	*	chr1:24642874-24643186	134	146	106	138	90	95	105	104	78	106	103	95	153	153	127	97	97	102	105	80	97	117	97	chr1:24642874-24643186	SRRM1	NCMAP	-86.798	CLIC4	102.083	-0.410453	0.0290074	-0.454885	0.0224628	-0.524963	0.00389506	-0.560799	0.00542033	131	98.5	95.5	144.333	100.25	97.75
368	chr1	24744940	24745347	408	*	chr1:24744940-24745347	152	137	153	144	122	148	129	136	132	175	132	131	137	145	138	128	146	126	132	156	171	167	160	chr1:24744940-24745347	CLIC4	SRRM1	-101.837	MIR6731	174.069	-0.131135	0.485837	-0.0398595	0.854478	-0.0738968	0.737668	0.223482	0.20866	146.5	133.75	142.5	140	133	163.5
369	chr1	24848069	24848339	271	*	chr1:24848069-24848339	19	26	17	28	24	18	16	17	21	26	27	23	15	22	19	22	18	18	21	27	33	30	25	chr1:24848069-24848339	NA	CLIC4	-102.8	MIR6731	71.077	-0.261018	0.511739	0.107343	0.783404	0.0808419	0.876244	0.618103	0.0977034	22.5	18.75	24.25	18.6667	19.75	28.75
370	chr1	24911188	24911390	203	*	chr1:24911188-24911390	34	50	46	35	26	42	33	32	24	37	41	43	11	13	12	12	17	9	10	18	10	22	13	chr1:24911188-24911390	NA	CLIC4	-165.919	MIR6731	8.026	-0.309484	0.311812	-0.185469	0.567525	4.57434e-08	1	0.386934	0.466705	41.25	33.25	36.25	12	12	15.75
371	chr1	24925164	24925387	224	*	chr1:24925164-24925387	56	67	82	53	29	42	30	41	12	12	16	23	26	42	32	18	20	14	22	13	10	15	16	chr1:24925164-24925387	NA	MIR6731	-5.748	RUNX3	39.623	-0.857648	0.00075184	-2.02116	2.22472e-11	-0.844455	0.0173631	-1.29191	0.000610826	64.5	35.5	15.75	33.3333	18.5	13.5
372	chr1	24930336	24930576	241	*	chr1:24930336-24930576	41	48	48	50	46	35	47	63	54	39	42	40	45	50	32	30	30	28	34	32	35	33	28	chr1:24930336-24930576	NA	MIR6731	-10.92	RUNX3	34.434	0.0304058	0.928817	-0.0953169	0.745697	-0.471018	0.13649	-0.401461	0.212311	46.75	47.75	43.75	42.3333	30.5	32
373	chr1	24955161	24955422	262	*	chr1:24955161-24955422	0	7	7	7	41	37	33	38	50	60	42	52	2	1	1	38	43	42	37	48	58	57	62	chr1:24955161-24955422	NA	MIR6731	-35.745	RUNX3	9.588	2.79068	2.70709e-11	3.24117	3.18483e-15	4.75104	4.50601e-10	5.18073	1.70308e-12	5.25	37.25	51	1.33333	40	56.25
374	chr1	24964995	24965254	260	*	chr1:24964995-24965254	37	51	30	45	40	54	35	38	42	61	51	43	60	65	47	36	34	37	30	55	56	51	63	chr1:24964995-24965254	RUNX3	MIR6731	-45.579	MIR4425	58.249	0.0348051	0.924231	0.272096	0.352394	-0.740725	0.00556398	-0.0274155	0.931988	40.75	41.75	49.25	57.3333	34.25	56.25
375	chr1	25022385	25023073	689	*	chr1:25022385-25023073	111	156	120	134	104	85	106	118	126	127	125	143	122	141	105	108	94	128	118	124	134	140	162	chr1:25022385-25023073	NA	RUNX3	-57.375	MIR4425	0.43	-0.334303	0.103838	-9.86475e-16	1	-0.130984	0.601522	0.190228	0.385697	130.25	103.25	130.25	122.667	112	140
376	chr1	25030827	25031051	225	*	chr1:25030827-25031051	13	10	11	10	37	37	42	40	51	60	48	47	4	6	5	36	44	37	33	55	66	59	52	chr1:25030827-25031051	NA	MIR4425	-7.324	SYF2	201.471	1.81233	1.85831e-08	2.21164	2.87033e-12	2.87333	1.25043e-09	3.48583	9.82513e-15	11	39	51.5	5	37.5	58
377	chr1	25032309	25032596	288	*	chr1:25032309-25032596	63	50	53	49	13	8	9	12	6	10	12	9	32	42	30	9	9	9	9	7	11	13	14	chr1:25032309-25032596	NA	MIR4425	-8.806	SYF2	199.926	-2.3387	1.52033e-13	-2.5191	4.52854e-14	-1.93065	6.39833e-07	-1.60759	3.06304e-05	53.75	10.5	9.25	34.6667	9	11.25
378	chr1	25109759	25109957	199	*	chr1:25109759-25109957	5	7	6	5	0	1	1	2	3	1	2	2	10	10	6	3	2	1	2	7	7	4	8	chr1:25109759-25109957	NA	MIR4425	-86.256	SYF2	122.565	-2.37526	0.00895862	-1.46564	0.0614137	-2.05266	0.00833317	-0.405612	0.559713	5.75	1	2	8.66667	2	6.5
379	chr1	25232432	25232621	190	*	chr1:25232432-25232621	44	55	54	50	25	27	19	24	26	26	32	26	49	53	40	33	26	31	28	30	33	32	33	chr1:25232432-25232621	SYF2	MIR4425	-208.929	RHD	39.865	-1.09028	2.58412e-05	-0.880131	0.000645641	-0.679521	0.0181755	-0.561968	0.0530899	50.75	23.75	27.5	47.3333	29.5	32
380	chr1	25233197	25233343	147	*	chr1:25233197-25233343	5	5	5	7	10	6	7	8	20	39	29	33	5	6	7	15	8	14	10	36	35	28	32	chr1:25233197-25233343	NA	SYF2	-0.675	RHD	39.143	0.484834	0.438809	2.42747	2.01145e-08	0.954925	0.108478	2.41371	1.36753e-07	5.5	7.75	30.25	6	11.75	32.75
381	chr1	25239703	25240177	475	*	chr1:25239703-25240177	87	89	108	80	76	86	77	73	107	123	93	99	72	63	64	76	105	77	58	118	116	108	119	chr1:25239703-25240177	NA	SYF2	-7.181	RHD	32.309	-0.22183	0.308224	0.212777	0.324614	0.251351	0.387571	0.794914	5.80104e-05	91	78	105.5	66.3333	79	115.25
382	chr1	25247449	25247820	372	*	chr1:25247449-25247820	81	65	69	72	42	36	50	39	39	42	39	38	66	62	68	42	47	44	46	45	38	47	49	chr1:25247449-25247820	NA	SYF2	-14.927	RHD	24.666	-0.778556	0.000442968	-0.858311	0.000109233	-0.544472	0.0241292	-0.543876	0.0294233	71.75	41.75	39.5	65.3333	44.75	44.75
383	chr1	25267696	25267982	287	*	chr1:25267696-25267982	66	84	54	113	56	62	40	71	33	57	36	67	87	89	59	58	52	33	59	40	44	37	74	chr1:25267696-25267982	NA	SYF2	-35.174	RHD	4.504	-0.466668	0.118249	-0.711561	0.0232032	-0.631023	0.0256672	-0.680341	0.0260619	79.25	57.25	48.25	78.3333	50.5	48.75
384	chr1	25327912	25328123	212	*	chr1:25327912-25328123	42	37	9	35	12	10	3	26	14	17	5	20	24	17	4	7	6	0	4	6	6	4	8	chr1:25327912-25328123	NA	RHD	-55.426	RSRP1	10.131	-1.22129	0.124262	-1.11894	0.0195096	-1.77158	0.0171011	-1.28859	0.045522	30.75	12.75	14	15	4.25	6
385	chr1	25338166	25338539	374	*	chr1:25338166-25338539	70	72	64	104	64	60	39	74	45	57	42	65	80	77	57	56	50	39	63	49	43	46	73	chr1:25338166-25338539	TMEM50A	RHD	-65.68	RHCE	82.333	-0.385662	0.165425	-0.566484	0.0271118	-0.454614	0.0959335	-0.433389	0.131078	77.5	59.25	52.25	71.3333	52	52.75
386	chr1	25430237	25430375	139	*	chr1:25430237-25430375	38	45	24	59	36	17	31	31	28	27	32	25	36	41	42	33	27	25	24	22	24	31	20	chr1:25430237-25430375	NA	RHCE	-9.365	TMEM57	0.483	-0.525613	0.140601	-0.56414	0.0832632	-0.539391	0.0844511	-0.705504	0.0280614	41.5	28.75	28	39.6667	27.25	24.25
387	chr1	25430697	25430950	254	*	chr1:25430697-25430950	73	73	76	84	64	52	60	51	50	42	48	39	69	59	69	46	52	47	41	30	38	49	39	chr1:25430697-25430950	TMEM57	RHCE	-9.825	LDLRAP1	112.635	-0.429617	0.0444621	-0.771186	0.000372312	-0.496564	0.0452583	-0.748395	0.00448151	76.5	56.75	44.75	65.6667	46.5	39
388	chr1	25549727	25549907	181	*	chr1:25549727-25549907	19	21	22	23	46	47	44	50	35	39	32	31	24	18	20	58	63	53	48	50	57	41	46	chr1:25549727-25549907	NA	LDLRAP1	-6.142	MAN1C1	67.561	1.13188	1.82354e-05	0.684812	0.0228209	1.41894	1.36155e-06	1.22289	7.95845e-05	21.25	46.75	34.25	20.6667	55.5	48.5
389	chr1	25562585	25562752	168	*	chr1:25562585-25562752	27	25	17	22	10	7	18	18	9	13	10	11	48	38	37	14	11	22	22	18	22	14	21	chr1:25562585-25562752	NA	LDLRAP1	-19	MAN1C1	54.716	-0.772253	0.0515716	-1.07141	0.00515965	-1.24179	0.000258024	-1.12079	0.000654912	22.75	13.25	10.75	41	17.25	18.75
390	chr1	25608652	25608808	157	*	chr1:25608652-25608808	16	12	8	12	9	6	9	10	10	8	16	10	16	17	14	12	10	14	10	13	17	14	17	chr1:25608652-25608808	NA	LDLRAP1	-65.067	MAN1C1	8.66	-0.490576	0.337266	-0.123944	0.818671	-0.44198	0.378806	-0.0384549	0.944514	12	8.5	11	15.6667	11.5	15.25
391	chr1	25620295	25620485	191	*	chr1:25620295-25620485	1	1	1	0	14	14	16	14	5	10	14	10	2	3	1	16	21	12	12	15	17	21	13	chr1:25620295-25620485	NA	MAN1C1	-2.827	SEPN1	179.691	4.02274	2.51998e-06	3.46878	0.000165059	2.84958	8.55392e-05	2.93497	4.37026e-05	0.75	14.5	9.75	2	15.25	16.5
392	chr1	25642827	25643046	220	*	chr1:25642827-25643046	43	28	23	15	17	14	16	22	42	46	47	43	38	35	32	20	13	24	14	46	59	53	55	chr1:25642827-25643046	NA	MAN1C1	-25.359	SEPN1	157.13	-0.653496	0.0979921	0.703201	0.0264385	-0.973901	0.00479747	0.60264	0.0289467	27.25	17.25	44.5	35	17.75	53.25
393	chr1	25676040	25676329	290	*	chr1:25676040-25676329	28	21	20	13	74	69	71	71	54	67	67	54	43	49	34	75	75	75	90	70	77	91	79	chr1:25676040-25676329	NA	MAN1C1	-58.572	SEPN1	123.847	1.7886	4.69522e-12	1.55307	2.14132e-08	0.904283	0.000156567	0.912415	0.000199904	20.5	71.25	60.5	42	78.75	79.25
394	chr1	25754868	25755112	245	*	chr1:25754868-25755112	2	2	0	0	0	1	0	1	0	1	0	2	10	8	7	4	5	6	7	6	3	2	1	chr1:25754868-25755112	NA	MAN1C1	-137.4	SEPN1	45.064	-0.829672	0.638747	-0.354222	0.836193	-0.588983	0.395895	-1.42199	0.06206	1	0.5	0.75	8.33333	5.5	3
395	chr1	25774926	25775250	325	*	chr1:25774926-25775250	57	49	67	28	35	22	41	30	9	12	11	6	84	89	70	55	52	52	58	25	36	23	22	chr1:25774926-25775250	NA	MAN1C1	-157.458	SEPN1	24.926	-0.646726	0.0479827	-2.3797	2.3455e-10	-0.576903	0.0108263	-1.604	3.51175e-09	50.25	32	9.5	81	54.25	26.5
396	chr1	25796506	25797179	674	*	chr1:25796506-25797179	34	32	28	21	12	10	14	9	5	9	7	7	32	41	29	13	13	19	10	11	13	6	6	chr1:25796506-25797179	NA	MAN1C1	-179.038	SEPN1	2.997	-1.34182	0.000141578	-2.01557	4.92987e-07	-1.29749	0.00034786	-1.89558	4.64645e-06	28.75	11.25	7	34	13.75	9
397	chr1	25819856	25820091	236	*	chr1:25819856-25820091	45	65	34	56	58	52	50	52	45	45	46	45	73	74	53	56	59	57	58	55	55	48	41	chr1:25819856-25820091	MTFR1L	SEPN1	-19.68	LOC646471	3.515	0.083711	0.793174	-0.143391	0.635948	-0.212839	0.439812	-0.420553	0.116251	50	53	45.25	66.6667	57.5	49.75
398	chr1	25820704	25820880	177	*	chr1:25820704-25820880	31	21	19	22	14	15	18	13	27	22	16	27	30	31	26	16	22	19	17	18	17	23	31	chr1:25820704-25820880	NA	MTFR1L	-0.798	LOC646471	2.726	-0.627124	0.0878671	-0.015487	0.970654	-0.644874	0.072958	-0.379232	0.333754	23.25	15	23	29	18.5	22.25
399	chr1	25859411	25859584	174	*	chr1:25859411-25859584	11	22	8	19	18	19	19	19	23	29	29	22	22	23	18	22	17	22	22	27	30	24	31	chr1:25859411-25859584	AUNIP	LOC646471	-35.805	PAQR7	11.669	0.31878	0.472881	0.772786	0.0420228	-0.0171713	0.972942	0.411913	0.276711	15	18.75	25.75	21	20.75	28
400	chr1	25895480	25895623	144	*	chr1:25895480-25895623	14	22	8	19	16	16	18	14	18	26	26	22	29	28	23	22	18	18	14	20	20	16	23	chr1:25895480-25895623	NA	PAQR7	-24.227	MIR3917	10.831	0.0224913	0.96622	0.541486	0.169287	-0.563612	0.139706	-0.429749	0.267745	15.75	16	23	26.6667	18	19.75
401	chr1	25905491	25905688	198	*	chr1:25905491-25905688	17	14	13	14	27	28	22	21	33	46	39	46	18	24	17	30	28	26	24	44	48	44	47	chr1:25905491-25905688	NA	PAQR7	-34.238	MIR3917	0.766	0.750859	0.0319539	1.48981	1.40069e-06	0.454574	0.235261	1.21025	0.000100823	14.5	24.5	41	19.6667	27	45.75
402	chr1	25906426	25906581	156	*	chr1:25906426-25906581	29	18	38	23	26	21	18	25	30	49	28	34	24	20	23	26	36	25	29	38	37	33	34	chr1:25906426-25906581	MIR3917	PAQR7	-35.173	STMN1	0.296	-0.261138	0.496762	0.382113	0.274391	0.374838	0.321663	0.664273	0.0442451	27	22.5	35.25	22.3333	29	35.5
403	chr1	25922596	25922845	250	*	chr1:25922596-25922845	4	3	3	6	5	4	1	3	3	4	4	3	7	10	7	6	3	7	7	7	10	7	4	chr1:25922596-25922845	NA	STMN1	-15.719	PAFAH2	75.312	-0.288651	0.751858	-0.186231	0.830277	-0.467909	0.520646	-0.188209	0.803668	4	3.25	3.5	8	5.75	7
404	chr1	25971392	25971721	330	*	chr1:25971392-25971721	0	3	3	0	14	14	15	8	4	6	4	5	1	3	3	36	27	36	39	9	10	11	11	chr1:25971392-25971721	NA	STMN1	-64.515	PAFAH2	26.436	2.96911	3.37481e-05	1.57802	0.0815322	3.805	1.4599e-09	2.0572	0.00572399	1.5	12.75	4.75	2.33333	34.5	10.25
405	chr1	25998022	25998379	358	*	chr1:25998022-25998379	122	103	105	112	93	97	103	95	88	104	109	119	128	100	118	93	99	84	93	105	114	104	120	chr1:25998022-25998379	PAFAH2	STMN1	-91.145	EXTL1	23.401	-0.187609	0.339492	-0.0734952	0.740929	-0.321599	0.124759	-0.0583677	0.809442	110.5	97	105	115.333	92.25	110.75
406	chr1	26035393	26035550	158	*	chr1:26035393-26035550	13	20	10	23	19	18	14	17	20	30	19	19	25	26	30	24	21	26	29	22	18	24	13	chr1:26035393-26035550	NA	EXTL1	-13.613	SLC30A2	10.588	0.0426597	0.933023	0.411341	0.312953	-0.110464	0.798118	-0.484001	0.219529	16.5	17	22	27	25	19.25
407	chr1	26111616	26111834	219	*	chr1:26111616-26111834	41	40	29	45	30	23	31	30	35	36	35	28	38	38	36	28	40	22	35	26	31	31	32	chr1:26111616-26111834	NA	PDIK1L	-0.451	FAM110D	47.186	-0.440984	0.134608	-0.209054	0.495617	-0.255456	0.481272	-0.313762	0.340185	38.75	28.5	33.5	37.3333	31.25	30
408	chr1	26126530	26126661	132	*	chr1:26126530-26126661	43	32	27	27	15	9	14	18	20	31	19	20	36	44	34	13	17	17	18	24	22	26	30	chr1:26126530-26126661	NA	PDIK1L	-15.365	FAM110D	32.359	-1.19427	0.000428159	-0.516017	0.123074	-1.21887	0.000217257	-0.571961	0.0790985	32.25	14	22.5	38	16.25	25.5
409	chr1	26169758	26169931	174	*	chr1:26169758-26169931	6	13	7	25	25	20	19	23	39	39	30	28	9	13	15	28	28	26	21	29	27	21	23	chr1:26169758-26169931	ZNF593	FAM110D	-10.738	CNKSR1	7.559	0.76111	0.0905096	1.40034	0.000408975	1.05402	0.0078836	1.00861	0.0143834	12.75	21.75	34	12.3333	25.75	25
410	chr1	26233908	26234235	328	*	chr1:26233908-26234235	87	111	103	120	101	101	93	98	90	100	103	99	112	110	119	83	90	102	93	102	95	120	98	chr1:26233908-26234235	CEP85	LOC101928303	-8.588	SH3BGRL3	45.487	-0.0990676	0.658663	-0.102733	0.641383	-0.304576	0.135621	-0.131394	0.556893	105.25	98.25	98	113.667	92	103.75
411	chr1	26276298	26276509	212	*	chr1:26276298-26276509	17	15	18	17	52	52	38	49	21	27	13	18	1	3	2	61	72	63	51	30	39	20	19	chr1:26276298-26276509	NA	CEP85	-42.145	SH3BGRL3	3.213	1.50258	1.2408e-07	0.235703	0.571608	4.83873	3.39926e-14	3.62613	1.94178e-07	16.75	47.75	19.75	2	61.75	27
412	chr1	26279781	26280150	370	*	chr1:26279781-26280150	16	30	16	34	20	22	25	21	27	25	13	14	32	29	28	22	21	20	22	18	28	18	24	chr1:26279781-26280150	NA	SH3BGRL3	-0.059	CD52	37.77	-0.124531	0.774973	-0.278473	0.529779	-0.478925	0.176623	-0.428129	0.252741	24	22	19.75	29.6667	21.25	22
413	chr1	26284867	26285048	182	*	chr1:26284867-26285048	61	65	51	46	40	52	56	58	35	28	39	36	49	53	44	53	49	58	53	29	41	39	40	chr1:26284867-26285048	NA	SH3BGRL3	-5.145	CD52	32.872	-0.113973	0.69584	-0.689527	0.0069273	0.129474	0.675557	-0.383855	0.194718	55.75	51.5	34.5	48.6667	53.25	37.25
414	chr1	26287425	26287626	202	*	chr1:26287425-26287626	27	24	23	20	6	10	6	8	15	14	10	12	15	14	10	7	4	10	6	17	24	8	11	chr1:26287425-26287626	NA	SH3BGRL3	-7.703	CD52	30.294	-1.62928	3.93953e-05	-0.87483	0.0168083	-0.932684	0.0969849	0.203294	0.736585	23.5	7.5	12.75	13	6.75	15
415	chr1	26306592	26306807	216	*	chr1:26306592-26306807	52	50	30	52	38	47	40	40	41	49	56	56	46	58	51	47	41	32	48	50	46	45	58	chr1:26306592-26306807	NA	SH3BGRL3	-26.87	CD52	11.113	-0.156533	0.618274	0.13407	0.658722	-0.297826	0.324645	-0.0543129	0.870391	46	41.25	50.5	51.6667	42	49.75
416	chr1	26317816	26317966	151	*	chr1:26317816-26317966	3	12	8	14	9	11	9	12	7	16	5	9	11	16	8	10	15	10	16	14	16	6	12	chr1:26317816-26317966	CD52	SH3BGRL3	-38.094	UBXN11	0.299	0.14574	0.814049	-3.6303e-16	1	0.126704	0.844216	0.039966	0.952398	9.25	10.25	9.25	11.6667	12.75	12
417	chr1	26321630	26321773	144	*	chr1:26321630-26321773	16	15	13	14	12	14	16	11	14	21	20	25	14	16	17	14	14	16	12	20	25	24	18	chr1:26321630-26321773	NA	UBXN11	-3.365	AIM1L	32.357	-0.128766	0.792736	0.459977	0.243847	-0.160925	0.766652	0.468741	0.273826	14.5	13.25	20	15.6667	14	21.75
418	chr1	26336409	26336810	402	*	chr1:26336409-26336810	15	24	17	24	16	11	16	18	20	15	14	11	20	23	15	15	10	13	14	16	14	10	6	chr1:26336409-26336810	NA	UBXN11	-18.144	AIM1L	17.32	-0.387778	0.339668	-0.411367	0.311018	-0.567913	0.208777	-0.739543	0.12493	20	15.25	15	19.3333	13	11.5
419	chr1	26358866	26359209	344	*	chr1:26358866-26359209	22	28	33	20	7	6	3	6	0	4	4	4	22	22	19	3	6	8	4	5	6	6	3	chr1:26358866-26359209	NA	AIM1L	-4.736	ZNF683	13.585	-2.19668	4.06964e-07	-3.03997	1.02881e-08	-1.97507	6.3341e-05	-2.0346	6.30094e-05	25.75	5.5	3	21	5.25	5
420	chr1	26378455	26378624	170	*	chr1:26378455-26378624	47	28	43	27	25	32	37	24	7	15	27	12	8	12	16	26	29	28	25	19	33	26	18	chr1:26378455-26378624	NA	ZNF683	-5.661	LIN28A	32.144	-0.295462	0.389367	-1.23703	0.00136709	1.16114	0.00306507	0.987851	0.0266821	36.25	29.5	15.25	12	27	24
421	chr1	26417153	26417299	147	*	chr1:26417153-26417299	5	8	12	5	6	9	7	7	13	16	11	11	7	8	8	7	7	8	7	10	8	9	9	chr1:26417153-26417299	NA	LIN28A	-6.385	DHDDS	14.983	-0.0479876	0.94663	0.754328	0.133546	-0.0793646	0.919982	0.226771	0.740575	7.5	7.25	12.75	7.66667	7.25	9
422	chr1	26432114	26432383	270	*	chr1:26432114-26432383	59	70	69	85	73	47	59	58	78	82	74	75	78	74	79	71	78	75	67	87	79	67	68	chr1:26432114-26432383	DHDDS	LIN28A	-21.346	LOC101928324	35.154	-0.255035	0.315576	0.126458	0.598332	-0.0817396	0.764802	-0.0330675	0.907216	70.75	59.25	77.25	77	72.75	75.25
423	chr1	26472175	26472504	330	*	chr1:26472175-26472504	35	25	22	29	25	20	21	19	10	16	16	12	26	30	26	19	25	25	30	15	18	17	17	chr1:26472175-26472504	HMGN2	LOC101928324	-4.638	RPS6KA1	57.254	-0.382542	0.265522	-1.03118	0.00356468	-0.142485	0.737404	-0.700688	0.0606896	27.75	21.25	13.5	27.3333	24.75	16.75
424	chr1	26472869	26473225	357	*	chr1:26472869-26473225	40	56	29	62	51	48	45	60	47	51	66	56	47	53	53	61	55	43	59	48	59	53	54	chr1:26472869-26473225	NA	HMGN2	-0.458	RPS6KA1	56.533	0.124901	0.713934	0.233321	0.453082	0.0954729	0.770235	0.0687764	0.827002	46.75	51	55	51	54.5	53.5
425	chr1	26500310	26500435	126	*	chr1:26500310-26500435	11	18	21	19	26	15	17	23	17	18	20	19	15	20	20	14	18	18	19	17	18	12	11	chr1:26500310-26500435	NA	HMGN2	-27.899	RPS6KA1	29.323	0.229333	0.595045	0.100101	0.818665	-0.0872433	0.869734	-0.334635	0.487998	17.25	20.25	18.5	18.3333	17.25	14.5
426	chr1	26500647	26500850	204	*	chr1:26500647-26500850	10	13	18	10	12	6	8	7	5	9	8	2	14	12	7	6	6	8	11	4	9	3	5	chr1:26500647-26500850	NA	HMGN2	-28.236	RPS6KA1	28.908	-0.619101	0.217331	-1.06866	0.0446197	-0.498181	0.426468	-1.04117	0.107475	12.75	8.25	6	11	7.75	5.25
427	chr1	26501002	26501193	192	*	chr1:26501002-26501193	9	11	9	13	16	17	21	13	18	13	21	18	12	11	11	12	14	12	23	16	13	13	16	chr1:26501002-26501193	NA	HMGN2	-28.591	RPS6KA1	28.565	0.666532	0.117417	0.729277	0.0824664	0.423863	0.430073	0.350781	0.505253	10.5	16.75	17.5	11.3333	15.25	14.5
428	chr1	26541968	26542097	130	*	chr1:26541968-26542097	20	16	15	18	20	10	18	15	39	33	36	34	12	10	15	10	10	10	12	38	43	24	29	chr1:26541968-26542097	NA	RPS6KA1	-12.21	MIR1976	12.445	-0.130057	0.779699	1.03493	0.000658805	-0.229693	0.701071	1.42685	0.000298155	17.25	15.75	35.5	12.3333	10.5	33.5
429	chr1	26542214	26542531	318	*	chr1:26542214-26542531	14	15	24	14	43	46	35	30	24	49	27	29	7	6	5	14	16	11	12	22	29	21	16	chr1:26542214-26542531	NA	RPS6KA1	-12.456	MIR1976	12.011	1.19245	0.000140632	0.937362	0.00951451	1.12696	0.0424997	1.84312	0.000237606	16.75	38.5	32.25	6	13.25	22
430	chr1	26545656	26545860	205	*	chr1:26545656-26545860	47	68	37	63	57	59	72	58	77	73	63	67	56	53	45	61	57	53	55	71	72	70	66	chr1:26545656-26545860	NA	RPS6KA1	-15.898	MIR1976	8.682	0.193524	0.506152	0.379643	0.141199	0.137972	0.64573	0.440771	0.0701244	53.75	61.5	70	51.3333	56.5	69.75
431	chr1	26580858	26581202	345	*	chr1:26580858-26581202	0	0	0	0	63	69	47	42	6	11	8	9	0	0	0	75	86	55	58	6	14	9	19	chr1:26580858-26581202	NA	MIR1976	-26.316	LOC101928728	112.929	7.55339	1.67268e-13	5.03196	5.1118e-06	7.86788	4.53252e-11	5.33864	1.69151e-05	0	55.25	8.5	0	68.5	12
432	chr1	26582843	26583019	177	*	chr1:26582843-26583019	0	1	0	0	24	12	10	13	18	28	13	17	0	0	0	13	21	19	10	12	17	10	12	chr1:26582843-26583019	NA	MIR1976	-28.301	LOC101928728	111.112	5.10508	1.76347e-06	5.47214	2.42155e-07	5.88007	1.90936e-06	5.44039	8.30722e-06	0.25	14.75	19	0	15.75	12.75
433	chr1	26620433	26621033	601	*	chr1:26620433-26621033	54	51	69	61	65	55	53	73	75	75	61	69	57	63	56	64	45	67	67	77	73	57	64	chr1:26620433-26621033	NA	MIR1976	-65.891	LOC101928728	73.098	0.0657759	0.818667	0.252004	0.287291	0.0501988	0.883377	0.206953	0.441285	58.75	61.5	70	58.6667	60.75	67.75
434	chr1	26621226	26621541	316	*	chr1:26621226-26621541	11	9	5	9	19	11	10	11	15	11	9	9	4	9	6	19	20	15	16	8	17	13	11	chr1:26621226-26621541	NA	MIR1976	-66.684	LOC101928728	72.59	0.576671	0.254801	0.366597	0.49443	1.44797	0.00422613	0.931835	0.122024	8.5	12.75	11	6.33333	17.5	12.25
435	chr1	26692385	26692607	223	*	chr1:26692385-26692607	19	21	21	18	12	11	17	12	13	11	13	13	22	15	18	14	17	8	15	10	13	19	13	chr1:26692385-26692607	NA	MIR1976	-137.843	LOC101928728	1.524	-0.597985	0.123075	-0.654149	0.089845	-0.437713	0.366874	-0.410194	0.396443	19.75	13	12.5	18.3333	13.5	13.75
436	chr1	26693052	26693264	213	*	chr1:26693052-26693264	18	18	21	18	18	11	20	23	14	19	19	20	16	17	16	27	20	20	26	20	26	21	21	chr1:26693052-26693264	NA	MIR1976	-138.51	LOC101928728	0.867	-0.058406	0.899622	-0.0584409	0.892857	0.506015	0.216918	0.425699	0.315254	18.75	18	18	16.3333	23.25	22
437	chr1	26695512	26695730	219	*	chr1:26695512-26695730	27	35	21	41	34	31	29	29	13	28	28	29	40	37	36	18	25	23	40	24	29	26	29	chr1:26695512-26695730	NA	LOC101928728	-1.381	ARID1A	0.301	-0.0116148	0.977198	-0.336979	0.370185	-0.504609	0.160329	-0.477558	0.136387	31	30.75	24.5	37.6667	26.5	27
438	chr1	26698200	26698350	151	*	chr1:26698200-26698350	11	20	12	17	8	9	13	10	8	12	11	10	12	16	13	8	8	8	9	10	13	15	7	chr1:26698200-26698350	NA	ARID1A	-2.169	PIGV	89.613	-0.57797	0.208552	-0.542987	0.235087	-0.719962	0.170415	-0.276652	0.628937	15	10	10.25	13.6667	8.25	11.25
439	chr1	26702704	26702920	217	*	chr1:26702704-26702920	0	1	0	0	13	11	7	10	7	8	8	9	0	0	0	14	15	9	11	10	8	16	12	chr1:26702704-26702920	NA	ARID1A	-6.673	PIGV	85.043	4.61932	1.93768e-05	4.29792	0.000110134	5.54298	7.75584e-06	5.29769	1.65592e-05	0.25	10.25	8	0	12.25	11.5
440	chr1	26723615	26723969	355	*	chr1:26723615-26723969	7	11	9	7	4	4	1	3	2	2	2	4	11	13	8	4	5	5	4	3	4	4	2	chr1:26723615-26723969	NA	ARID1A	-27.584	PIGV	63.994	-1.46152	0.0234739	-1.7136	0.0111889	-1.22349	0.048423	-1.66505	0.0135999	8.5	3	2.5	10.6667	4.5	3.25
441	chr1	26739302	26739617	316	*	chr1:26739302-26739617	1	3	3	2	25	14	14	23	5	3	1	2	7	6	3	30	41	31	37	2	3	3	3	chr1:26739302-26739617	NA	ARID1A	-43.271	PIGV	48.346	2.99627	5.33026e-07	0.274734	0.795251	2.67299	1.44479e-08	-0.915113	0.302544	2.25	19	2.75	5.33333	34.75	2.75
442	chr1	26744108	26744344	237	*	chr1:26744108-26744344	35	50	38	40	51	57	53	63	101	114	96	103	31	34	26	46	49	50	59	103	115	96	109	chr1:26744108-26744344	NA	ARID1A	-48.077	PIGV	43.619	0.456913	0.0647694	1.34067	1.97207e-10	0.746807	0.00748758	1.79459	7.69247e-14	40.75	56	103.5	30.3333	51	105.75
443	chr1	26787356	26788234	879	*	chr1:26787356-26788234	48	42	49	43	59	46	61	55	47	42	48	39	29	23	23	28	30	38	37	54	58	50	47	chr1:26787356-26788234	PIGV	ARID1A	-91.325	ZDHHC18	38.476	0.27913	0.270597	-0.0481848	0.871881	0.409435	0.244933	1.05772	0.000243646	45.5	55.25	44	25	33.25	52.25
444	chr1	26789220	26789365	146	*	chr1:26789220-26789365	10	15	13	14	16	15	9	16	13	20	9	15	15	15	14	16	21	12	18	16	17	17	14	chr1:26789220-26789365	NA	PIGV	-1.257	ZDHHC18	37.345	0.105778	0.836162	0.13102	0.79213	0.190047	0.719583	0.124137	0.814657	13	14	14.25	14.6667	16.75	16
445	chr1	26820861	26821180	320	*	chr1:26820861-26821180	8	12	3	7	6	9	9	6	6	4	5	5	13	12	13	13	7	15	11	3	6	6	5	chr1:26820861-26821180	NA	PIGV	-32.898	ZDHHC18	5.53	-2.25929e-16	1	-0.571613	0.384368	-0.137933	0.826433	-1.31266	0.0247934	7.5	7.5	5	12.6667	11.5	5
446	chr1	26833618	26833880	263	*	chr1:26833618-26833880	96	122	82	105	34	34	39	48	54	75	61	65	77	92	81	36	37	30	33	55	66	49	62	chr1:26833618-26833880	NA	ZDHHC18	-6.908	SFN	29.262	-1.38061	8.94144e-10	-0.66543	0.00202457	-1.28964	6.1876e-08	-0.521129	0.0248528	101.25	38.75	63.75	83.3333	34	58
447	chr1	26838989	26839170	182	*	chr1:26838989-26839170	19	27	18	23	29	22	27	23	18	18	24	18	2	2	1	2	4	3	2	4	4	7	11	chr1:26838989-26839170	NA	ZDHHC18	-12.279	SFN	23.972	0.213862	0.565983	-0.156402	0.693462	0.684545	0.582972	1.85562	0.0457871	21.75	25.25	19.5	1.66667	2.75	6.5
448	chr1	26865066	26865295	230	*	chr1:26865066-26865295	52	53	51	53	49	51	53	50	55	76	64	64	58	49	52	64	67	56	63	76	67	62	66	chr1:26865066-26865295	NA	SFN	-1.924	GPN2	25.083	-0.0418893	0.883277	0.308486	0.192068	0.23724	0.379144	0.352989	0.160978	52.25	50.75	64.75	53	62.5	67.75
449	chr1	26889889	26890074	186	*	chr1:26889889-26890074	5	4	10	6	15	9	6	6	8	8	10	6	3	4	3	8	7	5	7	9	3	7	2	chr1:26889889-26890074	NA	SFN	-26.747	GPN2	0.304	0.515484	0.408498	0.349326	0.577826	0.992468	0.204795	0.627201	0.501348	6.25	9	8	3.33333	6.75	5.25
450	chr1	26890191	26890366	176	*	chr1:26890191-26890366	17	14	16	18	22	15	15	14	20	19	21	18	14	12	13	18	20	14	15	20	13	14	18	chr1:26890191-26890366	NA	SFN	-27.049	GPN2	0.012	0.0218324	0.964632	0.260983	0.511079	0.362544	0.463992	0.31803	0.530232	16.25	16.5	19.5	13	16.75	16.25
451	chr1	26900099	26900566	468	*	chr1:26900099-26900566	18	12	13	14	17	10	14	10	11	12	18	16	15	15	13	9	14	11	11	14	11	16	15	chr1:26900099-26900566	GPATCH3	GPN2	-9.721	NR0B2	13.51	-0.158745	0.751831	2.84191e-16	1	-0.346078	0.519193	-0.0335358	0.953461	14.25	12.75	14.25	14.3333	11.25	14
452	chr1	26921510	26921907	398	*	chr1:26921510-26921907	87	64	79	82	55	51	55	61	59	58	67	67	76	79	71	53	54	60	65	61	53	62	75	chr1:26921510-26921907	NUDC	NR0B2	-7.434	KDF1	38.503	-0.489534	0.0230788	-0.312972	0.161827	-0.376344	0.112103	-0.262805	0.297595	78	55.5	62.75	75.3333	58	62.75
453	chr1	26960385	26960568	184	*	chr1:26960385-26960568	4	9	3	8	4	4	2	2	0	0	2	1	10	7	11	4	3	4	4	1	2	2	1	chr1:26960385-26960568	KDF1	NUDC	-38.663	TRNP1	33.136	-0.96729	0.196539	-2.78568	0.00568631	-1.28906	0.0536747	-2.51558	0.00233182	6	3	0.75	9.33333	3.75	1.5
454	chr1	26997770	26997917	148	*	chr1:26997770-26997917	2	7	6	7	10	15	12	5	8	17	20	10	9	7	7	14	8	13	12	14	13	9	12	chr1:26997770-26997917	NA	TRNP1	-4.066	FAM46B	14.925	0.914106	0.114463	1.29784	0.0159039	0.607935	0.299062	0.634884	0.271626	5.5	10.5	13.75	7.66667	11.75	12
455	chr1	27012875	27013066	192	*	chr1:27012875-27013066	2	3	3	3	24	19	12	14	18	18	12	14	3	2	3	23	22	18	15	8	11	6	8	chr1:27012875-27013066	NA	FAM46B	-0.033	SLC9A1	142.064	2.58658	5.07497e-06	2.43775	2.22244e-05	2.81015	8.9535e-06	1.56965	0.0407697	2.75	17.25	15.5	2.66667	19.5	8.25
456	chr1	27112172	27112344	173	*	chr1:27112172-27112344	11	10	8	6	18	20	16	13	8	13	8	14	9	8	7	20	21	17	15	15	27	15	12	chr1:27112172-27112344	NA	FAM46B	-99.33	SLC9A1	42.786	0.925719	0.0318842	0.292695	0.593363	1.17724	0.0127672	1.09011	0.0370085	8.75	16.75	10.75	8	18.25	17.25
457	chr1	27137151	27137449	299	*	chr1:27137151-27137449	6	9	9	10	17	17	21	13	15	24	22	17	7	9	8	13	14	11	13	11	21	11	11	chr1:27137151-27137449	NA	FAM46B	-124.309	SLC9A1	17.681	0.988117	0.0213181	1.18443	0.00477758	0.664365	0.226275	0.74148	0.190852	8.5	17	19.5	8	12.75	13.5
458	chr1	27155077	27155271	195	*	chr1:27155077-27155271	38	46	37	54	26	22	27	30	33	30	24	31	40	41	50	28	24	28	27	23	29	18	27	chr1:27155077-27155271	SLC9A1	FAM46B	-142.235	WDTC1	79.245	-0.733249	0.00804893	-0.565855	0.044441	-0.704142	0.0167407	-0.843323	0.00712441	43.75	26.25	29.5	43.6667	26.75	24.25
459	chr1	27234287	27234702	416	*	chr1:27234287-27234702	65	122	88	123	99	94	102	99	98	82	94	94	111	111	106	82	83	94	87	86	88	82	86	chr1:27234287-27234702	WDTC1	SLC9A1	-79.157	TMEM222	87.443	-0.0145213	0.96285	-0.112661	0.685883	-0.337377	0.0936961	-0.353923	0.0753974	99.5	98.5	92	109.333	86.5	85.5
460	chr1	27252752	27253051	300	*	chr1:27252752-27253051	0	1	0	0	6	5	4	5	1	3	0	1	1	1	1	18	23	15	17	3	2	1	2	chr1:27252752-27253051	NA	WDTC1	-18.236	TMEM222	69.094	3.63751	0.00167248	1.70878	0.287519	4.00627	6.50742e-06	0.895468	0.525025	0.25	5	1.25	1	18.25	2
461	chr1	27300890	27301043	154	*	chr1:27300890-27301043	8	9	2	5	5	7	7	4	7	11	12	10	7	6	6	4	8	6	7	12	10	6	7	chr1:27300890-27301043	NA	WDTC1	-66.374	TMEM222	21.102	-0.0599203	0.940873	0.723277	0.208059	-0.0187503	0.983806	0.45561	0.509444	6	5.75	10	6.33333	6.25	8.75
462	chr1	27322041	27322426	386	*	chr1:27322041-27322426	89	96	79	93	75	71	81	72	97	77	89	78	90	89	85	85	92	74	70	87	88	79	103	chr1:27322041-27322426	TMEM222	WDTC1	-87.525	ACTG1P20	1.448	-0.255165	0.218724	-0.0659922	0.779999	-0.132726	0.605088	0.0202948	0.940243	89.25	74.75	85.25	88	80.25	89.25
463	chr1	27343394	27343643	250	*	chr1:27343394-27343643	28	27	23	28	18	16	17	18	7	11	10	9	23	24	16	12	6	9	14	10	13	9	7	chr1:27343394-27343643	NA	SYTL1	-1.402	MAP3K6	23.223	-0.615214	0.0638308	-1.50437	5.11975e-05	-1.02507	0.0226837	-1.09276	0.0160998	26.5	17.25	9.25	21	10.25	9.75
464	chr1	27392393	27392622	230	*	chr1:27392393-27392622	34	42	33	49	33	33	36	36	46	43	39	38	43	48	42	41	39	38	32	40	42	36	50	chr1:27392393-27392622	NA	CD164L2	-9.06	GPR3	0.022	-0.194365	0.529169	0.0709545	0.821942	-0.240667	0.444621	-0.0776403	0.821876	39.5	34.5	41.5	44.3333	37.5	42
465	chr1	27445689	27445863	175	*	chr1:27445689-27445863	3	1	0	0	9	6	6	7	11	10	6	7	1	2	1	12	12	8	12	11	10	4	5	chr1:27445689-27445863	NA	GPR3	-53.045	WASF2	44.324	2.64737	0.00271188	2.92241	0.000778374	2.92685	0.000615288	2.34268	0.0130976	1	7	8.5	1.33333	11	7.5
466	chr1	27490151	27490567	417	*	chr1:27490151-27490567	78	59	70	62	58	70	59	58	48	63	49	51	55	59	54	39	38	56	47	38	50	44	38	chr1:27490151-27490567	WASF2	GPR3	-97.507	AHDC1	112.927	-0.134419	0.599239	-0.34923	0.142761	-0.314505	0.273427	-0.396308	0.147392	67.25	61.25	52.75	56	45	42.5
467	chr1	27522430	27522828	399	*	chr1:27522430-27522828	16	13	14	10	16	20	24	18	19	13	8	13	27	32	22	18	15	25	19	19	19	10	12	chr1:27522430-27522828	NA	WASF2	-32.243	AHDC1	80.666	0.552434	0.162846	-2.4951e-17	1	-0.485118	0.21641	-0.839619	0.0382154	13.25	19.5	13.25	27	19.25	15
468	chr1	27568466	27568726	261	*	chr1:27568466-27568726	39	45	38	49	32	39	35	41	52	53	42	41	40	36	38	31	26	40	38	57	62	48	59	chr1:27568466-27568726	NA	WASF2	-78.279	AHDC1	34.768	-0.217266	0.453207	0.136206	0.636096	-0.170414	0.638912	0.569774	0.0337209	42.75	36.75	47	38	33.75	56.5
469	chr1	27603993	27604231	239	*	chr1:27603993-27604231	20	23	29	16	11	13	13	16	8	8	13	15	16	18	16	10	12	12	9	8	8	11	15	chr1:27603993-27604231	NA	AHDC1	-0.499	FGR	30.985	-0.724973	0.0566765	-0.989903	0.013751	-0.626865	0.186214	-0.657586	0.183654	22	13.25	11	16.6667	10.75	10.5
470	chr1	27608777	27609038	262	*	chr1:27608777-27609038	22	26	21	22	7	11	9	14	16	30	15	10	15	24	20	13	11	8	9	22	21	29	20	chr1:27608777-27609038	NA	AHDC1	-5.283	FGR	26.178	-1.13914	0.00252271	-0.354873	0.390565	-0.931476	0.0389637	0.22387	0.616027	22.75	10.25	17.75	19.6667	10.25	23
471	chr1	27618405	27618686	282	*	chr1:27618405-27618686	6	9	4	7	3	7	4	4	5	7	7	8	8	9	6	4	3	4	4	8	8	6	10	chr1:27618405-27618686	NA	AHDC1	-14.911	FGR	16.53	-0.517329	0.45954	0.0533677	0.93855	-1.00931	0.161934	0.0600919	0.936663	6.5	4.5	6.75	7.66667	3.75	8
472	chr1	27659656	27659835	180	*	chr1:27659656-27659835	19	22	13	25	7	6	5	9	2	8	9	8	11	14	12	6	6	4	4	3	4	7	8	chr1:27659656-27659835	NA	FGR	-24.44	IFI6	12.378	-1.52837	0.000451936	-1.52744	0.000866789	-1.28256	0.0258072	-1.14026	0.0555335	19.75	6.75	6.75	12.3333	5	5.5
473	chr1	27663203	27663384	182	*	chr1:27663203-27663384	19	19	23	24	26	17	19	19	34	28	28	23	16	23	20	17	16	15	17	23	27	31	24	chr1:27663203-27663384	NA	FGR	-27.987	IFI6	8.829	-0.0690408	0.871537	0.408248	0.222502	-0.273366	0.557109	0.413172	0.296429	21.25	20.25	28.25	19.6667	16.25	26.25
474	chr1	27672196	27672476	281	*	chr1:27672196-27672476	31	39	37	44	26	19	25	23	18	19	26	29	41	34	36	30	24	25	29	27	26	29	27	chr1:27672196-27672476	IFI6	FGR	-36.98	FAM76A	53.503	-0.695466	0.0161722	-0.710801	0.0188555	-0.452617	0.161972	-0.438716	0.17662	37.75	23.25	23	37	27	27.25
475	chr1	27725597	27725964	368	*	chr1:27725597-27725964	272	179	244	184	122	133	139	138	148	134	126	151	212	184	186	144	135	137	151	141	152	152	139	chr1:27725597-27725964	NA	IFI6	-53.384	FAM76A	0.015	-0.722649	0.000121622	-0.65142	0.000774168	-0.452123	0.0059375	-0.409396	0.0134444	219.75	133	139.75	194	141.75	146
476	chr1	27772899	27773211	313	*	chr1:27772899-27773211	117	114	119	116	79	83	90	79	98	87	104	97	107	118	106	79	99	89	92	102	121	124	99	chr1:27772899-27773211	STX12	FAM76A	-46.92	PPP1R8	57.53	-0.492495	0.00490076	-0.271196	0.144337	-0.29735	0.155502	0.0151394	0.952358	116.5	82.75	96.5	110.333	89.75	111.5
477	chr1	27830701	27830854	154	*	chr1:27830701-27830854	15	16	20	21	32	32	26	26	29	33	25	24	20	19	23	37	25	26	24	34	28	24	25	chr1:27830701-27830854	PPP1R8	STX12	-57.518	SCARNA1	3.547	0.683507	0.0348987	0.620288	0.0651164	0.435583	0.260006	0.421891	0.271066	18	29	27.75	20.6667	28	27.75
478	chr1	27858027	27858427	401	*	chr1:27858027-27858427	8	8	7	7	6	9	8	6	8	9	10	12	12	10	8	6	10	10	6	4	9	9	11	chr1:27858027-27858427	NA	SCARNA1	-23.626	THEMIS2	14.116	-0.0480461	0.944771	0.372736	0.49947	-0.317482	0.632185	-0.272084	0.68729	7.5	7.25	9.75	10	8	8.25
479	chr1	27869121	27869325	205	*	chr1:27869121-27869325	10	15	5	13	12	9	14	12	11	16	12	14	14	13	11	12	6	15	16	14	21	13	6	chr1:27869121-27869325	NA	SCARNA1	-34.72	THEMIS2	3.218	0.126615	0.823883	0.297897	0.556375	-0.04773	0.94288	0.0904894	0.888976	10.75	11.75	13.25	12.6667	12.25	13.5
480	chr1	27914549	27914891	343	*	chr1:27914549-27914891	117	108	103	100	73	81	81	78	76	75	81	75	109	110	101	74	99	84	84	80	75	74	83	chr1:27914549-27914891	RPA2	THEMIS2	-42.006	SMPDL3B	20.064	-0.450461	0.0142632	-0.478321	0.0107159	-0.32272	0.131997	-0.450458	0.0249571	107	78.25	76.75	106.667	85.25	78
481	chr1	27959886	27960055	170	*	chr1:27959886-27960055	15	30	18	28	32	18	27	23	27	16	21	24	28	27	18	20	19	17	20	22	26	13	16	chr1:27959886-27960055	NA	XKR8	-0.424	EYA3	128.582	0.135014	0.751415	-0.0479877	0.912629	-0.354724	0.392563	-0.334832	0.451008	22.75	25	22	24.3333	19	19.25
482	chr1	28088549	28088842	294	*	chr1:28088549-28088842	82	68	103	64	68	70	63	66	71	71	78	71	75	65	68	68	68	63	72	67	66	68	67	chr1:28088549-28088842	EYA3	XKR8	-129.087	PTAFR	105.094	-0.246842	0.316655	-0.123081	0.632528	-0.033253	0.912601	-0.0492382	0.862812	79.25	66.75	72.75	69.3333	67.75	67
483	chr1	28144586	28144723	138	*	chr1:28144586-28144723	0	1	0	0	17	14	9	14	24	32	43	46	0	0	0	8	16	9	9	17	25	32	38	chr1:28144586-28144723	NA	EYA3	-55.949	PTAFR	49.213	4.9938	2.6671e-06	6.34708	1.05088e-09	5.32728	2.15769e-05	6.48248	5.82851e-08	0.25	13.5	36.25	0	10.5	28
484	chr1	28169385	28169650	266	*	chr1:28169385-28169650	15	13	14	11	60	49	57	54	49	42	42	42	14	15	13	71	75	66	66	41	52	35	55	chr1:28169385-28169650	NA	EYA3	-80.748	PTAFR	24.286	2.0408	2.71608e-12	1.71217	2.28434e-08	2.30018	9.03723e-14	1.69424	1.45086e-06	13.25	55	43.75	14	69.5	45.75
485	chr1	28199560	28200251	692	*	chr1:28199560-28200251	20	11	18	12	88	85	77	85	66	76	89	87	7	6	6	52	61	40	50	58	75	77	82	chr1:28199560-28200251	NA	PTAFR	-5.624	DNAJC8	32.78	2.44432	7.41663e-20	2.36889	5.18191e-17	2.97406	2.97611e-12	3.48552	1.12877e-17	15.25	83.75	79.5	6.33333	50.75	73
486	chr1	28232921	28233090	170	*	chr1:28232921-28233090	24	20	16	18	18	10	17	16	15	18	18	13	26	26	19	14	16	16	13	12	14	16	21	chr1:28232921-28233090	DNAJC8	PTAFR	-38.985	ATPIF1	3.001	-0.351584	0.391725	-0.283073	0.483623	-0.677446	0.0904037	-0.581784	0.165195	19.5	15.25	16	23.6667	14.75	15.75
487	chr1	28235932	28236170	239	*	chr1:28235932-28236170	65	67	58	62	55	50	57	55	49	48	52	55	82	73	74	63	66	52	48	44	47	56	59	chr1:28235932-28236170	ATPIF1	DNAJC8	-2.901	SESN2	23.282	-0.21509	0.367471	-0.303931	0.19264	-0.413987	0.0883647	-0.565761	0.0177175	63	54.25	51	76.3333	57.25	51.5
488	chr1	28246479	28246722	244	*	chr1:28246479-28246722	58	33	27	49	8	3	7	5	5	6	5	5	62	38	35	9	5	8	12	9	8	9	7	chr1:28246479-28246722	NA	ATPIF1	-10.388	SESN2	12.73	-2.82167	5.07336e-11	-2.9515	1.47288e-11	-2.38376	6.03812e-09	-2.41993	3.2142e-09	41.75	5.75	5.25	45	8.5	8.25
489	chr1	28247186	28247442	257	*	chr1:28247186-28247442	96	110	93	113	95	95	110	99	117	97	110	93	128	127	108	112	104	100	100	96	95	97	105	chr1:28247186-28247442	NA	ATPIF1	-11.095	SESN2	12.01	-0.0461559	0.841963	0.0173642	0.941327	-0.218064	0.296331	-0.299807	0.133292	103	99.75	104.25	121	104	98.25
490	chr1	28259248	28259544	297	*	chr1:28259248-28259544	44	58	39	54	76	80	77	76	63	62	73	60	59	53	57	77	73	70	63	58	53	52	58	chr1:28259248-28259544	SESN2	ATPIF1	-23.157	MED18	69.458	0.662045	0.00215277	0.402514	0.0967509	0.327938	0.182651	-0.0279142	0.928047	48.75	77.25	64.5	56.3333	70.75	55.25
491	chr1	28328853	28329115	263	*	chr1:28328853-28329115	39	30	51	30	31	35	26	34	21	20	30	26	29	26	28	32	31	33	33	28	35	29	30	chr1:28328853-28329115	MED18	SESN2	-69.401	PHACTR4	40.467	-0.250183	0.444882	-0.625107	0.0486547	0.220183	0.546838	0.139775	0.717605	37.5	31.5	24.25	27.6667	32.25	30.5
492	chr1	28369553	28369725	173	*	chr1:28369553-28369725	5	9	16	15	28	25	31	27	32	26	24	24	9	9	10	25	24	23	23	32	30	24	18	chr1:28369553-28369725	PHACTR4	MED18	-40.551	RCC1	136.218	1.29039	0.000435191	1.22425	0.00140212	1.33586	0.00135049	1.45967	0.000812835	11.25	27.75	26.5	9.33333	23.75	26
493	chr1	28369917	28370047	131	*	chr1:28369917-28370047	3	3	4	5	12	9	5	8	6	7	7	8	5	3	4	4	4	10	7	12	7	4	4	chr1:28369917-28370047	NA	PHACTR4	-0.335	RCC1	135.896	1.15178	0.0652474	0.878034	0.18323	0.627761	0.454729	0.728561	0.374675	3.75	8.5	7	4	6.25	6.75
494	chr1	28450012	28450184	173	*	chr1:28450012-28450184	1	0	1	1	8	4	6	8	8	5	9	7	0	0	0	9	12	5	12	15	13	14	12	chr1:28450012-28450184	NA	PHACTR4	-80.43	RCC1	55.759	2.90081	0.00246059	3.05986	0.0013056	5.18814	4.01033e-05	5.52182	5.36526e-06	0.75	6.5	7.25	0	9.5	13.5
495	chr1	28505756	28506046	291	*	chr1:28505756-28506046	44	39	53	42	38	27	30	32	25	29	27	29	37	42	38	30	34	26	37	28	28	28	26	chr1:28505756-28506046	SNHG3	PHACTR4	-136.174	SNORA73A	1.319	-0.484855	0.0752748	-0.691184	0.0107626	-0.295533	0.373341	-0.501228	0.109571	44.5	31.75	27.5	39	31.75	27.5
496	chr1	28506149	28506520	372	*	chr1:28506149-28506520	17	5	14	10	11	11	10	12	8	9	5	6	11	8	7	11	14	11	14	9	4	10	6	chr1:28506149-28506520	NA	SNHG3	-0.206	SNORA73A	0.845	-0.0632602	0.916227	-0.704037	0.199866	0.522128	0.356457	-0.25177	0.727727	11.5	11	7	8.66667	12.5	7.25
497	chr1	28518127	28518308	182	*	chr1:28518127-28518308	8	10	12	18	18	17	20	21	16	21	18	19	12	14	15	27	22	21	22	19	15	16	17	chr1:28518127-28518308	NA	SNORA73B	-9.569	TRNAU1AP	34.709	0.656398	0.107414	0.618287	0.136896	0.745543	0.0661425	0.290166	0.556893	12	19	18.5	13.6667	23	16.75
498	chr1	28552835	28553128	294	*	chr1:28552835-28553128	116	86	89	88	100	60	71	71	70	65	71	78	92	83	91	91	91	77	94	68	67	66	69	chr1:28552835-28553128	TRNAU1AP	SNORA73B	-44.277	SNORD99	25.694	-0.32656	0.176491	-0.415203	0.0484849	-0.00678246	0.981554	-0.392427	0.0704598	94.75	75.5	71	88.6667	88.25	67.5
499	chr1	28581340	28581629	290	*	chr1:28581340-28581629	9	9	13	12	19	15	14	17	13	11	14	5	11	11	11	12	13	14	14	6	8	14	8	chr1:28581340-28581629	NA	SNORA16A	-0.287	SNHG12	0.225	0.589796	0.168475	4.96869e-17	1	0.265819	0.638244	-0.284364	0.654947	10.75	16.25	10.75	11	13.25	9
500	chr1	28581788	28582055	268	*	chr1:28581788-28582055	28	30	33	38	45	46	34	36	46	45	27	38	32	26	34	43	40	33	32	43	41	37	26	chr1:28581788-28582055	SNHG12	SNORA16A	-0.735	RAB42	10.145	0.318198	0.277701	0.272792	0.381312	0.269703	0.439252	0.259449	0.470003	32.25	40.25	39	30.6667	37	36.75
501	chr1	28643006	28643267	262	*	chr1:28643006-28643267	57	58	56	63	53	47	51	53	45	44	46	55	65	65	60	50	44	47	55	45	49	42	45	chr1:28643006-28643267	TAF12	RAB42	-50.806	RNU11	5.333	-0.197326	0.425008	-0.299532	0.217489	-0.369194	0.147087	-0.483253	0.0535857	58.5	51	47.5	63.3333	49	45.25
502	chr1	28648110	28648363	254	*	chr1:28648110-28648363	43	33	55	31	36	22	31	37	20	19	19	21	28	32	31	33	32	46	36	20	23	22	17	chr1:28648110-28648363	NA	TAF12	-5.018	RNU11	0.237	-0.360475	0.268059	-1.02964	0.000842593	0.275654	0.429643	-0.561181	0.116124	40.5	31.5	19.75	30.3333	36.75	20.5
503	chr1	28648636	28649050	415	*	chr1:28648636-28649050	54	37	81	64	153	131	107	142	93	86	77	94	42	29	46	179	182	136	162	93	76	101	96	chr1:28648636-28649050	NA	RNU11	-0.036	GMEB1	19.678	1.17055	9.54307e-07	0.566322	0.0259033	2.07298	1.32616e-19	1.22526	8.10003e-07	59	133.25	87.5	39	164.75	91.5
504	chr1	28669913	28670073	161	*	chr1:28669913-28670073	16	12	11	11	9	9	10	10	16	16	14	15	8	10	14	17	13	14	13	15	17	11	17	chr1:28669913-28670073	NA	GMEB1	-1.185	YTHDF2	66.548	-0.391009	0.428119	0.28404	0.527085	0.413579	0.443626	0.484886	0.357414	12.5	9.5	15.25	10.6667	14.25	15
505	chr1	28736693	28737049	357	*	chr1:28736693-28737049	79	83	75	78	83	70	72	77	79	66	68	79	86	69	79	78	77	76	84	60	70	72	92	chr1:28736693-28737049	NA	YTHDF2	-0.072	OPRD1	75.093	-0.060655	0.803837	-0.109109	0.637275	0.0137769	0.962957	-0.085436	0.768901	78.75	75.5	73	78	78.75	73.5
506	chr1	28775182	28775590	409	*	chr1:28775182-28775590	19	13	15	19	10	18	9	10	7	9	14	9	22	20	20	9	15	16	12	11	12	5	6	chr1:28775182-28775590	NA	YTHDF2	-38.561	OPRD1	36.552	-0.484516	0.275572	-0.750394	0.0865291	-0.663549	0.12468	-1.26385	0.00720422	16.5	11.75	9.75	20.6667	13	8.5
507	chr1	28885072	28885274	203	*	chr1:28885072-28885274	59	86	53	93	68	73	84	77	63	68	76	94	64	75	67	74	71	62	87	60	65	81	87	chr1:28885072-28885274	NA	OPRD1	-72.93	EPB41	1.817	0.0533303	0.862167	0.0485485	0.876095	0.0978953	0.735805	0.0928941	0.749028	72.75	75.5	75.25	68.6667	73.5	73.25
508	chr1	28886968	28887135	168	*	chr1:28886968-28887135	26	32	33	31	25	27	28	26	24	28	20	23	32	32	35	22	26	23	25	24	24	26	25	chr1:28886968-28887135	EPB41	OPRD1	-74.826	TMEM200B	236.774	-0.201746	0.545169	-0.358853	0.264295	-0.457305	0.175708	-0.412435	0.227393	30.5	26.5	23.75	33	24	24.75
509	chr1	28914250	28914510	261	*	chr1:28914250-28914510	26	32	19	29	44	47	32	33	35	31	31	36	44	31	32	51	39	41	43	43	43	61	46	chr1:28914250-28914510	NA	EPB41	-27.159	TMEM200B	209.399	0.554378	0.0661977	0.3256	0.304218	0.285339	0.382071	0.433631	0.162453	26.5	39	33.25	35.6667	43.5	48.25
510	chr1	28926951	28927144	194	*	chr1:28926951-28927144	8	15	14	13	13	13	14	12	8	13	16	13	14	17	13	11	8	11	13	17	16	17	18	chr1:28926951-28927144	NA	EPB41	-39.86	TMEM200B	196.765	0.0559636	0.917629	-4.33374e-16	1	-0.443788	0.396024	0.210679	0.674851	12.5	13	12.5	14.6667	10.75	17
511	chr1	28956069	28956218	150	*	chr1:28956069-28956218	0	1	0	0	6	6	4	5	3	1	1	0	0	0	0	12	11	6	6	1	1	1	2	chr1:28956069-28956218	NA	EPB41	-68.978	TMEM200B	167.691	3.70431	0.00128565	1.70878	0.287519	5.07539	6.44581e-05	2.21167	0.201446	0.25	5.25	1.25	0	8.75	1.25
512	chr1	28962441	28962743	303	*	chr1:28962441-28962743	1	1	0	0	63	37	59	41	41	49	33	51	0	1	0	43	50	27	19	13	12	39	30	chr1:28962441-28962743	NA	EPB41	-75.35	TMEM200B	161.166	6.16521	1.01957e-11	5.99561	5.82607e-11	6.05741	5.48689e-07	5.36933	5.47702e-06	0.5	50	43.5	0.333333	34.75	23.5
513	chr1	28972414	28972654	241	*	chr1:28972414-28972654	0	0	1	0	11	13	16	13	6	6	15	15	0	1	0	14	10	8	13	2	0	7	3	chr1:28972414-28972654	NA	EPB41	-85.323	TMEM200B	151.255	4.97159	2.81166e-06	4.65337	2.6467e-05	4.54786	0.000280912	2.58216	0.0909861	0.25	13.25	10.5	0.333333	11.25	3
514	chr1	29121316	29121431	116	*	chr1:29121316-29121431	2	9	2	5	7	7	9	5	8	10	17	15	7	8	9	9	11	11	10	10	10	16	18	chr1:29121316-29121431	NA	EPB41	-234.225	TMEM200B	2.478	0.620902	0.374742	1.44276	0.0123787	0.35286	0.579496	0.741797	0.184907	4.5	7	12.5	8	10.25	13.5
515	chr1	29181904	29182156	253	*	chr1:29181904-29182156	64	73	62	70	79	78	66	74	48	83	81	80	65	65	64	77	81	82	82	62	74	61	78	chr1:29181904-29182156	SRSF4	TMEM200B	-57.995	MECR	48.802	0.142478	0.547527	0.117954	0.665529	0.315299	0.166156	0.0880483	0.755277	67.25	74.25	73	64.6667	80.5	68.75
516	chr1	29202901	29203075	175	*	chr1:29202901-29203075	2	3	2	3	14	8	12	10	20	26	20	19	2	1	3	10	10	9	7	15	16	22	15	chr1:29202901-29203075	NA	SRSF4	-20.776	MECR	27.883	2.07866	0.00085913	3.01845	8.01861e-08	2.10286	0.00775951	2.97752	3.0682e-05	2.5	11	21.25	2	9	17
517	chr1	29230858	29231062	205	*	chr1:29230858-29231062	30	42	31	42	34	55	49	44	49	49	41	55	45	40	48	43	45	48	46	48	62	58	60	chr1:29230858-29231062	MECR	SRSF4	-48.733	PTPRU	5.454	0.32634	0.267186	0.418233	0.122111	0.0373571	0.916808	0.361086	0.187432	36.25	45.5	48.5	44.3333	45.5	57
518	chr1	30191293	30191624	332	*	chr1:30191293-30191624	10	12	28	13	19	39	42	23	67	78	145	87	1	3	2	8	5	15	3	24	21	94	36	chr1:30191293-30191624	NA	LOC101929406	-153.681	MATN1-AS1	527.148	0.954601	0.0209342	2.55911	3.11349e-13	1.88059	0.0350434	4.27012	1.42614e-08	15.75	30.75	94.25	2	7.75	43.75
519	chr1	30718052	30718758	707	*	chr1:30718052-30718758	343	374	366	409	392	462	390	434	393	362	360	385	386	368	376	379	394	381	433	354	342	381	372	chr1:30718052-30718758	NA	LOC101929406	-680.44	MATN1-AS1	0.014	0.169286	0.260576	0.00770624	0.963744	0.0748793	0.650648	-0.056243	0.724163	373	419.5	375	376.667	396.75	362.25
520	chr1	30743677	30743892	216	*	chr1:30743677-30743892	50	46	49	39	20	14	27	28	14	13	16	20	43	43	33	22	25	20	22	12	19	12	17	chr1:30743677-30743892	NA	MIR4420	-4.445	LAPTM5	13.944	-1.04196	0.000239309	-1.53703	1.97869e-07	-0.830269	0.00765097	-1.39174	6.38589e-05	46	22.25	15.75	39.6667	22.25	15
521	chr1	30744057	30744316	260	*	chr1:30744057-30744316	15	10	18	10	10	9	10	6	4	8	4	5	14	13	7	6	5	5	9	9	13	9	5	chr1:30744057-30744316	NA	MIR4420	-4.825	LAPTM5	13.52	-0.590617	0.226916	-1.31251	0.0120365	-0.845579	0.163239	-0.326388	0.610623	13.25	8.75	5.25	11.3333	6.25	9
522	chr1	30749785	30750056	272	*	chr1:30749785-30750056	29	30	26	32	7	4	7	7	6	9	8	8	30	44	21	6	6	7	6	8	17	5	12	chr1:30749785-30750056	NA	MIR4420	-10.553	LAPTM5	7.78	-2.20091	3.32302e-08	-1.89724	5.51897e-07	-2.31571	4.73838e-07	-1.57109	0.000529095	29.25	6.25	7.75	31.6667	6.25	10.5
523	chr1	30756655	30756858	204	*	chr1:30756655-30756858	25	24	28	22	12	16	22	15	8	11	9	11	12	11	9	16	17	15	18	17	22	14	9	chr1:30756655-30756858	NA	MIR4420	-17.423	LAPTM5	0.978	-0.602403	0.0891315	-1.33155	0.000363148	0.623505	0.194142	0.531147	0.321381	24.75	16.25	9.75	10.6667	16.5	15.5
524	chr1	30824489	30824640	152	*	chr1:30824489-30824640	1	2	5	5	12	11	14	7	12	12	15	12	0	1	2	8	9	10	4	15	9	8	10	chr1:30824489-30824640	NA	LAPTM5	-66.653	SDC3	83.993	1.71542	0.00434649	1.92793	0.00086495	2.79939	0.00521333	3.1741	0.000770383	3.25	11	12.75	1	7.75	10.5
525	chr1	31010154	31010404	251	*	chr1:31010154-31010404	1	2	2	1	63	71	50	50	70	63	70	81	1	1	1	46	50	46	42	33	25	53	58	chr1:31010154-31010404	NA	SNORD103C	-41.917	PUM1	55.313	5.12724	1.2627e-16	5.40897	9.85806e-19	5.304	2.7494e-10	5.10483	1.85173e-09	1.5	58.5	71	1	46	42.25
526	chr1	31036762	31037041	280	*	chr1:31036762-31037041	1	0	0	0	28	23	16	20	24	22	28	22	0	1	0	5	7	7	12	7	4	14	11	chr1:31036762-31037041	NA	SNORD103C	-68.525	PUM1	28.676	5.64009	6.81596e-08	5.79743	2.74595e-08	4.0364	0.00182646	4.10406	0.00121179	0.25	21.75	24	0.333333	7.75	9
527	chr1	31065476	31065910	435	*	chr1:31065476-31065910	46	67	57	69	58	75	64	57	70	68	81	65	70	67	65	59	63	67	63	62	68	64	66	chr1:31065476-31065910	PUM1	SNORD103C	-97.239	NKAIN1	173.977	0.0875167	0.759471	0.24809	0.308957	-0.0957478	0.734471	-0.0507242	0.859475	59.75	63.5	71	67.3333	63	65
528	chr1	31155021	31155607	587	*	chr1:31155021-31155607	4	12	9	12	43	34	26	27	27	28	30	34	9	9	7	33	23	26	32	32	37	26	31	chr1:31155021-31155607	NA	PUM1	-89.304	NKAIN1	84.28	1.79444	1.84903e-06	1.66936	7.81321e-06	1.75797	2.88604e-05	1.89567	6.4684e-06	9.25	32.5	29.75	8.33333	28.5	31.5
529	chr1	31296722	31297128	407	*	chr1:31296722-31297128	198	154	186	125	115	93	101	110	89	86	107	108	165	152	133	130	118	103	98	94	83	94	108	chr1:31296722-31297128	ZCCHC17	NKAIN1	-56.835	FABP3	76.16	-0.660286	0.00084243	-0.763438	0.000176307	-0.417507	0.0350124	-0.661221	0.000482661	165.75	104.75	97.5	150	112.25	94.75
530	chr1	31549020	31549323	304	*	chr1:31549020-31549323	8	6	12	6	16	10	6	7	8	14	13	13	6	7	7	6	10	12	8	16	14	16	12	chr1:31549020-31549323	NA	LINC01226	-30.585	TINAGL1	27.162	0.280469	0.6488	0.576536	0.260367	0.426123	0.535637	1.10145	0.0399792	8	9.75	12	6.66667	9	14.5
531	chr1	31605927	31606087	161	*	chr1:31605927-31606087	1	0	1	0	18	24	17	14	31	31	35	24	0	0	0	11	9	8	9	26	21	25	23	chr1:31605927-31606087	NA	TINAGL1	-29.442	HCRTR1	11.613	4.7889	4.82756e-07	5.49882	3.3136e-09	5.16075	3.87527e-05	6.27772	1.33363e-07	0.5	18.25	30.25	0	9.25	23.75
532	chr1	31644466	31644593	128	*	chr1:31644466-31644593	8	8	8	12	9	12	4	8	12	6	8	9	7	8	6	11	6	5	5	7	4	6	5	chr1:31644466-31644593	NA	HCRTR1	-26.766	PEF1	0.644	-0.123459	0.846147	-0.0400203	0.948602	-0.0515221	0.952171	-0.338775	0.660778	9	8.25	8.75	7	6.75	5.5
533	chr1	31644638	31645188	551	*	chr1:31644638-31645188	78	62	97	65	69	53	56	57	55	47	57	45	54	64	67	69	70	67	63	46	41	52	52	chr1:31644638-31645188	NA	HCRTR1	-26.938	PEF1	0.049	-0.360627	0.14059	-0.563962	0.0190873	0.124742	0.657293	-0.367558	0.166275	75.5	58.75	51	61.6667	67.25	47.75
534	chr1	31772479	31772701	223	*	chr1:31772479-31772701	0	3	3	3	17	11	13	12	7	4	5	7	3	3	3	18	13	17	16	3	4	3	3	chr1:31772479-31772701	NA	ADGRB2	-8.416	SPOCD1	43.35	2.48561	6.62192e-05	1.30327	0.0961817	2.36672	0.000143147	0.109793	0.921773	2.25	13.25	5.75	3	16	3.25
535	chr1	31788609	31788713	105	*	chr1:31788609-31788713	11	14	13	13	11	11	11	11	18	15	16	13	12	13	12	9	9	8	12	17	13	16	17	chr1:31788609-31788713	NA	ADGRB2	-24.546	SPOCD1	27.338	-0.21059	0.675436	0.279037	0.530415	-0.372378	0.517699	0.348469	0.490027	12.75	11	15.5	12.3333	9.5	15.75
536	chr1	31789317	31789422	106	*	chr1:31789317-31789422	4	16	8	14	15	18	10	10	13	25	17	13	14	16	14	12	17	12	16	15	21	23	13	chr1:31789317-31789422	NA	ADGRB2	-25.254	SPOCD1	26.629	0.330707	0.549283	0.68588	0.15523	-0.0412205	0.944724	0.292102	0.553925	10.5	13.25	17	14.6667	14.25	18
537	chr1	31816018	31816157	140	*	chr1:31816018-31816157	7	6	6	8	9	6	7	7	9	8	12	10	6	9	9	8	10	9	10	10	9	8	10	chr1:31816018-31816157	SPOCD1	ADGRB2	-51.955	PTP4A2	122.23	0.101182	0.882325	0.521955	0.342989	0.206548	0.767687	0.205406	0.763822	6.75	7.25	9.75	8	9.25	9.25
538	chr1	31827249	31827633	385	*	chr1:31827249-31827633	13	11	8	8	6	7	7	6	7	9	6	9	12	13	8	8	2	5	11	5	12	4	8	chr1:31827249-31827633	NA	SPOCD1	-11.198	PTP4A2	110.754	-0.611147	0.265563	-0.362121	0.512975	-0.746275	0.252798	-0.588843	0.35667	10	6.5	7.75	11	6.5	7.25
539	chr1	31848522	31848771	250	*	chr1:31848522-31848771	15	4	13	9	8	6	11	9	7	8	7	5	17	7	17	13	6	15	14	19	20	11	10	chr1:31848522-31848771	NA	SPOCD1	-32.471	PTP4A2	89.616	-0.265608	0.660933	-0.591852	0.303051	-0.185403	0.775145	0.132287	0.83095	10.25	8.5	6.75	13.6667	12	15
540	chr1	31889319	31889628	310	*	chr1:31889319-31889628	25	20	28	18	35	31	28	22	23	25	14	11	18	18	17	36	33	26	27	38	28	24	27	chr1:31889319-31889628	NA	SPOCD1	-73.268	PTP4A2	48.759	0.347959	0.313023	-0.315285	0.439018	0.783208	0.0278106	0.72133	0.054682	22.75	29	18.25	17.6667	30.5	29.25
541	chr1	31928880	31929015	136	*	chr1:31928880-31929015	1	1	1	1	12	5	13	9	15	12	17	9	0	0	1	11	12	8	6	8	12	13	13	chr1:31928880-31929015	NA	SPOCD1	-112.829	PTP4A2	9.372	3.11165	0.000196204	3.55063	1.03049e-05	4.27994	0.000763409	4.44877	0.000271252	1	9.75	13.25	0.333333	9.25	11.5
542	chr1	31939969	31940144	176	*	chr1:31939969-31940144	30	20	20	18	42	38	48	40	50	35	40	48	14	16	15	29	34	32	35	46	57	35	42	chr1:31939969-31940144	NA	PTP4A2	-1.582	KHDRBS1	73.55	0.92776	0.00106023	0.969723	0.000957769	1.1088	0.00144836	1.57234	5.41406e-06	22	42	43.25	15	32.5	45
543	chr1	31944435	31944589	155	*	chr1:31944435-31944589	6	14	8	14	8	10	9	8	14	15	14	13	13	18	11	6	9	8	13	21	32	22	16	chr1:31944435-31944589	NA	PTP4A2	-6.048	KHDRBS1	69.105	-0.259096	0.651725	0.4101	0.390929	-0.629999	0.247734	0.692533	0.119584	10.5	8.75	14	14	9	22.75
544	chr1	31956100	31956263	164	*	chr1:31956100-31956263	6	12	6	13	15	18	12	15	21	28	25	20	4	10	4	15	23	13	12	24	25	32	32	chr1:31956100-31956263	NA	PTP4A2	-17.713	KHDRBS1	57.431	0.688656	0.136609	1.33106	0.000860814	1.3717	0.0140595	2.20037	4.71525e-06	9.25	15	23.5	6	15.75	28.25
545	chr1	31957820	31957990	171	*	chr1:31957820-31957990	1	4	4	1	18	20	11	17	8	11	9	14	1	4	1	14	26	11	9	4	19	10	9	chr1:31957820-31957990	NA	PTP4A2	-19.433	KHDRBS1	55.704	2.65335	6.26674e-06	2.0118	0.00204399	2.81774	0.000228711	2.27987	0.00660917	2.5	16.5	10.5	2	15	10.5
546	chr1	31964219	31964334	116	*	chr1:31964219-31964334	5	8	4	6	6	5	5	6	12	14	11	9	5	3	8	5	4	5	6	15	17	11	16	chr1:31964219-31964334	NA	PTP4A2	-25.832	KHDRBS1	49.36	-0.0626576	0.936704	0.983337	0.0614227	-0.0909515	0.92464	1.43747	0.011689	5.75	5.5	11.5	5.33333	5	14.75
547	chr1	32013489	32013881	393	*	chr1:32013489-32013881	85	67	109	63	64	63	63	70	70	60	63	67	70	69	64	63	64	67	61	71	73	65	61	chr1:32013489-32013881	KHDRBS1	PTP4A2	-75.102	TMEM39B	58.15	-0.316349	0.210088	-0.316366	0.209506	-0.0858234	0.763432	-0.0035467	0.990644	81	65	65	67.6667	63.75	67.5
548	chr1	32072792	32073372	581	*	chr1:32072792-32073372	72	73	74	75	91	76	72	67	98	76	85	87	74	81	72	79	75	70	85	93	106	92	78	chr1:32072792-32073372	NA	TMEM39B	-0.761	MIR5585	13.577	0.0575632	0.821036	0.234381	0.270173	0.0298137	0.919101	0.285072	0.216662	73.5	76.5	86.5	75.6667	77.25	92.25
549	chr1	32107935	32108122	188	*	chr1:32107935-32108122	25	23	33	22	20	19	11	16	25	14	21	16	20	24	20	16	13	16	17	20	20	19	30	chr1:32107935-32108122	KPNA6	MIR5585	-20.986	TXLNA	71.622	-0.637167	0.0729392	-0.435396	0.229611	-0.457656	0.281598	0.0601709	0.900212	25.75	16.5	19	21.3333	15.5	22.25
550	chr1	32108270	32108528	259	*	chr1:32108270-32108528	9	11	18	10	20	12	11	8	21	8	14	9	13	7	8	7	9	10	11	5	8	11	10	chr1:32108270-32108528	NA	KPNA6	-0.227	TXLNA	71.216	0.086325	0.880272	0.11395	0.836988	-0.0127654	0.986729	-0.132211	0.85509	12	12.75	13	9.33333	9.25	8.5
551	chr1	32179623	32180073	451	*	chr1:32179623-32180073	22	24	33	23	29	29	30	32	52	44	38	40	24	19	17	32	33	29	35	36	42	41	34	chr1:32179623-32180073	TXLNA	KPNA6	-71.58	CCDC28B	20.313	0.233149	0.49132	0.766621	0.00673133	0.685657	0.0461196	0.929026	0.00482226	25.5	30	43.5	20	32.25	38.25
552	chr1	32201200	32201658	459	*	chr1:32201200-32201658	28	53	30	35	16	12	12	13	8	9	14	11	41	42	29	18	17	14	14	9	9	21	8	chr1:32201200-32201658	NA	CCDC28B	-0.814	IQCC	3.977	-1.4499	1.97615e-05	-1.78103	1.10624e-06	-1.23794	0.000256457	-1.64958	4.80475e-05	36.5	13.25	10.5	37.3333	15.75	11.75
553	chr1	32205509	32205704	196	*	chr1:32205509-32205704	9	23	13	22	12	4	10	13	14	18	17	12	24	19	21	12	13	11	8	14	14	11	17	chr1:32205509-32205704	IQCC	CCDC28B	-5.123	DCDC2B	3.39	-0.769643	0.114046	-0.133952	0.783083	-0.947692	0.0254723	-0.601458	0.161285	16.75	9.75	15.25	21.3333	11	14
554	chr1	32215773	32215896	124	*	chr1:32215773-32215896	1	3	1	4	5	4	5	5	8	11	6	4	6	6	4	6	5	6	6	10	4	6	4	chr1:32215773-32215896	NA	DCDC2B	-6.679	EIF3I	5.688	1.03514	0.209891	1.62881	0.0287022	0.106264	0.90805	0.164728	0.852506	2.25	4.75	7.25	5.33333	5.75	6
555	chr1	32222291	32222452	162	*	chr1:32222291-32222452	22	18	18	21	15	11	12	14	12	18	10	10	14	18	20	9	11	9	14	13	12	14	11	chr1:32222291-32222452	TMEM234	EIF3I	-0.707	MTMR9LP	19.258	-0.598032	0.121214	-0.653813	0.100245	-0.682798	0.149691	-0.466068	0.329415	19.75	13	12.5	17.3333	10.75	12.5
556	chr1	32240496	32240764	269	*	chr1:32240496-32240764	5	6	7	7	6	1	3	4	4	5	3	1	8	9	8	2	3	4	4	4	5	1	4	chr1:32240496-32240764	NA	TMEM234	-18.125	MTMR9LP	0.946	-	-	-	-	-	-	-	-	6.25	3.5	3.25	8.33333	3.25	3.5
557	chr1	32249913	32250204	292	*	chr1:32249913-32250204	36	33	33	31	43	29	34	37	33	46	20	25	41	48	42	38	43	42	45	39	42	30	31	chr1:32249913-32250204	NA	FAM167B	-2.696	LCK	1.035	0.104098	0.75478	-0.100475	0.787777	-0.0559588	0.877744	-0.297188	0.348895	33.25	35.75	31	43.6667	42	35.5
558	chr1	32263843	32264067	225	*	chr1:32263843-32264067	13	8	7	7	5	6	4	4	8	14	17	7	8	13	6	4	3	2	4	11	11	9	5	chr1:32263843-32264067	NA	LCK	-12.604	HDAC1	28.04	-0.862768	0.14889	0.388302	0.478803	-1.43555	0.0433927	5.87573e-08	1	8.75	4.75	11.5	9	3.25	9
559	chr1	32273897	32274094	198	*	chr1:32273897-32274094	32	35	31	34	25	24	25	23	9	16	7	6	42	41	33	31	52	52	40	9	12	10	9	chr1:32273897-32274094	NA	LCK	-22.658	HDAC1	18.013	-0.442151	0.14035	-1.78015	9.92129e-07	0.177461	0.624669	-1.93261	2.83096e-07	33	24.25	9.5	38.6667	43.75	10
560	chr1	32291839	32292067	229	*	chr1:32291839-32292067	56	84	52	90	92	84	99	98	97	100	83	94	88	76	72	74	89	81	80	96	82	71	84	chr1:32291839-32292067	NA	LCK	-40.6	HDAC1	0.04	0.402063	0.0978024	0.405942	0.0944334	0.0420806	0.885911	0.081454	0.763669	70.5	93.25	93.5	78.6667	81	83.25
561	chr1	32321987	32322306	320	*	chr1:32321987-32322306	8	8	10	8	6	1	6	4	2	5	3	4	11	9	8	4	5	5	7	4	5	3	2	chr1:32321987-32322306	NA	HDAC1	-29.88	MARCKSL1	13.933	-0.977013	0.113697	-1.24922	0.046104	-0.815995	0.208614	-1.37358	0.0475117	8.5	4.25	3.5	9.33333	5.25	3.5
562	chr1	32335156	32335525	370	*	chr1:32335156-32335525	6	20	8	16	8	6	8	7	10	7	7	7	24	27	20	15	9	6	8	7	10	7	10	chr1:32335156-32335525	NA	HDAC1	-43.049	MARCKSL1	0.714	-0.772435	0.152597	-0.678356	0.209569	-1.30472	0.0026317	-1.45873	0.000893033	12.5	7.25	7.75	23.6667	9.5	8.5
563	chr1	32336195	32336350	156	*	chr1:32336195-32336350	7	13	7	16	5	7	13	7	11	13	7	7	14	10	13	7	8	9	10	8	9	9	8	chr1:32336195-32336350	MARCKSL1	HDAC1	-44.088	FAM229A	25.893	-0.419038	0.471768	-0.175666	0.761685	-0.530687	0.34685	-0.528268	0.348768	10.75	8	9.5	12.3333	8.5	8.5
564	chr1	32351192	32351631	440	*	chr1:32351192-32351631	62	59	62	67	52	44	61	51	62	49	61	65	50	65	59	44	36	57	49	55	54	49	52	chr1:32351192-32351631	NA	MARCKSL1	-14.953	FAM229A	10.612	-0.264504	0.273586	-0.0768109	0.768606	-0.317782	0.27679	-0.143198	0.622639	62.5	52	59.25	58	46.5	52.5
565	chr1	32372172	32372471	300	*	chr1:32372172-32372471	13	14	15	14	6	4	6	4	7	4	4	2	13	20	14	4	6	6	7	5	8	4	7	chr1:32372172-32372471	NA	TSSK3	-9.911	BSDC1	21.99	-1.46094	0.00296173	-1.68854	0.00132538	-1.42683	0.00654754	-1.35926	0.0118886	14	5	4.25	15.6667	5.75	6
566	chr1	32394400	32394812	413	*	chr1:32394400-32394812	128	134	113	113	121	130	106	97	143	146	133	122	126	124	137	97	99	96	93	150	122	137	125	chr1:32394400-32394812	BSDC1	TSSK3	-32.139	ZBTB8B	70.245	-0.103962	0.636549	0.156428	0.41719	-0.421853	0.0220381	0.0493678	0.830026	122	113.5	136	129	96.25	133.5
567	chr1	32414071	32414199	129	*	chr1:32414071-32414199	5	3	1	3	2	5	4	5	3	6	9	6	4	3	4	2	2	6	4	8	6	12	10	chr1:32414071-32414199	NA	BSDC1	-19.61	ZBTB8B	50.858	0.399308	0.658663	0.967819	0.196351	-0.0648955	0.95495	1.25658	0.0758971	3	4	6	3.66667	3.5	9
568	chr1	32520577	32520767	191	*	chr1:32520577-32520767	4	6	4	4	16	13	11	7	23	23	20	28	4	3	5	11	13	13	10	22	19	23	21	chr1:32520577-32520767	NA	ZBTB8B	-55.52	ZBTB8A	18.378	1.35735	0.0128934	2.34937	3.62113e-07	1.52606	0.0138442	2.3595	1.94737e-05	4.5	11.75	23.5	4	11.75	21.25
569	chr1	32623314	32623543	230	*	chr1:32623314-32623543	1	1	0	0	3	6	2	3	9	11	7	8	0	0	0	9	11	7	8	3	5	4	3	chr1:32623314-32623543	NA	ZBTB8A	-84.169	ZBTB8OS	27.047	2.5139	0.0356175	3.78999	0.000239593	5.08296	5.5427e-05	3.76197	0.00602104	0.5	3.5	8.75	0	8.75	3.75
570	chr1	32650431	32650638	208	*	chr1:32650431-32650638	44	55	50	42	56	37	37	42	26	35	40	36	38	44	43	46	44	44	39	33	35	33	41	chr1:32650431-32650638	ZBTB8OS	ZBTB8A	-111.286	RBBP4	0.51	-0.150533	0.619177	-0.477334	0.0773717	0.053629	0.883761	-0.229924	0.475035	47.75	43	34.25	41.6667	43.25	35.5
571	chr1	32650940	32651316	377	*	chr1:32650940-32651316	113	84	125	96	113	96	108	96	92	69	108	92	84	87	90	94	91	98	105	90	73	93	90	chr1:32650940-32651316	RBBP4	ZBTB8OS	-0.35	SYNC	51.444	-0.0173171	0.948084	-0.210865	0.382752	0.156685	0.49953	-0.00829303	0.975822	104.5	103.25	90.25	87	97	86.5
572	chr1	32712336	32712481	146	*	chr1:32712336-32712481	6	5	0	5	7	4	7	7	7	11	11	13	5	5	7	7	11	7	6	10	11	15	8	chr1:32712336-32712481	NA	SYNC	-9.576	KIAA1522	29.43	0.625292	0.398945	1.36044	0.0245474	0.443449	0.550158	0.935852	0.131112	4	6.25	10.5	5.66667	7.75	11
573	chr1	32753687	32753967	281	*	chr1:32753687-32753967	3	8	4	12	8	10	9	7	5	9	12	10	12	10	9	7	5	9	6	8	9	6	11	chr1:32753687-32753967	NA	KIAA1522	-11.776	S100PBP	63.475	0.326073	0.615849	0.406806	0.51895	-0.60549	0.328182	-0.276667	0.667894	6.75	8.5	9	10.3333	6.75	8.5
574	chr1	32754384	32754611	228	*	chr1:32754384-32754611	12	9	11	7	18	24	27	24	4	5	7	7	17	15	11	19	20	18	26	5	8	6	9	chr1:32754384-32754611	NA	KIAA1522	-12.473	S100PBP	62.831	1.24136	0.00106148	-0.748212	0.182449	0.529656	0.228553	-1.01592	0.0604316	9.75	23.25	5.75	14.3333	20.75	7
575	chr1	32799000	32799369	370	*	chr1:32799000-32799369	14	8	13	3	82	85	86	64	38	45	43	33	3	2	2	85	93	71	77	49	55	71	61	chr1:32799000-32799369	NA	KIAA1522	-57.089	S100PBP	18.073	3.03629	1.48471e-20	2.04592	2.18697e-08	5.02904	1.18832e-17	4.53947	3.54219e-14	9.5	79.25	39.75	2.33333	81.5	59
576	chr1	32801239	32801392	154	*	chr1:32801239-32801392	13	12	14	7	47	44	44	40	30	22	30	31	9	6	9	47	53	41	38	29	28	54	39	chr1:32801239-32801392	NA	KIAA1522	-59.328	S100PBP	16.05	1.91369	1.62194e-09	1.28559	0.000335267	2.46343	7.46491e-10	2.19948	6.52924e-07	11.5	43.75	28.25	8	44.75	37.5
577	chr1	32817293	32817683	391	*	chr1:32817293-32817683	124	122	103	111	138	113	126	131	127	108	115	108	129	121	115	138	122	133	117	124	116	134	157	chr1:32817293-32817683	S100PBP	KIAA1522	-75.382	YARS	0.349	0.142914	0.474544	-0.0062737	0.978323	0.0674599	0.773618	0.125493	0.573302	115	127	114.5	121.667	127.5	132.75
578	chr1	32964824	32965048	225	*	chr1:32964824-32965048	94	61	98	61	42	57	46	52	71	66	45	53	53	57	54	51	51	55	53	54	59	59	57	chr1:32964824-32965048	NA	RNF19B	-0.011	AK2	71.863	-0.669761	0.00780975	-0.416337	0.1243	-0.0581881	0.85695	0.0663789	0.825874	78.5	49.25	58.75	54.6667	52.5	57.25
579	chr1	32981284	32981460	177	*	chr1:32981284-32981460	3	11	13	12	23	22	20	26	25	27	20	25	5	5	9	23	26	19	21	23	33	28	22	chr1:32981284-32981460	NA	RNF19B	-16.471	AK2	55.451	1.20918	0.00242701	1.30076	0.00115397	1.79194	0.000164032	2.03355	1.92016e-05	9.75	22.75	24.25	6.33333	22.25	26.5
580	chr1	33024780	33025117	338	*	chr1:33024780-33025117	0	2	1	0	21	30	23	24	6	4	4	6	0	1	0	24	37	16	16	0	1	1	1	chr1:33024780-33025117	NA	RNF19B	-59.967	AK2	11.794	4.75112	8.93744e-09	2.53924	0.0131087	5.51965	6.89306e-06	0.820198	0.690291	0.75	24.5	5	0.333333	23.25	0.75
581	chr1	33036869	33037127	259	*	chr1:33036869-33037127	45	42	66	67	87	86	99	88	107	119	84	71	54	45	54	87	109	97	85	102	104	89	96	chr1:33036869-33037127	AK2	RNF19B	-72.056	AZIN2	43.986	0.708123	0.00138926	0.788985	0.00191846	0.887612	6.12558e-05	0.935669	1.68266e-05	55	90	95.25	51	94.5	97.75
582	chr1	33080984	33081172	189	*	chr1:33080984-33081172	37	44	32	44	32	33	39	41	44	34	36	34	52	48	46	29	38	35	38	42	41	39	42	chr1:33080984-33081172	AZIN2	AK2	-44.073	TRIM62	100.898	-0.1142	0.723357	-0.0847923	0.790521	-0.47394	0.0952549	-0.246254	0.401903	39.25	36.25	37	48.6667	35	41
583	chr1	33099373	33099723	351	*	chr1:33099373-33099723	40	48	53	40	25	24	23	28	63	95	59	55	41	42	36	21	17	21	18	106	130	76	86	chr1:33099373-33099723	NA	AZIN2	-18.26	TRIM62	82.347	-0.851833	0.00142218	0.58513	0.0261769	-1.03804	0.000869789	1.32068	4.99087e-07	45.25	25	68	39.6667	19.25	99.5
584	chr1	33127229	33127596	368	*	chr1:33127229-33127596	158	134	168	119	127	130	124	131	127	117	113	118	119	139	115	126	125	127	130	116	117	120	124	chr1:33127229-33127596	NA	AZIN2	-46.116	TRIM62	54.474	-0.177052	0.376825	-0.285027	0.140639	0.0305692	0.90223	-0.0600991	0.792339	144.75	128	118.75	124.333	127	119.25
585	chr1	33128413	33128602	190	*	chr1:33128413-33128602	40	36	56	34	4	1	1	2	4	1	0	2	32	32	30	1	3	1	1	3	1	1	1	chr1:33128413-33128602	NA	AZIN2	-47.3	TRIM62	53.468	-4.26492	1.31188e-13	-4.44448	3.00806e-13	-4.27592	3.63512e-10	-4.23972	5.00496e-10	41.5	2	1.75	31.3333	1.5	1.5
586	chr1	33180859	33181015	157	*	chr1:33180859-33181015	17	23	19	26	32	43	26	35	51	46	42	52	22	15	22	33	26	29	29	35	43	48	42	chr1:33180859-33181015	NA	AZIN2	-99.746	TRIM62	1.055	0.67383	0.0322529	1.16205	2.53906e-05	0.569464	0.119346	1.08712	0.000830739	21.25	34	47.75	19.6667	29.25	42
587	chr1	33237688	33237852	165	*	chr1:33237688-33237852	0	3	2	3	2	1	2	3	3	2	3	3	8	6	6	5	6	4	5	4	7	4	1	chr1:33237688-33237852	NA	TRIM62	-55.618	ZNF362	18.721	-	-	-	-	-	-	-	-	2	2	2.75	6.66667	5	4
588	chr1	33349962	33350115	154	*	chr1:33349962-33350115	4	17	4	14	18	12	21	19	12	19	20	19	16	17	11	14	15	17	17	20	19	12	18	chr1:33349962-33350115	NA	MIR3605	-17.47	LOC101929464	0.237	0.831241	0.0950864	0.831631	0.0933021	0.101958	0.857396	0.231355	0.652644	9.75	17.5	17.5	14.6667	15.75	17.25
589	chr1	33431002	33431259	258	*	chr1:33431002-33431259	41	31	28	49	55	58	62	55	54	38	53	49	44	33	50	64	44	70	54	39	43	49	41	chr1:33431002-33431259	NA	PHC2	-55.409	ZSCAN20	41.372	0.623705	0.0139872	0.378962	0.190771	0.452576	0.128614	0.0224317	0.951461	37.25	57.5	48.5	42.3333	58	43
590	chr1	33472363	33472632	270	*	chr1:33472363-33472632	11	12	13	16	52	41	48	40	47	43	35	38	14	17	23	65	56	69	72	54	54	36	34	chr1:33472363-33472632	ZSCAN20	PHC2	-96.77	HMGB4	387.843	1.78728	5.2872e-09	1.637	2.21109e-07	1.85494	6.39238e-10	1.29534	0.000207687	13	45.25	40.75	18	65.5	44.5
591	chr1	34852768	34852932	165	*	chr1:34852768-34852932	34	36	24	45	36	29	36	42	33	36	45	59	42	43	48	39	34	36	42	33	42	44	46	chr1:34852768-34852932	NA	GJA4	-59.77	SMIM12	6.884	0.0407151	0.913517	0.313931	0.332957	-0.231122	0.463165	-0.10351	0.759699	34.75	35.75	43.25	44.3333	37.75	41.25
592	chr1	34859695	34859926	232	*	chr1:34859695-34859926	15	15	13	24	41	34	38	38	34	37	39	30	13	11	12	32	32	35	35	36	33	32	29	chr1:34859695-34859926	SMIM12	GJA4	-66.697	DLGAP3	69.659	1.16477	0.000121461	1.05614	0.000925051	1.47127	4.74185e-05	1.42403	0.000149155	16.75	37.75	35	12	33.5	32.5
593	chr1	34866253	34866628	376	*	chr1:34866253-34866628	6	11	13	12	12	14	10	11	10	9	6	6	12	12	13	17	11	15	16	7	9	6	8	chr1:34866253-34866628	NA	SMIM12	-6.437	DLGAP3	62.957	0.160216	0.769816	-0.431342	0.431617	0.255775	0.638435	-0.705196	0.209449	10.5	11.75	7.75	12.3333	14.75	7.5
594	chr1	34985200	34985443	244	*	chr1:34985200-34985443	16	15	16	12	12	9	14	11	14	13	14	18	20	21	18	10	9	10	12	20	14	16	20	chr1:34985200-34985443	TMEM35B	LOC653160	-6.494	ZMYM6	46.525	-0.355262	0.437869	-3.93184e-16	1	-0.931985	0.0324544	-0.166787	0.726613	14.75	11.5	14.75	19.6667	10.25	17.5
595	chr1	35031703	35031985	283	*	chr1:35031703-35031985	38	27	41	22	31	27	25	18	25	23	22	15	35	28	29	28	25	25	25	18	25	17	17	chr1:35031703-35031985	ZMYM6	TMEM35B	-46.356	ZMYM1	27.801	-0.339524	0.337612	-0.586557	0.085796	-0.250916	0.501294	-0.66662	0.0662604	32	25.25	21.25	30.6667	25.75	19.25
596	chr1	35079320	35079536	217	*	chr1:35079320-35079536	12	9	12	12	25	22	26	33	30	21	21	30	11	9	10	24	30	29	28	25	25	34	30	chr1:35079320-35079536	NA	ZMYM1	-19.534	SFPQ	113.609	1.22532	0.000544267	1.17015	0.00149876	1.46079	0.000233446	1.4943	0.00025826	11.25	26.5	25.5	10	27.75	28.5
597	chr1	35145967	35146247	281	*	chr1:35145967-35146247	2	1	4	3	28	19	31	26	11	16	11	16	1	0	1	23	17	15	16	9	4	12	6	chr1:35145967-35146247	NA	ZMYM1	-86.181	SFPQ	46.898	3.30238	2.09488e-09	2.37059	0.000104617	4.45099	1.19457e-05	3.21766	0.0036754	2.5	26	13.5	0.666667	17.75	7.75
598	chr1	35180826	35181086	261	*	chr1:35180826-35181086	0	1	6	1	39	37	29	35	8	9	11	7	1	1	1	24	32	27	23	5	3	2	5	chr1:35180826-35181086	NA	ZMYM1	-121.04	SFPQ	12.059	4.0243	4.16457e-12	2.05201	0.0056166	4.52997	1.77612e-07	1.74597	0.133216	2	35	8.75	1	26.5	3.75
599	chr1	35193096	35193437	342	*	chr1:35193096-35193437	107	83	137	76	61	80	79	75	67	71	64	72	94	91	87	79	71	63	81	65	72	75	74	chr1:35193096-35193437	SFPQ	ZMYM1	-133.31	ZMYM4	75.53	-0.448375	0.0712677	-0.554645	0.0204276	-0.3022	0.182602	-0.341708	0.11702	100.75	73.75	68.5	90.6667	73.5	71.5
600	chr1	35268539	35268782	244	*	chr1:35268539-35268782	13	21	14	18	24	29	26	21	22	24	24	17	22	21	21	34	35	28	33	24	24	26	22	chr1:35268539-35268782	NA	SFPQ	-75.394	ZMYM4	0.185	0.594988	0.0914723	0.395421	0.300539	0.604288	0.0750903	0.168607	0.693373	16.5	25	21.75	21.3333	32.5	24
601	chr1	35431333	35431571	239	*	chr1:35431333-35431571	1	0	0	1	12	3	3	4	28	24	18	27	0	1	0	0	3	0	0	14	9	4	11	chr1:35431333-35431571	NA	ZMYM4	-162.366	KIAA0319L	125.865	3.11751	0.00567764	5.19408	3.53719e-08	0.828581	0.735978	4.17878	0.000900485	0.5	5.5	24.25	0.333333	0.75	9.5
602	chr1	35506079	35506333	255	*	chr1:35506079-35506333	41	24	23	21	29	27	38	32	37	33	44	40	6	7	7	13	8	8	9	38	37	36	30	chr1:35506079-35506333	NA	ZMYM4	-237.112	KIAA0319L	51.103	0.207763	0.573152	0.495741	0.115399	0.503168	0.444146	2.37148	6.04918e-08	27.25	31.5	38.5	6.66667	9.5	35.25
603	chr1	35538966	35539280	315	*	chr1:35538966-35539280	7	7	1	4	7	7	4	6	3	2	3	2	8	9	5	4	3	5	6	5	5	4	4	chr1:35538966-35539280	NA	ZMYM4	-269.999	KIAA0319L	18.156	-	-	-	-	-	-	-	-	4.75	6	2.5	7.33333	4.5	4.5
604	chr1	35557425	35557836	412	*	chr1:35557425-35557836	63	66	65	70	75	75	68	68	63	75	77	67	70	72	65	70	63	71	61	80	54	58	75	chr1:35557425-35557836	NCDN	ZMYM4	-288.458	TFAP2E	15.534	0.115176	0.632175	0.0949009	0.696038	-0.0585416	0.843338	-0.0476559	0.879139	66	71.5	70.5	69	66.25	66.75
605	chr1	35577599	35577892	294	*	chr1:35577599-35577892	11	8	6	10	6	7	8	7	8	5	8	6	9	8	6	4	5	7	4	7	8	3	4	chr1:35577599-35577892	NA	TFAP2E	-4.229	PSMB2	63.952	-0.316451	0.600527	-0.367909	0.534723	-0.604868	0.405401	-0.466431	0.531596	8.75	7	6.75	7.66667	5	5.5
606	chr1	35641472	35641663	192	*	chr1:35641472-35641663	39	23	38	25	29	22	14	18	32	27	32	24	24	23	24	29	25	23	24	28	29	36	37	chr1:35641472-35641663	NA	TFAP2E	-68.102	PSMB2	0.181	-0.586313	0.0978347	-0.119591	0.74103	0.0929341	0.835739	0.454508	0.195538	31.25	20.75	28.75	23.6667	25.25	32.5
607	chr1	35769929	35770139	211	*	chr1:35769929-35770139	30	30	23	30	46	54	52	48	71	64	63	66	31	32	31	57	54	54	49	69	75	67	65	chr1:35769929-35770139	CLSPN	C1orf216	-50.74	AGO4	38.088	0.820112	0.00112341	1.21946	3.19279e-07	0.769201	0.00381579	1.13403	8.04099e-06	28.25	50	66	31.3333	53.5	69
608	chr1	35883018	35883241	224	*	chr1:35883018-35883241	27	36	18	46	31	42	57	51	35	47	51	45	46	52	44	50	36	49	46	56	53	49	53	chr1:35883018-35883241	NA	AGO1	-13.21	AGO3	47.841	0.507637	0.139575	0.484135	0.133804	-0.064727	0.855722	0.155697	0.599093	31.75	45.25	44.5	47.3333	45.25	52.75
609	chr1	35931072	35931372	301	*	chr1:35931072-35931372	49	42	40	45	47	58	50	57	48	49	54	50	34	37	31	58	48	54	63	54	44	60	44	chr1:35931072-35931372	AGO3	AGO1	-61.264	TEKT2	152.703	0.267537	0.297445	0.190949	0.470705	0.711013	0.0077869	0.567909	0.0499773	44	53	50.25	34	55.75	50.5
610	chr1	35942812	35943064	253	*	chr1:35942812-35943064	1	0	2	1	23	19	20	30	38	38	31	38	1	2	1	20	21	15	13	36	20	33	31	chr1:35942812-35943064	NA	AGO3	-11.73	TEKT2	141.011	4.31937	1.18909e-08	4.96765	1.55494e-11	3.56131	1.16501e-05	4.29455	3.10325e-08	1	23	36.25	1.33333	17.25	30
611	chr1	36023454	36023595	142	*	chr1:36023454-36023595	1	0	0	0	4	2	1	4	8	9	8	7	0	0	0	4	3	3	1	9	7	9	10	chr1:36023454-36023595	NA	AGO3	-92.372	TEKT2	60.48	2.80007	0.0310792	4.29792	0.000110134	3.45833	0.0196302	4.93366	7.48864e-05	0.25	2.75	8	0	2.75	8.75
612	chr1	36088720	36088946	227	*	chr1:36088720-36088946	33	26	48	25	26	32	31	27	21	35	31	24	28	26	24	25	21	23	27	29	25	36	31	chr1:36088720-36088946	ADPRHL2	TEKT2	-4.645	COL8A2	36.138	-0.185286	0.609979	-0.248345	0.493276	-0.114877	0.790772	0.216964	0.569205	33	29	27.75	26	24	30.25
613	chr1	36149431	36149790	360	*	chr1:36149431-36149790	128	140	143	140	122	113	114	119	120	119	116	119	126	127	128	119	112	107	116	101	117	121	128	chr1:36149431-36149790	NA	COL8A2	-24.347	MAP7D1	6.175	-0.235138	0.176666	-0.216793	0.219116	-0.161898	0.429293	-0.121151	0.572232	137.75	117	118.5	127	113.5	116.75
614	chr1	36188211	36188407	197	*	chr1:36188211-36188407	13	11	8	13	8	4	11	7	16	11	14	7	12	12	13	9	7	8	9	11	18	6	12	chr1:36188211-36188407	NA	TRAPPC3	-32.158	THRAP3	36.005	-0.5759	0.278177	0.0919492	0.8661	-0.573277	0.302781	-0.0688001	0.915579	11.25	7.5	12	12.3333	8.25	11.75
615	chr1	36224094	36224657	564	*	chr1:36224094-36224657	251	207	290	189	162	161	170	172	170	151	170	161	205	205	205	167	154	159	168	153	154	180	152	chr1:36224094-36224657	THRAP3	TRAPPC3	-68.041	SH3D21	81.736	-0.493616	0.00663456	-0.522038	0.00486041	-0.339248	0.0313696	-0.359227	0.0281264	234.25	166.25	163	205	162	159.75
616	chr1	36299967	36300298	332	*	chr1:36299967-36300298	2	2	3	3	18	14	15	15	11	14	11	13	0	1	3	26	32	25	18	6	10	10	5	chr1:36299967-36300298	NA	THRAP3	-75.555	SH3D21	6.095	2.56759	9.14531e-06	2.23393	0.00027631	4.09792	2.44298e-07	2.38921	0.0106869	2.5	15.5	12.25	1.33333	25.25	7.75
617	chr1	36306931	36307138	208	*	chr1:36306931-36307138	30	50	26	45	44	48	46	38	58	68	67	59	50	55	50	51	40	52	54	62	57	57	46	chr1:36306931-36307138	NA	SH3D21	-0.538	EVA1B	17.016	0.219907	0.494983	0.735633	0.00516159	-0.0689038	0.838154	0.102854	0.736925	37.75	44	63	51.6667	49.25	55.5
618	chr1	36350733	36351051	319	*	chr1:36350733-36351051	8	12	3	9	6	2	5	6	3	3	2	4	12	14	8	4	5	5	4	3	3	3	3	chr1:36350733-36351051	NA	EVA1B	-26.579	STK40	34.876	-0.733974	0.264319	-1.37391	0.0448877	-1.30979	0.0314837	-1.86137	0.0056312	8	4.75	3	11.3333	4.5	3
619	chr1	36366376	36366630	255	*	chr1:36366376-36366630	19	18	8	17	7	7	6	6	5	10	11	7	20	27	19	9	7	7	8	13	14	10	14	chr1:36366376-36366630	NA	EVA1B	-42.222	STK40	19.297	-1.23503	0.00920707	-0.897367	0.0598152	-1.49047	0.000770172	-0.77857	0.0683702	15.5	6.5	8.25	22	7.75	12.75
620	chr1	36369072	36369256	185	*	chr1:36369072-36369256	13	11	8	11	8	7	7	7	8	11	7	10	13	16	12	6	9	9	8	9	17	11	9	chr1:36369072-36369256	NA	EVA1B	-44.918	STK40	16.671	-0.559691	0.287292	-0.252833	0.638134	-0.763603	0.148926	-0.245432	0.67063	10.75	7.25	9	13.6667	8	11.5
621	chr1	36373895	36374040	146	*	chr1:36373895-36374040	2	10	12	11	24	24	15	16	36	41	22	19	2	3	3	20	12	16	13	37	44	25	25	chr1:36373895-36374040	NA	EVA1B	-49.741	STK40	11.887	1.15903	0.00934471	1.73102	6.82695e-05	2.45933	0.000185344	3.52275	1.05379e-08	8.75	19.75	29.5	2.66667	15.25	32.75
622	chr1	36385892	36386226	335	*	chr1:36385892-36386226	135	156	154	144	128	121	147	134	138	109	116	136	148	154	151	110	114	124	125	104	98	134	122	chr1:36385892-36386226	STK40	EVA1B	-61.738	LSM10	11.733	-0.152007	0.4156	-0.23877	0.198422	-0.352214	0.0473372	-0.398317	0.0386023	147.25	132.5	124.75	151	118.25	114.5
623	chr1	36386538	36386740	203	*	chr1:36386538-36386740	26	25	26	18	52	42	46	39	39	45	39	49	6	7	6	29	47	42	39	32	35	41	60	chr1:36386538-36386740	NA	STK40	-0.611	LSM10	11.219	0.909321	0.000824961	0.852083	0.00236491	2.60519	3.89864e-09	2.69036	4.5157e-09	23.75	44.75	43	6.33333	39.25	42
624	chr1	36397771	36398022	252	*	chr1:36397771-36398022	11	20	17	15	16	21	20	13	7	19	13	13	15	22	16	10	14	17	12	21	18	16	15	chr1:36397771-36398022	LSM10	STK40	-11.844	OSCP1	52.463	0.15062	0.744263	-0.273802	0.565361	-0.411491	0.398569	-0.0135347	0.97987	15.75	17.5	13	17.6667	13.25	17.5
625	chr1	36411947	36412123	177	*	chr1:36411947-36412123	13	4	2	6	27	17	12	11	32	31	20	25	12	5	4	26	26	16	18	40	39	34	34	chr1:36411947-36412123	NA	LSM10	-13.988	OSCP1	38.362	1.39497	0.00924564	2.0819	3.36607e-06	1.59906	0.00126099	2.36113	7.73265e-08	6.25	16.75	27	7	21.5	36.75
626	chr1	36420914	36421050	137	*	chr1:36420914-36421050	5	10	8	10	12	9	5	7	9	20	14	13	9	11	12	12	9	12	6	18	20	16	15	chr1:36420914-36421050	NA	LSM10	-22.955	OSCP1	29.435	-3.44778e-16	1	0.752488	0.121265	-0.128041	0.85222	0.684618	0.152042	8.25	8.25	14	10.6667	9.75	17.25
627	chr1	36450449	36450624	176	*	chr1:36450449-36450624	17	18	15	26	31	25	30	25	37	29	33	32	18	17	20	20	30	22	22	38	42	27	23	chr1:36450449-36450624	OSCP1	LSM10	-52.49	MRPS15	13.815	0.542764	0.109278	0.780546	0.0141528	0.355906	0.3986	0.818903	0.0291672	19	27.75	32.75	18.3333	23.5	32.5
628	chr1	36458994	36459183	190	*	chr1:36458994-36459183	1	0	0	0	8	23	12	10	7	21	7	11	0	0	0	15	19	15	14	6	20	6	11	chr1:36458994-36459183	NA	OSCP1	-8.509	MRPS15	5.256	4.95399	4.48823e-06	4.7741	1.54229e-05	5.88839	1.55991e-06	5.17804	3.91514e-05	0.25	13.25	11.5	0	15.75	10.75
629	chr1	36464337	36464534	198	*	chr1:36464337-36464534	39	38	33	36	44	37	55	38	30	46	42	38	47	49	45	43	46	49	46	35	45	34	29	chr1:36464337-36464534	MRPS15	OSCP1	-13.852	CSF3R	18.78	0.252016	0.386516	0.0951548	0.763809	-0.0309334	0.930054	-0.392756	0.193615	36.5	43.5	39	47	46	35.75
630	chr1	37454955	37455096	142	*	chr1:37454955-37455096	3	3	8	6	6	3	4	6	13	7	10	9	3	4	4	6	3	5	4	10	9	10	9	chr1:37454955-37455096	NA	MIR4255	-293.392	LINC01137	19.347	-0.0719432	0.933352	0.944159	0.105127	0.28707	0.773156	1.33451	0.0503562	5	4.75	9.75	3.66667	4.5	9.5
631	chr1	37474440	37474584	145	*	chr1:37474440-37474584	16	34	11	41	29	37	30	30	45	29	26	35	28	32	34	30	30	27	25	25	32	14	23	chr1:37474440-37474584	ZC3H12A	MIR4255	-312.877	MIR6732	5.646	0.301951	0.493296	0.40046	0.350672	-0.161543	0.675752	-0.41178	0.28825	25.5	31.5	33.75	31.3333	28	23.5
632	chr1	37477303	37477616	314	*	chr1:37477303-37477616	45	68	53	69	37	25	30	34	22	16	15	17	48	51	46	39	41	24	17	18	19	15	15	chr1:37477303-37477616	NA	ZC3H12A	-2.785	MIR6732	2.614	-0.895095	0.000533802	-1.73719	1.91148e-09	-0.672584	0.048372	-1.51884	1.3027e-06	58.75	31.5	17.5	48.3333	30.25	16.75
633	chr1	37478642	37478795	154	*	chr1:37478642-37478795	8	7	12	9	25	25	25	26	9	16	11	12	3	4	5	18	16	14	14	4	3	1	5	chr1:37478642-37478795	NA	ZC3H12A	-4.124	MIR6732	1.435	1.47386	6.85901e-05	0.409504	0.420733	1.92143	0.000858095	-0.285813	0.785089	9	25.25	12	4	15.5	3.25
634	chr1	37479712	37479942	231	*	chr1:37479712-37479942	35	37	37	40	61	55	56	56	16	14	21	26	9	15	13	38	50	42	40	18	21	19	23	chr1:37479712-37479942	NA	ZC3H12A	-5.194	MIR6732	0.288	0.611546	0.00845985	-0.946672	0.00188935	1.77354	5.29732e-07	0.707266	0.11164	37.25	57	19.25	12.3333	42.5	20.25
635	chr1	37514641	37514995	355	*	chr1:37514641-37514995	21	17	18	15	15	13	9	17	14	22	16	15	16	15	14	14	10	7	19	16	18	16	21	chr1:37514641-37514995	MEAF6	MIR5581	-13.647	SNIP1	39.349	-0.39114	0.355334	-0.082957	0.851805	-0.260362	0.650159	0.240276	0.622972	17.75	13.5	16.75	15	12.5	17.75
636	chr1	37554277	37554403	127	*	chr1:37554277-37554403	17	22	15	19	17	19	20	15	13	14	18	15	18	23	22	19	21	12	19	22	20	16	15	chr1:37554277-37554403	SNIP1	MEAF6	-39.458	DNALI1	2.516	-0.0397567	0.93214	-0.280512	0.498873	-0.240896	0.605992	-0.200623	0.664125	18.25	17.75	15	21	17.75	18.25
637	chr1	37576572	37576796	225	*	chr1:37576572-37576796	2	1	0	0	26	28	25	21	8	12	15	30	0	0	0	16	18	16	11	4	2	8	6	chr1:37576572-37576796	NA	DNALI1	-19.653	GNL2	19.189	4.78005	6.61971e-09	4.1664	3.1646e-06	5.84259	1.99816e-06	4.14278	0.00193233	0.75	25	16.25	0	15.25	5
638	chr1	37595713	37596107	395	*	chr1:37595713-37596107	75	49	85	67	52	55	46	44	54	62	65	51	55	53	62	51	44	46	47	45	54	57	66	chr1:37595713-37596107	GNL2	DNALI1	-38.794	RSPO1	38.816	-0.484606	0.051986	-0.249639	0.340408	-0.269079	0.328699	-0.0298949	0.926306	69	49.25	58	56.6667	47	55.5
639	chr1	37690493	37690710	218	*	chr1:37690493-37690710	43	57	57	50	52	47	54	46	44	53	49	54	59	63	58	49	47	55	49	48	51	59	57	chr1:37690493-37690710	C1orf109	RSPO1	-55.57	CDCA8	1.691	-0.0566646	0.847086	-0.0494582	0.864088	-0.262334	0.3268	-0.158127	0.572544	51.75	49.75	50	60	50	53.75
640	chr1	37692232	37692517	286	*	chr1:37692232-37692517	70	92	62	97	94	92	93	90	116	102	116	123	110	108	101	104	105	97	96	94	97	127	115	chr1:37692232-37692517	CDCA8	C1orf109	-1.637	EPHA10	72.635	0.200474	0.396182	0.508212	0.016296	-0.0812642	0.733458	0.0257082	0.921007	80.25	92.25	114.25	106.333	100.5	108.25
641	chr1	37739344	37739462	119	*	chr1:37739344-37739462	1	0	1	0	5	7	6	8	11	8	8	11	0	0	0	12	11	9	8	10	8	9	9	chr1:37739344-37739462	NA	CDCA8	-46.943	EPHA10	25.69	3.37056	0.00145644	3.90372	0.000132787	5.26664	2.51513e-05	4.97322	6.24247e-05	0.5	6.5	9.5	0	10	9
642	chr1	37755345	37755741	397	*	chr1:37755345-37755741	1	0	0	0	34	41	27	22	17	16	13	16	0	0	0	26	24	18	18	5	6	5	6	chr1:37755345-37755741	NA	CDCA8	-62.944	EPHA10	9.411	6.11513	3.92997e-09	5.20333	9.24381e-07	6.30931	2.19686e-07	4.29795	0.000923625	0.25	31	15.5	0	21.5	5.5
643	chr1	37808145	37808319	175	*	chr1:37808145-37808319	26	30	29	24	29	22	21	20	31	25	27	29	29	24	20	23	17	24	27	24	18	26	28	chr1:37808145-37808319	YRDC	C1orf122	-0.344	MTF1	51.301	-0.243132	0.49069	0.038959	0.915177	-0.0964975	0.838154	-0.0197419	0.966101	27.25	23	28	24.3333	22.75	24
644	chr1	37859578	37859782	205	*	chr1:37859578-37859782	38	47	35	57	43	48	50	43	42	46	47	47	52	55	58	60	52	63	53	47	55	36	48	chr1:37859578-37859782	MTF1	YRDC	-51.385	INPP5B	87.275	0.0557232	0.863879	0.0400246	0.899959	0.0513924	0.875751	-0.241178	0.410299	44.25	46	45.5	55	57	46.5
645	chr1	37931739	37931973	235	*	chr1:37931739-37931973	44	49	35	55	46	47	47	52	38	58	54	56	55	55	59	55	45	52	50	45	57	52	58	chr1:37931739-37931973	NA	MTF1	-72.119	INPP5B	15.084	0.0689961	0.822206	0.170093	0.562348	-0.157273	0.592904	-0.087666	0.773655	45.75	48	51.5	56.3333	50.5	53
646	chr1	37946993	37947159	167	*	chr1:37946993-37947159	4	3	1	2	9	11	9	10	7	12	7	5	5	6	7	16	22	22	18	16	17	9	10	chr1:37946993-37947159	INPP5B	MTF1	-87.373	SF3A3	42.951	1.90769	0.00285577	1.58058	0.0254853	1.67962	0.000666418	1.09261	0.0620656	2.5	9.75	7.75	6	19.5	13
647	chr1	37989993	37990216	224	*	chr1:37989993-37990216	31	32	31	40	25	25	36	36	37	45	43	42	30	35	41	35	30	39	31	50	57	53	49	chr1:37989993-37990216	SF3A3	INPP5B	-42.936	FHL3	15.299	-0.13464	0.697276	0.316251	0.260668	-0.0658696	0.870575	0.561781	0.044276	33.5	30.5	41.75	35.3333	33.75	52.25
648	chr1	38009435	38009599	165	*	chr1:38009435-38009599	2	0	5	3	15	13	19	19	22	27	26	28	1	3	4	24	29	26	23	22	27	16	34	chr1:38009435-38009599	NA	FHL3	-3.92	UTP11	3.113	2.65364	5.96761e-06	3.29131	2.87203e-09	3.19333	1.92674e-07	3.1234	9.98073e-07	2.5	16.5	25.75	2.66667	25.5	24.75
649	chr1	38012432	38012788	357	*	chr1:38012432-38012788	95	73	80	72	71	70	61	71	56	50	59	59	83	84	70	74	82	62	68	71	70	57	57	chr1:38012432-38012788	UTP11	FHL3	-6.917	POU3F1	33.99	-0.228544	0.313115	-0.513072	0.0184315	-0.143579	0.594024	-0.308431	0.206364	80	68.25	56	79	71.5	63.75
650	chr1	38028096	38028502	407	*	chr1:38028096-38028502	4	2	2	1	57	58	54	51	27	23	18	17	0	1	1	75	76	65	52	20	21	21	19	chr1:38028096-38028502	NA	UTP11	-15.384	POU3F1	18.276	4.51335	1.42312e-17	3.15974	8.02563e-08	6.28922	4.46499e-11	4.55356	3.35373e-06	2.25	55	21.25	0.666667	67	20.25
651	chr1	38030108	38030272	165	*	chr1:38030108-38030272	2	1	3	1	23	29	27	21	15	22	14	15	0	1	1	23	26	22	21	13	19	19	14	chr1:38030108-38030272	NA	UTP11	-17.396	POU3F1	16.506	3.72534	1.86184e-09	3.13755	1.75628e-06	4.81219	1.44696e-06	4.24764	2.19867e-05	1.75	25	16.5	0.666667	23	16.25
652	chr1	38533954	38534284	331	*	chr1:38533954-38534284	0	0	0	0	6	4	5	5	3	1	2	2	0	0	0	20	18	21	18	6	6	6	4	chr1:38533954-38534284	NA	LINC01343	-319.187	RRAGC	325.539	4.28071	0.000196196	2.98011	0.03255	6.16229	4.22664e-07	4.29593	0.000945163	0	5	2	0	19.25	5.5
653	chr1	38559601	38559888	288	*	chr1:38559601-38559888	40	23	29	16	17	19	24	20	13	20	14	12	45	41	37	34	17	38	34	42	57	46	48	chr1:38559601-38559888	NA	LINC01343	-344.834	RRAGC	299.935	-0.429471	0.262872	-0.864203	0.0256071	-0.413009	0.243025	0.233832	0.446402	27	20	14.75	41	30.75	48.25
654	chr1	38852845	38853112	268	*	chr1:38852845-38853112	0	0	2	0	26	22	22	19	28	30	30	34	0	0	0	9	15	8	3	3	5	5	4	chr1:38852845-38853112	NA	LINC01343	-638.078	RRAGC	6.711	5.06291	6.75406e-08	5.51129	2.85467e-09	5.05756	9.09484e-05	3.93718	0.00341268	0.5	22.25	30.5	0	8.75	4.25
655	chr1	38859763	38860008	246	*	chr1:38859763-38860008	85	86	80	81	69	85	72	61	106	79	77	90	92	97	81	81	66	67	64	83	91	75	78	chr1:38859763-38860008	RRAGC	LINC01343	-644.996	MYCBP	13.37	-0.209584	0.347483	0.0841797	0.721486	-0.3721	0.100298	-0.138332	0.568915	83	71.75	88	90	69.5	81.75
656	chr1	38873305	38873597	293	*	chr1:38873305-38873597	60	42	56	42	41	39	43	42	41	49	38	42	47	48	41	39	43	43	39	41	42	36	39	chr1:38873305-38873597	MYCBP	RRAGC	-13.482	GJA9	8.029	-0.276433	0.310284	-0.233528	0.402041	-0.144478	0.657916	-0.197818	0.524637	50	41.25	42.5	45.3333	41	39.5
657	chr1	38977683	38978141	459	*	chr1:38977683-38978141	45	47	32	28	10	10	9	10	2	3	7	6	34	54	33	8	20	9	9	15	20	9	5	chr1:38977683-38978141	NA	RHBDL2	-35.853	AKIRIN1	13.103	-1.94499	3.30267e-08	-3.03405	1.89433e-11	-1.79542	7.84389e-06	-1.69888	5.67704e-05	38	9.75	4.5	40.3333	11.5	12.25
658	chr1	38991054	38991291	238	*	chr1:38991054-38991291	31	28	32	31	62	70	74	64	82	83	81	63	22	25	28	41	65	62	59	75	66	71	74	chr1:38991054-38991291	AKIRIN1	RHBDL2	-49.224	NDUFS5	35.004	1.1418	5.80934e-07	1.33575	9.63709e-09	1.17758	5.56605e-05	1.50875	1.81902e-08	30.5	67.5	77.25	25	56.75	71.5
659	chr1	39026190	39026401	212	*	chr1:39026190-39026401	16	15	9	14	17	23	16	12	11	15	13	11	15	11	15	12	15	13	11	10	13	9	10	chr1:39026190-39026401	NDUFS5	AKIRIN1	-34.946	MACF1	57.766	0.329241	0.46244	-0.109836	0.825796	-0.099228	0.870229	-0.374836	0.491814	13.5	17	12.5	13.6667	12.75	10.5
660	chr1	39038533	39039003	471	*	chr1:39038533-39039003	0	2	1	0	25	18	13	19	14	18	17	23	0	1	0	21	23	13	18	15	12	17	13	chr1:39038533-39039003	NA	NDUFS5	-12.238	MACF1	45.164	4.37542	2.28587e-07	4.32935	3.83002e-07	5.23999	1.79862e-05	4.73735	7.66583e-05	0.75	18.75	18	0.333333	18.75	14.25
661	chr1	39098693	39098846	154	*	chr1:39098693-39098846	7	14	9	11	11	12	14	9	12	15	11	11	10	11	14	14	10	9	7	10	12	13	10	chr1:39098693-39098846	NA	MACF1	-14.526	KIAA0754	310.658	0.163862	0.767392	0.253975	0.617863	-0.219793	0.727682	-0.0516905	0.934618	10.25	11.5	12.25	11.6667	10	11.25
662	chr1	39115333	39115561	229	*	chr1:39115333-39115561	1	0	1	0	13	11	10	11	2	1	1	1	0	1	0	11	16	11	9	0	2	2	1	chr1:39115333-39115561	NA	MACF1	-31.166	KIAA0754	293.943	4.12705	2.90047e-05	1.13572	0.462873	4.60691	0.000225039	1.45212	0.419352	0.5	11.25	1.25	0.333333	11.75	1.25
663	chr1	39183829	39184281	453	*	chr1:39183829-39184281	57	45	49	49	31	39	30	37	31	31	15	19	39	43	33	35	44	44	43	38	46	39	36	chr1:39183829-39184281	NA	MACF1	-99.662	KIAA0754	225.223	-0.543604	0.0323733	-1.05308	0.000259858	0.114098	0.748347	0.0520916	0.88792	50	34.25	24	38.3333	41.5	39.75
664	chr1	39192138	39192399	262	*	chr1:39192138-39192399	20	24	28	20	66	76	77	64	40	55	46	42	9	12	10	76	76	78	85	44	36	52	52	chr1:39192138-39192399	NA	MACF1	-107.971	KIAA0754	217.105	1.61397	6.85017e-11	0.98706	0.00040216	2.9128	1.94676e-18	2.13382	1.44512e-08	23	70.75	45.75	10.3333	78.75	46
665	chr1	39196954	39197139	186	*	chr1:39196954-39197139	14	21	15	15	12	14	13	16	8	20	13	20	17	24	24	11	19	16	21	13	13	21	20	chr1:39196954-39197139	NA	MACF1	-112.787	KIAA0754	212.365	-0.238724	0.597857	-0.0906973	0.853126	-0.368618	0.4149	-0.367595	0.414376	16.25	13.75	15.25	21.6667	16.75	16.75
666	chr1	39205270	39205538	269	*	chr1:39205270-39205538	4	3	4	4	34	47	45	49	27	31	24	25	2	3	1	42	41	44	43	19	16	15	17	chr1:39205270-39205538	NA	MACF1	-121.103	KIAA0754	203.966	3.49077	1.04078e-14	2.78929	5.31352e-09	4.30969	3.36547e-11	2.95796	3.19257e-05	3.75	43.75	26.75	2	42.5	16.75
667	chr1	39394747	39394899	153	*	chr1:39394747-39394899	6	6	3	7	7	10	14	14	6	2	6	8	1	2	2	10	11	12	10	5	4	7	5	chr1:39394747-39394899	NA	MACF1	-310.58	KIAA0754	14.605	1.01368	0.0605956	5.4168e-17	1	2.60078	0.00110012	1.56284	0.102445	5.5	11.25	5.5	1.66667	10.75	5.25
668	chr1	39408669	39408969	301	*	chr1:39408669-39408969	27	36	27	30	35	33	28	31	48	29	31	25	36	31	27	30	26	34	26	48	46	52	48	chr1:39408669-39408969	NA	MACF1	-324.502	KIAA0754	0.535	0.0813795	0.816986	0.147527	0.677878	-0.111133	0.783999	0.627156	0.028631	30	31.75	33.25	31.3333	29	48.5
669	chr1	39491500	39491818	319	*	chr1:39491500-39491818	8	11	4	13	6	9	7	9	10	8	8	7	10	10	8	8	5	7	9	9	9	6	7	chr1:39491500-39491818	BMP8A	KIAA0754	-81.996	OXCT2P1	23.048	-0.21199	0.738051	-0.123458	0.841522	-0.359112	0.594024	-0.262961	0.69584	9	7.75	8.25	9.33333	7.25	7.75
670	chr1	39559454	39559764	311	*	chr1:39559454-39559764	33	7	23	12	21	9	20	19	23	9	24	23	14	8	11	18	9	13	19	15	8	20	18	chr1:39559454-39559764	PPIEL	OXCT2P1	-44.588	LOC101929516	5.306	-0.118574	0.841511	0.0739242	0.898821	0.418638	0.451382	0.464146	0.399671	18.75	17.25	19.75	11	14.75	15.25
671	chr1	39666836	39667088	253	*	chr1:39666836-39667088	0	2	0	0	31	34	16	27	23	31	24	26	0	1	0	31	44	11	22	21	37	26	36	chr1:39666836-39667088	NA	HEYL	-27.16	NT5C1A	4.95	5.32008	1.31697e-08	5.29086	1.65246e-08	5.70716	3.6636e-06	5.72548	5.44143e-07	0.5	27	26	0.333333	27	30
672	chr1	39691397	39691538	142	*	chr1:39691397-39691538	16	28	20	27	11	17	17	12	21	18	12	18	17	22	27	10	11	17	13	17	17	15	15	chr1:39691397-39691538	NA	NT5C1A	-19.359	HPCAL4	0.172	-0.668966	0.0789087	-0.396065	0.305608	-0.780657	0.068802	-0.455009	0.289013	22.75	14.25	17.25	22	12.75	16
673	chr1	39691544	39692035	492	*	chr1:39691544-39692035	16	37	24	34	8	17	10	10	11	9	4	4	23	32	30	3	10	12	9	4	8	4	4	chr1:39691544-39692035	HPCAL4	NT5C1A	-19.506	PPIE	46.81	-1.28866	0.00106657	-1.96046	9.44139e-06	-1.72058	6.43265e-05	-2.46238	4.38006e-07	27.75	11.25	7	28.3333	8.5	5
674	chr1	39738727	39738921	195	*	chr1:39738727-39738921	14	24	23	22	34	33	44	37	36	49	41	31	26	32	39	42	53	48	52	41	50	47	41	chr1:39738727-39738921	PPIE	HPCAL4	-47.017	OXCT2	32.427	0.829471	0.00544839	0.914037	0.00286284	0.590136	0.0423871	0.46637	0.129223	20.75	37	39.25	32.3333	48.75	44.75
675	chr1	39799290	39799497	208	*	chr1:39799290-39799497	54	60	28	46	52	47	28	40	34	57	26	45	27	28	27	30	36	27	27	25	29	31	31	chr1:39799290-39799497	NA	LOC101929536	-10.314	TRIT1	84.014	-0.169874	0.638748	-0.213361	0.558444	0.133671	0.740122	0.084842	0.835612	47	41.75	40.5	27.3333	30	29
676	chr1	39845699	39845891	193	*	chr1:39845699-39845891	33	36	28	34	8	7	7	8	4	10	9	7	24	29	25	12	12	13	8	19	19	16	14	chr1:39845699-39845891	NA	LOC101929536	-56.723	TRIT1	37.62	-2.10544	1.32304e-08	-2.10519	3.31959e-08	-1.19948	0.00221371	-0.607758	0.116082	32.75	7.5	7.5	26	11.25	17
677	chr1	39883457	39883601	145	*	chr1:39883457-39883601	21	16	18	18	11	8	16	13	11	14	11	16	20	16	19	14	11	16	18	12	17	14	13	chr1:39883457-39883601	TRIT1	LOC101929536	-94.481	MYCL	18.414	-0.598932	0.143652	-0.484933	0.232217	-0.311315	0.518656	-0.384814	0.411434	18.25	12	13	18.3333	14.75	14
678	chr1	39954990	39955198	209	*	chr1:39954990-39955198	16	20	18	21	23	36	22	24	23	19	22	19	23	29	29	29	24	27	25	15	19	19	17	chr1:39954990-39955198	MFSD2A	MYCL	-52.975	CAP1	85.385	0.481965	0.171749	0.145168	0.715029	-0.0404406	0.92861	-0.620441	0.101941	18.75	26.25	20.75	27	26.25	17.5
679	chr1	40015266	40015433	168	*	chr1:40015266-40015433	0	0	0	0	9	16	8	10	10	12	18	19	0	0	0	1	3	2	1	1	0	1	3	chr1:40015266-40015433	NA	MFSD2A	-60.154	CAP1	25.15	5.33499	7.52449e-07	5.78824	6.0429e-08	2.81783	0.0872004	2.1514	0.235537	0	10.75	14.75	0	1.75	1.25
680	chr1	40040431	40040810	380	*	chr1:40040431-40040810	115	113	110	115	139	121	122	137	132	111	132	118	124	116	120	130	116	125	129	111	120	93	113	chr1:40040431-40040810	CAP1	MFSD2A	-85.319	PPT1	56.66	0.195868	0.285078	0.121847	0.535652	0.0588069	0.800191	-0.135099	0.53692	113.25	129.75	123.25	120	125	109.25
681	chr1	40049877	40050104	228	*	chr1:40049877-40050104	1	0	1	0	9	5	6	9	5	4	1	1	0	1	1	12	16	10	12	2	7	3	1	chr1:40049877-40050104	NA	CAP1	-9.294	PPT1	47.366	3.51875	0.00076585	2.17974	0.0916111	3.96456	0.000151101	2.01599	0.132062	0.5	7.25	2.75	0.666667	12.5	3.25
682	chr1	40097184	40097515	332	*	chr1:40097184-40097515	17	17	13	20	17	11	12	12	10	17	11	10	22	18	18	14	19	18	15	16	16	14	10	chr1:40097184-40097515	PPT1	CAP1	-56.601	RLF	63.854	-0.362095	0.405626	-0.476232	0.270049	-0.227003	0.634492	-0.46063	0.313595	16.75	13	12	19.3333	16.5	14
683	chr1	40161206	40161435	230	*	chr1:40161206-40161435	133	100	116	71	53	57	54	46	43	50	62	57	92	95	89	53	53	55	49	49	61	60	53	chr1:40161206-40161435	RLF	PPT1	-63.736	TMCO2	86.466	-0.996131	2.04804e-05	-0.982422	5.40206e-05	-0.807535	0.000113214	-0.720478	0.000865231	105	52.5	53	92	52.5	55.75
684	chr1	40186591	40186728	138	*	chr1:40186591-40186728	2	2	4	1	26	31	21	27	20	19	20	23	1	1	0	20	16	17	15	21	20	21	22	chr1:40186591-40186728	NA	RLF	-25.222	TMCO2	61.173	3.45931	1.08316e-09	3.11046	1.01878e-07	4.39258	1.56246e-05	4.60366	2.47983e-06	2.25	26.25	20.5	0.666667	17	21
685	chr1	40232491	40232698	208	*	chr1:40232491-40232698	4	2	1	1	5	6	4	3	18	12	11	15	2	2	1	8	8	7	6	35	25	16	17	chr1:40232491-40232698	NA	RLF	-71.122	TMCO2	15.203	1.11866	0.193665	2.72519	2.51308e-05	2.04317	0.0186905	3.64971	1.12775e-06	2	4.5	14	1.66667	7.25	23.25
686	chr1	40241835	40242056	222	*	chr1:40241835-40242056	20	11	8	11	20	15	21	21	18	34	19	20	4	5	5	34	28	26	27	30	26	26	21	chr1:40241835-40242056	NA	RLF	-80.466	TMCO2	5.845	0.616603	0.138454	0.854913	0.0391146	2.5895	2.0826e-07	2.41989	2.54491e-06	12.5	19.25	22.75	4.66667	28.75	25.75
687	chr1	40257851	40258273	423	*	chr1:40257851-40258273	143	101	120	94	100	104	94	88	105	112	108	93	93	98	100	84	85	80	78	117	119	109	112	chr1:40257851-40258273	ZMPSTE24	TMCO2	-9.95	COL9A2	58.994	-0.246097	0.263124	-0.131508	0.56886	-0.246318	0.255757	0.235622	0.245543	114.5	96.5	104.5	97	81.75	114.25
688	chr1	40264410	40264669	260	*	chr1:40264410-40264669	1	0	0	0	26	31	15	17	28	25	12	12	0	0	0	29	35	26	22	17	25	16	20	chr1:40264410-40264669	NA	ZMPSTE24	-6.36	COL9A2	52.598	5.66426	6.959e-08	5.4808	2.88381e-07	6.66637	3.7004e-08	6.01107	5.49438e-07	0.25	22.25	19.25	0	28	19.5
689	chr1	40315397	40315562	166	*	chr1:40315397-40315562	10	13	10	16	12	11	13	16	21	25	20	24	19	21	19	13	16	12	12	15	29	20	20	chr1:40315397-40315562	NA	ZMPSTE24	-57.347	COL9A2	1.705	0.0847747	0.873034	0.869518	0.0203987	-0.565383	0.195906	0.093746	0.850493	12.25	13	22.5	19.6667	13.25	21
690	chr1	40373583	40373738	156	*	chr1:40373583-40373738	45	32	23	36	29	29	24	28	27	42	29	30	36	33	36	34	27	34	26	38	39	25	23	chr1:40373583-40373738	SMAP2	COL9A2	-56.316	ZFP69B	76.927	-0.304334	0.359948	-0.0869571	0.812413	-0.209532	0.560903	-0.162445	0.675198	34	27.5	32	35	30.25	31.25
691	chr1	40374530	40374875	346	*	chr1:40374530-40374875	24	26	32	29	34	31	31	27	19	28	20	30	23	28	25	33	32	27	28	33	30	25	26	chr1:40374530-40374875	NA	SMAP2	-0.824	ZFP69B	75.79	0.14732	0.667737	-0.193311	0.589174	0.242752	0.523083	0.168758	0.672922	27.75	30.75	24.25	25.3333	30	28.5
692	chr1	40383638	40383818	181	*	chr1:40383638-40383818	0	1	0	1	20	20	20	20	24	42	30	38	0	0	1	4	4	3	6	15	15	11	23	chr1:40383638-40383818	NA	SMAP2	-9.932	ZFP69B	66.847	4.91856	1.74651e-07	5.63525	1.30451e-09	3.21858	0.0202946	4.88542	4.16431e-05	0.5	20	33.5	0.333333	4.25	16
693	chr1	40385625	40386073	449	*	chr1:40385625-40386073	99	90	73	56	55	42	46	43	36	48	55	54	106	109	82	44	46	36	43	44	42	61	45	chr1:40385625-40386073	NA	SMAP2	-11.919	ZFP69B	64.592	-0.770584	0.00161973	-0.717427	0.00510382	-1.22517	1.06002e-07	-1.04051	1.14752e-05	79.5	46.5	48.25	99	42.25	48
694	chr1	40394883	40395031	149	*	chr1:40394883-40395031	15	15	9	10	15	8	14	13	10	16	11	15	10	13	11	22	20	16	12	13	15	16	19	chr1:40394883-40395031	NA	SMAP2	-21.177	ZFP69B	55.634	0.028803	0.959485	0.0847578	0.871054	0.620899	0.198734	0.468619	0.352449	12.25	12.5	13	11.3333	17.5	15.75
695	chr1	40404746	40405033	288	*	chr1:40404746-40405033	16	13	8	10	2	1	0	1	0	1	4	4	17	13	13	2	3	2	2	3	4	2	4	chr1:40404746-40405033	NA	SMAP2	-31.04	ZFP69B	45.632	-3.37477	3.15365e-05	-2.31282	0.000510626	-2.61043	8.25945e-05	-2.08637	0.000744584	11.75	1	2.25	14.3333	2.25	3.25
696	chr1	40449960	40450372	413	*	chr1:40449960-40450372	9	13	11	20	28	25	23	21	13	23	16	17	14	13	11	19	16	18	20	21	18	21	19	chr1:40449960-40450372	NA	SMAP2	-76.254	ZFP69B	0.293	0.864369	0.0188511	0.376672	0.399273	0.522546	0.254197	0.633798	0.152267	13.25	24.25	17.25	12.6667	18.25	19.75
697	chr1	40451009	40451174	166	*	chr1:40451009-40451174	8	10	11	10	42	63	49	48	21	26	20	14	2	7	4	55	60	48	51	15	26	26	29	chr1:40451009-40451174	NA	ZFP69B	-0.344	ZFP69	26.456	2.35402	1.03344e-12	1.04344	0.0103611	3.58218	7.3026e-14	2.41826	1.20908e-05	9.75	50.5	20.25	4.33333	53.5	24
698	chr1	40477108	40477346	239	*	chr1:40477108-40477346	8	9	5	7	5	2	3	3	6	5	8	4	7	6	6	4	2	4	6	12	6	6	5	chr1:40477108-40477346	NA	ZFP69B	-26.443	ZFP69	0.284	-1.1257	0.0926125	-0.327614	0.6144	-0.647422	0.422273	0.190017	0.811776	7.25	3.25	5.75	6.33333	4	7.25
699	chr1	40508608	40508792	185	*	chr1:40508608-40508792	13	12	23	16	16	28	24	22	20	26	21	19	10	11	12	21	18	22	25	30	30	21	20	chr1:40508608-40508792	EXO5	ZFP69	-30.978	ZNF684	22.769	0.487624	0.21229	0.422742	0.278751	0.958777	0.0240074	1.18524	0.00490769	16	22.5	21.5	11	21.5	25.25
700	chr1	40531483	40531705	223	*	chr1:40531483-40531705	18	28	32	28	33	24	33	24	25	35	23	20	25	31	28	34	31	39	35	25	29	26	26	chr1:40531483-40531705	ZNF684	EXO5	-22.722	RIMS3	133.947	0.104322	0.786944	-0.041146	0.91913	0.310232	0.369758	-0.0789072	0.850368	26.5	28.5	25.75	28	34.75	26.5
701	chr1	40628401	40628778	378	*	chr1:40628401-40628778	0	1	3	1	24	22	12	24	47	51	31	61	0	1	0	15	7	7	7	25	34	19	43	chr1:40628401-40628778	NA	ZNF684	-96.84	RIMS3	36.874	3.87521	6.87969e-08	5.06517	1.23131e-13	4.23766	0.000950209	5.72943	5.89954e-07	1.25	20.5	47.5	0.333333	9	30.25
702	chr1	40665525	40665985	461	*	chr1:40665525-40665985	7	11	12	15	11	21	14	14	23	25	16	15	11	13	10	14	14	9	17	13	16	14	12	chr1:40665525-40665985	RIMS3	ZNF684	-133.964	NFYC	25.585	0.410207	0.386606	0.803565	0.0519816	0.249792	0.66746	0.275059	0.617792	11.25	15	19.75	11.3333	13.5	13.75
703	chr1	40668941	40669079	139	*	chr1:40668941-40669079	5	8	1	9	9	9	10	4	12	11	9	16	6	7	8	8	9	5	7	15	13	13	9	chr1:40668941-40669079	NA	RIMS3	-3.289	NFYC	22.491	0.465421	0.495004	1.04177	0.0596059	0.0497814	0.951995	0.821108	0.150591	5.75	8	12	7	7.25	12.5
704	chr1	40691535	40691819	285	*	chr1:40691535-40691819	38	39	50	40	47	49	46	39	31	33	32	31	37	41	36	43	53	49	41	41	45	43	38	chr1:40691535-40691819	NFYC	RIMS3	-25.883	NFYC-AS1	0.442	0.115687	0.698872	-0.393293	0.156613	0.290232	0.341191	0.13513	0.687046	41.75	45.25	31.75	38	46.5	41.75
705	chr1	40691980	40692267	288	*	chr1:40691980-40692267	41	35	43	39	42	47	40	39	33	32	42	30	38	29	33	41	34	36	45	36	40	31	43	chr1:40691980-40692267	NFYC-AS1	NFYC	-0.41	MIR30E	62.088	0.0881852	0.774727	-0.204839	0.492487	0.225608	0.512778	0.168977	0.63574	39.5	42	34.25	33.3333	39	37.5
706	chr1	40699934	40700150	217	*	chr1:40699934-40700150	0	1	0	0	10	11	8	9	30	17	23	31	0	1	0	1	1	0	1	3	0	3	5	chr1:40699934-40700150	NA	NFYC-AS1	-7.673	MIR30E	54.205	4.51862	3.04835e-05	5.86052	2.17772e-08	0.879941	0.690966	2.48302	0.103249	0.25	9.5	25.25	0.333333	0.75	2.75
707	chr1	40708912	40709331	420	*	chr1:40708912-40709331	29	28	28	23	18	14	17	17	15	16	22	23	31	24	32	20	19	15	24	17	21	18	24	chr1:40708912-40709331	NA	NFYC-AS1	-16.651	MIR30E	45.024	-0.705577	0.0330414	-0.503581	0.140168	-0.569291	0.123916	-0.531908	0.15382	27	16.5	19	29	19.5	20
708	chr1	40802411	40802619	209	*	chr1:40802411-40802619	22	37	18	31	12	29	30	19	17	23	23	14	39	38	32	16	16	19	22	23	17	14	15	chr1:40802411-40802619	NA	KCNQ4	-18.399	CITED4	59.727	-0.260699	0.546011	-0.484282	0.195734	-0.988205	0.00252902	-1.06649	0.00198015	27	22.5	19.25	36.3333	18.25	17.25
709	chr1	40809621	40809800	180	*	chr1:40809621-40809800	7	2	5	5	6	5	3	5	10	23	9	13	1	2	1	4	6	2	3	18	19	18	16	chr1:40809621-40809800	NA	KCNQ4	-25.609	CITED4	52.546	-1.78322e-16	1	1.50322	0.00660421	1.41164	0.210793	3.56172	8.85928e-06	4.75	4.75	13.75	1.33333	3.75	17.75
710	chr1	40818678	40818879	202	*	chr1:40818678-40818879	52	37	43	48	42	40	42	31	48	54	45	36	48	39	36	35	25	33	39	45	60	46	45	chr1:40818678-40818879	NA	KCNQ4	-34.666	CITED4	43.467	-0.214824	0.45954	0.0237506	0.939976	-0.311872	0.350914	0.255941	0.408906	45	38.75	45.75	41	33	49
711	chr1	40862335	40862747	413	*	chr1:40862335-40862747	79	80	55	77	81	87	89	88	112	126	96	101	91	82	84	91	77	77	79	141	124	129	96	chr1:40862335-40862747	CITED4	KCNQ4	-78.323	CTPS1	116.552	0.24491	0.2738	0.578394	0.0056564	-0.0806514	0.761517	0.514552	0.0151607	72.75	86.25	108.75	85.6667	81	122.5
712	chr1	40875836	40875961	126	*	chr1:40875836-40875961	3	2	2	3	6	8	11	7	12	16	10	12	0	0	0	9	7	7	8	15	13	11	13	chr1:40875836-40875961	NA	CITED4	-13.49	CTPS1	103.338	1.62682	0.016211	2.26203	0.000236152	4.91738	0.000108936	5.47031	6.8629e-06	2.5	8	12.5	0	7.75	13
713	chr1	40979596	40979986	391	*	chr1:40979596-40979986	62	61	72	55	80	73	76	64	51	49	64	52	64	61	62	66	72	72	75	54	48	59	54	chr1:40979596-40979986	NA	CTPS1	-0.297	SLFNL1-AS1	34.604	0.228319	0.325274	-0.210219	0.400508	0.192449	0.451961	-0.212992	0.426236	62.5	73.25	54	62.3333	71.25	53.75
714	chr1	41003758	41003982	225	*	chr1:41003758-41003982	20	30	19	23	48	67	50	53	48	70	85	79	29	30	29	58	51	56	52	50	61	75	81	chr1:41003758-41003982	NA	CTPS1	-24.459	SLFNL1-AS1	10.608	1.23827	3.66804e-06	1.60736	8.32586e-09	0.883967	0.000904806	1.17999	2.86238e-05	23	54.5	70.5	29.3333	54.25	66.75
715	chr1	41361045	41361222	178	*	chr1:41361045-41361222	17	36	13	39	36	34	33	35	56	40	46	45	39	35	27	45	36	36	43	39	43	27	38	chr1:41361045-41361222	NA	SCMH1	-118.902	FOXO6	0.709	0.391116	0.312153	0.826503	0.0165649	0.247685	0.467388	0.125665	0.741316	26.25	34.5	46.75	33.6667	40	36.75
716	chr1	41574229	41574326	98	*	chr1:41574229-41574326	2	2	3	3	6	5	5	7	8	5	9	10	2	3	4	6	4	6	5	7	7	11	8	chr1:41574229-41574326	NA	EDN2	-89.546	HIVEP3	461.599	1.1609	0.119907	1.62757	0.0178749	0.783609	0.378483	1.40935	0.0602702	2.5	5.75	8	3	5.25	8.25
717	chr1	41639341	41639503	163	*	chr1:41639341-41639503	0	0	1	0	20	21	9	13	7	15	12	17	0	0	0	14	15	17	15	12	8	11	11	chr1:41639341-41639503	NA	EDN2	-154.658	HIVEP3	396.422	5.19573	1.02943e-06	4.92809	5.25674e-06	5.8455	1.86619e-06	5.18053	2.58839e-05	0.25	15.75	12.75	0	15.25	10.5
718	chr1	41667391	41667541	151	*	chr1:41667391-41667541	4	5	6	5	11	8	12	10	13	14	14	14	4	3	2	9	9	8	8	11	17	19	18	chr1:41667391-41667541	NA	EDN2	-182.708	HIVEP3	368.384	1.01629	0.0637839	1.43572	0.00420419	1.46605	0.043689	2.36977	0.000211347	5	10.25	13.75	3	8.5	16.25
719	chr1	41728694	41729071	378	*	chr1:41728694-41729071	3	6	5	4	39	47	38	38	20	23	26	29	4	3	1	6	5	4	4	8	5	8	4	chr1:41728694-41729071	NA	EDN2	-244.011	HIVEP3	306.854	3.12784	1.80876e-13	2.40868	1.74323e-07	0.805153	0.395917	1.17695	0.169633	4.5	40.5	24.5	2.66667	4.75	6.25
720	chr1	41751405	41751589	185	*	chr1:41751405-41751589	16	16	8	10	14	19	23	14	17	15	14	22	13	11	14	15	13	21	22	15	17	11	23	chr1:41751405-41751589	NA	EDN2	-266.722	HIVEP3	284.336	0.480293	0.274856	0.439021	0.317556	0.482498	0.31853	0.376511	0.465205	12.5	17.5	17	12.6667	17.75	16.5
721	chr1	41783232	41783525	294	*	chr1:41783232-41783525	0	0	0	0	7	13	15	13	3	5	3	3	0	0	0	11	27	18	19	4	6	1	1	chr1:41783232-41783525	NA	EDN2	-298.549	HIVEP3	252.4	5.48641	3.03498e-07	3.78561	0.00220307	6.11488	6.74464e-07	3.40031	0.0212713	0	12	3.5	0	18.75	3
722	chr1	41850141	41850283	143	*	chr1:41850141-41850283	2	0	0	0	12	17	7	11	5	5	8	3	0	0	0	11	12	10	13	10	20	13	9	chr1:41850141-41850283	NA	EDN2	-365.458	HIVEP3	185.642	4.17783	2.67201e-05	3.07603	0.00631955	5.45971	1.05651e-05	5.45737	8.68058e-06	0.5	11.75	5.25	0	11.5	13
723	chr1	41862912	41863145	234	*	chr1:41862912-41863145	0	0	0	0	47	36	42	36	28	20	18	22	0	1	0	41	35	37	48	27	20	21	23	chr1:41862912-41863145	NA	EDN2	-378.229	HIVEP3	172.78	7.13427	3.63221e-12	6.33917	1.44989e-09	6.2726	1.24764e-07	5.36247	3.58115e-06	0	40.25	22	0.333333	40.25	22.75
724	chr1	41891518	41891747	230	*	chr1:41891518-41891747	20	14	12	15	10	5	16	17	16	18	11	12	14	21	18	16	15	13	20	18	15	13	14	chr1:41891518-41891747	NA	EDN2	-406.835	HIVEP3	144.178	-0.341524	0.494744	-0.0968828	0.839586	-0.141852	0.787854	-0.233493	0.639024	15.25	12	14.25	17.6667	16	15
725	chr1	41898310	41898447	138	*	chr1:41898310-41898447	20	17	13	25	11	9	11	17	20	14	14	15	17	22	21	7	11	13	22	14	18	19	18	chr1:41898310-41898447	NA	EDN2	-413.627	HIVEP3	137.478	-0.637167	0.129083	-0.249324	0.558998	-0.588442	0.226226	-0.211374	0.650774	18.75	12	15.75	20	13.25	17.25
726	chr1	41919940	41920303	364	*	chr1:41919940-41920303	22	34	39	43	34	30	43	32	33	37	27	35	18	35	33	34	33	29	24	42	37	30	39	chr1:41919940-41920303	NA	EDN2	-435.257	HIVEP3	115.622	0.010359	0.979491	-0.0637823	0.859118	0.065231	0.889976	0.365647	0.314269	34.5	34.75	33	28.6667	30	37
727	chr1	42017398	42017520	123	*	chr1:42017398-42017520	0	0	0	0	12	18	16	11	7	7	9	10	0	0	0	10	17	9	12	4	5	7	8	chr1:42017398-42017520	NA	EDN2	-532.715	HIVEP3	18.405	5.72493	6.70154e-08	4.99269	6.11914e-06	5.5122	9.30218e-06	4.41092	0.000640928	0	14.25	8.25	0	12	6
728	chr1	42035938	42036157	220	*	chr1:42035938-42036157	43	41	33	51	54	56	61	50	55	45	58	54	48	41	47	57	50	56	71	52	57	37	53	chr1:42035938-42036157	NA	HIVEP3	-0.013	GUCA2B	117.264	0.394097	0.119141	0.334312	0.204159	0.366732	0.184457	0.133511	0.683894	42	55.25	53	45.3333	58.5	49.75
729	chr1	42282933	42283236	304	*	chr1:42282933-42283236	0	0	0	0	13	7	6	11	10	5	7	6	0	0	0	25	37	27	31	4	8	12	10	chr1:42282933-42283236	NA	GUCA2A	-118.209	FOXJ3	52.641	5.12634	2.59462e-06	4.75987	2.36704e-05	6.76032	2.23102e-08	4.87863	0.000110809	0	9.25	7	0	30	8.5
730	chr1	42335207	42335436	230	*	chr1:42335207-42335436	14	20	12	19	33	35	22	27	25	31	21	24	18	16	16	20	22	20	28	25	24	18	24	chr1:42335207-42335436	NA	GUCA2A	-170.483	FOXJ3	0.441	0.841671	0.0127913	0.631042	0.077508	0.430055	0.307867	0.44479	0.287762	16.25	29.25	25.25	16.6667	22.5	22.75
731	chr1	42393247	42393604	358	*	chr1:42393247-42393604	0	0	0	0	10	14	2	3	0	1	1	1	0	1	0	12	16	15	6	0	2	3	0	chr1:42393247-42393604	NA	RIMKLA	-12.45	ZMYND12	62.663	4.73782	4.84805e-05	1.5661	0.402041	4.65683	0.000206925	1.41556	0.451324	0	7.25	0.75	0.333333	12.25	1.25
732	chr1	42455947	42456055	109	*	chr1:42455947-42456055	8	9	13	4	8	3	7	7	10	11	10	7	9	10	7	8	7	9	9	10	5	1	3	chr1:42455947-42456055	NA	RIMKLA	-75.15	ZMYND12	0.212	-0.434651	0.496078	0.15792	0.792574	-0.0700879	0.925671	-0.840641	0.267244	8.5	6.25	9.5	8.66667	8.25	4.75
733	chr1	42456380	42456607	228	*	chr1:42456380-42456607	51	58	38	38	33	29	31	25	13	23	14	17	52	56	42	35	36	24	30	18	22	19	29	chr1:42456380-42456607	NA	PPCS	-0.039	CCDC30	78.282	-0.645549	0.0196719	-1.45574	2.50717e-06	-0.675442	0.0196152	-1.17704	0.000132529	46.25	29.5	16.75	50	31.25	22
734	chr1	42463043	42463307	265	*	chr1:42463043-42463307	143	125	128	103	84	87	89	78	66	69	72	70	146	147	147	101	95	97	86	76	64	77	72	chr1:42463043-42463307	NA	PPCS	-6.702	CCDC30	71.582	-0.56072	0.00245347	-0.847098	7.74142e-06	-0.629383	0.000315018	-1.01914	3.86716e-08	124.75	84.5	69.25	146.667	94.75	72.25
735	chr1	42658060	42658473	414	*	chr1:42658060-42658473	68	56	63	47	54	39	36	40	42	46	34	46	55	57	56	53	49	44	51	31	36	39	45	chr1:42658060-42658473	PPIH	CCDC30	-123.171	YBX1	23.762	-0.467605	0.0681503	-0.476238	0.0589594	-0.184793	0.521012	-0.566446	0.0365185	58.5	42.25	42	56	49.25	37.75
736	chr1	42682139	42682461	323	*	chr1:42682139-42682461	136	105	148	99	89	111	101	97	77	77	95	87	108	101	105	101	97	90	99	71	73	78	79	chr1:42682139-42682461	YBX1	PPIH	-23.762	CLDN19	57.793	-0.29332	0.177649	-0.536919	0.0110968	-0.113278	0.625498	-0.474858	0.018353	122	99.5	84	104.667	96.75	75.25
737	chr1	42766988	42767331	344	*	chr1:42766988-42767331	149	128	124	126	113	103	132	104	97	109	108	98	117	124	125	118	106	116	111	109	106	101	96	chr1:42766988-42767331	P3H1	CLDN19	-26.734	LOC105378683	17.564	-0.221021	0.257188	-0.354463	0.0501797	-0.113582	0.60391	-0.243722	0.218424	131.75	113	103	122	112.75	103
738	chr1	42816954	42817469	516	*	chr1:42816954-42817469	16	26	16	34	40	46	39	40	29	35	43	39	19	22	22	34	34	39	45	29	33	26	37	chr1:42816954-42817469	SVBP	LOC100129924	-28.964	ZNF691	29.104	0.837586	0.00587065	0.661838	0.0461672	0.851415	0.00796146	0.569281	0.111667	23	41.25	36.5	21	38	31.25
739	chr1	42846394	42846635	242	*	chr1:42846394-42846635	30	44	46	42	37	36	46	44	35	56	39	35	38	37	43	51	50	46	46	50	60	41	48	chr1:42846394-42846635	ZNF691	SVBP	-29.006	LOC339539	10.987	0.00883938	0.980434	0.0263449	0.938861	0.293826	0.316921	0.337352	0.257832	40.5	40.75	41.25	39.3333	48.25	49.75
740	chr1	42924278	42924615	338	*	chr1:42924278-42924615	54	46	38	45	54	37	41	43	57	52	44	40	45	51	38	38	39	37	33	46	45	33	38	chr1:42924278-42924615	NA	LOC339539	-66.656	SLC2A1-AS1	34.434	-0.0642249	0.840185	0.0764568	0.799188	-0.280458	0.369163	-0.140582	0.678554	45.75	43.75	48.25	44.6667	36.75	40.5
741	chr1	42924701	42924799	99	*	chr1:42924701-42924799	7	6	9	3	3	4	4	3	5	7	1	4	5	4	4	3	1	2	3	6	6	4	2	chr1:42924701-42924799	NA	LOC339539	-67.079	SLC2A1-AS1	34.25	-	-	-	-	-	-	-	-	6.25	3.5	4.25	4.33333	2.25	4.5
742	chr1	42931969	42932303	335	*	chr1:42931969-42932303	39	34	24	26	27	29	20	23	28	24	33	26	30	30	22	16	22	23	22	26	28	21	16	chr1:42931969-42932303	NA	LOC339539	-74.347	SLC2A1-AS1	26.746	-0.311248	0.362366	-0.147256	0.674585	-0.395289	0.309292	-0.262685	0.523026	30.75	24.75	27.75	27.3333	20.75	22.75
743	chr1	42958851	42959184	334	*	chr1:42958851-42959184	97	134	106	83	104	114	123	112	88	117	115	105	97	134	121	105	133	113	108	101	103	93	96	chr1:42958851-42959184	SLC2A1-AS1	LOC339539	-101.229	FAM183A	188.739	0.108834	0.653778	0.0170251	0.949546	-0.0320561	0.909996	-0.255445	0.23803	105	113.25	106.25	117.333	114.75	98.25
744	chr1	43172399	43172701	303	*	chr1:43172399-43172701	26	31	23	29	34	34	43	45	23	33	46	44	28	29	44	32	57	44	47	26	30	50	51	chr1:43172399-43172701	EBNA1BP2	CFAP57	-0.069	TMEM125	97.293	0.514625	0.0732699	0.419133	0.199583	0.416655	0.225124	0.219684	0.591765	27.25	39	36.5	33.6667	45	39.25
745	chr1	43358727	43358990	264	*	chr1:43358727-43358990	80	61	51	64	71	58	71	67	81	92	87	82	64	70	58	85	115	70	76	88	91	77	78	chr1:43358727-43358990	CDC20	MPL	-20.923	MIR6734	5.725	0.0604992	0.830549	0.416643	0.0590102	0.433357	0.0983463	0.382541	0.0963587	64	66.75	85.5	64	86.5	83.5
746	chr1	43367721	43368091	371	*	chr1:43367721-43368091	6	7	2	10	21	23	26	19	19	18	20	19	8	6	6	19	13	18	20	22	17	15	15	chr1:43367721-43368091	ELOVL1	MIR6734	-3.006	MED8	21.721	1.80746	2.82809e-05	1.58219	0.000483748	1.37556	0.00577992	1.34868	0.00858964	6.25	22.25	19	6.66667	17.5	17.25
747	chr1	43389771	43390019	249	*	chr1:43389771-43390019	30	21	25	15	22	20	25	12	30	21	18	14	20	17	19	15	19	15	12	22	26	25	15	chr1:43389771-43390019	SZT2	ELOVL1	-21.697	MIR6735	58.52	-0.202322	0.636526	-0.131663	0.759977	-0.289463	0.544708	0.23485	0.603718	22.75	19.75	20.75	18.6667	15.25	22
748	chr1	43454618	43454729	112	*	chr1:43454618-43454729	6	11	10	9	16	14	19	12	26	22	15	15	13	11	14	13	13	14	15	28	27	23	25	chr1:43454618-43454729	NA	HYI	-0.629	PTPRF	76.147	0.751587	0.0938686	1.10275	0.00943318	0.117306	0.842989	1.01344	0.0107896	9	15.25	19.5	12.6667	13.75	25.75
749	chr1	43649849	43650461	613	*	chr1:43649849-43650461	160	149	155	142	175	155	177	163	160	170	165	162	153	131	145	176	175	188	190	164	164	186	169	chr1:43649849-43650461	KDM4A	PTPRF	-118.973	KDM4A-AS1	56.88	0.144617	0.410146	0.116398	0.508404	0.349454	0.0390661	0.255415	0.154884	151.5	167.5	164.25	143	182.25	170.75
750	chr1	43707272	43707543	272	*	chr1:43707272-43707543	36	44	27	40	42	53	49	48	44	42	37	41	50	41	39	42	39	48	51	47	43	45	54	chr1:43707272-43707543	ST3GAL3	KDM4A	-57.146	LOC101929592	19.8	0.383651	0.157821	0.157184	0.605755	0.0542633	0.883955	0.124279	0.701835	36.75	48	41	43.3333	45	47.25
751	chr1	43836574	43836774	201	*	chr1:43836574-43836774	2	3	2	2	6	6	10	6	2	6	8	8	6	6	7	9	5	10	11	2	3	3	2	chr1:43836574-43836774	NA	LOC101929592	-109.231	MIR6079	1.848	1.58183	0.0277347	1.36256	0.0802553	0.458616	0.511108	-1.28737	0.118579	2.25	7	6	6.33333	8.75	2.5
752	chr1	43946514	43946933	420	*	chr1:43946514-43946933	60	66	87	71	66	62	67	58	81	77	80	82	61	59	66	71	57	65	67	80	80	76	77	chr1:43946514-43946933	IPO13	ARTN	-13.194	DPH2	23.048	-0.16625	0.505491	0.171712	0.461443	0.0680053	0.822347	0.334823	0.148211	71	63.25	80	62	65	78.25
753	chr1	43969797	43970016	220	*	chr1:43969797-43970016	29	42	36	45	52	57	48	51	49	45	46	45	51	45	50	50	52	48	49	50	54	39	53	chr1:43969797-43970016	DPH2	IPO13	-22.991	ATP6V0B	4.632	0.450709	0.0793736	0.282298	0.306589	0.0316711	0.926406	0.00980601	0.977314	38	52	46.25	48.6667	49.75	49
754	chr1	43974778	43974966	189	*	chr1:43974778-43974966	23	33	33	35	34	41	39	33	44	35	31	32	28	34	33	37	29	33	33	37	39	29	29	chr1:43974778-43974966	NA	ATP6V0B	-0.13	B4GALT2	4.236	0.244278	0.431702	0.194558	0.548242	0.0592509	0.886169	0.0807129	0.837681	31	36.75	35.5	31.6667	33	33.5
755	chr1	43991515	43991829	315	*	chr1:43991515-43991829	9	13	15	12	34	26	23	20	19	18	19	14	9	10	8	15	18	19	12	11	15	10	11	chr1:43991515-43991829	CCDC24	B4GALT2	-12.313	SLC6A9	39.663	1.06232	0.00334223	0.509628	0.220943	0.821295	0.0979268	0.378319	0.5204	12.25	25.75	17.5	9	16	11.75
756	chr1	44213315	44213619	305	*	chr1:44213315-44213619	24	12	23	13	22	22	25	17	21	25	17	16	11	13	19	20	18	19	18	18	17	28	16	chr1:44213315-44213619	DMAP1	KLF17	-94.465	ERI3-IT1	30.664	0.254179	0.545772	0.132679	0.765915	0.384467	0.413475	0.457079	0.337729	18	21.5	19.75	14.3333	18.75	19.75
757	chr1	44306165	44306424	260	*	chr1:44306165-44306424	2	1	0	0	1	3	0	1	1	1	3	2	5	6	7	13	21	9	15	10	17	6	8	chr1:44306165-44306424	NA	SNORA110	-53.606	ERI3	48.855	0.641031	0.689866	1.09273	0.421689	1.25446	0.0251388	0.754217	0.255585	0.75	1.25	1.75	6	14.5	10.25
758	chr1	44355243	44355449	207	*	chr1:44355243-44355449	52	55	67	52	38	52	57	53	47	41	54	60	53	51	58	60	69	61	59	45	50	53	53	chr1:44355243-44355449	ERI3	SNORA110	-102.684	RNF220	49.711	-0.17568	0.52416	-0.161389	0.553402	0.204585	0.453854	-0.103439	0.733328	56.5	50	50.5	54	62.25	50.25
759	chr1	44631544	44631995	452	*	chr1:44631544-44631995	13	14	9	7	13	17	19	19	15	18	13	15	14	13	13	12	15	20	20	12	17	10	12	chr1:44631544-44631995	NA	MIR5584	-86.051	TMEM53	42.613	0.654021	0.127101	0.498875	0.268189	0.326279	0.521143	-0.0636805	0.915082	10.75	17	15.25	13.3333	16.75	12.75
760	chr1	44632232	44632444	213	*	chr1:44632232-44632444	5	8	9	9	15	17	16	12	12	11	21	25	10	9	8	16	19	15	13	18	14	16	15	chr1:44632232-44632444	NA	MIR5584	-86.739	TMEM53	42.164	0.940357	0.0377269	1.13843	0.0151796	0.798886	0.107316	0.79576	0.111546	7.75	15	17.25	9	15.75	15.75
761	chr1	44674133	44674714	582	*	chr1:44674133-44674714	139	119	103	136	224	223	214	203	222	241	225	214	111	103	125	207	215	224	209	213	221	209	204	chr1:44674133-44674714	TMEM53	MIR5584	-128.64	C1orf228	0.008	0.796355	5.07071e-07	0.858346	1.12485e-07	0.918364	1.8253e-08	0.904422	3.45649e-08	124.25	216	225.5	113	213.75	211.75
762	chr1	44721068	44721838	771	*	chr1:44721068-44721838	18	14	23	28	306	202	201	221	200	176	136	181	26	14	17	382	348	261	299	179	122	172	145	chr1:44721068-44721838	NA	C1orf228	-46.346	RNU5F-1	0.063	3.46884	4.5498e-42	3.04802	2.99962e-34	4.069	9.49369e-53	3.00662	5.35499e-27	20.75	232.5	173.25	19	322.5	154.5
763	chr1	44730149	44730514	366	*	chr1:44730149-44730514	0	0	1	0	58	37	18	26	27	18	13	18	0	1	0	65	42	31	44	21	6	14	18	chr1:44730149-44730514	NA	RNU5F-1	-8.248	RNU5D-1	0.654	6.24584	3.25064e-09	5.47354	2.31231e-07	6.42883	6.24924e-08	4.76329	8.37841e-05	0.25	34.75	19	0.333333	45.5	14.75
764	chr1	44730622	44731084	463	*	chr1:44730622-44731084	68	46	92	53	277	178	151	195	132	119	134	168	35	33	35	262	248	181	229	112	94	142	118	chr1:44730622-44731084	NA	RNU5F-1	-8.721	RNU5D-1	0.084	1.62098	4.19172e-10	1.09019	3.95195e-06	2.7364	3.44789e-34	1.7555	6.57453e-13	64.75	200.25	138.25	34.3333	230	116.5
765	chr1	44731131	44731394	264	*	chr1:44731131-44731394	26	15	39	17	35	23	17	24	23	18	21	27	21	14	20	30	29	26	27	19	18	26	27	chr1:44731131-44731394	RNU5D-1	RNU5F-1	-9.23	KIF2C	8.424	0.0291705	0.954467	-0.123127	0.779999	0.607387	0.100922	0.292689	0.509913	24.25	24.75	22.25	18.3333	28	22.5
766	chr1	44739636	44739870	235	*	chr1:44739636-44739870	31	41	26	46	39	41	40	44	65	65	56	61	41	39	42	56	53	52	46	59	64	48	48	chr1:44739636-44739870	KIF2C	RNU5D-1	-8.468	RPS8	35.704	0.18674	0.555237	0.775264	0.00208341	0.346632	0.216166	0.427126	0.126082	36	41	61.75	40.6667	51.75	54.75
767	chr1	44775455	44775627	173	*	chr1:44775455-44775627	16	20	23	21	26	27	31	27	19	15	26	18	18	17	22	28	16	26	26	20	18	21	19	chr1:44775455-44775627	RPS8	KIF2C	-35.637	SNORD55	0.238	0.46951	0.154674	-0.0362471	0.933268	0.334838	0.437093	0.037134	0.940611	20	27.75	19.5	19	24	19.5
768	chr1	44786238	44786547	310	*	chr1:44786238-44786547	11	10	15	18	15	10	10	11	14	9	12	7	12	15	14	10	11	14	11	13	17	11	9	chr1:44786238-44786547	NA	SNORD38B	-7.848	BEST4	1.207	-0.228645	0.651044	-0.358125	0.467418	-0.246607	0.661769	-0.126985	0.829496	13.5	11.5	10.5	13.6667	11.5	12.5
769	chr1	44793763	44793929	167	*	chr1:44793763-44793929	7	6	6	8	8	9	8	6	12	17	13	14	7	7	5	14	5	5	4	9	8	7	8	chr1:44793763-44793929	NA	BEST4	-6.009	PLK3	6.296	0.195724	0.763585	1.03783	0.028931	0.14138	0.87626	0.329292	0.647431	6.75	7.75	14	6.33333	7	8
770	chr1	44799836	44800383	548	*	chr1:44799836-44800383	185	184	209	200	149	134	131	135	94	120	109	113	144	149	185	142	139	134	132	113	106	105	87	chr1:44799836-44800383	PLK3	BEST4	-12.082	TCTEX1D4	6.902	-0.502178	0.000904708	-0.833946	2.66966e-07	-0.220176	0.265817	-0.631406	0.00100157	194.5	137.25	109	159.333	136.75	102.75
771	chr1	44807306	44808180	875	*	chr1:44807306-44808180	139	154	178	185	95	95	59	74	64	56	45	40	117	144	125	68	79	56	63	49	66	61	50	chr1:44807306-44808180	NA	TCTEX1D4	-0.021	BTBD19	0.302	-1.01916	5.03888e-07	-1.67303	9.99681e-16	-0.95018	3.65764e-06	-1.18377	2.36166e-08	164	80.75	51.25	128.667	66.5	56.5
772	chr1	44809605	44809781	177	*	chr1:44809605-44809781	59	64	53	61	54	51	51	56	76	58	50	57	52	55	52	48	50	48	41	54	50	49	55	chr1:44809605-44809781	NA	BTBD19	-1.123	PTCH2	33.163	-0.160329	0.526898	0.0240663	0.932888	-0.180503	0.543099	-0.027378	0.931098	59.25	53	60.25	53	46.75	52
773	chr1	44813811	44814076	266	*	chr1:44813811-44814076	19	21	33	25	37	25	30	31	22	20	12	19	21	20	19	34	39	43	37	17	18	14	13	chr1:44813811-44814076	NA	BTBD19	-5.329	PTCH2	28.868	0.32579	0.339867	-0.421607	0.262586	0.930886	0.0033478	-0.364088	0.41644	24.5	30.75	18.25	20	38.25	15.5
774	chr1	44819497	44819893	397	*	chr1:44819497-44819893	61	40	80	55	174	159	105	142	148	150	126	173	46	38	45	236	255	177	198	150	103	121	165	chr1:44819497-44819893	NA	BTBD19	-11.015	PTCH2	23.051	1.29179	1.03817e-07	1.33437	2.30441e-09	2.32593	2.86988e-26	1.64126	1.74978e-11	59	145	149.25	43	216.5	134.75
775	chr1	44819945	44820285	341	*	chr1:44819945-44820285	32	28	63	36	30	26	19	25	24	23	17	14	25	27	40	31	31	33	32	17	21	21	19	chr1:44819945-44820285	NA	BTBD19	-11.463	PTCH2	22.659	-0.664202	0.0516023	-1.01941	0.0035974	0.0498541	0.909018	-0.647998	0.0800486	39.75	25	19.5	30.6667	31.75	19.5
776	chr1	44849722	44850036	315	*	chr1:44849722-44850036	2	0	1	0	5	11	4	6	3	1	0	1	0	0	0	21	26	17	15	4	6	3	5	chr1:44849722-44850036	NA	PTCH2	-6.778	EIF2B3	136.686	2.89344	0.00300098	0.642066	0.681057	6.19205	4.07902e-07	4.01425	0.00266147	0.75	6.5	1.25	0	19.75	4.5
777	chr1	44986509	44986775	267	*	chr1:44986509-44986775	43	30	40	39	46	45	55	53	54	57	49	47	41	40	44	52	60	50	56	49	49	47	55	chr1:44986509-44986775	EIF2B3	PTCH2	-143.565	HECTD3	24.58	0.387151	0.138428	0.443837	0.0837608	0.386192	0.154553	0.261919	0.367163	38	49.75	51.75	41.6667	54.5	50
778	chr1	45011311	45011441	131	*	chr1:45011311-45011441	5	9	8	8	17	14	14	13	14	19	15	14	7	6	4	12	10	9	7	18	17	17	15	chr1:45011311-45011441	HECTD3	EIF2B3	-24.589	UROD	0.692	0.938509	0.0404679	1.03388	0.0230606	0.732962	0.261896	1.53524	0.00379254	7.5	14.5	15.5	5.66667	9.5	16.75
779	chr1	45012049	45012248	200	*	chr1:45012049-45012248	30	25	23	26	29	15	25	25	34	32	27	27	25	34	33	23	30	27	27	30	30	21	36	chr1:45012049-45012248	UROD	HECTD3	-0.694	ZSWIM5	194.33	-0.144896	0.708775	0.20533	0.538839	-0.196193	0.614518	-0.0677708	0.874151	26	23.5	30	30.6667	26.75	29.25
780	chr1	45246775	45247047	273	*	chr1:45246775-45247047	0	0	0	0	21	17	17	13	3	6	0	2	0	0	0	28	20	20	22	0	0	1	0	chr1:45246775-45247047	NA	ZSWIM5	-40.197	LINC01144	56.863	5.96689	1.38791e-08	3.37804	0.0142982	6.37184	1.57979e-07	0.336204	0.897072	0	17	2.75	0	22.5	0.25
781	chr1	45303574	45304170	597	*	chr1:45303574-45304170	103	113	95	107	111	111	91	122	91	112	92	84	97	109	114	124	130	124	135	107	116	98	107	chr1:45303574-45304170	LINC01144	ZSWIM5	-96.996	HPDL	22.703	0.0573863	0.804225	-0.140984	0.512032	0.265434	0.176597	0.00449116	0.986235	104.5	108.75	94.75	106.667	128.25	107
782	chr1	45326800	45327070	271	*	chr1:45326800-45327070	2	2	4	3	11	5	7	7	17	9	7	7	5	3	6	16	15	13	12	9	8	7	9	chr1:45326800-45327070	HPDL	LINC01144	-22.89	TOE1	12.6	1.40382	0.0401912	1.8101	0.0058441	1.55978	0.00636351	0.799976	0.255063	2.75	7.5	10	4.66667	14	8.25
783	chr1	45339676	45340478	803	*	chr1:45339676-45340478	63	69	85	58	127	92	81	91	96	83	89	78	63	66	56	107	119	93	96	95	99	102	88	chr1:45339676-45340478	MUTYH	TOE1	-0.006	TESK2	150.69	0.506018	0.0287397	0.330404	0.137722	0.748884	0.000382705	0.636715	0.00268818	68.75	97.75	86.5	61.6667	103.75	96
784	chr1	45491140	45491583	444	*	chr1:45491140-45491583	185	178	258	158	156	129	139	145	155	149	144	132	186	164	176	176	166	150	141	164	154	197	160	chr1:45491140-45491583	TESK2	MUTYH	-150.67	CCDC163P	8.496	-0.452025	0.0249393	-0.424521	0.0355459	-0.14769	0.4611	-0.0551103	0.799257	194.75	142.25	145	175.333	158.25	168.75
785	chr1	45500021	45500334	314	*	chr1:45500021-45500334	90	83	104	75	66	58	72	65	52	62	66	48	106	76	109	85	73	83	66	90	76	84	72	chr1:45500021-45500334	MMACHC	TESK2	-8.853	PRDX1	22.556	-0.430323	0.0420204	-0.624623	0.00444358	-0.337003	0.166041	-0.268165	0.268992	88	65.25	57	97	76.75	80.5
786	chr1	45521764	45522075	312	*	chr1:45521764-45522075	29	39	47	42	61	50	37	52	47	35	40	46	30	35	30	42	51	42	38	36	42	43	41	chr1:45521764-45522075	NA	MMACHC	-21.58	PRDX1	0.815	0.347636	0.225813	0.0972648	0.758567	0.448003	0.142067	0.353087	0.264002	39.25	50	42	31.6667	43.25	40.5
787	chr1	45543897	45544246	350	*	chr1:45543897-45544246	24	28	13	24	12	11	8	8	2	4	9	6	16	22	14	8	10	5	10	5	9	5	5	chr1:45543897-45544246	NA	PRDX1	-21.007	AKR1A1	6.537	-1.1774	0.00331192	-2.05092	1.75279e-05	-1.05937	0.0300253	-1.50343	0.00419553	22.25	9.75	5.25	17.3333	8.25	6
788	chr1	45550721	45551080	360	*	chr1:45550721-45551080	40	42	42	40	33	26	28	34	38	35	30	36	39	36	34	27	26	32	31	28	34	29	24	chr1:45550721-45551080	AKR1A1	PRDX1	-27.831	NASP	32.908	-0.43673	0.112162	-0.237623	0.402218	-0.323892	0.332771	-0.335756	0.320086	41	30.25	34.75	36.3333	29	28.75
789	chr1	45583398	45583593	196	*	chr1:45583398-45583593	53	45	60	47	53	50	56	60	53	56	62	46	55	54	56	54	64	56	49	57	50	57	67	chr1:45583398-45583593	NA	AKR1A1	-32.615	NASP	0.395	0.0949857	0.7356	0.0817859	0.771557	0.0194871	0.953641	0.0701296	0.819319	51.25	54.75	54.25	55	55.75	57.75
790	chr1	45583936	45583995	60	*	chr1:45583936-45583995	14	8	16	14	22	11	14	15	11	15	10	13	10	11	16	16	13	13	10	20	12	6	12	chr1:45583936-45583995	NASP	AKR1A1	-33.153	CCDC17	40.064	0.251	0.604954	-0.0847645	0.870608	0.0751856	0.90697	0.0190454	0.977453	13	15.5	12.25	12.3333	13	12.5
791	chr1	45584669	45585097	429	*	chr1:45584669-45585097	60	44	61	46	26	22	13	23	28	25	28	18	44	42	43	25	22	20	22	19	28	27	22	chr1:45584669-45585097	NA	NASP	-0.681	CCDC17	38.962	-1.32124	2.73237e-06	-1.08631	6.89218e-05	-0.946444	0.00135557	-0.836301	0.00655505	52.75	21	24.75	43	22.25	24
792	chr1	45655004	45655185	182	*	chr1:45655004-45655185	0	0	0	0	9	9	5	7	20	18	17	27	0	0	0	0	2	2	2	2	0	4	3	chr1:45655004-45655185	NA	RPS15AP10	-8.319	GPBP1L1	31.445	4.84209	1.14582e-05	6.24218	2.82963e-09	2.5749	0.144946	2.9834	0.0580402	0	7.5	20.5	0	1.5	2.25
793	chr1	45686500	45686740	241	*	chr1:45686500-45686740	45	48	57	51	66	61	57	51	58	56	57	51	56	54	53	60	47	53	54	46	54	64	58	chr1:45686500-45686740	GPBP1L1	RPS15AP10	-39.815	TMEM69	1.435	0.22472	0.373881	0.142899	0.583899	-0.0222374	0.947302	0.0305329	0.923778	50.25	58.75	55.5	54.3333	53.5	55.5
794	chr1	45687069	45687374	306	*	chr1:45687069-45687374	97	87	94	96	88	88	84	88	70	80	90	82	102	90	90	79	99	82	91	81	73	79	61	chr1:45687069-45687374	NA	GPBP1L1	-0.439	TMEM69	0.801	-0.103729	0.633551	-0.215475	0.301683	-0.0990678	0.699596	-0.353904	0.11484	93.5	87	80.5	94	87.75	73.5
795	chr1	45750568	45750899	332	*	chr1:45750568-45750899	30	38	28	39	57	58	54	45	63	55	49	44	26	25	23	65	65	51	51	51	58	40	53	chr1:45750568-45750899	IPP	TMEM69	-62.393	MAST2	52.708	0.661901	0.00832608	0.641527	0.0145408	1.22858	1.1343e-05	1.02781	0.000523369	33.75	53.5	52.75	24.6667	58	50.5
796	chr1	46132901	46133141	241	*	chr1:46132901-46133141	19	12	24	12	33	45	48	50	27	21	33	19	6	8	9	40	41	41	29	43	37	39	23	chr1:46132901-46133141	NA	MAST2	-329.294	LOC101929626	0.23	1.38381	7.93008e-06	0.57288	0.135415	2.27953	4.03448e-08	2.18251	6.50633e-07	16.75	44	25	7.66667	37.75	35.5
797	chr1	46247358	46247736	379	*	chr1:46247358-46247736	82	80	71	82	106	118	103	102	117	137	103	129	77	69	76	113	112	96	115	123	132	148	141	chr1:46247358-46247736	RAD54L	POMGNT1	-27.053	LRRC41	55.63	0.444643	0.0162815	0.624152	0.000969842	0.557658	0.00532088	0.875889	4.53568e-06	78.75	107.25	121.5	74	109	136
798	chr1	46303238	46303708	471	*	chr1:46303238-46303708	48	36	54	37	59	42	46	37	47	41	55	49	40	44	43	48	46	46	42	58	63	46	48	chr1:46303238-46303708	UQCRH	RAD54L	-55.543	NSUN4	36.469	0.072022	0.829516	0.133208	0.650977	0.103742	0.756381	0.342964	0.23025	43.75	46	48	42.3333	45.5	53.75
799	chr1	46340670	46341101	432	*	chr1:46340670-46341101	32	39	48	50	45	41	32	41	28	33	22	39	29	43	37	41	47	38	37	33	32	27	42	chr1:46340670-46341101	NA	NSUN4	-0.493	FAAH	53.166	-0.0876007	0.790597	-0.467665	0.121805	0.164867	0.641309	-0.116427	0.761701	42.25	39.75	30.5	36.3333	40.75	33.5
800	chr1	46348217	46348349	133	*	chr1:46348217-46348349	13	5	8	9	17	6	20	10	13	15	21	19	9	6	15	17	13	15	14	21	17	24	18	chr1:46348217-46348349	NA	NSUN4	-8.04	FAAH	45.918	0.588998	0.27642	0.946503	0.0338927	0.554601	0.300307	0.986509	0.0364973	8.75	13.25	17	10	14.75	20
801	chr1	46522246	46522505	260	*	chr1:46522246-46522505	2	0	0	0	22	26	30	18	16	22	22	20	0	0	0	5	10	5	6	7	8	11	9	chr1:46522246-46522505	NA	DMBX1	-15.25	MKNK1-AS1	16.191	5.16392	3.53556e-08	4.92973	2.30966e-07	4.66704	0.00032958	4.9322	7.6608e-05	0.5	24	20	0	6.5	8.75
802	chr1	46581649	46581886	238	*	chr1:46581649-46581886	2	0	3	1	20	12	9	17	39	38	23	22	0	0	0	8	2	4	7	47	40	23	33	chr1:46581649-46581886	NA	KNCN	-29.992	MKNK1	22.408	3.1501	8.15094e-06	4.20664	2.19133e-10	4.358	0.00121506	6.80868	9.72896e-09	1.5	14.5	30.5	0	5.25	35.75
803	chr1	46604042	46604432	391	*	chr1:46604042-46604432	58	57	50	62	43	38	47	39	54	50	51	58	65	65	65	52	45	56	53	52	55	49	52	chr1:46604042-46604432	MKNK1	KNCN	-52.385	MOB3C	12.459	-0.441286	0.0661954	-0.09155	0.729267	-0.335004	0.184899	-0.320829	0.201402	56.75	41.75	53.25	65	51.5	52
804	chr1	46616352	46616512	161	*	chr1:46616352-46616512	4	8	2	8	9	6	10	9	2	8	4	9	10	8	8	9	5	6	10	3	4	5	5	chr1:46616352-46616512	NA	MKNK1	-12.058	MOB3C	0.379	0.614944	0.321939	0.0623774	0.93855	-0.205427	0.779262	-1.00032	0.145575	5.5	8.5	5.75	8.66667	7.5	4.25
805	chr1	46719099	46719358	260	*	chr1:46719099-46719358	73	96	69	94	73	70	79	93	68	105	69	94	83	103	71	77	72	74	89	81	84	62	80	chr1:46719099-46719358	NA	EFCAB14	-0.035	CYP4B1	79.64	-0.0756066	0.776864	0.0172192	0.952957	-0.134939	0.625006	-0.158038	0.556854	83	78.75	84	85.6667	78	76.75
806	chr1	47289396	47289549	154	*	chr1:47289396-47289549	4	1	1	1	9	8	12	10	8	8	9	19	0	0	1	12	10	11	9	6	3	6	5	chr1:47289396-47289549	NA	TAL1	-57.061	STIL	24.598	2.38868	0.000738407	2.55496	0.000458078	4.45695	0.000376384	3.32693	0.0127272	1.75	9.75	11	0.333333	10.5	5
807	chr1	47314160	47314501	342	*	chr1:47314160-47314501	74	84	93	72	73	83	81	83	110	102	108	101	65	78	79	100	98	90	81	112	101	105	118	chr1:47314160-47314501	NA	STIL	-0.013	CMPK1	19.296	-0.0134283	0.959455	0.381413	0.051118	0.31735	0.163459	0.557268	0.00641898	80.75	80	105.25	74	92.25	109
808	chr1	47333640	47333805	166	*	chr1:47333640-47333805	11	5	8	6	8	17	17	10	5	10	8	8	6	5	4	12	10	13	10	9	8	9	8	chr1:47333640-47333805	CMPK1	STIL	-19.493	FOXE3	82.267	0.781264	0.126009	0.0464576	0.944207	1.15077	0.0569236	0.746276	0.276254	7.5	13	7.75	5	11.25	8.5
809	chr1	47351452	47351644	193	*	chr1:47351452-47351644	0	0	0	0	17	15	12	14	15	12	10	7	0	0	0	12	5	9	10	4	2	3	6	chr1:47351452-47351644	NA	CMPK1	-17.655	FOXE3	64.428	5.7518	5.2436e-08	5.38531	6.98892e-07	5.11553	5.33306e-05	3.75127	0.00662533	0	14.5	11	0	9	3.75
810	chr1	47437718	47438005	288	*	chr1:47437718-47438005	40	38	40	38	30	36	31	36	42	32	38	28	35	31	28	26	27	27	21	29	31	30	29	chr1:47437718-47438005	NA	LINC01389	-0.401	TRABD2B	558.885	-0.229125	0.433701	-0.155429	0.610628	-0.309934	0.394665	-0.0743609	0.851386	39	33.25	35	31.3333	25.25	29.75
811	chr1	48472093	48472416	324	*	chr1:48472093-48472416	42	31	46	24	39	38	51	20	55	45	52	38	41	43	45	47	38	42	47	68	58	49	53	chr1:48472093-48472416	SPATA6	SLC5A9	-249.408	BEND5	304.553	0.0492281	0.909605	0.407941	0.170218	0.0166241	0.964222	0.404908	0.140944	35.75	37	47.5	43	43.5	57
812	chr1	48776792	48777120	329	*	chr1:48776792-48777120	1	3	3	2	3	0	2	1	5	1	1	0	11	20	13	4	5	8	8	6	13	8	7	chr1:48776792-48777120	BEND5	SPATA6	-304.584	LOC101929721	480.291	-0.544623	0.648979	-0.337808	0.780487	-1.21367	0.0261016	-0.77373	0.158702	2.25	1.5	1.75	14.6667	6.25	8.5
813	chr1	50960146	50960393	248	*	chr1:50960146-50960393	50	59	40	46	28	35	27	30	34	33	36	35	49	45	49	24	22	26	29	29	28	32	36	chr1:50960146-50960393	FAF1	DMRTA2	-536.699	CDKN2C	8.302	-0.697264	0.00786106	-0.496745	0.0593184	-0.913075	0.00125766	-0.606107	0.0347422	48.75	30	34.5	47.6667	25.25	31.25
814	chr1	50968130	50968711	582	*	chr1:50968130-50968711	21	23	35	24	25	18	24	20	19	14	13	19	20	20	23	15	17	20	22	15	19	16	15	chr1:50968130-50968711	CDKN2C	FAF1	-7.866	MIR4421	91.126	-0.241901	0.519817	-0.659016	0.0670336	-0.18167	0.69806	-0.366462	0.400059	25.75	21.75	16.25	21	18.5	16.25
815	chr1	51236129	51236333	205	*	chr1:51236129-51236333	22	37	17	41	22	32	40	28	24	26	27	33	31	33	35	29	28	29	31	25	35	22	26	chr1:51236129-51236333	RNF11	C1orf185	-133.895	TTC39A-AS1	93.321	0.0599051	0.893002	-0.088368	0.828413	-0.173294	0.63917	-0.287628	0.429747	29.25	30.5	27.5	33	29.25	27
816	chr1	51519189	51519372	184	*	chr1:51519189-51519372	12	11	10	12	12	9	9	13	14	13	18	14	11	10	8	11	6	15	13	13	16	14	12	chr1:51519189-51519372	EPS15	TTC39A	-174.073	OSBPL9	97.502	-0.0647831	0.908998	0.38668	0.389883	0.21609	0.742545	0.500835	0.350903	11.25	10.75	14.75	9.66667	11.25	13.75
817	chr1	51616955	51617149	195	*	chr1:51616955-51617149	33	41	33	34	47	39	37	34	28	36	33	44	40	42	46	40	35	42	33	34	39	46	44	chr1:51616955-51617149	NA	OSBPL9	-0.081	MIR761	219.253	0.154381	0.621146	-8.86471e-17	1	-0.185563	0.575307	-0.0659945	0.85203	35.25	39.25	35.25	42.6667	37.5	40.75
818	chr1	51729501	51729849	349	*	chr1:51729501-51729849	45	51	43	59	83	74	105	77	70	70	79	76	48	42	43	88	73	80	72	85	76	74	82	chr1:51729501-51729849	NA	OSBPL9	-112.627	MIR761	106.553	0.77317	0.000470504	0.573446	0.00966699	0.817521	0.000396583	0.835087	0.00031319	49.5	84.75	73.75	44.3333	78.25	79.25
819	chr1	51793029	51793213	185	*	chr1:51793029-51793213	0	1	0	0	6	9	1	5	0	7	3	2	0	1	0	8	10	5	6	3	4	0	2	chr1:51793029-51793213	NA	OSBPL9	-176.155	MIR761	43.189	3.67691	0.00198513	2.88923	0.0330361	3.94813	0.00237237	2.21723	0.161057	0.25	5.25	3	0.333333	7.25	2.25
820	chr1	51878697	51879049	353	*	chr1:51878697-51879049	86	75	93	70	79	65	61	68	44	56	66	62	84	86	90	68	71	69	66	53	66	65	70	chr1:51878697-51879049	NRDC	MIR761	-42.295	RAB3B	111.715	-0.246395	0.280512	-0.505351	0.0267304	-0.338691	0.122537	-0.447377	0.0463924	81	68.25	57	86.6667	68.5	63.5
821	chr1	52033679	52033872	194	*	chr1:52033679-52033872	36	29	28	25	18	19	18	20	22	22	20	20	29	32	29	20	14	22	20	27	24	25	18	chr1:52033679-52033872	KTI12	RAB3B	-42.915	TXNDC12-AS1	17.046	-0.64964	0.0424407	-0.487374	0.132224	-0.655303	0.0656167	-0.349845	0.344455	29.5	18.75	21	30	19	23.5
822	chr1	52056114	52056434	321	*	chr1:52056114-52056434	80	55	69	41	45	55	51	48	32	46	42	39	55	54	53	44	57	49	44	43	39	43	41	chr1:52056114-52056434	TXNDC12	TXNDC12-AS1	-5.196	ZFYVE9	85.66	-0.298717	0.291363	-0.620808	0.0254401	-0.154524	0.611879	-0.378311	0.16247	61.25	49.75	39.75	54	48.5	41.5
823	chr1	52366121	52366535	415	*	chr1:52366121-52366535	85	110	80	119	127	132	123	125	122	104	149	134	104	96	98	122	124	124	132	137	124	142	148	chr1:52366121-52366535	CC2D1B	ZFYVE9	-224.027	ORC1	37.936	0.362904	0.0698016	0.368426	0.0940779	0.336813	0.0756897	0.470702	0.0110073	98.5	126.75	127.25	99.3333	125.5	137.75
824	chr1	52404371	52404645	275	*	chr1:52404371-52404645	77	78	87	62	60	45	47	46	63	69	67	63	80	81	79	52	63	51	58	59	50	64	62	chr1:52404371-52404645	PRPF38A	CC2D1B	-38.166	ZCCHC11	148.445	-0.616524	0.00581752	-0.213907	0.353814	-0.513378	0.0223498	-0.444021	0.0535653	76	49.5	65.5	80	56	58.75
825	chr1	52423872	52424516	645	*	chr1:52423872-52424516	43	60	64	42	15	19	17	14	18	27	20	27	46	43	40	15	20	22	23	26	33	26	33	chr1:52423872-52424516	NA	PRPF38A	-19.325	ZCCHC11	128.574	-1.67441	1.46415e-08	-1.17734	3.63115e-05	-1.09914	0.000337338	-0.540696	0.075656	52.25	16.25	23	43	20	29.5
826	chr1	52520251	52520418	168	*	chr1:52520251-52520418	0	0	0	0	10	11	6	6	20	24	23	12	0	0	0	8	9	7	6	14	9	8	15	chr1:52520251-52520418	NA	PRPF38A	-115.704	ZCCHC11	32.672	4.97106	5.93226e-06	6.18725	4.58635e-09	4.87113	0.000133504	5.29677	1.68208e-05	0	8.25	19.75	0	7.5	11.5
827	chr1	52552257	52552420	164	*	chr1:52552257-52552420	5	6	16	7	14	7	8	11	7	6	10	9	13	12	8	6	8	8	7	8	7	6	9	chr1:52552257-52552420	NA	PRPF38A	-147.71	ZCCHC11	0.67	0.230373	0.715072	-0.0858608	0.897573	-0.593302	0.322307	-0.542213	0.370812	8.5	10	8	11	7.25	7.5
828	chr1	52553348	52553637	290	*	chr1:52553348-52553637	33	36	23	29	44	27	31	31	32	39	36	30	32	38	33	29	38	32	26	23	27	31	32	chr1:52553348-52553637	NA	ZCCHC11	-0.258	GPX7	48.734	0.135657	0.704743	0.178261	0.584256	-0.13517	0.724925	-0.279646	0.4279	30.25	33.25	34.25	34.3333	31.25	28.25
829	chr1	52636800	52637693	894	*	chr1:52636800-52637693	46	39	62	47	13	18	18	22	17	19	20	24	42	46	50	20	14	22	20	31	34	31	17	chr1:52636800-52637693	NA	FAM159A	-3.456	COA7	60.673	-1.4413	8.02793e-07	-1.27087	9.48027e-06	-1.26961	3.15917e-05	-0.699096	0.0274382	48.5	17.75	20	46	19	28.25
830	chr1	52686285	52686428	144	*	chr1:52686285-52686428	11	12	11	12	10	10	5	6	13	14	21	11	16	23	14	5	9	9	10	19	17	14	10	chr1:52686285-52686428	NA	FAM159A	-52.941	COA7	11.938	-0.561097	0.275303	0.355172	0.442096	-1.08657	0.0254462	-0.233297	0.652741	11.5	7.75	14.75	17.6667	8.25	15
831	chr1	52703008	52703437	430	*	chr1:52703008-52703437	44	38	50	42	50	42	53	38	48	48	36	51	47	42	45	47	47	41	43	51	50	46	44	chr1:52703008-52703437	NA	COA7	-4.642	ZYG11B	23.022	0.0724679	0.815887	0.0724712	0.810223	-0.00537627	0.988485	0.095898	0.765485	43.5	45.75	45.75	44.6667	44.5	47.75
832	chr1	52726345	52726516	172	*	chr1:52726345-52726516	3	23	7	22	18	23	17	22	24	16	22	19	21	17	17	22	12	18	20	18	14	18	20	chr1:52726345-52726516	ZYG11B	COA7	-27.979	ZYG11A	115.995	0.532192	0.321598	0.550153	0.294159	-0.0262773	0.962036	-0.0664529	0.897242	13.75	20	20.25	18.3333	18	17.5
833	chr1	52842645	52842808	164	*	chr1:52842645-52842808	19	7	23	12	11	11	10	12	22	14	17	22	11	8	7	9	12	10	15	13	17	16	22	chr1:52842645-52842808	NA	ZYG11A	-0.134	ECHDC2	78.977	-0.465268	0.343783	0.294955	0.522558	0.40297	0.507847	0.957505	0.0552522	15.25	11	18.75	8.66667	11.5	17
834	chr1	52921560	52921845	286	*	chr1:52921560-52921845	20	27	23	26	19	22	22	22	24	27	19	18	21	27	25	22	25	24	21	22	31	23	29	chr1:52921560-52921845	ECHDC2	ZYG11A	-79.049	SCP2	5.384	-0.174434	0.645511	-0.124704	0.745995	-0.0808555	0.86116	0.108571	0.801777	24	21.25	22	24.3333	23	26.25
835	chr1	52927207	52927404	198	*	chr1:52927207-52927404	12	9	6	10	9	9	8	10	8	8	8	9	12	12	13	14	11	11	12	10	10	7	10	chr1:52927207-52927404	SCP2	ECHDC2	-5.422	MIR1273F	1.27	-0.0389435	0.951378	-0.162548	0.782375	-0.0391373	0.95117	-0.408541	0.471257	9.25	9	8.25	12.3333	12	9.25
836	chr1	53014852	53015015	164	*	chr1:53014852-53015015	19	17	15	19	14	10	16	11	16	18	19	19	18	23	21	17	15	15	14	20	22	14	22	chr1:53014852-53015015	NA	MIR1273G	-74.538	PODN	47.037	-0.452518	0.278051	0.0403236	0.927721	-0.43541	0.314433	-0.0830668	0.86632	17.5	12.75	18	20.6667	15.25	19.5
837	chr1	53196694	53196856	163	*	chr1:53196694-53196856	27	41	21	41	42	45	41	33	43	52	43	34	41	34	34	34	38	36	47	49	51	31	44	chr1:53196694-53196856	NA	CPT2	-0.265	C1orf123	23.783	0.306842	0.343837	0.401673	0.201751	0.092544	0.805956	0.266529	0.424401	32.5	40.25	43	36.3333	38.75	43.75
838	chr1	53220236	53220687	452	*	chr1:53220236-53220687	40	48	49	58	87	65	84	71	73	70	76	75	40	43	53	75	75	78	78	71	67	66	66	chr1:53220236-53220687	C1orf123	CPT2	-23.807	LOC100507564	17.923	0.652569	0.00355711	0.590518	0.00761995	0.752904	0.00110608	0.572164	0.0209378	48.75	76.75	73.5	45.3333	76.5	67.5
839	chr1	53238506	53238732	227	*	chr1:53238506-53238732	21	29	33	32	35	34	34	29	52	49	51	51	32	35	27	42	28	41	32	58	54	61	54	chr1:53238506-53238732	MAGOH	C1orf123	-17.867	LRP8	89.417	0.197865	0.551424	0.816287	0.00164065	0.1894	0.614413	0.852919	0.0015538	28.75	33	50.75	31.3333	35.75	56.75
840	chr1	53294650	53294845	196	*	chr1:53294650-53294845	3	1	2	1	29	20	21	17	13	14	9	12	1	1	0	20	20	15	15	9	15	5	12	chr1:53294650-53294845	NA	MAGOH	-56.04	LRP8	33.304	3.52596	2.49189e-08	2.68613	9.31124e-05	4.43206	1.2922e-05	3.60275	0.000713441	1.75	21.75	12	0.666667	17.5	10.25
841	chr1	53326114	53326468	355	*	chr1:53326114-53326468	56	64	49	60	160	143	143	143	144	114	119	134	52	47	38	127	123	131	111	117	130	100	100	chr1:53326114-53326468	NA	MAGOH	-87.504	LRP8	1.681	1.35973	4.07049e-14	1.15499	2.64234e-09	1.42608	3.17645e-11	1.28653	2.13347e-08	57.25	147.25	127.75	45.6667	123	111.75
842	chr1	53341051	53341319	269	*	chr1:53341051-53341319	0	0	1	0	16	11	9	14	5	2	0	3	0	1	0	9	13	5	7	2	0	2	1	chr1:53341051-53341319	NA	LOC105378732	-12.818	SLC25A3P1	98.701	4.88938	4.69353e-06	2.65045	0.0548658	4.16088	0.00121945	1.45212	0.419352	0.25	12.5	2.5	0.333333	8.5	1.25
843	chr1	53413335	53413837	503	*	chr1:53413335-53413837	20	16	18	18	51	47	45	47	35	52	41	44	3	1	2	40	31	40	30	71	69	62	60	chr1:53413335-53413837	NA	LOC105378732	-85.102	SLC25A3P1	26.183	1.39244	3.46158e-07	1.24907	2.01158e-05	4.04234	1.17557e-09	4.88929	5.20511e-15	18	47.5	43	2	35.25	65.5
844	chr1	53783130	53783358	229	*	chr1:53783130-53783358	0	0	0	0	15	17	14	10	15	16	19	15	0	0	0	5	6	3	2	3	3	4	4	chr1:53783130-53783358	NA	GLIS1	-48.926	NDC1	55.194	5.70148	7.60562e-08	5.92826	2.03641e-08	3.98584	0.00404328	3.6681	0.00792865	0	14	16.25	0	4	3.5
845	chr1	53838119	53838683	565	*	chr1:53838119-53838683	57	78	86	65	102	85	84	86	78	84	68	81	76	70	72	98	92	97	77	102	82	91	74	chr1:53838119-53838683	NDC1	GLIS1	-103.915	YIPF1	51.148	0.318982	0.154586	0.120541	0.631889	0.323891	0.151957	0.263071	0.271066	71.5	89.25	77.75	72.6667	91	87.25
846	chr1	53889762	53889934	173	*	chr1:53889762-53889934	13	17	6	18	21	17	20	22	31	24	17	20	12	20	23	17	26	28	23	23	23	19	26	chr1:53889762-53889934	YIPF1	NDC1	-51.21	DIO1	4.253	0.561506	0.17312	0.761067	0.0613231	0.355673	0.425031	0.308476	0.48528	13.5	20	23	18.3333	23.5	22.75
847	chr1	53945646	53946177	532	*	chr1:53945646-53946177	160	184	128	187	173	198	174	190	209	188	185	186	161	171	158	154	134	149	186	166	173	199	183	chr1:53945646-53946177	NA	DIO1	-51.459	HSPB11	0.131	0.157141	0.437931	0.220387	0.249827	-0.0684802	0.772213	0.14194	0.44758	164.75	183.75	192	163.333	155.75	180.25
848	chr1	54053186	54053615	430	*	chr1:54053186-54053615	160	140	178	141	137	134	150	160	139	133	133	166	147	143	156	167	143	152	139	144	137	135	143	chr1:54053186-54053615	TMEM59	LDLRAD1	-35	MIR4781	0.464	-0.0912286	0.657238	-0.116218	0.567333	0.0152627	0.949179	-0.0890764	0.658794	154.75	145.25	142.75	148.667	150.25	139.75
849	chr1	54199985	54200219	235	*	chr1:54199985-54200219	43	40	50	43	52	36	45	49	37	44	40	36	49	52	55	49	52	49	54	44	53	54	44	chr1:54199985-54200219	MRPL37	CDCP2	-46.979	SSBP3-AS1	36.224	0.0481735	0.878771	-0.164165	0.565393	-0.0279364	0.934078	-0.0927355	0.768173	44	45.5	39.25	52	51	48.75
850	chr1	54285287	54285432	146	*	chr1:54285287-54285432	1	1	0	1	1	1	1	1	2	3	1	2	11	12	11	5	3	6	11	7	9	10	14	chr1:54285287-54285432	NA	SSBP3-AS1	-48.844	SSBP3	120.963	0.362533	0.826231	1.27844	0.315898	-0.84533	0.167969	-0.177634	0.778452	0.75	1	2	11.3333	6.25	10
851	chr1	54287336	54287534	199	*	chr1:54287336-54287534	6	8	0	5	15	20	18	19	26	38	18	24	17	22	9	31	40	33	31	69	61	64	72	chr1:54287336-54287534	NA	SSBP3-AS1	-50.893	SSBP3	118.861	1.88886	0.000124619	2.43905	5.62522e-07	1.06981	0.00344601	2.04128	1.31893e-10	4.75	18	26.5	16	33.75	66.5
852	chr1	54356774	54357025	252	*	chr1:54356774-54357025	12	9	3	6	5	7	5	5	4	8	5	8	20	24	18	10	16	7	10	12	13	15	12	chr1:54356774-54357025	NA	SSBP3-AS1	-120.331	SSBP3	49.37	-0.437458	0.517288	-0.257411	0.704196	-0.934453	0.0362164	-0.661675	0.126687	7.5	5.5	6.25	20.6667	10.75	13
853	chr1	54399061	54399286	226	*	chr1:54399061-54399286	0	0	0	1	9	10	8	12	3	1	1	1	0	0	0	22	23	16	16	2	1	1	2	chr1:54399061-54399286	NA	SSBP3-AS1	-162.618	SSBP3	7.109	4.55332	2.59185e-05	1.97463	0.186406	6.15929	4.57211e-07	2.4666	0.135708	0.25	9.75	1.5	0	19.25	1.5
854	chr1	54406346	54406525	180	*	chr1:54406346-54406525	16	20	8	18	13	14	18	19	18	14	16	21	21	19	18	14	12	15	15	14	21	19	17	chr1:54406346-54406525	SSBP3	SSBP3-AS1	-169.903	ACOT11	141.609	0.0453449	0.930998	0.152855	0.740461	-0.462168	0.298944	-0.122092	0.803716	15.5	16	17.25	19.3333	14	17.75
855	chr1	54407622	54407790	169	*	chr1:54407622-54407790	14	8	3	7	9	8	9	8	8	13	10	9	8	8	11	8	8	8	9	6	14	16	14	chr1:54407622-54407790	NA	SSBP3	-1.227	ACOT11	140.344	0.0858852	0.899546	0.316469	0.593818	-0.12381	0.865529	0.465558	0.436558	8	8.5	10	9	8.25	12.5
856	chr1	54460510	54460669	160	*	chr1:54460510-54460669	18	9	12	8	2	4	1	3	1	0	1	1	12	10	9	2	2	2	2	2	4	3	1	chr1:54460510-54460669	NA	SSBP3	-54.115	ACOT11	87.465	-2.16896	0.00061275	-3.72965	3.28135e-05	-2.30496	0.00163418	-1.97814	0.00603075	11.75	2.5	0.75	10.3333	2	2.5
857	chr1	54715581	54715901	321	*	chr1:54715581-54715901	23	20	28	22	25	27	30	20	21	26	25	24	24	19	26	25	25	25	30	26	23	24	30	chr1:54715581-54715901	TTC4	MROH7-TTC4	-73.841	PARS2	48.652	0.132424	0.730476	0.0455184	0.907868	0.189658	0.650648	0.161707	0.701073	23.25	25.5	24	23	26.25	25.75
858	chr1	54764518	54764860	343	*	chr1:54764518-54764860	132	119	122	117	93	113	121	117	130	129	114	115	119	126	130	122	125	124	107	120	128	122	111	chr1:54764518-54764860	PARS2	TTC4	-48.696	TTC22	36.408	-0.141935	0.485396	-0.00588973	0.978828	-0.0648187	0.781654	-0.0557794	0.804526	122.5	111	122	125	119.5	120.25
859	chr1	54801208	54801673	466	*	chr1:54801208-54801673	14	12	18	14	17	14	24	15	13	16	11	18	10	14	16	12	7	18	16	16	17	15	11	chr1:54801208-54801673	TTC22	PARS2	-36.655	LEXM	4.39	0.268769	0.543686	-6.52749e-16	1	-0.00894933	0.989523	0.143829	0.798492	14.5	17.5	14.5	13.3333	13.25	14.75
860	chr1	54887019	54887102	84	*	chr1:54887019-54887102	4	3	4	2	3	5	3	4	3	2	5	6	1	2	1	4	4	2	4	3	1	5	5	chr1:54887019-54887102	NA	LEXM	-80.956	DHCR24	0.146	-	-	-	-	-	-	-	-	3.25	3.75	4	1.33333	3.5	3.5
861	chr1	54887163	54887389	227	*	chr1:54887163-54887389	6	4	1	6	22	17	32	17	35	30	18	22	7	5	8	26	25	16	17	29	28	24	19	chr1:54887163-54887389	DHCR24	LEXM	-81.1	TMEM61	93.275	2.32972	2.47341e-06	2.58346	1.08977e-07	1.63585	0.000735416	1.87864	6.66667e-05	4.25	22	26.25	6.66667	21	25
862	chr1	55073281	55073495	215	*	chr1:55073281-55073495	0	0	1	0	12	9	6	6	37	28	22	30	0	0	0	4	6	5	6	10	12	17	14	chr1:55073281-55073495	NA	PCSK9	-33.805	USP24	141.871	4.31926	9.10387e-05	6.06201	5.72477e-09	4.37663	0.000920442	5.49234	6.51722e-06	0.25	8.25	29.25	0	5.25	13.25
863	chr1	55128041	55128253	213	*	chr1:55128041-55128253	0	1	2	0	21	12	24	16	29	15	33	35	0	0	0	10	6	10	11	23	5	19	29	chr1:55128041-55128253	NA	PCSK9	-88.565	USP24	87.113	4.33638	3.29992e-07	4.93787	3.77677e-09	5.15739	4.15869e-05	5.93006	1.58943e-06	0.75	18.25	28	0	9.25	19
864	chr1	55140693	55140811	119	*	chr1:55140693-55140811	8	7	3	3	7	16	10	10	17	17	21	20	5	3	4	10	6	12	13	20	18	31	17	chr1:55140693-55140811	NA	PCSK9	-101.217	USP24	74.555	1.01337	0.0743826	1.80915	0.00011923	1.33025	0.0452427	2.37293	3.06182e-05	5.25	10.75	18.75	4	10.25	21.5
865	chr1	55151341	55151488	148	*	chr1:55151341-55151488	4	3	3	5	7	4	7	4	4	8	3	7	3	2	2	8	9	7	10	14	11	9	10	chr1:55151341-55151488	NA	PCSK9	-111.865	USP24	63.878	0.536764	0.475299	0.536554	0.475321	1.81224	0.0183423	2.15683	0.0033148	3.75	5.5	5.5	2.33333	8.5	11
866	chr1	55215300	55215628	329	*	chr1:55215300-55215628	23	33	9	27	20	17	17	23	16	17	13	17	31	30	24	20	16	20	18	13	13	14	19	chr1:55215300-55215628	USP24	PCSK9	-175.824	MIR4422	10.013	-0.254287	0.575796	-0.540755	0.203867	-0.611472	0.0934663	-0.933335	0.014183	23	19.25	15.75	28.3333	18.5	14.75
867	chr1	55277602	55277768	167	*	chr1:55277602-55277768	2	2	1	3	9	11	11	10	13	12	13	12	4	6	4	6	10	12	8	14	17	13	8	chr1:55277602-55277768	NA	MIR4422	-51.961	PLPP3	1301.82	2.28243	0.000621542	2.56613	8.12695e-05	0.929355	0.172413	1.44353	0.0179334	2	10.25	12.5	4.66667	9	13
868	chr1	57307499	57307747	249	*	chr1:57307499-57307747	37	34	61	51	11	11	13	14	27	42	24	33	19	14	29	5	2	9	9	36	23	29	27	chr1:57307499-57307747	NA	C8B	-341.359	DAB1-AS1	552.796	-1.88598	1.23067e-08	-0.535352	0.0855307	-1.70167	0.0011848	0.472096	0.242976	45.75	12.25	31.5	20.6667	6.25	28.75
869	chr1	58546369	58546445	77	*	chr1:58546369-58546445	8	11	9	15	10	9	9	14	4	3	7	4	9	9	10	6	9	14	15	4	2	5	5	chr1:58546369-58546445	NA	DAB1	-295.83	OMA1	0.354	-0.033496	0.955741	-1.23115	0.0304001	0.233956	0.725076	-1.18911	0.0792565	10.75	10.5	4.5	9.33333	11	4
870	chr1	58546642	58546916	275	*	chr1:58546642-58546916	87	80	78	84	74	77	69	66	91	74	71	90	81	79	74	78	81	88	78	77	74	59	72	chr1:58546642-58546916	OMA1	DAB1	-296.103	TACSTD2	30.578	-0.201579	0.350827	-0.0131825	0.957956	0.0587758	0.831205	-0.145412	0.57044	82.25	71.5	81.5	78	81.25	70.5
871	chr1	58573867	58574021	155	*	chr1:58573867-58574021	0	3	7	2	16	15	16	14	20	23	26	23	2	2	3	14	12	17	12	17	25	19	24	chr1:58573867-58574021	NA	OMA1	-27.068	TACSTD2	3.473	2.29096	5.56228e-05	2.87898	8.36281e-08	2.49548	0.000312292	3.09028	2.86078e-06	3	15.25	23	2.33333	13.75	21.25
872	chr1	58699992	58700216	225	*	chr1:58699992-58700216	30	43	21	47	32	34	35	37	37	45	43	47	50	42	50	38	36	42	43	41	44	49	42	chr1:58699992-58700216	MYSM1	TACSTD2	-122.498	JUN	83.897	-0.0308453	0.938806	0.285164	0.376074	-0.251074	0.408567	-0.104898	0.745179	35.25	34.5	43	47.3333	39.75	44
873	chr1	58780946	58781286	341	*	chr1:58780946-58781286	70	66	113	56	2	1	1	0	2	1	2	2	94	87	125	0	1	0	1	1	0	1	2	chr1:58780946-58781286	NA	MYSM1	-80.871	JUN	2.827	-5.98736	1.14713e-16	-5.30164	6.19069e-19	-7.2605	8.35651e-15	-6.40603	3.35509e-19	76.25	1	1.75	102	0.5	1
874	chr1	58783978	58784387	410	*	chr1:58783978-58784387	594	348	703	354	167	200	177	186	214	173	171	187	372	363	360	176	190	165	183	134	133	161	185	chr1:58783978-58784387	JUN	MYSM1	-83.903	LINC01135	0.764	-1.44723	2.1182e-09	-1.41825	4.57742e-09	-1.03096	7.62689e-14	-1.24975	1.53046e-14	499.75	182.5	186.25	365	178.5	153.25
875	chr1	58785021	58785205	185	*	chr1:58785021-58785205	88	55	99	54	10	16	9	10	8	7	10	10	47	57	48	6	7	5	5	12	12	13	16	chr1:58785021-58785205	LINC01135	JUN	-0.908	LINC01358	235.271	-2.69462	2.34029e-15	-3.05236	1.74788e-17	-3.112	2.66372e-14	-1.92074	7.4358e-09	74	11.25	8.75	50.6667	5.75	13.25
876	chr1	58812968	58813293	326	*	chr1:58812968-58813293	25	30	44	33	5	6	7	9	0	3	2	4	6	14	8	2	4	2	2	1	4	4	2	chr1:58812968-58813293	NA	LINC01135	-27.817	LINC01358	207.183	-2.26334	1.21391e-08	-3.78488	2.90408e-11	-1.84981	0.0128396	-1.6997	0.0243071	33	6.75	2.25	9.33333	2.5	2.75
877	chr1	58816350	58816515	166	*	chr1:58816350-58816515	20	17	21	14	11	14	15	16	12	19	10	14	14	9	9	7	10	14	10	12	12	13	13	chr1:58816350-58816515	NA	LINC01135	-31.199	LINC01358	203.961	-0.359291	0.390748	-0.384918	0.362827	-0.0567824	0.935706	0.225431	0.701073	18	14	13.75	10.6667	10.25	12.5
878	chr1	58903546	58903993	448	*	chr1:58903546-58903993	9	9	13	13	38	50	47	43	34	28	19	19	7	8	8	32	40	36	35	25	28	20	23	chr1:58903546-58903993	NA	LINC01135	-118.395	LINC01358	116.483	2.00132	4.55793e-10	1.17297	0.00242492	2.20207	8.58184e-08	1.62415	0.000327676	11	44.5	25	7.66667	35.75	24
879	chr1	58922530	58922726	197	*	chr1:58922530-58922726	11	12	5	8	10	7	13	10	27	21	14	19	8	7	3	7	10	4	7	19	19	14	21	chr1:58922530-58922726	NA	LINC01135	-137.379	LINC01358	97.75	0.149711	0.803997	1.1564	0.00664742	0.217999	0.795539	1.57634	0.00259051	9	10	20.25	6	7	18.25
880	chr1	59296543	59296988	446	*	chr1:59296543-59296988	56	109	72	108	87	80	98	82	190	191	152	129	116	110	99	84	61	80	113	162	160	159	175	chr1:59296543-59296988	FGGY	HSD52	-149.736	MIR4711	436.308	0.00830559	0.981119	0.936463	0.00014044	-0.357477	0.167004	0.597064	0.000537768	86.25	86.75	165.5	108.333	84.5	164
881	chr1	59333086	59333242	157	*	chr1:59333086-59333242	0	1	0	0	0	3	4	3	7	9	10	8	0	1	0	4	4	2	1	8	8	13	11	chr1:59333086-59333242	NA	FGGY	-36.133	MIR4711	400.054	2.65081	0.0506519	4.38052	7.50065e-05	2.61395	0.0855272	4.26083	0.000585064	0.25	2.5	8.5	0.333333	2.75	10
882	chr1	59477279	59477556	278	*	chr1:59477279-59477556	1	0	0	0	13	29	24	17	31	45	53	35	0	0	0	4	6	6	6	38	37	53	40	chr1:59477279-59477556	NA	FGGY	-180.326	MIR4711	255.74	5.56972	1.21314e-07	6.51578	3.15491e-10	4.44124	0.000724042	7.02995	2.4054e-09	0.25	20.75	41	0	5.5	42
883	chr1	59814518	59814851	334	*	chr1:59814518-59814851	149	119	143	119	65	68	75	80	94	86	67	71	174	163	177	101	81	119	111	123	107	113	108	chr1:59814518-59814851	NA	LOC101926944	-41.723	HOOK1	0.01	-0.87781	1.72735e-06	-0.73509	0.000180221	-0.732868	8.93496e-05	-0.602557	0.000362579	132.5	72	79.5	171.333	103	112.75
884	chr1	60899098	60899313	216	*	chr1:60899098-60899313	0	0	0	0	14	2	11	4	20	11	15	13	0	0	0	11	6	9	0	13	4	16	5	chr1:60899098-60899313	NA	LOC101926964	-73.514	NFIA-AS2	71.463	4.83685	2.67828e-05	5.79076	5.58513e-08	4.08549	0.0333245	5.00397	8.67896e-05	0	7.75	14.75	0	6.5	9.5
885	chr1	61043024	61043216	193	*	chr1:61043024-61043216	2	3	5	4	5	4	3	7	6	6	4	10	4	6	4	2	3	7	4	5	8	7	12	chr1:61043024-61043216	NA	NFIA-AS2	-72.248	NFIA	34.058	0.426496	0.604212	0.86806	0.217211	-0.216151	0.832242	0.755529	0.301488	3.5	4.75	6.5	4.66667	4	8
886	chr1	61076926	61077233	308	*	chr1:61076926-61077233	15	26	23	24	22	24	24	23	22	29	20	20	30	30	19	12	16	17	21	22	37	27	27	chr1:61076926-61077233	NA	NFIA-AS2	-106.15	NFIA	0.041	0.0791918	0.846102	0.0480236	0.908338	-0.669819	0.0930482	0.100584	0.819867	22	23.25	22.75	26.3333	16.5	28.25
887	chr1	61077994	61078186	193	*	chr1:61077994-61078186	15	23	26	25	19	24	25	22	27	28	29	31	32	30	28	24	31	23	32	35	31	22	32	chr1:61077994-61078186	NA	NFIA	-0.72	NFIA-AS1	175.332	0.016008	0.97049	0.367499	0.273223	-0.124933	0.760926	2.87839e-08	1	22.25	22.5	28.75	30	27.5	30
888	chr1	61270856	61271341	486	*	chr1:61270856-61271341	0	0	0	0	50	34	39	32	51	46	49	57	0	1	0	13	12	5	4	2	6	6	10	chr1:61270856-61271341	NA	NFIA-AS1	-17.338	MGC34796	382.901	7.07977	6.17747e-12	7.47402	3.14523e-13	4.15036	0.00144678	3.55646	0.00741629	0	38.75	50.75	0.333333	8.5	6
889	chr1	61302371	61302532	162	*	chr1:61302371-61302532	0	0	2	0	18	17	17	17	27	25	32	28	0	1	0	6	8	2	1	9	11	13	15	chr1:61302371-61302532	NA	NFIA-AS1	-48.853	MGC34796	351.71	4.71466	7.24274e-07	5.39338	7.33139e-09	3.19004	0.0272618	4.50568	0.000214189	0.5	17.25	28	0.333333	4.25	12
890	chr1	61318852	61319099	248	*	chr1:61318852-61319099	1	0	0	0	47	50	44	40	78	70	54	69	0	1	0	29	37	25	21	38	45	49	54	chr1:61318852-61319099	NA	NFIA-AS1	-65.334	MGC34796	335.143	6.6307	9.97844e-11	7.19565	2.14617e-12	5.7804	1.73596e-06	6.3144	1.39373e-08	0.25	45.25	67.75	0.333333	28	46.5
891	chr1	61332301	61332568	268	*	chr1:61332301-61332568	0	0	0	0	13	12	13	15	23	28	35	46	0	0	0	15	11	4	3	27	14	36	29	chr1:61332301-61332568	NA	NFIA-AS1	-78.783	MGC34796	321.674	5.62973	1.08e-07	6.88238	4.08641e-11	4.96162	0.000163674	6.40593	9.2237e-08	0	13.25	33	0	8.25	26.5
892	chr1	61725070	61725504	435	*	chr1:61725070-61725504	10	14	16	18	25	19	23	24	25	27	21	21	16	13	14	17	19	18	21	33	27	27	24	chr1:61725070-61725504	TM2D1	MGC34796	-70.828	PATJ	16.973	0.644505	0.0790666	0.69103	0.0590012	0.384571	0.403564	0.944406	0.0138423	14.5	22.75	23.5	14.3333	18.75	27.75
893	chr1	61736339	61736671	333	*	chr1:61736339-61736671	9	9	8	6	9	9	8	6	5	4	2	3	10	11	10	10	7	13	8	5	3	1	4	chr1:61736339-61736671	NA	TM2D1	-10.916	PATJ	5.806	6.71195e-16	1	-1.16296	0.0695893	-0.119803	0.863214	-1.61935	0.0181537	8	8	3.5	10.3333	9.5	3.25
894	chr1	61742194	61742630	437	*	chr1:61742194-61742630	12	20	12	20	11	11	11	9	9	10	6	10	17	21	17	6	9	7	9	7	8	9	4	chr1:61742194-61742630	PATJ	TM2D1	-16.771	MIR3116-1	336.156	-0.600849	0.174207	-0.859964	0.0577783	-1.22925	0.00847321	-1.36735	0.00577556	16	10.5	8.75	18.3333	7.75	7
895	chr1	61782826	61782934	109	*	chr1:61782826-61782934	18	18	13	10	19	17	31	21	22	23	29	35	23	26	23	19	19	26	22	45	37	40	42	chr1:61782826-61782934	NA	PATJ	-40.349	MIR3116-1	295.852	0.571554	0.147446	0.878439	0.014321	-0.157788	0.721856	0.767991	0.0132822	14.75	22	27.25	24	21.5	41
896	chr1	62272046	62272279	234	*	chr1:62272046-62272279	7	3	0	4	6	6	4	5	23	15	10	15	10	8	4	13	4	11	9	30	38	18	19	chr1:62272046-62272279	NA	L1TD1	-77.244	KANK4	47.135	0.565393	0.487381	2.12118	0.00023068	0.329314	0.656381	1.81011	0.000239072	3.5	5.25	15.75	7.33333	9.25	26.25
897	chr1	62436204	62436807	604	*	chr1:62436204-62436807	232	165	247	148	145	144	155	142	153	147	155	159	177	179	184	162	182	164	153	144	157	160	157	chr1:62436204-62436807	USP1	KANK4	-116.79	ANGPTL3	160.68	-0.433378	0.0413946	-0.366276	0.0871417	-0.123195	0.522717	-0.220037	0.200813	198	146.5	153.5	180	165.25	154.5
898	chr1	62783740	62784134	395	*	chr1:62783740-62784134	44	26	43	33	29	28	36	34	27	43	41	36	35	29	39	33	40	42	37	45	45	34	33	chr1:62783740-62784134	ATG4C	DOCK7	-95.372	LINC00466	533.123	-0.200086	0.547273	0.00979641	0.979048	0.145815	0.68816	0.192003	0.583191	36.5	31.75	36.75	34.3333	38	39.25
899	chr1	63367429	63367648	220	*	chr1:63367429-63367648	10	8	7	16	26	22	26	28	32	41	31	32	7	6	11	24	21	29	28	33	27	21	22	chr1:63367429-63367648	ALG6	MIR6068	-40.445	ITGB3BP	155.625	1.30229	0.000450241	1.71491	1.43742e-06	1.65628	0.000146604	1.66358	0.000241563	10.25	25.5	34	8	25.5	25.75
900	chr1	63523241	63523505	265	*	chr1:63523241-63523505	16	17	17	14	26	26	22	17	27	22	21	29	14	14	12	22	27	24	22	25	31	32	24	chr1:63523241-63523505	ITGB3BP	ALG6	-155.651	DLEU2L	25.475	0.503867	0.169655	0.624762	0.0753053	0.826911	0.0379887	1.06024	0.0061989	16	22.75	24.75	13.3333	23.75	28
901	chr1	63593367	63594096	730	*	chr1:63593367-63594096	19	25	21	22	22	24	28	22	23	23	23	18	19	21	19	21	20	22	24	17	19	32	23	chr1:63593367-63594096	NA	PGM1	-0.091	ROR1	179.923	0.141104	0.714533	-6.89094e-16	1	0.144378	0.755186	0.208169	0.651528	21.75	24	21.75	19.6667	21.75	22.75
902	chr1	63651224	63651490	267	*	chr1:63651224-63651490	9	6	4	6	3	1	3	9	11	5	3	6	10	10	6	5	5	5	8	9	6	1	6	chr1:63651224-63651490	NA	PGM1	-57.948	ROR1	122.529	-0.62443	0.411504	5.86566e-16	1	-0.58177	0.397109	-0.63772	0.389422	6.25	4	6.25	8.66667	5.75	5.5
903	chr1	64470044	64470371	328	*	chr1:64470044-64470371	2	2	3	1	6	11	8	5	3	4	2	4	4	17	2	15	24	12	18	4	8	4	8	chr1:64470044-64470371	NA	UBE2U	-266.237	CACHD1	0.422	1.83763	0.0119657	0.666724	0.487916	1.14977	0.0646799	-0.340916	0.706693	2	7.5	3.25	7.66667	17.25	6
904	chr1	64550615	64550792	178	*	chr1:64550615-64550792	2	1	0	0	1	1	2	2	2	4	0	2	4	4	1	8	9	5	14	1	6	3	5	chr1:64550615-64550792	NA	CACHD1	-79.822	MIR4794	29.055	0.887465	0.540032	1.26307	0.348192	1.54339	0.0405248	0.3049	0.785547	0.75	1.5	2	3	9	3.75
905	chr1	64877212	64877457	246	*	chr1:64877212-64877457	18	17	10	12	11	4	13	11	4	1	2	5	26	25	21	25	23	17	28	7	14	14	11	chr1:64877212-64877457	NA	RAVER2	-132.117	LINC01359	125.019	-0.540208	0.272461	-2.19561	0.000174547	-0.0455394	0.925091	-1.04963	0.0129244	14.25	9.75	3	24	23.25	11.5
906	chr1	64906427	64906761	335	*	chr1:64906427-64906761	1	1	2	0	24	19	11	20	4	5	5	3	0	1	1	24	38	17	21	1	3	3	2	chr1:64906427-64906761	NA	RAVER2	-161.332	LINC01359	95.715	4.01057	2.36961e-07	1.95502	0.0479711	4.9184	1.08813e-06	1.53524	0.284245	1	18.5	4.25	0.666667	25	2.25
907	chr1	64912266	64912495	230	*	chr1:64912266-64912495	1	1	1	1	14	14	11	15	1	2	2	3	0	1	1	18	29	20	18	2	1	1	2	chr1:64912266-64912495	NA	RAVER2	-167.171	LINC01359	89.981	3.5742	5.6734e-06	0.917695	0.45311	4.69909	3.16279e-06	1.00231	0.534282	1	13.5	2	0.666667	21.25	1.5
908	chr1	64956873	64957102	230	*	chr1:64956873-64957102	0	1	2	1	21	19	18	15	27	29	18	27	0	1	2	9	10	7	12	24	33	11	20	chr1:64956873-64957102	NA	RAVER2	-211.778	LINC01359	45.374	3.99667	1.88981e-07	4.45752	4.00575e-09	3.08833	0.00126528	4.19549	2.39921e-06	1	18.25	25.25	1	9.5	22
909	chr1	64966590	64966746	157	*	chr1:64966590-64966746	12	15	6	20	12	14	12	18	30	18	16	23	16	23	21	14	10	16	18	22	19	21	17	chr1:64966590-64966746	NA	RAVER2	-221.495	LINC01359	35.73	0.0784829	0.886863	0.707492	0.0945613	-0.460328	0.311845	-0.0179833	0.971501	13.25	14	21.75	20	14.5	19.75
910	chr1	65001302	65001559	258	*	chr1:65001302-65001559	6	9	8	11	10	11	9	9	16	12	9	10	11	15	13	9	9	7	6	7	12	7	10	chr1:65001302-65001559	NA	RAVER2	-256.207	LINC01359	0.917	0.195028	0.738538	0.460635	0.370197	-0.737212	0.175325	-0.522	0.350903	8.5	9.75	11.75	13	7.75	9
911	chr1	65002454	65002827	374	*	chr1:65002454-65002827	16	21	40	17	7	10	11	10	15	9	13	5	17	21	29	9	11	10	6	7	9	15	9	chr1:65002454-65002827	LINC01359	RAVER2	-257.359	MIR3671	55.015	-1.29041	0.00253981	-1.14742	0.0107878	-1.29864	0.00338774	-1.14403	0.0124889	23.5	9.5	10.5	22.3333	9	10
912	chr1	65066715	65067130	416	*	chr1:65066715-65067130	20	25	13	27	13	18	11	12	6	7	8	8	25	27	19	12	11	12	15	9	4	4	5	chr1:65066715-65067130	NA	MIR101-1	-8.207	JAK1	0.616	-0.648264	0.104835	-1.5322	0.000388786	-0.914018	0.0234105	-2.07074	2.91466e-05	21.25	13.5	7.25	23.6667	12.5	5.5
913	chr1	65254299	65254647	349	*	chr1:65254299-65254647	11	10	7	9	10	3	12	7	11	12	12	4	12	11	11	8	5	9	6	5	10	6	6	chr1:65254299-65254647	NA	AK4	-106.75	DNAJC6	10.047	-0.205869	0.744247	0.0747966	0.902393	-0.685751	0.241359	-0.733088	0.218809	9.25	8	9.75	11.3333	7	6.75
914	chr1	65393469	65393686	218	*	chr1:65393469-65393686	0	1	1	0	22	19	28	21	39	39	35	41	0	1	0	10	6	6	6	39	32	47	36	chr1:65393469-65393686	NA	DNAJC6	-128.775	LEPROT	26.762	5.07781	6.13991e-08	5.83173	2.03566e-10	3.90124	0.00273329	6.06242	6.85928e-08	0.5	22.5	38.5	0.333333	7	38.5
915	chr1	65420193	65420671	479	*	chr1:65420193-65420671	181	163	123	175	180	224	195	201	239	248	218	210	172	168	161	182	171	189	185	251	242	236	225	chr1:65420193-65420671	LEPROT	DNAJC6	-155.499	PDE4B	371.839	0.316756	0.0923388	0.510183	0.00388454	0.121964	0.51608	0.513392	0.000620182	160.5	200	228.75	167	181.75	238.5
916	chr1	65812112	65812363	252	*	chr1:65812112-65812363	1	0	0	0	33	28	27	27	48	50	61	49	0	0	0	30	23	27	16	50	42	44	48	chr1:65812112-65812363	NA	PDE4B	-19.602	LOC101927139	238.355	6.02084	5.82562e-09	6.8414	2.71482e-11	6.4549	1.15715e-07	7.15341	1.09852e-09	0.25	28.75	52	0	24	46
917	chr1	66182593	66182815	223	*	chr1:66182593-66182815	2	2	3	3	5	1	1	5	12	12	16	8	2	2	1	8	9	7	3	28	21	21	22	chr1:66182593-66182815	NA	LOC101927139	-131.875	SGIP1	350.754	0.25024	0.814195	2.203	0.000429428	1.93874	0.0326017	3.64321	5.87944e-07	2.5	3	12	1.66667	6.75	23
918	chr1	66214961	66215221	261	*	chr1:66214961-66215221	15	8	15	8	3	2	3	3	2	5	6	8	17	12	12	4	6	3	7	2	4	11	13	chr1:66214961-66215221	NA	LOC101927139	-164.243	SGIP1	318.348	-2.00949	0.00104761	-1.10956	0.0477033	-1.4285	0.0116396	-0.846486	0.179978	11.5	2.75	5.25	13.6667	5	7.5
919	chr1	66243918	66244141	224	*	chr1:66243918-66244141	0	0	1	1	12	11	13	12	7	9	13	14	0	0	0	14	20	13	12	9	10	9	10	chr1:66243918-66244141	NA	LOC101927139	-193.2	SGIP1	289.428	4.21629	1.70471e-05	4.07051	5.82121e-05	5.79592	2.5351e-06	5.04715	4.51145e-05	0.5	12	10.75	0	14.75	9.5
920	chr1	66258746	66258951	206	*	chr1:66258746-66258951	0	0	1	0	16	18	18	15	18	17	25	22	0	0	0	19	23	15	12	10	7	7	12	chr1:66258746-66258951	NA	LOC101927139	-208.028	SGIP1	274.618	5.29101	4.60726e-07	5.58195	1.06741e-07	6.00671	1.00841e-06	4.96713	6.85971e-05	0.25	16.75	20.5	0	17.25	9
921	chr1	66271336	66271506	171	*	chr1:66271336-66271506	3	5	4	3	4	1	2	2	3	6	7	6	8	7	4	7	9	5	5	12	14	16	12	chr1:66271336-66271506	NA	LOC101927139	-220.618	SGIP1	262.063	-0.704749	0.440071	0.536918	0.469644	0.0367621	0.966908	1.07131	0.0562628	3.75	2.25	5.5	6.33333	6.5	13.5
922	chr1	66276308	66276464	157	*	chr1:66276308-66276464	4	3	2	5	17	10	23	17	15	16	22	30	4	3	3	18	20	18	21	22	16	21	19	chr1:66276308-66276464	NA	LOC101927139	-225.59	SGIP1	257.105	2.21175	3.7613e-05	2.51811	1.73739e-06	2.48517	2.00552e-05	2.48714	2.82737e-05	3.5	16.75	20.75	3.33333	19.25	19.5
923	chr1	66282415	66282622	208	*	chr1:66282415-66282622	19	30	20	22	39	24	31	37	35	35	51	42	28	18	16	53	43	46	42	36	41	44	47	chr1:66282415-66282622	NA	LOC101927139	-231.697	SGIP1	250.947	0.522333	0.108036	0.836179	0.00506447	1.14866	0.000239331	1.01598	0.00199367	22.75	32.75	40.75	20.6667	46	42
924	chr1	66283753	66283976	224	*	chr1:66283753-66283976	1	3	0	0	43	39	27	34	52	46	42	42	0	0	0	45	47	35	31	24	21	33	32	chr1:66283753-66283976	NA	LOC101927139	-233.035	SGIP1	249.593	4.93684	2.26883e-11	5.28591	3.92727e-13	7.12995	3.15801e-09	6.46754	5.36613e-08	1	35.75	45.5	0	39.5	27.5
925	chr1	66330836	66331018	183	*	chr1:66330836-66331018	10	8	8	5	14	8	11	13	14	19	12	19	10	12	8	11	3	9	10	7	9	19	12	chr1:66330836-66331018	NA	LOC101927139	-280.118	SGIP1	202.551	0.560964	0.27941	1.03239	0.0233502	-0.273446	0.696518	0.228512	0.724551	7.75	11.5	16	10	8.25	11.75
926	chr1	66336119	66336426	308	*	chr1:66336119-66336426	28	32	29	30	50	39	48	48	72	68	65	72	38	33	20	32	30	41	28	93	90	82	94	chr1:66336119-66336426	NA	LOC101927139	-285.401	SGIP1	197.143	0.633806	0.0141894	1.21447	1.51984e-07	0.11002	0.800053	1.55793	2.10349e-09	29.75	46.25	69.25	30.3333	32.75	89.75
927	chr1	66346514	66346732	219	*	chr1:66346514-66346732	0	1	1	0	23	19	14	9	7	6	5	5	0	1	0	20	22	18	20	2	1	3	1	chr1:66346514-66346732	NA	LOC101927139	-295.796	SGIP1	186.837	4.62186	1.8106e-06	3.21065	0.00334593	5.33109	1.14496e-05	1.9081	0.23894	0.5	16.25	5.75	0.333333	20	1.75
928	chr1	66350197	66350495	299	*	chr1:66350197-66350495	11	13	7	10	23	21	13	20	4	8	3	3	13	8	4	22	35	31	27	12	15	9	10	chr1:66350197-66350495	NA	LOC101927139	-299.479	SGIP1	183.074	0.899529	0.0278594	-1.16306	0.0453416	1.76903	5.55912e-05	0.455688	0.468442	10.25	19.25	4.5	8.33333	28.75	11.5
929	chr1	66351569	66351882	314	*	chr1:66351569-66351882	2	3	9	3	21	27	17	17	6	5	5	4	1	2	1	22	27	15	15	3	2	4	1	chr1:66351569-66351882	NA	LOC101927139	-300.851	SGIP1	181.687	2.2296	6.94708e-06	0.227466	0.781025	3.75026	3.65702e-06	0.829415	0.519525	4.25	20.5	5	1.33333	19.75	2.5
930	chr1	66351993	66352204	212	*	chr1:66351993-66352204	16	15	15	12	8	8	4	7	6	6	5	6	14	14	11	6	3	4	3	6	4	6	4	chr1:66351993-66352204	NA	LOC101927139	-301.275	SGIP1	181.365	-1.08757	0.0195474	-1.31463	0.00630543	-1.67131	0.00474029	-1.34966	0.0199347	14.5	6.75	5.75	13	4	5
931	chr1	66364954	66365181	228	*	chr1:66364954-66365181	1	1	0	0	26	20	15	13	3	4	8	8	0	0	0	10	12	9	3	0	1	1	2	chr1:66364954-66365181	NA	LOC101927139	-314.236	SGIP1	168.388	4.80377	4.88835e-07	3.20234	0.00387363	5.02547	9.26185e-05	1.85882	0.328443	0.5	18.5	5.75	0	8.5	1
932	chr1	66374858	66375056	199	*	chr1:66374858-66375056	11	7	9	4	25	21	24	23	13	19	26	28	3	1	2	24	21	13	17	10	14	17	12	chr1:66374858-66375056	NA	LOC101927139	-324.14	SGIP1	158.513	1.56722	8.12672e-05	1.45324	0.000992798	3.14328	8.70278e-06	2.6242	0.000413799	7.75	23.25	21.5	2	18.75	13.25
933	chr1	66436511	66436739	229	*	chr1:66436511-66436739	5	3	3	3	52	48	61	45	23	40	43	35	1	2	1	48	52	42	32	29	27	30	36	chr1:66436511-66436739	NA	LOC101927139	-385.793	SGIP1	96.83	3.81933	4.39548e-17	3.27634	1.935e-11	4.86625	2.03739e-10	4.32169	1.80559e-08	3.5	51.5	35.25	1.33333	43.5	30.5
934	chr1	66788675	66788855	181	*	chr1:66788675-66788855	1	2	0	2	8	12	10	8	3	3	4	3	3	2	2	13	17	13	12	3	2	3	2	chr1:66788675-66788855	NA	TCTEX1D1	-36.218	INSL5	12.404	2.79466	0.000333097	1.29342	0.204683	2.49559	0.000307999	0.0932738	0.941604	1.25	9.5	3.25	2.33333	13.75	2.5
935	chr1	66924810	66925247	438	*	chr1:66924810-66925247	67	86	91	76	76	62	62	63	59	65	72	59	71	81	73	71	58	70	72	69	69	70	65	chr1:66924810-66925247	WDR78	INSL5	-123.551	SLC35D1	129.15	-0.2822	0.212014	-0.326641	0.144375	-0.146337	0.582854	-0.135663	0.594434	80	65.75	63.75	75	67.75	68.25
936	chr1	66930079	66930274	196	*	chr1:66930079-66930274	54	38	60	39	35	24	26	31	53	52	44	48	38	38	33	19	17	28	31	33	41	42	42	chr1:66930079-66930274	NA	MIER1	-5.184	SLC35D1	124.123	-0.715722	0.0109838	0.0444441	0.887024	-0.610213	0.0761992	0.119946	0.731398	47.75	29	49.25	36.3333	23.75	39.5
937	chr1	67053928	67054570	643	*	chr1:67053928-67054570	20	15	9	14	15	11	13	12	12	17	13	11	15	21	16	16	13	17	18	14	16	9	11	chr1:67053928-67054570	SLC35D1	MIER1	-129.033	C1orf141	80.401	-0.183547	0.712717	-0.128671	0.794709	-0.114595	0.831168	-0.465828	0.341231	14.5	12.75	13.25	17.3333	16	12.5
938	chr1	67158930	67159538	609	*	chr1:67158930-67159538	0	1	0	0	78	46	67	82	113	79	62	91	1	2	0	84	71	69	66	29	14	36	38	chr1:67158930-67159538	NA	C1orf141	-23.959	IL23R	6.948	7.17272	2.63964e-12	7.51303	2.48099e-13	5.93989	5.38633e-13	4.59244	1.31988e-07	0.25	68.25	86.25	1	72.5	29.25
939	chr1	67163034	67163251	218	*	chr1:67163034-67163251	0	2	1	0	8	6	9	11	30	33	31	35	0	1	0	4	5	9	9	26	27	32	44	chr1:67163034-67163251	NA	C1orf141	-28.063	IL23R	3.235	3.27391	0.000369048	5.14531	2.92861e-10	3.84716	0.00342725	5.82225	3.10987e-07	0.75	8.5	32.25	0.333333	6.75	32.25
940	chr1	67170989	67171159	171	*	chr1:67170989-67171159	6	7	3	5	2	3	4	4	1	4	3	2	5	7	4	1	0	3	1	7	8	3	4	chr1:67170989-67171159	NA	IL23R	-4.503	IL12RB2	136.205	-	-	-	-	-	-	-	-	5.25	3.25	2.5	5.33333	1.25	5.5
941	chr1	67171983	67172293	311	*	chr1:67171983-67172293	2	3	4	1	13	11	11	16	17	23	22	27	1	3	1	20	21	22	19	14	21	32	23	chr1:67171983-67172293	NA	IL23R	-5.497	IL12RB2	135.071	2.28832	0.000159043	3.08284	4.62247e-08	3.51584	1.76455e-06	3.60502	1.45191e-06	2.5	12.75	22.25	1.66667	20.5	22.5
942	chr1	67212200	67212499	300	*	chr1:67212200-67212499	1	1	1	0	16	24	15	18	1	0	0	0	1	2	0	13	17	25	21	2	1	4	1	chr1:67212200-67212499	NA	IL23R	-45.714	IL12RB2	94.865	4.34034	2.65783e-07	-1.05245	0.562587	4.05955	5.51584e-06	0.88761	0.543318	0.75	18.25	0.25	1	19	2
943	chr1	67274683	67274932	250	*	chr1:67274683-67274932	0	1	0	1	48	52	44	38	30	26	36	36	0	0	0	61	79	68	53	35	28	42	49	chr1:67274683-67274932	NA	IL23R	-108.197	IL12RB2	32.432	6.04298	2.31532e-11	5.576	1.80634e-09	7.80534	6.042e-11	6.91112	5.09849e-09	0.5	45.5	32	0	65.25	38.5
944	chr1	67286237	67286427	191	*	chr1:67286237-67286427	0	0	1	0	19	22	13	17	6	7	18	7	0	0	0	22	28	25	21	11	10	15	19	chr1:67286237-67286427	NA	IL23R	-119.751	IL12RB2	20.937	5.36624	3.23565e-07	4.51349	5.5786e-05	6.46017	9.97442e-08	5.5381	5.58908e-06	0.25	17.75	9.5	0	24	13.75
945	chr1	67307219	67307461	243	*	chr1:67307219-67307461	3	2	1	2	12	11	11	10	7	10	9	10	2	2	1	13	17	12	17	13	15	13	21	chr1:67307219-67307461	IL12RB2	IL23R	-140.733	SERBP1	122.979	2.38271	0.000289105	2.0991	0.0026999	3.04821	6.5296e-05	3.08403	5.78607e-05	2	11	9	1.66667	14.75	15.5
946	chr1	67314748	67315035	288	*	chr1:67314748-67315035	3	1	3	1	10	12	9	16	14	17	20	20	0	1	0	17	17	19	19	23	21	37	35	chr1:67314748-67315035	NA	IL12RB2	-7.384	SERBP1	115.405	2.47379	0.000177528	3.06343	8.10586e-07	5.1888	2.06601e-05	5.67861	7.22048e-07	2	11.75	17.75	0.333333	18	29
947	chr1	67332954	67333406	453	*	chr1:67332954-67333406	3	4	3	5	88	89	72	72	77	67	83	81	1	2	2	89	95	69	76	43	45	64	61	chr1:67332954-67333406	NA	IL12RB2	-25.59	SERBP1	97.034	4.35853	2.04266e-24	4.30197	1.242e-23	5.48249	4.47173e-16	4.82494	2.07358e-12	3.75	80.25	77	1.66667	82.25	53.25
948	chr1	67339564	67340227	664	*	chr1:67339564-67340227	1	2	0	1	37	33	22	24	11	15	15	20	0	0	0	39	55	37	40	15	13	11	17	chr1:67339564-67340227	NA	IL12RB2	-32.2	SERBP1	90.213	4.6426	5.76593e-10	3.74802	2.25604e-06	7.23679	1.72731e-09	5.56812	4.49937e-06	1	29	15.25	0	42.75	14
949	chr1	67400064	67400382	319	*	chr1:67400064-67400382	0	1	0	0	23	34	24	18	13	9	13	12	0	1	0	10	17	12	13	6	6	6	8	chr1:67400064-67400382	NA	IL12RB2	-92.7	SERBP1	30.058	5.81253	2.51808e-08	4.82414	7.79839e-06	4.74483	0.000131272	3.68486	0.00429615	0.25	24.75	11.75	0.333333	13	6.5
950	chr1	67430368	67430753	386	*	chr1:67430368-67430753	75	96	64	88	108	123	111	113	111	103	115	116	109	112	102	121	133	125	130	113	106	106	108	chr1:67430368-67430753	SERBP1	IL12RB2	-123.004	GADD45A	254.424	0.493087	0.0122481	0.461113	0.0226332	0.240728	0.219854	0.00777871	0.97472	80.75	113.75	111.25	107.667	127.25	108.25
951	chr1	67430943	67431090	148	*	chr1:67430943-67431090	19	16	18	15	23	20	17	12	14	19	15	19	21	22	19	24	30	25	28	19	16	24	26	chr1:67430943-67431090	NA	SERBP1	-0.503	GADD45A	254.087	0.0817572	0.860142	-0.0211959	0.963033	0.37018	0.337425	0.0398026	0.93511	17	18	16.75	20.6667	26.75	21.25
952	chr1	67500518	67500659	142	*	chr1:67500518-67500659	4	4	2	2	8	5	7	8	14	15	19	11	5	5	4	8	10	9	7	24	19	24	19	chr1:67500518-67500659	NA	SERBP1	-70.078	GADD45A	184.518	1.18702	0.08238	2.24652	8.223e-05	0.848714	0.215503	2.16239	4.27981e-05	3	7	14.75	4.66667	8.5	21.5
953	chr1	67674339	67674909	571	*	chr1:67674339-67674909	12	13	8	10	1	4	4	3	14	15	12	15	17	25	16	3	2	5	5	18	27	14	15	chr1:67674339-67674909	NA	SERBP1	-243.899	GADD45A	10.268	-1.79507	0.00290602	0.37686	0.416998	-2.32849	2.76181e-05	-0.0628821	0.906463	10.75	3	14	19.3333	3.75	18.5
954	chr1	67684959	67685292	334	*	chr1:67684959-67685292	73	65	74	83	68	81	77	73	84	86	82	91	69	69	73	56	63	62	50	94	79	62	83	chr1:67684959-67685292	GADD45A	SERBP1	-254.519	GNG12-AS1	146.996	0.0193798	0.94273	0.216962	0.311018	-0.283696	0.257923	0.176166	0.504116	73.75	74.75	85.75	70.3333	57.75	79.5
955	chr1	67723744	67723933	190	*	chr1:67723744-67723933	0	0	0	0	13	22	10	13	5	12	7	7	0	0	0	9	13	9	7	3	3	4	5	chr1:67723744-67723933	NA	GADD45A	-38.567	GNG12-AS1	108.355	5.74204	7.04568e-08	4.89773	1.2072e-05	5.19368	3.57784e-05	3.76197	0.00602104	0	14.5	7.75	0	9.5	3.75
956	chr1	68497067	68497231	165	*	chr1:68497067-68497231	8	7	5	9	13	10	11	8	17	15	19	14	2	1	2	5	4	8	4	15	21	16	14	chr1:68497067-68497231	DEPDC1	DEPDC1-AS1	-0.391	LRRC7	1262.94	0.526026	0.328947	1.14952	0.0105753	1.58639	0.100447	3.1735	2.78624e-05	7.25	10.5	16.25	1.66667	5.25	16.5
957	chr1	70205535	70205782	248	*	chr1:70205535-70205782	69	58	82	52	43	45	52	46	48	46	49	59	59	60	57	48	52	50	46	51	57	62	53	chr1:70205535-70205782	SRSF11	PIN1P1	-286.213	ANKRD13C	148.952	-0.486937	0.0462991	-0.368354	0.144252	-0.259064	0.335755	-0.0733087	0.806431	65.25	46.5	50.5	58.6667	49	55.75
958	chr1	70221279	70221679	401	*	chr1:70221279-70221679	57	51	77	49	61	60	56	62	44	46	43	41	56	66	51	53	56	57	57	39	36	54	53	chr1:70221279-70221679	NA	SRSF11	-15.597	ANKRD13C	133.055	0.0303961	0.921081	-0.425777	0.0973901	-0.0486354	0.882924	-0.340317	0.24468	58.5	59.75	43.5	57.6667	55.75	45.5
959	chr1	70354627	70355043	417	*	chr1:70354627-70355043	81	56	105	48	42	29	28	34	33	29	37	29	61	61	59	36	34	40	45	35	37	41	36	chr1:70354627-70355043	HHLA3	SRSF11	-148.945	CTH	56.175	-1.1178	0.000148331	-1.17324	5.40782e-05	-0.636828	0.0120476	-0.692874	0.00663267	72.5	33.25	32	60.3333	38.75	37.25
960	chr1	70410861	70411255	395	*	chr1:70410861-70411255	65	61	43	57	41	37	29	32	60	50	44	59	63	61	61	33	29	40	39	54	46	57	55	chr1:70410861-70411255	CTH	HHLA3	-56.051	LOC101927244	295.198	-0.698245	0.00593002	-0.0851579	0.767432	-0.804315	0.00152808	-0.217723	0.418525	56.5	34.75	53.25	61.6667	35.25	53
961	chr1	71081022	71081391	370	*	chr1:71081022-71081391	66	57	84	48	48	37	43	40	50	54	56	52	56	53	57	47	46	52	46	50	50	64	40	chr1:71081022-71081391	ZRANB2-AS2	MIR186	-13.306	NEGR1-IT1	755.621	-0.5995	0.0192929	-0.265447	0.31376	-0.212056	0.454471	-0.117158	0.709763	63.75	42	53	55.3333	47.75	51
962	chr1	72284700	72284965	266	*	chr1:72284700-72284965	0	0	1	0	7	6	5	5	15	15	9	9	0	1	0	15	13	10	10	6	7	6	9	chr1:72284700-72284965	NA	NEGR1	-2.106	LINC01360	1021.21	3.82987	0.000758896	4.84878	7.47313e-06	4.6368	0.000196687	3.78363	0.00316801	0.25	5.75	12	0.333333	12	7
963	chr1	74198129	74198349	221	*	chr1:74198129-74198349	47	60	53	45	28	29	33	29	30	43	39	35	38	55	50	34	28	37	34	59	52	49	52	chr1:74198129-74198349	LRRIQ3	LINC01360	-891.959	TNNI3K	37.038	-0.781304	0.00187723	-0.477863	0.0677284	-0.517654	0.0808767	0.152364	0.622437	51.25	29.75	36.75	47.6667	33.25	53
964	chr1	74733039	74733265	227	*	chr1:74733039-74733265	18	20	30	20	21	27	35	28	32	39	31	39	18	20	16	24	33	20	25	36	32	29	33	chr1:74733039-74733265	TYW3	ERICH3	-59.301	CRYZ	0.143	0.332714	0.354611	0.676149	0.0287579	0.499289	0.213003	0.846008	0.0154843	22	27.75	35.25	18	25.5	32.5
965	chr1	74763869	74764128	260	*	chr1:74763869-74764128	1	0	2	0	20	16	10	13	6	9	3	11	0	0	0	26	22	13	18	7	3	4	4	chr1:74763869-74764128	NA	CRYZ	-30.461	LHX8	364.306	4.0405	2.87174e-06	3.04877	0.00179924	6.18973	4.34063e-07	4.01014	0.00277593	0.75	14.75	7.25	0	19.75	4.5
966	chr1	75724375	75724756	382	*	chr1:75724375-75724756	45	20	40	26	46	21	34	35	44	48	40	39	23	17	22	26	22	40	39	46	43	34	30	chr1:75724375-75724756	NA	ACADM	-0.028	DLSTP1	20.257	0.0536326	0.903563	0.382283	0.229962	0.615624	0.106648	0.881753	0.00942893	32.75	34	42.75	20.6667	31.75	38.25
967	chr1	75786092	75786315	224	*	chr1:75786092-75786315	31	41	36	49	55	43	51	55	58	63	68	67	35	43	45	60	63	60	55	67	55	69	66	chr1:75786092-75786315	RABGGTB	DLSTP1	-41.079	SNORD45C	0.757	0.376252	0.158805	0.702788	0.00338824	0.535657	0.0378323	0.645425	0.0120053	39.25	51	64	41	59.5	64.25
968	chr1	76074534	76074760	227	*	chr1:76074534-76074760	25	15	28	17	14	8	12	12	10	12	15	10	25	19	26	18	15	22	24	14	12	19	18	chr1:76074534-76074760	ST6GALNAC3	LOC101927342	-63.21	ST6GALNAC5	792.648	-0.876844	0.0279077	-0.846405	0.0349555	-0.239019	0.591781	-0.561586	0.179265	21.25	11.5	11.75	23.3333	19.75	15.75
969	chr1	76267791	76267918	128	*	chr1:76267791-76267918	6	2	2	4	4	5	8	6	4	9	7	10	4	6	7	14	11	13	17	14	11	18	13	chr1:76267791-76267918	NA	ST6GALNAC3	-193.087	ST6GALNAC5	599.49	0.694733	0.351912	1.06967	0.113906	1.26042	0.0235121	1.27887	0.0240648	3.5	5.75	7.5	5.66667	13.75	14
970	chr1	76713599	76713829	231	*	chr1:76713599-76713829	1	0	0	0	10	6	8	3	6	2	3	3	0	0	0	14	10	10	10	0	0	1	4	chr1:76713599-76713829	NA	ST6GALNAC3	-638.895	ST6GALNAC5	153.579	4.03846	0.000365321	3.14548	0.0119776	5.39744	1.42072e-05	2.05977	0.285252	0.25	6.75	3.5	0	11	1.25
971	chr1	76971224	76971406	183	*	chr1:76971224-76971406	564	557	387	404	1136	1390	1526	1066	3667	1987	2086	2538	538	470	522	1808	1324	1188	1166	2740	2026	2435	2008	chr1:76971224-76971406	NA	ST6GALNAC5	-103.816	MIR7156	88.737	1.41688	4.33141e-14	2.41799	8.58753e-28	1.42467	1.25455e-14	2.17099	5.16084e-49	478	1279.5	2569.5	510	1371.5	2302.25
972	chr1	77219219	77219512	294	*	chr1:77219219-77219512	15	11	9	17	14	11	7	12	13	11	16	15	19	16	14	9	10	13	12	18	17	13	13	chr1:77219219-77219512	PIGK	MIR7156	-159.076	AK5	62.465	-0.238044	0.647574	0.0800548	0.874338	-0.565032	0.245218	-0.0979036	0.856685	13	11	13.75	16.3333	11	15.25
973	chr1	77431442	77431683	242	*	chr1:77431442-77431683	4	4	2	6	1	1	1	0	0	0	0	1	9	7	6	1	1	2	2	1	0	1	1	chr1:77431442-77431683	NA	AK5	-149.465	ZZZ3	251.744	-	-	-	-	-	-	-	-	4	0.75	0.25	7.33333	1.5	0.75
974	chr1	77682617	77683072	456	*	chr1:77682617-77683072	40	49	65	44	41	33	43	38	37	32	37	42	44	46	43	35	39	36	44	29	33	31	35	chr1:77682617-77683072	NA	AK5	-400.64	ZZZ3	0.355	-0.351687	0.207476	-0.418065	0.130048	-0.202844	0.525517	-0.467982	0.113736	49.5	38.75	37	44.3333	38.5	32
975	chr1	77683359	77683568	210	*	chr1:77683359-77683568	37	39	54	40	34	37	38	42	34	23	27	27	36	43	34	39	36	46	41	20	28	26	28	chr1:77683359-77683568	ZZZ3	AK5	-401.382	USP33	76.311	-0.170248	0.575651	-0.611901	0.0328637	0.104251	0.773203	-0.559305	0.0876613	42.5	37.75	27.75	37.6667	40.5	25.5
976	chr1	77759792	77759958	167	*	chr1:77759792-77759958	22	26	20	32	19	23	33	25	24	23	30	24	31	37	31	27	24	30	31	28	35	24	31	chr1:77759792-77759958	USP33	ZZZ3	-76.365	FAM73A	19.666	-1.73733e-16	1	0.0142663	0.97123	-0.235985	0.518311	-0.160757	0.670689	25	25	25.25	33	28	29.5
977	chr1	77779533	77779822	290	*	chr1:77779533-77779822	16	25	13	23	23	19	23	16	19	25	15	20	22	25	23	19	25	29	22	18	20	12	20	chr1:77779533-77779822	FAM73A	USP33	-19.654	NEXN	108.693	0.0724711	0.872994	0.0366898	0.93495	0.0253906	0.957793	-0.411283	0.32725	19.25	20.25	19.75	23.3333	23.75	17.5
978	chr1	77978259	77978454	196	*	chr1:77978259-77978454	26	29	28	30	33	29	41	33	51	45	41	43	25	23	27	35	38	29	28	36	37	39	47	chr1:77978259-77978454	NA	NEXN-AS1	-88.72	DNAJB4	0.704	0.265935	0.396852	0.668713	0.0118933	0.376695	0.288981	0.664986	0.0358765	28.25	34	45	25	32.5	39.75
979	chr1	77979046	77979534	489	*	chr1:77979046-77979534	84	67	102	74	64	63	54	58	52	49	61	47	76	84	75	72	66	62	58	52	51	64	52	chr1:77979046-77979534	FUBP1	NEXN-AS1	-89.507	GIPC2	65.428	-0.450857	0.0452614	-0.643632	0.00504029	-0.279697	0.244411	-0.51507	0.0270845	81.75	59.75	52.25	78.3333	64.5	54.75
980	chr1	78004184	78004468	285	*	chr1:78004184-78004468	20	10	23	12	32	25	12	17	42	31	29	39	8	11	17	44	38	19	13	29	20	48	40	chr1:78004184-78004468	NA	FUBP1	-24.979	GIPC2	40.494	0.399431	0.387302	1.10885	0.00104428	1.23284	0.014897	1.49453	0.000539996	16.25	21.5	35.25	12	28.5	34.25
981	chr1	78004769	78004934	166	*	chr1:78004769-78004934	26	39	27	35	34	24	24	23	23	34	36	44	41	38	38	36	27	30	24	34	33	48	41	chr1:78004769-78004934	NA	FUBP1	-25.564	GIPC2	40.028	-0.272832	0.421688	0.108729	0.761135	-0.41331	0.200423	2.48421e-08	1	31.75	26.25	34.25	39	29.25	39
982	chr1	78040655	78041055	401	*	chr1:78040655-78041055	1	0	0	0	2	1	1	3	1	2	1	1	0	1	0	23	27	15	21	4	8	4	6	chr1:78040655-78041055	NA	FUBP1	-61.45	GIPC2	3.907	2.18237	0.126607	1.73383	0.263126	5.42475	8.35052e-06	3.45376	0.00899007	0.25	1.75	1.25	0.333333	21.5	5.5
983	chr1	78070871	78071120	250	*	chr1:78070871-78071120	0	0	0	0	9	8	7	4	21	24	13	23	0	0	0	4	4	2	1	3	3	3	3	chr1:78070871-78071120	NA	GIPC2	-25.909	MGC27382	158.479	4.74371	2.04157e-05	6.22314	3.44106e-09	3.45353	0.0204925	3.45369	0.0146598	0	7	20.25	0	2.75	3
984	chr1	78649721	78649878	158	*	chr1:78649721-78649878	6	11	10	8	10	8	8	8	6	9	5	6	9	10	9	8	12	8	9	6	5	6	8	chr1:78649721-78649878	IFI44	IFI44L	-29.339	ADGRL4	356.932	-0.0411711	0.949766	-0.421238	0.476651	-0.0127722	0.986635	-0.56611	0.38456	8.75	8.5	6.5	9.33333	9.25	6.25
985	chr1	83508510	83508653	144	*	chr1:83508510-83508653	7	16	6	4	8	9	8	15	7	5	3	11	13	14	10	21	21	23	29	15	15	17	12	chr1:83508510-83508653	NA	LINC01361	-522.302	LOC101927560	351.893	0.27247	0.667923	-0.336113	0.625875	0.922897	0.0242845	0.254843	0.636266	8.25	10	6.5	12.3333	23.5	14.75
986	chr1	83860580	83861128	549	*	chr1:83860580-83861128	12	14	5	11	12	10	11	10	8	5	5	9	12	15	15	11	12	18	18	14	12	11	8	chr1:83860580-83861128	LOC101927587	LOC101927560	-0.034	TTLL7	138.022	0.0334889	0.955955	-0.626479	0.26215	0.0746095	0.902033	-0.31114	0.569069	10.5	10.75	6.75	14	14.75	11.25
987	chr1	84144209	84144471	263	*	chr1:84144209-84144471	7	7	6	7	11	8	10	12	14	14	10	13	12	11	9	7	7	15	15	19	14	9	16	chr1:84144209-84144471	NA	PRKACB	-66.234	SAMD13	153.895	0.593078	0.269579	0.904362	0.0644539	0.0438372	0.951327	0.436452	0.422725	6.75	10.25	12.75	10.6667	11	14.5
988	chr1	84152712	84153036	325	*	chr1:84152712-84153036	0	1	0	0	34	37	31	35	51	39	24	28	0	1	0	35	44	25	29	24	18	16	20	chr1:84152712-84153036	NA	PRKACB	-74.737	SAMD13	145.33	6.25695	1.24624e-09	6.31511	1.4553e-09	6.01129	5.48689e-07	5.15562	1.05023e-05	0.25	34.25	35.5	0.333333	33.25	19.5
989	chr1	84442350	84442514	165	*	chr1:84442350-84442514	7	13	12	11	9	9	11	14	8	11	13	14	9	9	9	12	7	14	18	6	8	8	16	chr1:84442350-84442514	NA	DNASE2B	-43.818	RPF1	36.723	-1.7551e-16	1	0.0960739	0.860322	0.496273	0.396711	0.0764547	0.916147	10.75	10.75	11.5	9	12.75	9.5
990	chr1	84479221	84479627	407	*	chr1:84479221-84479627	18	17	28	21	19	19	13	15	8	11	8	10	22	24	20	20	18	21	19	10	17	9	13	chr1:84479221-84479627	RPF1	DNASE2B	-80.689	SPATA1	26.674	-0.345062	0.38724	-1.17039	0.00388213	-0.172972	0.702277	-0.835316	0.0535791	21	16.5	9.25	22	19.5	12.25
991	chr1	84506160	84506667	508	*	chr1:84506160-84506667	49	36	56	47	37	53	43	47	51	40	57	47	48	43	41	39	32	41	44	50	42	42	42	chr1:84506160-84506667	SPATA1	RPF1	-26.923	CTBS	67.813	-0.062477	0.845236	0.0525323	0.864793	-0.173422	0.601937	2.20083e-08	1	47	45	48.75	44	39	44
992	chr1	84574419	84574621	203	*	chr1:84574419-84574621	32	28	23	32	24	24	26	23	25	31	26	23	36	31	30	23	23	24	24	28	23	23	19	chr1:84574419-84574621	CTBS	GNG5	-67.84	LINC01461	46.41	-0.244169	0.473899	-0.130508	0.709677	-0.458187	0.179691	-0.472551	0.180037	28.75	24.25	26.25	32.3333	23.5	23.25
993	chr1	84620801	84621152	352	*	chr1:84620801-84621152	19	15	19	16	18	13	13	12	23	23	22	15	12	19	19	14	17	15	12	25	25	19	19	chr1:84620801-84621152	LINC01461	CTBS	-46.321	LINC01555	13.868	-0.298422	0.488448	0.264462	0.501917	-0.199244	0.706212	0.396648	0.365393	17.25	14	20.75	16.6667	14.5	22
994	chr1	84690289	84690479	191	*	chr1:84690289-84690479	12	17	6	15	12	7	9	7	8	8	2	7	14	14	11	7	3	7	12	3	7	2	4	chr1:84690289-84690479	NA	LINC01555	-55.269	SSX2IP	0.078	-0.50705	0.332459	-0.982128	0.0720044	-0.8308	0.149618	-1.65867	0.00743104	12.5	8.75	6.25	13	7.25	4
995	chr1	84690520	84690809	290	*	chr1:84690520-84690809	34	39	38	50	36	35	31	28	42	39	29	27	42	43	35	41	34	38	37	30	36	36	26	chr1:84690520-84690809	SSX2IP	LINC01555	-55.5	LPAR3	202.404	-0.307111	0.296781	-0.231748	0.45678	-0.092774	0.798178	-0.320157	0.328564	40.25	32.5	34.25	40	37.5	32
996	chr1	84854481	84854647	167	*	chr1:84854481-84854647	10	14	9	8	22	20	30	21	31	33	31	31	2	4	2	34	31	30	32	38	29	24	40	chr1:84854481-84854647	NA	SSX2IP	-163.924	LPAR3	38.566	1.17	0.00206789	1.60627	4.20451e-06	3.50664	4.56904e-09	3.5245	7.62294e-09	10.25	23.25	31.5	2.66667	31.75	32.75
997	chr1	84862841	84863113	273	*	chr1:84862841-84863113	6	6	10	6	19	27	23	21	14	16	14	17	10	10	9	42	38	34	42	39	34	32	29	chr1:84862841-84863113	NA	SSX2IP	-172.284	LPAR3	30.1	1.66443	4.76843e-05	1.10843	0.016296	1.99767	1.31809e-07	1.77419	7.83644e-06	7	22.5	15.25	9.66667	39	33.5
998	chr1	84945096	84945429	334	*	chr1:84945096-84945429	44	33	73	35	21	25	22	26	20	24	30	25	24	35	41	24	25	25	27	18	26	19	18	chr1:84945096-84945429	NA	LPAR3	-51.883	MCOLN2	51.693	-0.969939	0.00260893	-0.895853	0.00640643	-0.398686	0.267571	-0.713358	0.0505403	46.25	23.5	24.75	33.3333	25.25	20.25
999	chr1	84959316	84959640	325	*	chr1:84959316-84959640	2	2	0	1	37	57	48	46	25	28	44	43	0	0	0	30	40	32	27	29	29	41	32	chr1:84959316-84959640	NA	LPAR3	-66.103	MCOLN2	37.482	5.04833	4.74761e-14	4.63525	2.62004e-11	6.85806	1.32846e-08	6.70151	1.49264e-08	1.25	47	35	0	32.25	32.75
1000	chr1	84969877	84970197	321	*	chr1:84969877-84970197	0	1	1	0	30	30	23	25	52	44	49	77	0	0	0	3	8	2	2	9	9	18	19	chr1:84969877-84970197	NA	LPAR3	-76.664	MCOLN2	26.925	5.32865	9.17204e-09	6.32572	3.42828e-12	3.8775	0.00663714	5.5292	6.54351e-06	0.5	27	55.5	0	3.75	13.75
1001	chr1	85062176	85062313	138	*	chr1:85062176-85062313	26	19	27	23	15	17	20	16	20	29	24	26	30	27	32	27	26	34	29	20	25	20	26	chr1:85062176-85062313	WDR63	MCOLN3	-13.636	MIR4423	71.481	-0.478858	0.181343	0.0591287	0.87916	-0.0326398	0.939976	-0.380276	0.302475	23.75	17	24.75	29.6667	29	22.75
1002	chr1	85179640	85179784	145	*	chr1:85179640-85179784	3	3	3	3	4	1	4	3	2	2	3	3	5	5	7	8	7	8	10	8	7	8	4	chr1:85179640-85179784	NA	MIR4423	-45.846	SYDE2	21.261	-1.35952e-16	1	-0.251539	0.798316	0.53249	0.447594	0.245577	0.759693	3	3	2.5	5.66667	8.25	6.75
1003	chr1	85200956	85201708	753	*	chr1:85200956-85201708	24	36	22	29	17	6	11	15	20	16	14	12	44	36	36	15	10	11	18	14	13	20	16	chr1:85200956-85201708	SYDE2	MIR4423	-67.162	C1orf52	57.964	-1.16862	0.00162376	-0.833786	0.0177108	-1.50879	1.42217e-05	-1.28581	0.000166504	27.75	12.25	15.5	38.6667	13.5	15.75
1004	chr1	85259590	85259829	240	*	chr1:85259590-85259829	40	43	27	37	29	38	30	29	48	39	38	34	39	46	42	26	37	34	36	37	39	45	40	chr1:85259590-85259829	C1orf52	SYDE2	-58.545	LOC646626	16.529	-0.221273	0.490379	0.112688	0.724587	-0.347109	0.27115	-0.0724659	0.83516	36.75	31.5	39.75	42.3333	33.25	40.25
1005	chr1	85276498	85276860	363	*	chr1:85276498-85276860	159	107	178	151	87	107	93	91	126	117	118	114	126	122	122	95	107	96	94	107	115	102	114	chr1:85276498-85276860	NA	LOC646626	-0.14	BCL10	0.044	-0.652661	0.00133847	-0.324149	0.119992	-0.331183	0.0848758	-0.171281	0.400088	148.75	94.5	118.75	123.333	98	109.5
1006	chr1	85298304	85298491	188	*	chr1:85298304-85298491	8	4	10	5	55	50	53	40	23	22	27	21	1	0	1	45	41	56	39	12	16	14	15	chr1:85298304-85298491	NA	BCL10	-21.4	DDAH1	279.872	2.84567	1.42049e-14	1.76294	2.66765e-05	5.74726	3.16327e-09	4.06868	5.65469e-05	6.75	49.5	23.25	0.666667	45.25	14.25
1007	chr1	85708228	85708627	400	*	chr1:85708228-85708627	47	52	58	40	37	33	35	27	39	33	31	28	49	52	48	39	51	53	53	42	48	41	51	chr1:85708228-85708627	ZNHIT6	CYR61	-127.467	COL24A1	447.811	-0.575141	0.0283259	-0.586071	0.0280983	-0.0194365	0.956107	-0.125885	0.687975	49.25	33	32.75	49.6667	49	45.5
1008	chr1	86396187	86396433	247	*	chr1:86396187-86396433	31	33	30	33	20	27	32	25	27	31	28	31	26	35	30	25	36	31	21	29	22	27	30	chr1:86396187-86396433	ODF2L	MIR7856	-38.5	CLCA2	27.653	-0.286677	0.376261	-0.117742	0.72023	-0.102131	0.814205	-0.166834	0.670433	31.75	26	29.25	30.3333	28.25	27
1009	chr1	86704495	86704850	356	*	chr1:86704495-86704850	44	43	63	33	43	39	38	32	28	34	37	24	34	34	33	35	28	33	30	40	27	39	30	chr1:86704495-86704850	SH3GLB1	LOC105378828	-0.002	2015-09-01	209.574	-0.266463	0.387302	-0.570086	0.0583335	-0.0955749	0.805579	0.0141309	0.971927	45.75	38	30.75	33.6667	31.5	34
1010	chr1	86914148	86914692	545	*	chr1:86914148-86914692	128	101	122	93	81	81	81	84	70	65	80	62	91	90	94	73	73	80	89	69	63	79	60	chr1:86914148-86914692	2015-09-01	SH3GLB1	-209.578	LINC01140	215.073	-0.440197	0.0243444	-0.678829	0.00088883	-0.218687	0.344231	-0.43492	0.0486544	111	81.75	69.25	91.6667	78.75	67.75
1011	chr1	87044880	87045154	275	*	chr1:87044880-87045154	17	17	19	14	5	4	2	5	9	16	7	13	27	19	25	5	7	2	8	14	19	12	11	chr1:87044880-87045154	NA	HS2ST1	-130.228	LINC01140	84.611	-2.0289	5.10595e-05	-0.568112	0.19264	-2.07976	1.92802e-05	-0.749649	0.0737108	16.75	4	11.25	23.6667	5.5	14
1012	chr1	87045877	87046136	260	*	chr1:87045877-87046136	13	15	13	8	13	10	9	11	10	8	7	10	28	23	21	20	17	19	18	17	17	28	19	chr1:87045877-87046136	NA	HS2ST1	-131.225	LINC01140	83.629	-0.186151	0.725899	-0.478982	0.337507	-0.373225	0.360102	-0.242966	0.578097	12.25	10.75	8.75	24	18.5	20.25
1013	chr1	87328355	87328520	166	*	chr1:87328355-87328520	13	9	5	8	17	21	18	12	14	16	14	18	4	9	3	20	19	15	16	16	23	16	16	chr1:87328355-87328520	LMO4	LOC101927844	-115.686	LINC01364	43.135	0.946295	0.0321029	0.814794	0.0724987	1.68999	0.00151238	1.7006	0.00192645	8.75	17	15.5	5.33333	17.5	17.75
1014	chr1	87404396	87404571	176	*	chr1:87404396-87404571	13	9	4	13	21	19	19	28	40	21	31	43	0	1	1	21	20	9	17	25	22	17	25	chr1:87404396-87404571	NA	LINC01364	-32.741	PKN2	1279.57	1.14469	0.00490076	1.77263	6.13742e-06	4.36504	2.26061e-05	4.68062	1.64568e-06	9.75	21.75	33.75	0.666667	16.75	22.25
1015	chr1	88683991	88684348	358	*	chr1:88683991-88684348	112	92	108	84	79	98	96	93	88	89	89	85	91	85	97	81	93	103	101	81	83	89	91	chr1:88683991-88684348	PKN2	LINC01364	-1312.34	PKN2-AS1	0.856	-0.113378	0.626152	-0.173623	0.416954	0.0543424	0.842037	-0.0813238	0.742432	99	91.5	87.75	91	94.5	86
1016	chr1	88891475	88891712	238	*	chr1:88891475-88891712	43	41	48	39	23	37	29	40	36	31	38	39	40	47	48	28	30	35	31	39	37	47	46	chr1:88891475-88891712	GTF2B	PKN2-AS1	-206.271	KYAT3	101.248	-0.404676	0.160635	-0.246911	0.379461	-0.535654	0.0664503	-0.0905574	0.789159	42.75	32.25	36	45	31	42.25
1017	chr1	88983935	88984118	184	*	chr1:88983935-88984118	8	3	3	2	3	2	1	3	2	1	3	3	4	7	3	2	1	4	5	1	0	1	3	chr1:88983935-88984118	NA	GTF2B	-92.317	KYAT3	8.842	-	-	-	-	-	-	-	-	4	2.25	2.25	4.66667	3	1.25
1018	chr1	88992634	88993133	500	*	chr1:88992634-88993133	179	148	178	153	109	100	85	80	98	113	81	65	159	170	151	112	111	113	91	125	111	133	127	chr1:88992634-88993133	RBMXL1	GTF2B	-101.016	GBP3	29.733	-0.813233	4.3669e-06	-0.879716	1.47504e-05	-0.58293	0.00101427	-0.367035	0.0394806	164.5	93.5	89.25	160	106.75	124
1019	chr1	89041161	89041460	300	*	chr1:89041161-89041460	0	1	0	1	37	40	17	45	45	50	53	80	0	0	0	34	50	15	38	34	44	39	66	chr1:89041161-89041460	NA	GBP3	-18.295	GBP1	23.9	5.65851	1.22725e-09	6.36158	2.55115e-12	6.91557	1.75685e-08	7.1332	1.62339e-09	0.5	34.75	57	0	34.25	45.75
1020	chr1	89046500	89046883	384	*	chr1:89046500-89046883	0	2	3	2	67	86	57	56	26	42	52	43	0	1	0	20	34	11	12	5	9	24	22	chr1:89046500-89046883	NA	GBP3	-23.634	GBP1	18.477	5.10876	2.40634e-18	4.4172	6.02912e-13	5.25528	2.43509e-05	4.76238	0.000105012	1.75	66.5	40.75	0.333333	19.25	15
1021	chr1	89127178	89127527	350	*	chr1:89127178-89127527	18	17	19	19	32	37	43	44	33	29	46	36	20	20	24	37	29	38	48	40	36	64	62	chr1:89127178-89127527	NA	GBP2	-1.019	GBP7	48.513	1.08914	0.000174435	0.974035	0.00163281	0.828573	0.0125468	1.234	0.000232499	18.25	39	36	21.3333	38	50.5
1022	chr1	89272845	89273133	289	*	chr1:89272845-89273133	22	29	29	31	44	60	64	72	34	41	55	68	37	31	36	93	86	116	111	59	52	101	84	chr1:89272845-89273133	GBP5	GBP4	-73.895	LOC729930	17.229	1.10721	1.8522e-05	0.830198	0.00552766	1.54523	1.73865e-10	1.08754	0.000287844	27.75	60	49.5	34.6667	101.5	74
1023	chr1	89274365	89274759	395	*	chr1:89274365-89274759	8	8	9	5	15	16	18	31	7	10	12	12	5	5	2	30	41	44	42	23	21	21	31	chr1:89274365-89274759	NA	GBP5	-1.504	LOC729930	15.603	1.39631	0.00145735	0.443714	0.416358	3.2494	2.53045e-10	2.53133	4.50252e-06	7.5	20	10.25	4	39.25	24
1024	chr1	89299752	89300067	316	*	chr1:89299752-89300067	2	0	0	0	21	14	16	20	11	15	10	17	0	0	1	25	21	19	16	8	3	11	10	chr1:89299752-89300067	NA	LOC729930	-9.39	GBP6	63.81	4.75122	6.1319e-07	4.35944	1.06577e-05	5.34571	1.12415e-05	3.9481	0.00209176	0.5	17.75	13.25	0.333333	20.25	8
1025	chr1	89363283	89363484	202	*	chr1:89363283-89363484	1	0	1	0	10	9	5	10	8	12	19	10	0	0	1	10	8	9	6	14	15	24	15	chr1:89363283-89363484	NA	LOC729930	-72.921	GBP6	0.393	3.7372	0.000267322	4.24744	2.28471e-05	4.12692	0.0012518	4.96873	2.73905e-05	0.5	8.5	12.25	0.333333	8.25	17
1026	chr1	89434386	89434787	402	*	chr1:89434386-89434787	0	3	6	2	72	93	65	57	26	41	52	40	0	0	0	18	31	12	12	6	8	21	21	chr1:89434386-89434787	NA	GBP1P1	-26.707	LRRC8B	90.051	4.61688	1.74299e-20	3.77563	1.40625e-12	6.06828	1.02018e-06	5.52832	9.05286e-06	2.75	71.75	39.75	0	18.25	14
1027	chr1	89451133	89451309	177	*	chr1:89451133-89451309	0	1	1	0	24	17	14	17	9	11	15	12	0	1	0	22	33	25	27	15	13	14	19	chr1:89451133-89451309	NA	GBP1P1	-43.454	LRRC8B	73.529	4.76983	5.5137e-07	4.19631	2.63026e-05	5.72161	2.2015e-06	4.82757	5.0915e-05	0.5	18	11.75	0.333333	26.75	15.25
1028	chr1	89455135	89455410	276	*	chr1:89455135-89455410	1	5	3	2	4	4	5	6	6	6	2	4	4	7	3	6	6	6	4	4	7	4	9	chr1:89455135-89455410	NA	GBP1P1	-47.456	LRRC8B	69.428	-	-	-	-	-	-	-	-	2.75	4.75	4.5	4.66667	5.5	6
1029	chr1	89465354	89465559	206	*	chr1:89465354-89465559	2	1	0	0	11	17	17	8	21	19	25	24	0	1	0	6	10	8	8	5	8	8	13	chr1:89465354-89465559	NA	GBP1P1	-57.675	LRRC8B	59.279	3.88872	9.2062e-06	4.62702	3.14857e-08	4.08511	0.00144339	4.03655	0.00145775	0.75	13.25	22.25	0.333333	8	8.5
1030	chr1	89524053	89524198	146	*	chr1:89524053-89524198	3	2	6	4	17	10	10	8	8	15	10	8	4	5	3	12	14	9	12	10	8	9	10	chr1:89524053-89524198	NA	GBP1P1	-116.374	LRRC8B	0.64	1.549	0.0075924	1.4176	0.0183956	1.52581	0.0143299	1.17618	0.0840557	3.75	11.25	10.25	4	11.75	9.25
1031	chr1	89524353	89524576	224	*	chr1:89524353-89524576	15	10	14	9	15	6	10	13	7	6	6	7	12	9	9	13	11	16	11	9	5	4	8	chr1:89524353-89524576	NA	GBP1P1	-116.674	LRRC8B	0.262	-0.123899	0.825689	-0.870955	0.0866529	0.346657	0.547588	-0.608158	0.345156	12	11	6.5	10	12.75	6.5
1032	chr1	89524699	89524868	170	*	chr1:89524699-89524868	18	28	20	32	24	22	27	27	22	22	23	18	26	26	28	16	15	23	21	23	25	23	19	chr1:89524699-89524868	LRRC8B	GBP1P1	-117.02	FLJ27354	108.026	0.0289548	0.945703	-0.20389	0.59353	-0.505139	0.187185	-0.243324	0.53771	24.5	25	21.25	26.6667	18.75	22.5
1033	chr1	89540446	89540616	171	*	chr1:89540446-89540616	0	1	0	0	10	13	10	9	1	3	2	2	0	0	0	10	18	17	12	1	1	0	0	chr1:89540446-89540616	NA	LRRC8B	-15.608	FLJ27354	92.278	4.65471	1.54009e-05	2.37414	0.0866543	5.7472	3.26721e-06	0.917373	0.694873	0.25	10.5	2	0	14.25	0.5
1034	chr1	89545667	89545966	300	*	chr1:89545667-89545966	0	1	1	0	28	26	24	31	16	19	11	12	0	1	1	37	47	35	39	12	16	10	11	chr1:89545667-89545966	NA	LRRC8B	-20.829	FLJ27354	86.928	5.3418	8.16682e-09	4.48476	4.76283e-06	5.5603	1.16681e-08	3.85822	0.000176677	0.5	27.25	14.5	0.666667	39.5	12.25
1035	chr1	89603742	89604003	262	*	chr1:89603742-89604003	0	0	0	1	36	45	22	31	27	16	17	18	0	0	0	25	31	23	30	2	3	5	4	chr1:89603742-89604003	NA	LRRC8B	-78.904	FLJ27354	28.891	6.21758	2.15609e-09	5.5114	1.73382e-07	6.63159	4.21301e-08	3.65978	0.00852076	0.25	33.5	19.5	0	27.25	3.5
1036	chr1	89607254	89607488	235	*	chr1:89607254-89607488	15	13	13	9	8	9	9	14	5	3	9	7	16	19	15	9	7	12	13	7	5	4	7	chr1:89607254-89607488	NA	LRRC8B	-82.416	FLJ27354	25.406	-0.317871	0.534939	-1.04158	0.0442219	-0.694528	0.151577	-1.50821	0.00402925	12.5	10	6	16.6667	10.25	5.75
1037	chr1	89608380	89608579	200	*	chr1:89608380-89608579	31	32	35	31	31	28	31	34	18	23	31	30	22	31	29	26	30	30	30	18	10	25	32	chr1:89608380-89608579	NA	LRRC8B	-83.542	FLJ27354	24.315	-0.0567574	0.870734	-0.336901	0.297029	0.0849823	0.842766	-0.35943	0.434942	32.25	31	25.5	27.3333	29	21.25
1038	chr1	89610800	89610979	180	*	chr1:89610800-89610979	13	15	13	14	7	7	5	5	8	9	8	8	17	20	11	4	7	6	6	8	11	9	9	chr1:89610800-89610979	NA	LRRC8B	-85.962	FLJ27354	21.915	-1.17847	0.0135797	-0.727809	0.11486	-1.45656	0.00571557	-0.778977	0.123976	13.75	6	8.25	16	5.75	9.25
1039	chr1	89611827	89612007	181	*	chr1:89611827-89612007	7	5	7	3	33	32	31	38	45	35	38	43	6	7	5	33	30	22	28	29	25	32	30	chr1:89611827-89612007	NA	LRRC8B	-86.989	FLJ27354	20.887	2.57503	2.88805e-10	2.83869	2.37204e-12	2.21047	1.92354e-06	2.23973	1.52475e-06	5.5	33.5	40.25	6	28.25	29
1040	chr1	89632603	89633000	398	*	chr1:89632603-89633000	48	36	50	29	23	20	21	20	14	18	20	18	34	37	35	17	15	21	25	17	13	16	14	chr1:89632603-89633000	FLJ27354	LRRC8B	-107.765	LRRC8C	0.085	-0.950659	0.00136589	-1.21148	0.000108821	-0.853062	0.0103938	-1.22642	0.000384942	40.75	21	17.5	35.3333	19.5	15
1041	chr1	89657963	89658232	270	*	chr1:89657963-89658232	11	20	13	9	8	6	12	10	13	10	20	18	11	15	8	7	10	5	7	16	10	11	23	chr1:89657963-89658232	NA	LRRC8C	-24.878	LRRC8D	162.782	-0.550272	0.273162	0.200548	0.683544	-0.635492	0.293392	0.398113	0.482048	13.25	9	15.25	11.3333	7.25	15
1042	chr1	89719574	89719822	249	*	chr1:89719574-89719822	2	3	3	4	39	28	33	32	24	45	37	34	1	0	1	28	32	29	33	27	27	24	26	chr1:89719574-89719822	NA	LRRC8C	-86.489	LRRC8D	101.192	3.39537	1.14621e-11	3.47857	1.14066e-11	5.20338	1.26093e-07	4.89727	3.77691e-07	3	33	35	0.666667	30.5	26
1043	chr1	89724756	89724928	173	*	chr1:89724756-89724928	0	1	1	0	35	31	23	28	25	26	24	23	0	0	0	33	39	35	32	28	32	29	25	chr1:89724756-89724928	NA	LRRC8C	-91.671	LRRC8D	96.086	5.43703	4.16353e-09	5.211	2.8262e-08	6.96107	7.16127e-09	6.51979	3.76123e-08	0.5	29.25	24.5	0	34.75	28.5
1044	chr1	89739235	89739599	365	*	chr1:89739235-89739599	0	3	4	6	21	25	31	33	13	12	10	9	1	0	0	10	8	6	7	6	8	4	6	chr1:89739235-89739599	NA	LRRC8C	-106.15	LRRC8D	81.415	3.02203	3.10053e-09	1.71604	0.00509639	4.04152	0.00168163	3.57362	0.0062085	3.25	27.5	11	0.333333	7.75	6
1045	chr1	89763091	89763212	122	*	chr1:89763091-89763212	29	22	26	24	17	20	22	20	23	18	26	23	21	25	26	19	17	21	21	25	24	19	18	chr1:89763091-89763212	NA	LRRC8C	-130.006	LRRC8D	57.802	-0.352102	0.315327	-0.16532	0.650243	-0.297788	0.472957	-0.157421	0.718374	25.25	19.75	22.5	24	19.5	21.5
1046	chr1	89781521	89782013	493	*	chr1:89781521-89782013	2	3	3	3	17	24	22	16	2	5	3	7	4	4	4	25	36	26	27	6	8	15	9	chr1:89781521-89782013	NA	LRRC8C	-148.436	LRRC8D	39.001	2.78157	3.67301e-07	0.604337	0.479482	2.79186	1.32466e-07	1.21172	0.0826969	2.75	19.75	4.25	4	28.5	9.5
1047	chr1	89820743	89821046	304	*	chr1:89820743-89821046	9	18	17	12	13	9	9	10	13	12	11	8	14	13	10	16	12	8	10	15	14	6	7	chr1:89820743-89821046	LRRC8D	LRRC8C	-187.658	GEMIN8P4	173.92	-0.444325	0.355104	-0.343852	0.475938	-0.0998401	0.879498	-0.228249	0.717177	14	10.25	11	12.3333	11.5	10.5
1048	chr1	89843127	89843743	617	*	chr1:89843127-89843743	26	29	32	24	21	19	19	25	17	18	14	20	20	25	16	20	17	21	29	15	17	17	24	chr1:89843127-89843743	NA	LRRC8D	-22.113	GEMIN8P4	151.223	-0.399591	0.233184	-0.681256	0.0415489	0.0965163	0.849357	-0.154423	0.750415	27.75	21	17.25	20.3333	21.75	18.25
1049	chr1	89844431	89844653	223	*	chr1:89844431-89844653	2	2	1	1	4	5	3	5	2	1	1	2	1	1	2	14	14	16	19	0	2	4	2	chr1:89844431-89844653	NA	LRRC8D	-23.417	GEMIN8P4	150.313	1.42635	0.113508	-1.91125e-16	1	3.43429	2.49733e-05	0.526946	0.717753	1.5	4.25	1.5	1.33333	15.75	2
1050	chr1	89855768	89855995	228	*	chr1:89855768-89855995	16	14	21	12	12	15	17	16	10	5	11	15	8	8	11	14	19	17	20	4	4	14	9	chr1:89855768-89855995	NA	LRRC8D	-34.754	GEMIN8P4	138.971	-0.0697234	0.88698	-0.612233	0.186305	0.949626	0.0455178	-0.2106	0.782079	15.75	15	10.25	9	17.5	7.75
1051	chr1	89994870	89995212	343	*	chr1:89994870-89995212	25	42	33	38	55	52	63	57	52	45	48	33	34	35	37	48	43	55	63	63	52	62	52	chr1:89994870-89995212	ZNF326	LRRC8D	-173.856	BARHL2	722.025	0.715061	0.0040132	0.365431	0.217123	0.562389	0.0467102	0.693154	0.00943692	34.5	56.75	44.5	35.3333	52.25	57.25
1052	chr1	90851613	90851729	117	*	chr1:90851613-90851729	2	9	2	11	13	19	14	13	17	19	29	18	5	6	7	9	17	11	14	18	13	17	22	chr1:90851613-90851729	LOC105378853	BARHL2	-134.376	ZNF644	170.526	1.27426	0.0150022	1.76125	0.000334706	1.0715	0.0622028	1.51692	0.00384828	6	14.75	20.75	6	12.75	17.5
1053	chr1	91021496	91021757	262	*	chr1:91021496-91021757	35	31	22	22	13	19	10	16	15	17	23	21	22	30	13	8	14	8	12	16	23	16	20	chr1:91021496-91021757	NA	LOC105378853	-169.858	ZNF644	0.498	-0.915726	0.00988528	-0.529659	0.130888	-1.03461	0.0266168	-0.20642	0.674298	27.5	14.5	19	21.6667	10.5	18.75
1054	chr1	91021810	91022398	589	*	chr1:91021810-91022398	97	89	81	88	93	91	82	83	78	63	61	65	88	92	86	109	102	108	96	94	91	75	86	chr1:91021810-91022398	ZNF644	LOC105378853	-170.172	HFM1	382.471	-0.0245363	0.921081	-0.409918	0.0483729	0.22625	0.293264	-0.0355982	0.894369	88.75	87.25	66.75	88.6667	103.75	86.5
1055	chr1	91500784	91501099	316	*	chr1:91500784-91501099	7	3	19	9	16	14	17	15	10	10	8	8	6	10	10	12	15	17	18	12	15	6	9	chr1:91500784-91501099	CDC7	HFM1	-95.915	TGFBR3	404.903	0.695842	0.167985	-0.076569	0.909014	0.829473	0.102002	0.271491	0.685202	9.5	15.5	9	8.66667	15.5	10.5
1056	chr1	91523491	91523633	143	*	chr1:91523491-91523633	0	0	0	0	19	17	16	9	22	13	14	13	0	0	0	12	26	14	10	7	9	12	5	chr1:91523491-91523633	NA	CDC7	-22.644	TGFBR3	382.369	5.81353	4.22126e-08	5.85805	3.70075e-08	5.85017	2.54948e-06	4.84313	0.000121555	0	15.25	15.5	0	15.5	8.25
1057	chr1	91556201	91556381	181	*	chr1:91556201-91556381	36	28	22	22	37	29	35	35	37	39	36	37	12	18	13	25	31	31	21	23	21	30	26	chr1:91556201-91556381	NA	CDC7	-55.354	TGFBR3	349.621	0.330736	0.302715	0.461881	0.122992	0.907169	0.019622	0.794695	0.0499354	27	34	37.25	14.3333	27	25
1058	chr1	91592785	91593073	289	*	chr1:91592785-91593073	0	1	0	0	1	2	3	4	27	14	16	22	0	0	0	0	0	0	0	2	2	1	1	chr1:91592785-91593073	NA	CDC7	-91.938	TGFBR3	312.929	2.67102	0.0430517	5.52623	1.69449e-07	-	-	2.4666	0.135708	0.25	2.5	19.75	0	0	1.5
1059	chr1	91754410	91754791	382	*	chr1:91754410-91754791	0	0	2	0	49	50	51	48	14	23	21	27	0	0	0	50	81	56	62	7	7	6	17	chr1:91754410-91754791	NA	CDC7	-253.563	TGFBR3	151.211	6.16007	7.07363e-12	5.009	1.52249e-07	7.73983	9.68468e-11	4.98447	7.92136e-05	0.5	49.5	21.25	0	62.25	9.25
1060	chr1	91803890	91804245	356	*	chr1:91803890-91804245	43	43	49	32	20	20	24	24	20	26	25	29	49	56	48	28	31	25	32	46	31	36	42	chr1:91803890-91804245	NA	CDC7	-303.043	TGFBR3	101.757	-0.919243	0.00112108	-0.736014	0.0105065	-0.811466	0.00310816	-0.394449	0.176714	41.75	22	25	51	29	38.75
1061	chr1	91804615	91804894	280	*	chr1:91804615-91804894	98	71	73	41	23	24	23	24	47	39	34	31	79	81	65	32	29	35	27	54	68	58	60	chr1:91804615-91804894	NA	CDC7	-303.768	TGFBR3	101.108	-1.58015	8.43719e-08	-0.901264	0.00204342	-1.2822	3.29319e-07	-0.320863	0.193507	70.75	23.5	37.75	75	30.75	60
1062	chr1	91876118	91876357	240	*	chr1:91876118-91876357	1	1	0	1	19	29	16	17	5	4	8	4	0	1	0	24	20	21	22	5	4	4	3	chr1:91876118-91876357	NA	CDC7	-375.271	TGFBR3	29.645	4.48235	1.00562e-07	2.60783	0.00995031	5.44446	7.10186e-06	3.02801	0.0273373	0.75	20.25	5.25	0.333333	21.75	4
1063	chr1	91886037	91886364	328	*	chr1:91886037-91886364	3	10	8	11	10	9	12	11	8	9	5	10	10	11	8	8	4	7	6	8	7	6	6	chr1:91886037-91886364	NA	CDC7	-385.19	TGFBR3	19.638	0.386157	0.493588	-8.94039e-16	1	-0.619414	0.335611	-0.50756	0.428646	8	10.5	8	9.66667	6.25	6.75
1064	chr1	92080282	92080587	306	*	chr1:92080282-92080587	27	17	18	20	22	17	16	15	19	18	19	12	22	15	17	18	20	20	17	21	19	26	11	chr1:92080282-92080587	BTBD8	SETSIP	-4.81	KIAA1107	86.465	-0.226445	0.584786	-0.267904	0.507313	0.0584841	0.912501	0.0958018	0.858279	20.5	17.5	17	18	18.75	19.25
1065	chr1	92298653	92299024	372	*	chr1:92298653-92299024	20	25	16	31	39	37	38	30	30	32	31	27	23	19	21	32	26	34	28	33	25	21	23	chr1:92298653-92299024	RPAP2	C1orf146	-80.637	GFI1	187.852	0.642524	0.0366469	0.380963	0.257704	0.511847	0.153415	0.277829	0.501894	23	36	30	21	30	25.5
1066	chr1	92323564	92323765	202	*	chr1:92323564-92323765	0	0	0	0	2	1	4	3	12	11	9	11	0	0	0	0	1	1	0	4	6	1	3	chr1:92323564-92323765	NA	GLMN	-24.555	GFI1	163.111	3.28597	0.0124051	5.3605	6.93632e-07	1.03415	0.693048	3.63933	0.0100603	0	2.5	10.75	0	0.5	3.5
1067	chr1	92365757	92365928	172	*	chr1:92365757-92365928	0	0	1	0	20	17	14	20	8	20	22	15	0	1	0	21	14	15	14	17	17	17	17	chr1:92365757-92365928	NA	GLMN	-66.748	GFI1	120.948	5.36796	3.06868e-07	5.25449	9.48589e-07	5.02673	4.19557e-05	4.97527	2.45698e-05	0.25	17.75	16.25	0.333333	16	17
1068	chr1	92474259	92474499	241	*	chr1:92474259-92474499	1	1	0	0	12	9	8	13	15	20	8	15	0	1	1	16	16	21	16	13	8	14	10	chr1:92474259-92474499	NA	GLMN	-175.25	GFI1	12.377	4.0298	5.3515e-05	4.4804	5.52e-06	4.41257	1.41395e-05	3.73968	0.000323907	0.5	10.5	14.5	0.666667	17.25	11.25
1069	chr1	92476175	92476558	384	*	chr1:92476175-92476558	15	17	8	9	4	4	4	7	13	11	9	15	12	17	11	12	7	6	11	15	25	11	20	chr1:92476175-92476558	NA	GLMN	-177.166	GFI1	10.318	-1.34027	0.0133438	-0.0293841	0.957311	-0.560316	0.317862	0.407417	0.427563	12.25	4.75	12	13.3333	9	17.75
1070	chr1	92485955	92486187	233	*	chr1:92485955-92486187	11	8	14	9	19	29	20	22	20	22	17	19	9	11	9	27	36	28	30	20	32	23	30	chr1:92485955-92486187	NA	GLMN	-186.946	GFI1	0.689	1.08873	0.00444518	0.884236	0.0277301	1.63269	3.69258e-05	1.42399	0.000875687	10.5	22.5	19.5	9.66667	30.25	26.25
1071	chr1	92537029	92537261	233	*	chr1:92537029-92537261	17	20	22	12	32	38	34	33	22	19	25	29	28	19	18	43	49	46	47	25	24	29	39	chr1:92537029-92537261	NA	GFI1	-50.153	EVI5	255.143	0.942231	0.00214239	0.416933	0.263021	1.089	0.000301466	0.4294	0.277728	17.75	34.25	23.75	21.6667	46.25	29.25
1072	chr1	92538104	92538313	210	*	chr1:92538104-92538313	4	1	2	1	19	21	26	28	30	31	21	20	1	2	1	25	31	30	24	16	17	9	16	chr1:92538104-92538313	NA	GFI1	-51.228	EVI5	254.091	3.45921	7.64571e-09	3.57697	2.90217e-09	4.22158	6.52668e-08	3.2733	8.04278e-05	2	23.5	25.5	1.33333	27.5	14.5
1073	chr1	92538825	92539055	231	*	chr1:92538825-92539055	2	1	1	1	30	37	27	34	32	33	27	34	0	1	0	39	50	32	36	32	26	28	44	chr1:92538825-92539055	NA	GFI1	-51.949	EVI5	253.349	4.5087	4.16171e-11	4.49303	6.26966e-11	6.23689	1.57979e-07	5.83299	2.90225e-07	1.25	32	31.5	0.333333	39.25	32.5
1074	chr1	92587586	92587781	196	*	chr1:92587586-92587781	2	0	0	0	29	24	22	19	8	14	11	14	0	0	0	14	22	13	12	1	6	3	3	chr1:92587586-92587781	NA	GFI1	-100.71	EVI5	204.623	5.13652	4.10307e-08	4.19366	2.85326e-05	5.83884	2.18457e-06	3.53498	0.0135493	0.5	23.5	11.75	0	15.25	3.25
1075	chr1	92785132	92785558	427	*	chr1:92785132-92785558	7	6	5	6	25	19	23	13	19	14	25	13	11	10	11	34	26	30	29	14	8	11	7	chr1:92785132-92785558	NA	GFI1	-298.256	EVI5	6.846	1.71272	0.000114017	1.54223	0.000985616	1.46867	0.00013742	-0.0915364	0.892327	6	20	17.75	10.6667	29.75	10
1076	chr1	92831887	92832238	352	*	chr1:92831887-92832238	45	46	46	56	56	48	57	53	40	50	53	52	43	48	52	49	55	57	58	47	58	63	49	chr1:92831887-92832238	RPL5	EVI5	-39.483	SNORD21	5.051	0.148504	0.583005	0.0148197	0.961033	0.199302	0.495198	0.185866	0.533292	48.25	53.5	48.75	47.6667	54.75	54.25
1077	chr1	92858999	92859144	146	*	chr1:92858999-92859144	8	11	8	11	7	11	7	9	8	11	10	10	12	11	11	6	9	9	9	12	12	14	11	chr1:92858999-92859144	NA	SNORA66	-18.28	FAM69A	102.378	-0.15806	0.792003	0.03696	0.949808	-0.452451	0.445219	0.110618	0.856051	9.5	8.5	9.75	11.3333	8.25	12.25
1078	chr1	92962566	92962703	138	*	chr1:92962566-92962703	41	37	33	33	22	18	26	24	10	16	20	19	31	38	29	18	23	22	22	13	16	22	17	chr1:92962566-92962703	NA	FAM69A	-1.044	MTF2	116.532	-0.674347	0.021298	-1.13996	0.000317022	-0.617205	0.0704566	-0.934663	0.00937208	36	22.5	16.25	32.6667	21.25	17
1079	chr1	92965050	92965224	175	*	chr1:92965050-92965224	9	11	8	8	2	2	3	1	0	1	0	1	19	23	16	5	2	4	3	3	5	4	3	chr1:92965050-92965224	NA	FAM69A	-3.528	MTF2	114.011	-2.0977	0.00229767	-3.82959	0.000193288	-2.42586	1.42217e-05	-2.31611	3.52428e-05	9	2	0.5	19.3333	3.5	3.75
1080	chr1	92981295	92981599	305	*	chr1:92981295-92981599	46	30	38	23	14	4	6	11	14	14	12	20	35	33	35	7	6	4	9	12	12	14	10	chr1:92981295-92981599	NA	FAM69A	-19.773	MTF2	97.636	-1.94628	9.77373e-07	-1.18179	0.00063156	-2.37921	1.78106e-08	-1.50319	3.8149e-05	34.25	8.75	15	34.3333	6.5	12
1081	chr1	92990936	92991149	214	*	chr1:92990936-92991149	5	3	0	2	2	2	2	4	9	15	13	12	1	3	2	1	1	4	4	23	24	19	25	chr1:92990936-92991149	NA	FAM69A	-29.414	MTF2	88.086	-1.06691e-16	1	2.23052	0.000422817	0.304689	0.825822	3.39153	7.83598e-07	2.5	2.5	12.25	2	2.5	22.75
1082	chr1	93029312	93029685	374	*	chr1:93029312-93029685	19	12	13	8	4	4	2	3	2	5	1	1	24	33	24	4	8	5	4	10	8	4	4	chr1:93029312-93029685	NA	FAM69A	-67.79	MTF2	49.55	-1.95343	0.000675269	-2.45628	0.00017013	-2.33524	8.8551e-07	-2.02421	1.57249e-05	13	3.25	2.25	27	5.25	6.5
1083	chr1	93042493	93042728	236	*	chr1:93042493-93042728	18	17	26	19	20	20	21	22	20	17	20	18	18	15	17	19	21	26	24	18	19	12	22	chr1:93042493-93042728	NA	FAM69A	-80.971	MTF2	36.507	0.0527284	0.90305	-0.0924114	0.824498	0.430081	0.305296	0.0898887	0.865818	20	20.75	18.75	16.6667	22.5	17.75
1084	chr1	93079074	93079322	249	*	chr1:93079074-93079322	17	27	22	28	45	59	49	39	50	58	47	52	30	33	31	42	42	38	41	55	54	48	49	chr1:93079074-93079322	MTF2	FAM69A	-117.552	TMED5	101.367	1.02483	0.00022687	1.13338	2.39775e-05	0.377672	0.221549	0.713455	0.009981	23.5	48	51.75	31.3333	40.75	51.5
1085	chr1	93179632	93179943	312	*	chr1:93179632-93179943	26	17	18	13	35	39	25	25	15	20	14	21	17	16	16	30	34	25	22	18	18	11	16	chr1:93179632-93179943	NA	MTF2	-100.397	TMED5	0.746	0.739267	0.0299358	-0.0794763	0.861166	0.759796	0.0437662	-0.0518884	0.92352	18.5	31	17.5	16.3333	27.75	15.75
1086	chr1	93180421	93180697	277	*	chr1:93180421-93180697	71	89	71	96	67	80	70	83	73	78	60	70	80	74	77	65	67	77	71	83	84	69	73	chr1:93180421-93180697	TMED5	MTF2	-101.186	CCDC18	0.019	-0.123975	0.619925	-0.21809	0.352668	-0.137209	0.598491	0.00466311	0.987049	81.75	75	70.25	77	70	77.25
1087	chr1	93345770	93345916	147	*	chr1:93345770-93345916	16	11	23	19	14	12	13	15	16	12	10	14	16	12	14	15	12	13	16	14	17	14	11	chr1:93345770-93345916	CCDC18-AS1	CCDC18	-165.054	DR1	0.005	-0.350177	0.424198	-0.403979	0.355369	4.04433e-08	1	4.2961e-08	1	17.25	13.5	13	14	14	14
1088	chr1	93607947	93608171	225	*	chr1:93607947-93608171	1	1	1	0	41	55	32	40	41	39	38	39	0	0	0	43	27	34	27	25	15	27	30	chr1:93607947-93608171	NA	LOC100129046	-15.979	MIR760	238.661	5.49723	8.80479e-12	5.41947	1.87912e-11	6.87612	1.29255e-08	6.29624	1.41821e-07	0.75	42	39.25	0	32.75	24.25
1089	chr1	93615900	93616130	231	*	chr1:93615900-93616130	0	0	1	0	24	24	14	22	18	16	20	13	0	0	0	21	14	15	9	7	2	14	9	chr1:93615900-93616130	NA	LOC100129046	-23.932	MIR760	230.702	5.59249	9.02903e-08	5.30739	5.31029e-07	5.79061	2.87501e-06	4.76765	0.000228339	0.25	21	16.75	0	14.75	8
1090	chr1	93693151	93693546	396	*	chr1:93693151-93693546	0	2	0	1	25	25	23	26	38	42	34	54	0	1	0	28	30	17	21	29	30	34	38	chr1:93693151-93693546	NA	LOC100129046	-101.183	MIR760	153.286	4.76702	7.03589e-09	5.50934	1.05333e-11	5.57223	4.58899e-06	5.84838	2.4483e-07	0.75	24.75	42	0.333333	24	32.75
1091	chr1	93708038	93708211	174	*	chr1:93708038-93708211	0	1	0	0	13	11	12	6	15	18	7	13	0	0	0	18	11	7	9	9	19	11	12	chr1:93708038-93708211	NA	LOC100129046	-116.07	MIR760	138.621	4.64944	1.75216e-05	4.97978	4.04196e-06	5.41658	1.59787e-05	5.43438	9.23069e-06	0.25	10.5	13.25	0	11.25	12.75
1092	chr1	93818290	93818680	391	*	chr1:93818290-93818680	3	3	7	4	21	19	22	22	4	8	7	6	1	1	0	8	5	6	3	4	4	4	3	chr1:93818290-93818680	NA	LOC100129046	-226.322	MIR760	28.152	2.26752	1.54102e-06	0.542129	0.440993	2.8209	0.0172729	2.23106	0.0732802	4.25	21	6.25	0.666667	5.5	3.75
1093	chr1	93845889	93846164	276	*	chr1:93845889-93846164	4	7	14	5	24	19	20	21	18	9	11	9	6	6	4	27	28	26	24	10	4	6	12	chr1:93845889-93846164	NA	LOC100129046	-253.921	MIR760	0.668	1.46657	0.000597752	0.636584	0.253589	2.27191	2.25199e-06	0.568781	0.446103	7.5	21	11.75	5.33333	26.25	8
1094	chr1	93846345	93846779	435	*	chr1:93846345-93846779	25	18	14	23	20	11	11	13	8	15	10	8	20	24	19	12	9	14	12	9	13	7	6	chr1:93846345-93846779	NA	LOC100129046	-254.377	MIR760	0.053	-0.535374	0.1926	-0.954038	0.0219142	-0.830984	0.0504485	-1.246	0.00697237	20	13.75	10.25	21	11.75	8.75
1095	chr1	93847472	93847615	144	*	chr1:93847472-93847615	24	26	17	21	23	17	20	28	29	21	20	18	28	25	29	31	30	32	27	18	17	20	16	chr1:93847472-93847615	NA	BCAR3	-0.322	DNTTIP2	31.591	1.06122e-15	1	4.42783e-16	1	0.133685	0.737099	-0.617843	0.0982046	22	22	22	27.3333	30	17.75
1096	chr1	93879121	93879291	171	*	chr1:93879121-93879291	15	19	18	20	19	23	22	21	23	23	18	23	14	22	20	20	14	20	23	24	21	26	27	chr1:93879121-93879291	DNTTIP2	BCAR3	-31.971	GCLM	30.307	0.237719	0.543815	0.271047	0.475455	0.0440767	0.934962	0.388938	0.343643	18	21.25	21.75	18.6667	19.25	24.5
1097	chr1	93909620	93909801	182	*	chr1:93909620-93909801	9	16	13	17	19	13	25	27	29	19	25	18	17	13	16	16	19	20	22	23	18	24	24	chr1:93909620-93909801	NA	GCLM	-0.022	ABCA4	211.348	0.605022	0.137246	0.720052	0.0603507	0.325762	0.483464	0.531946	0.206727	13.75	21	22.75	15.3333	19.25	22.25
1098	chr1	94418024	94418415	392	*	chr1:94418024-94418415	83	94	54	93	72	70	82	81	66	69	71	68	86	87	76	70	52	76	81	65	62	78	74	chr1:94418024-94418415	ABCD3	ARHGAP29	-180.273	F3	123.442	-0.08689	0.759413	-0.241015	0.336827	-0.250287	0.337668	-0.250174	0.296006	81	76.25	68.5	83	69.75	69.75
1099	chr1	94854536	94854833	298	*	chr1:94854536-94854833	16	7	14	10	19	15	14	10	20	18	23	17	13	16	16	18	19	19	13	12	16	16	13	chr1:94854536-94854833	NA	SLC44A3	-34.194	CNN3	72.39	0.299831	0.545224	0.723621	0.0756694	0.200043	0.697463	-0.073128	0.897072	11.75	14.5	19.5	15	17.25	14.25
1100	chr1	94927087	94927271	185	*	chr1:94927087-94927271	3	8	1	5	7	4	6	8	5	4	1	5	12	16	10	8	8	7	13	11	12	5	10	chr1:94927087-94927271	CNN3	SLC44A3	-106.745	LOC729970	0.757	0.540857	0.465907	-0.173976	0.848861	-0.487145	0.397137	-0.408139	0.486486	4.25	6.25	3.75	12.6667	9	9.5
1101	chr1	95043526	95043626	101	*	chr1:95043526-95043626	1	6	3	4	8	6	8	3	4	8	10	9	7	6	7	7	4	8	9	9	11	13	9	chr1:95043526-95043626	NA	LOC729970	-115.498	LOC101928098	17.97	0.811282	0.268871	1.11574	0.0974796	0.0691494	0.934652	0.642216	0.297774	3.5	6.25	7.75	6.66667	7	10.5
1102	chr1	95072667	95073046	380	*	chr1:95072667-95073046	44	26	52	31	40	37	31	28	33	30	26	30	33	29	29	42	32	38	40	29	30	34	21	chr1:95072667-95073046	ALG14	LOC101928098	-11.071	TMEM56	19.471	-0.168942	0.637033	-0.360498	0.266155	0.323773	0.327326	-0.0893506	0.827961	38.25	34	29.75	30.3333	38	28.5
1103	chr1	95234022	95234411	390	*	chr1:95234022-95234411	83	67	69	65	51	45	50	65	51	50	55	56	68	54	56	49	30	46	56	49	47	43	58	chr1:95234022-95234411	RWDD3	LOC101928118	-0.04	LOC100996630	83.852	-0.427245	0.0650753	-0.42057	0.0603879	-0.389519	0.193454	-0.267649	0.338549	71	52.75	53	59.3333	45.25	49.25
1104	chr1	96721529	96722294	766	*	chr1:96721529-96722294	24	25	17	22	31	26	22	27	22	24	21	24	26	25	21	19	22	21	26	18	20	20	13	chr1:96721529-96722294	PTBP2	LOC101928241	-347.404	DPYD-AS1	373.629	0.266787	0.453469	0.0480471	0.904984	-0.124818	0.782022	-0.431377	0.294565	22	26.5	22.75	24	22	17.75
1105	chr1	97920921	97921581	661	*	chr1:97920921-97921581	28	34	23	30	29	33	31	34	27	36	36	33	32	37	27	28	19	21	28	38	37	43	33	chr1:97920921-97921581	DPYD	DPYD-AS2	-124	MIR2682	123.77	0.142455	0.676599	0.197875	0.544826	-0.412911	0.255776	0.23707	0.488902	28.75	31.75	33	32	24	37.75
1106	chr1	98813840	98814153	314	*	chr1:98813840-98814153	0	1	0	0	7	7	3	4	8	6	4	4	0	0	1	19	14	12	16	3	6	6	3	chr1:98813840-98814153	NA	SNX7	-152.16	LOC100129620	190.123	3.69744	0.00143964	3.77546	0.00120737	4.96197	5.44767e-05	3.18114	0.0191502	0.25	5.25	5.5	0.333333	15.25	4.5
1107	chr1	98871626	98871820	195	*	chr1:98871626-98871820	45	36	43	35	22	11	21	23	19	23	21	28	60	53	41	31	27	21	30	29	29	27	24	chr1:98871626-98871820	NA	SNX7	-209.946	LOC100129620	132.456	-1.03959	0.00053364	-0.800804	0.00571467	-0.909839	0.00178087	-0.908661	0.00181306	39.75	19.25	22.75	51.3333	27.25	27.25
1108	chr1	99849999	99850280	282	*	chr1:99849999-99850280	25	34	35	29	27	23	24	25	25	25	30	25	37	36	32	20	17	31	29	30	32	27	27	chr1:99849999-99850280	AGL	FRRS1	-84.206	SLC35A3	119.509	-0.311414	0.337612	-0.227033	0.491544	-0.526641	0.134408	-0.269733	0.433404	30.75	24.75	26.25	35	24.25	29
1109	chr1	99969788	99970030	243	*	chr1:99969788-99970030	15	15	16	13	19	14	16	13	9	12	19	17	15	15	12	12	10	14	15	17	23	9	17	chr1:99969788-99970030	SLC35A3	AGL	-119.704	MFSD14A	68.203	0.0708923	0.883743	-0.0492522	0.921674	-0.133679	0.819751	0.233994	0.667341	14.75	15.5	14.25	14	12.75	16.5
1110	chr1	99970385	99970656	272	*	chr1:99970385-99970656	17	8	7	6	9	7	7	9	8	7	8	9	10	10	6	9	10	7	8	14	9	6	8	chr1:99970385-99970656	NA	SLC35A3	-0.596	MFSD14A	67.577	-0.243678	0.694623	-0.24376	0.685373	-0.0276196	0.971156	0.092085	0.899527	9.5	8	8	8.66667	8.5	9.25
1111	chr1	100037981	100038167	187	*	chr1:100037981-100038167	54	55	56	57	43	50	45	45	41	43	43	33	51	56	44	30	30	36	43	36	45	31	34	chr1:100037981-100038167	NA	SLC35A3	-68.192	MFSD14A	0.066	-0.277803	0.25681	-0.470816	0.0530396	-0.532548	0.0653513	-0.461372	0.114277	55.5	45.75	40	50.3333	34.75	36.5
1112	chr1	100038781	100039023	243	*	chr1:100038781-100039023	34	28	23	16	33	26	25	36	47	52	44	44	41	36	27	35	30	23	31	35	29	34	41	chr1:100038781-100039023	NA	MFSD14A	-0.548	SASS6	94.072	0.247041	0.501784	0.884031	0.00191091	-0.219632	0.56181	0.00344349	0.993366	25.25	30	46.75	34.6667	29.75	34.75
1113	chr1	100132852	100133165	314	*	chr1:100132852-100133165	48	52	54	51	44	34	55	42	52	43	41	38	48	47	52	47	35	58	50	44	42	50	50	chr1:100132852-100133165	TRMT13	MFSD14A	-94.619	LRRC39	45.108	-0.227392	0.407874	-0.235686	0.36996	-0.0447026	0.904627	-0.0752399	0.816102	51.25	43.75	43.5	49	47.5	46.5
1114	chr1	100230845	100231067	223	*	chr1:100230845-100231067	0	0	0	0	14	8	9	6	28	24	15	24	1	1	0	9	7	5	2	3	1	3	4	chr1:100230845-100231067	NA	LRRC39	-52.572	DBT	18.786	5.12638	2.59264e-06	6.38184	1.18872e-09	2.87614	0.0158606	1.80301	0.185581	0	9.25	22.75	0.666667	5.75	2.75
1115	chr1	100249806	100250021	216	*	chr1:100249806-100250021	45	48	52	51	45	42	50	49	56	50	47	42	58	61	58	51	57	56	49	66	58	51	56	chr1:100249806-100250021	DBT	LRRC39	-71.533	RTCA	16.137	-0.0752882	0.795817	-0.00735377	0.981172	-0.147547	0.608721	-0.0307844	0.920378	49	46.5	48.75	59	53.25	57.75
1116	chr1	100266125	100266273	149	*	chr1:100266125-100266273	19	24	21	21	20	15	23	18	12	15	14	13	27	29	26	19	15	22	20	17	20	15	12	chr1:100266125-100266273	RTCA-AS1	DBT	-16.272	MIR553	14.968	-0.160288	0.693525	-0.649113	0.0822887	-0.52167	0.161892	-0.765867	0.0447494	21.25	19	13.5	27.3333	19	16
1117	chr1	100351372	100351816	445	*	chr1:100351372-100351816	83	64	83	61	45	34	33	33	33	37	36	29	62	62	60	35	35	34	32	38	35	24	37	chr1:100351372-100351816	NA	CDC14A	-6.357	GPR88	186.356	-1.00103	2.12372e-05	-1.1038	3.5757e-06	-0.848535	0.000625321	-0.868484	0.00116297	72.75	36.25	33.75	61.3333	34	33.5
1118	chr1	100352226	100352498	273	*	chr1:100352226-100352498	41	44	42	39	31	32	25	28	47	35	50	39	35	37	33	19	20	23	22	42	39	42	27	chr1:100352226-100352498	NA	CDC14A	-7.211	GPR88	185.674	-0.514728	0.0573939	0.0426416	0.891752	-0.733419	0.0233256	0.098977	0.791858	41.5	29	42.75	35	21	37.5
1119	chr1	100377678	100377980	303	*	chr1:100377678-100377980	0	1	0	1	15	9	10	6	7	9	9	11	0	2	1	17	19	15	15	8	11	11	11	chr1:100377678-100377980	NA	CDC14A	-32.663	GPR88	160.192	3.95745	8.92132e-05	3.8291	0.000195721	3.86534	1.5247e-05	3.14389	0.00081936	0.5	10	9	1	16.5	10.25
1120	chr1	100391813	100391974	162	*	chr1:100391813-100391974	2	8	8	9	1	6	6	1	4	4	5	4	14	11	9	2	1	4	5	2	1	0	1	chr1:100391813-100391974	NA	CDC14A	-46.798	GPR88	146.198	-0.915893	0.230537	-0.650276	0.347007	-1.87516	0.00517444	-3.30641	0.000191326	6.75	3.5	4.25	11.3333	3	1
1121	chr1	100400441	100400677	237	*	chr1:100400441-100400677	19	22	10	15	2	1	3	5	4	6	4	6	22	23	19	4	2	6	8	7	11	5	5	chr1:100400441-100400677	NA	CDC14A	-55.426	GPR88	137.495	-2.52151	1.34811e-05	-1.69401	0.000688896	-2.06585	4.14387e-05	-1.58369	0.000912509	16.5	2.75	5	21.3333	5	7
1122	chr1	100440262	100440409	148	*	chr1:100440262-100440409	21	34	23	27	18	27	25	21	22	15	17	26	33	33	28	19	10	15	18	9	14	8	18	chr1:100440262-100440409	NA	CDC14A	-95.247	GPR88	97.763	-0.205086	0.587012	-0.389521	0.283215	-1.0091	0.00500738	-1.34128	0.000633795	26.25	22.75	20	31.3333	15.5	12.25
1123	chr1	100445620	100446023	404	*	chr1:100445620-100446023	25	26	29	23	4	7	3	6	2	4	9	5	24	30	27	3	3	0	3	2	4	3	3	chr1:100445620-100446023	NA	CDC14A	-100.605	GPR88	92.149	-2.33188	9.00712e-08	-2.33158	2.01277e-07	-3.51541	8.10277e-09	-3.10204	2.90864e-08	25.75	5	5	27	2.25	3
1124	chr1	100449584	100449832	249	*	chr1:100449584-100449832	0	1	2	1	29	30	32	26	38	45	41	50	1	0	0	11	12	7	4	7	5	8	8	chr1:100449584-100449832	NA	CDC14A	-104.569	GPR88	88.34	4.65928	3.17427e-10	5.223	8.30877e-13	4.15778	0.00128181	3.78332	0.00318	1	29.25	43.5	0.333333	8.5	7
1125	chr1	100452710	100452883	174	*	chr1:100452710-100452883	24	29	30	25	11	12	12	13	8	12	22	20	23	22	18	11	9	5	7	9	5	15	11	chr1:100452710-100452883	NA	CDC14A	-107.695	GPR88	85.289	-1.16046	0.000698658	-0.794032	0.0313969	-1.37835	0.00227482	-1.05619	0.023034	27	12	15.5	21	8	10
1126	chr1	100459626	100459770	145	*	chr1:100459626-100459770	3	6	5	8	9	8	12	11	17	15	17	17	5	8	3	4	8	6	6	7	11	9	11	chr1:100459626-100459770	NA	CDC14A	-114.611	GPR88	78.402	0.846546	0.128972	1.56153	0.000984163	0.166232	0.854909	0.812465	0.224155	5.5	10	16.5	5.33333	6	9.5
1127	chr1	100463852	100464023	172	*	chr1:100463852-100464023	4	4	3	5	12	11	11	8	8	5	11	12	5	6	5	9	16	9	18	7	6	7	6	chr1:100463852-100464023	NA	CDC14A	-118.837	GPR88	74.149	1.36316	0.0155622	1.14323	0.0622493	1.26463	0.0327869	0.277624	0.727954	4	10.5	9	5.33333	13	6.5
1128	chr1	100896028	100896192	165	*	chr1:100896028-100896192	83	66	87	67	27	37	33	30	25	26	15	23	62	75	58	28	30	28	31	22	29	25	38	chr1:100896028-100896192	SLC30A7	EXTL2	-0.849	DPH5	129.614	-1.2496	8.55225e-08	-1.75916	1.62331e-11	-1.1481	8.74393e-06	-1.18325	2.63559e-05	75.75	31.75	22.25	65	29.25	28.5
1129	chr1	100896757	100896909	153	*	chr1:100896757-100896909	35	47	32	34	27	27	34	26	34	30	38	43	44	43	32	34	31	29	27	27	25	34	36	chr1:100896757-100896909	NA	SLC30A7	-0.681	DPH5	128.897	-0.374633	0.215593	-0.029405	0.931668	-0.389384	0.228358	-0.376884	0.258882	37	28.5	36.25	39.6667	30.25	30.5
1130	chr1	100927369	100927668	300	*	chr1:100927369-100927668	14	11	11	8	6	4	5	8	7	4	7	6	23	25	17	10	2	16	17	10	8	9	6	chr1:100927369-100927668	NA	SLC30A7	-31.293	DPH5	98.138	-0.919641	0.0844793	-0.859922	0.105921	-0.934006	0.0773472	-1.37431	0.00261253	11	5.75	6	21.6667	11.25	8.25
1131	chr1	100949552	100949790	239	*	chr1:100949552-100949790	13	12	10	20	5	4	5	4	8	11	12	10	13	17	10	4	5	6	10	18	18	13	10	chr1:100949552-100949790	NA	SLC30A7	-53.476	DPH5	76.016	-1.58155	0.00233167	-0.418692	0.383658	-1.07744	0.0573073	0.143738	0.803716	13.75	4.5	10.25	13.3333	6.25	14.75
1132	chr1	101025779	101025934	156	*	chr1:101025779-101025934	13	13	21	18	15	19	21	17	16	9	20	16	13	14	20	16	11	14	15	11	13	10	11	chr1:101025779-101025934	LOC102606465	SLC30A7	-129.703	LOC101928370	210.594	0.146281	0.74523	-0.0907305	0.850169	-0.160868	0.772039	-0.471492	0.352734	16.25	18	15.25	15.6667	14	11.25
1133	chr1	101081626	101081795	170	*	chr1:101081626-101081795	6	3	2	4	9	4	11	12	21	22	27	21	2	3	1	10	8	8	9	27	29	29	31	chr1:101081626-101081795	NA	LOC102606465	-55.78	LOC101928370	154.733	1.23123	0.0509865	2.55692	2.07074e-07	2.06326	0.00928472	3.73619	2.31604e-08	3.75	9	22.75	2	8.75	29
1134	chr1	101112085	101112272	188	*	chr1:101112085-101112272	46	45	73	35	19	13	27	28	23	18	28	41	78	78	78	41	21	42	34	60	30	49	47	chr1:101112085-101112272	NA	LOC102606465	-86.239	LOC101928370	124.256	-1.18484	0.000279832	-0.849336	0.0106344	-1.17275	8.18121e-06	-0.743007	0.00457433	49.75	21.75	27.5	78	34.5	46.5
1135	chr1	101130130	101130331	202	*	chr1:101130130-101130331	0	1	1	1	9	1	8	10	7	2	10	3	10	7	3	15	10	13	12	13	11	9	10	chr1:101130130-101130331	NA	LOC102606465	-104.284	LOC101928370	106.197	2.98521	0.00249343	2.65989	0.0101699	0.893833	0.125487	0.674665	0.286241	0.75	7	5.5	6.66667	12.5	10.75
1136	chr1	101136867	101137053	187	*	chr1:101136867-101137053	1	1	1	0	8	8	9	15	7	11	8	6	2	3	2	6	11	9	8	6	4	7	4	chr1:101136867-101137053	NA	LOC102606465	-111.021	LOC101928370	99.475	3.49976	0.000100824	3.1968	0.000656121	1.8115	0.0192794	1.11528	0.219658	0.75	10	8	2.33333	8.5	5.25
1137	chr1	101153812	101154049	238	*	chr1:101153812-101154049	0	0	0	0	14	11	9	10	1	1	0	2	0	0	0	28	15	17	15	3	1	2	2	chr1:101153812-101154049	NA	LOC102606465	-127.966	LOC101928370	82.479	5.37236	5.34031e-07	1.95674	0.258314	6.11755	6.32476e-07	2.87065	0.0635884	0	11	1	0	18.75	2
1138	chr1	101168015	101168207	193	*	chr1:101168015-101168207	0	1	0	0	5	3	3	4	13	23	15	14	0	0	0	5	7	5	5	11	9	7	12	chr1:101168015-101168207	NA	LOC102606465	-142.169	LOC101928370	68.321	3.23907	0.00744682	5.26283	7.41869e-07	4.44153	0.000720818	5.07768	4.17633e-05	0.25	3.75	16.25	0	5.5	9.75
1139	chr1	101178654	101178982	329	*	chr1:101178654-101178982	0	1	1	1	46	31	39	43	48	39	46	53	1	1	1	40	51	40	43	32	16	35	33	chr1:101178654-101178982	NA	LOC102606465	-152.808	LOC101928370	57.546	5.4234	1.58007e-11	5.65377	1.82947e-12	5.22499	6.07925e-10	4.58753	9.69524e-08	0.75	39.75	46.5	1	43.5	29
1140	chr1	101179237	101179474	238	*	chr1:101179237-101179474	2	2	2	1	34	13	18	27	18	19	23	25	1	3	2	30	27	33	38	23	15	34	26	chr1:101179237-101179474	NA	LOC102606465	-153.391	LOC101928370	57.054	3.59787	3.02276e-08	3.49822	3.31472e-08	3.90512	5.13723e-09	3.48986	6.18126e-07	1.75	23	21.25	2	32	24.5
1141	chr1	101199295	101199611	317	*	chr1:101199295-101199611	0	0	1	0	19	8	16	15	35	35	44	39	0	0	0	6	4	5	3	38	28	52	34	chr1:101199295-101199611	NA	LOC102606465	-173.449	LOC101928370	36.917	5.08628	1.77798e-06	6.42774	4.74028e-10	4.15876	0.00208255	6.89186	5.9116e-09	0.25	14.5	38.25	0	4.5	38
1142	chr1	101235535	101235856	322	*	chr1:101235535-101235856	3	6	11	7	27	23	27	23	27	36	28	21	10	6	4	31	21	31	33	29	29	34	32	chr1:101235535-101235856	NA	LOC102606465	-209.689	LOC101928370	0.672	1.86622	5.06607e-06	2.02772	1.26028e-06	2.09823	4.50081e-06	2.18682	1.25792e-06	6.75	25	28	6.66667	29	31
1143	chr1	101236393	101236948	556	*	chr1:101236393-101236948	22	25	39	26	27	18	24	34	24	28	23	28	28	25	19	34	17	30	37	26	21	39	15	chr1:101236393-101236948	S1PR1	LOC102606465	-210.547	LINC01307	86.889	-0.120026	0.766846	-0.120115	0.746152	0.295832	0.488775	0.0725333	0.887806	28	25.75	25.75	24	29.5	25.25
1144	chr1	101284175	101284314	140	*	chr1:101284175-101284314	4	3	3	1	16	11	10	8	1	2	2	1	5	7	5	15	20	15	12	7	4	1	3	chr1:101284175-101284314	NA	S1PR1	-47.426	LINC01307	39.523	1.97848	0.00128973	-0.821664	0.437701	1.43152	0.00765488	-0.572876	0.517663	2.75	11.25	1.5	5.66667	15.5	3.75
1145	chr1	101288550	101288734	185	*	chr1:101288550-101288734	8	7	7	4	6	4	3	9	7	11	9	5	9	10	6	3	6	5	6	6	8	4	9	chr1:101288550-101288734	NA	S1PR1	-51.801	LINC01307	35.103	-0.235453	0.746961	0.293938	0.640097	-0.723217	0.299957	-0.297017	0.683534	6.5	5.5	8	8.33333	5	6.75
1146	chr1	101290964	101291212	249	*	chr1:101290964-101291212	1	1	1	0	34	34	40	29	22	16	28	28	0	1	0	14	15	12	19	9	9	10	13	chr1:101290964-101291212	NA	S1PR1	-54.215	LINC01307	32.625	5.21776	1.143e-10	4.70009	2.03414e-08	4.93962	5.95778e-05	4.29596	0.000500535	0.75	34.25	23.5	0.333333	15	10.25
1147	chr1	101309413	101309786	374	*	chr1:101309413-101309786	63	50	63	37	8	8	7	12	8	8	12	11	79	71	50	10	13	17	16	25	20	26	23	chr1:101309413-101309786	NA	S1PR1	-72.664	LINC01307	14.051	-2.5819	2.22204e-13	-2.42914	1.88081e-12	-2.23918	7.2197e-12	-1.49579	2.92114e-07	53.25	8.75	9.75	66.6667	14	23.5
1148	chr1	101357525	101357670	146	*	chr1:101357525-101357670	3	8	6	4	6	8	6	2	10	10	8	6	5	10	7	6	8	7	4	13	11	6	10	chr1:101357525-101357670	NA	LINC01307	-33.688	DNAJA1P5	514.342	0.0653568	0.938391	0.681042	0.261042	-0.226441	0.77712	0.438123	0.506123	5.25	5.5	8.5	7.33333	6.25	10
1149	chr1	101371287	101371464	178	*	chr1:101371287-101371464	1	4	0	4	6	22	6	13	12	24	9	27	1	0	0	14	17	12	25	28	39	24	50	chr1:101371287-101371464	NA	LINC01307	-47.45	DNAJA1P5	500.548	2.29715	0.0013833	2.91007	8.22785e-06	5.10364	3.36369e-05	5.93425	1.78013e-07	2.25	11.75	18	0.333333	17	35.25
1150	chr1	101452030	101452256	227	*	chr1:101452030-101452256	1	1	1	0	16	15	10	14	6	8	10	6	0	1	0	16	24	19	18	11	5	11	9	chr1:101452030-101452256	NA	LINC01307	-128.193	DNAJA1P5	419.756	3.94673	4.7407e-06	3.10697	0.00103953	5.27764	1.47677e-05	4.1158	0.00105751	0.75	13.75	7.5	0.333333	19.25	9
1151	chr1	103162423	103162685	263	*	chr1:103162423-103162685	0	0	0	0	6	4	1	4	21	15	17	14	0	0	0	2	0	1	0	1	0	4	2	chr1:103162423-103162685	NA	COL11A1	-53.927	LOC101928436	362.798	3.85341	0.00168036	5.96784	1.65816e-08	1.55143	0.506272	2.61498	0.119584	0	3.75	16.75	0	0.75	1.75
1152	chr1	103525582	103526180	599	*	chr1:103525582-103526180	19	20	38	17	9	22	18	17	4	14	15	23	17	19	19	16	17	22	22	16	15	16	13	chr1:103525582-103526180	RNPC3	LOC101928436	-0.099	AMY2B	28.464	-0.505016	0.237114	-0.737616	0.116571	0.0699097	0.894975	-0.286516	0.541901	23.5	16.5	14	18.3333	19.25	15
1153	chr1	103529883	103530053	171	*	chr1:103529883-103530053	0	3	0	1	18	18	18	20	14	15	18	20	0	1	1	14	13	10	12	7	5	10	13	chr1:103529883-103530053	NA	RNPC3	-3.927	AMY2B	24.591	4.01571	1.60591e-07	3.88035	7.42541e-07	3.93755	0.000167546	3.38721	0.00176169	1	18.5	16.75	0.666667	12.25	8.75
1154	chr1	107056571	107056727	157	*	chr1:107056571-107056727	12	10	8	9	11	11	9	11	11	9	14	8	12	11	12	17	10	18	15	13	14	13	11	chr1:107056571-107056727	PRMT6	LOC101928476	-1437.64	NTNG1	83.191	0.105504	0.853823	0.105479	0.850797	0.359074	0.500971	0.126345	0.831366	9.75	10.5	10.5	11.6667	15	12.75
1155	chr1	107623097	107623248	152	*	chr1:107623097-107623248	1	1	0	0	4	4	3	2	5	8	4	5	0	0	0	8	9	6	7	14	14	15	7	chr1:107623097-107623248	NA	NTNG1	-483.179	MIR7852	273.975	2.41687	0.0451204	3.14664	0.00446398	4.87113	0.000133504	5.40837	1.03004e-05	0.5	3.25	5.5	0	7.5	12.5
1156	chr1	107786542	107786789	248	*	chr1:107786542-107786789	26	16	14	13	1	1	2	3	2	6	7	4	23	20	11	2	1	1	3	2	2	2	3	chr1:107786542-107786789	NA	NTNG1	-646.624	MIR7852	110.434	-3.19446	1.10352e-06	-1.82822	0.000335825	-3.27298	4.13192e-06	-2.90829	1.27995e-05	17.25	1.75	4.75	18	1.75	2.25
1157	chr1	107935506	107935716	211	*	chr1:107935506-107935716	1	1	2	2	27	34	19	26	28	29	22	23	0	0	0	25	22	21	16	23	21	22	23	chr1:107935506-107935716	NA	MIR7852	-38.283	VAV3-AS1	28.727	4.00718	9.85458e-10	3.95954	1.59948e-09	6.2778	2.52683e-07	6.19167	2.05841e-07	1.5	26.5	25.5	0	21	22.25
1158	chr1	107963603	107963969	367	*	chr1:107963603-107963969	8	7	5	6	19	12	18	16	12	11	10	15	9	5	7	28	28	25	23	13	17	9	9	chr1:107963603-107963969	NA	MIR7852	-66.38	VAV3-AS1	0.474	1.30361	0.00399328	0.871067	0.0852067	1.87389	2.52919e-05	0.762232	0.203134	6.5	16.25	12	7	26	12
1159	chr1	108200255	108200441	187	*	chr1:108200255-108200441	1	13	4	11	8	20	22	16	9	18	10	11	6	12	8	13	15	13	13	16	17	10	12	chr1:108200255-108200441	SLC25A24	VAV3	-235.332	NBPF4	43.64	1.16271	0.0378857	0.712217	0.237967	0.632006	0.244174	0.654772	0.238769	7.25	16.5	12	8.66667	13.5	13.75
1160	chr1	108559864	108560052	189	*	chr1:108559864-108560052	29	31	23	29	20	22	22	23	17	32	28	30	31	25	24	23	24	21	30	30	25	26	34	chr1:108559864-108560052	NA	NBPF6	-109.582	FAM102B	0.297	-0.362221	0.27582	-0.0654882	0.863707	-0.121608	0.78017	0.107785	0.794357	28	21.75	26.75	26.6667	24.5	28.75
1161	chr1	108591065	108591206	142	*	chr1:108591065-108591206	16	15	37	14	14	14	16	14	10	15	24	20	6	2	8	11	7	11	17	9	5	14	12	chr1:108591065-108591206	NA	FAM102B	-30.716	HENMT1	70.32	-0.494062	0.270681	-0.246172	0.615642	1.08864	0.0896304	0.882659	0.20307	20.5	14.5	17.25	5.33333	11.5	10
1162	chr1	108646755	108647081	327	*	chr1:108646755-108647081	38	30	42	22	11	14	26	15	14	18	30	28	14	18	18	6	3	6	6	10	10	9	5	chr1:108646755-108647081	NA	FAM102B	-86.406	HENMT1	14.445	-0.991521	0.00542273	-0.548446	0.125912	-1.64419	0.00156315	-0.957028	0.0549395	33	16.5	22.5	16.6667	5.25	8.5
1163	chr1	108660893	108661479	587	*	chr1:108660893-108661479	25	27	23	21	26	22	27	24	22	16	24	21	30	27	19	20	22	26	24	22	18	21	21	chr1:108660893-108661479	NA	FAM102B	-100.544	HENMT1	0.047	0.0441258	0.912418	-0.208535	0.574143	-0.138613	0.756191	-0.30292	0.460768	24	24.75	20.75	25.3333	23	20.5
1164	chr1	108692212	108692554	343	*	chr1:108692212-108692554	48	36	43	38	41	36	36	33	30	32	30	29	38	43	45	37	39	37	40	29	35	35	26	chr1:108692212-108692554	PRPF38B	HENMT1	-30.686	FNDC7	20.38	-0.175749	0.557816	-0.445453	0.109124	-0.134467	0.692921	-0.424246	0.174594	41.25	36.5	30.25	42	38.25	31.25
1165	chr1	108692589	108693014	426	*	chr1:108692589-108693014	55	69	51	46	23	19	25	27	19	18	25	22	68	70	55	26	23	16	30	19	18	21	20	chr1:108692589-108693014	NA	PRPF38B	-0.279	FNDC7	19.92	-1.22715	3.48992e-06	-1.38837	4.44264e-07	-1.43169	5.40235e-07	-1.71244	3.38297e-09	55.25	23.5	21	64.3333	23.75	19.5
1166	chr1	108703481	108703736	256	*	chr1:108703481-108703736	12	14	17	11	4	6	2	4	7	14	13	12	11	12	9	6	5	7	4	9	10	6	10	chr1:108703481-108703736	NA	PRPF38B	-11.171	FNDC7	9.198	-1.72041	0.00120476	-0.228687	0.64204	-0.940684	0.120936	-0.280749	0.656929	13.5	4	11.5	10.6667	5.5	8.75
1167	chr1	108746450	108746765	316	*	chr1:108746450-108746765	117	142	107	126	87	103	88	92	90	112	95	99	117	136	115	99	102	106	95	106	106	106	124	chr1:108746450-108746765	STXBP3	FNDC7	-33.516	SPATA42	110.452	-0.410218	0.0288877	-0.312464	0.110466	-0.287075	0.151462	-0.150363	0.485522	123	92.5	99	122.667	100.5	110.5
1168	chr1	108876886	108877070	185	*	chr1:108876886-108877070	26	25	16	26	23	23	22	20	23	26	27	24	21	14	22	20	16	24	20	28	28	24	18	chr1:108876886-108877070	GPSM2	AKNAD1	-18.644	CLCC1	86.429	-0.0791912	0.846147	0.104036	0.784965	0.073491	0.889768	0.363496	0.391166	23.25	22	25	19	20	24.5
1169	chr1	108956599	108957054	456	*	chr1:108956599-108957054	17	18	15	7	13	9	7	12	12	5	13	12	13	21	10	11	6	11	12	8	13	11	6	chr1:108956599-108957054	NA	GPSM2	-79.618	CLCC1	6.445	-0.469206	0.341081	-0.434774	0.386304	-0.546239	0.321054	-0.61623	0.267898	14.25	10.25	10.5	14.6667	10	9.5
1170	chr1	108963227	108963552	326	*	chr1:108963227-108963552	45	48	46	42	27	32	31	30	30	33	24	36	39	38	30	25	24	24	29	36	46	39	37	chr1:108963227-108963552	CLCC1	GPSM2	-86.246	WDR47	78.676	-0.590431	0.022193	-0.554896	0.0390563	-0.481896	0.144547	0.146505	0.675131	45.25	30	30.75	35.6667	25.5	39.5
1171	chr1	109041960	109042213	254	*	chr1:109041960-109042213	62	62	57	55	61	57	49	53	51	53	53	46	52	61	55	54	46	55	62	43	34	50	53	chr1:109041960-109042213	NA	CLCC1	-78.461	WDR47	0.015	-0.100972	0.704261	-0.216632	0.375588	-0.0456753	0.892863	-0.314118	0.277926	59	55	50.75	56	54.25	45
1172	chr1	109075962	109076120	159	*	chr1:109075962-109076120	14	19	23	27	22	22	18	20	25	25	23	22	14	16	19	24	20	22	18	24	30	26	26	chr1:109075962-109076120	TAF13	WDR47	-33.734	TMEM167B	14.621	-0.017356	0.969321	0.193463	0.612826	0.360058	0.414824	0.692132	0.0719384	20.75	20.5	23.75	16.3333	21	26.5
1173	chr1	109090591	109090965	375	*	chr1:109090591-109090965	35	36	40	28	29	32	28	28	21	22	30	26	28	43	35	33	30	27	39	24	29	32	28	chr1:109090591-109090965	TMEM167B	TAF13	-14.589	SCARNA2	9.228	-0.247349	0.428232	-0.486919	0.112112	-0.131143	0.73888	-0.32075	0.36367	34.75	29.25	24.75	35.3333	32.25	28.25
1174	chr1	109100008	109100275	268	*	chr1:109100008-109100275	68	73	77	61	52	48	51	60	51	50	51	42	78	69	67	61	59	59	56	57	47	57	48	chr1:109100008-109100275	SCARNA2	TMEM167B	-9.267	C1orf194	13.582	-0.401795	0.072928	-0.522577	0.0202144	-0.279331	0.256421	-0.447584	0.0665419	69.75	52.75	48.5	71.3333	58.75	52.25
1175	chr1	109113962	109114155	194	*	chr1:109113962-109114155	38	67	38	50	21	17	30	24	18	19	13	11	50	53	60	12	16	21	18	13	18	11	9	chr1:109113962-109114155	KIAA1324	C1orf194	-0.105	SARS	99.738	-1.06214	0.000437848	-1.64974	3.60226e-07	-1.68951	4.08951e-08	-2.07528	8.42711e-10	48.25	23	15.25	54.3333	16.75	12.75
1176	chr1	109201302	109201475	174	*	chr1:109201302-109201475	2	1	1	0	18	16	10	9	3	2	3	2	0	0	0	16	10	15	14	2	5	2	3	chr1:109201302-109201475	NA	KIAA1324	-87.339	SARS	12.418	3.54183	1.02043e-05	1.22057	0.286071	5.70169	3.78359e-06	3.43951	0.0162731	1	13.25	2.5	0	13.75	3
1177	chr1	109213775	109213936	162	*	chr1:109213775-109213936	13	11	16	19	19	22	19	20	25	21	23	18	21	22	22	20	17	17	21	18	33	17	21	chr1:109213775-109213936	SARS	KIAA1324	-99.812	CELSR2	36.083	0.435578	0.267506	0.555697	0.142323	-0.207285	0.644983	0.0379763	0.939803	14.75	20	21.75	21.6667	18.75	22.25
1178	chr1	109214153	109214415	263	*	chr1:109214153-109214415	14	6	13	6	12	9	6	10	10	6	7	8	7	7	10	11	8	9	7	4	6	6	5	chr1:109214153-109214415	NA	SARS	-0.26	CELSR2	35.604	-0.0747392	0.907385	-0.325666	0.579217	0.127421	0.864835	-0.592299	0.40285	9.75	9.25	7.75	8	8.75	5.25
1179	chr1	109249398	109249578	181	*	chr1:109249398-109249578	3	7	4	8	6	4	3	6	11	9	10	10	10	7	7	8	6	5	6	11	10	6	9	chr1:109249398-109249578	NA	SARS	-35.505	CELSR2	0.441	-0.205917	0.794981	0.846782	0.129979	-0.350177	0.631254	0.166513	0.814337	5.5	4.75	10	8	6.25	9
1180	chr1	109283190	109283487	298	*	chr1:109283190-109283487	26	28	38	25	24	22	31	21	19	27	26	27	17	25	34	21	27	28	24	24	32	29	22	chr1:109283190-109283487	NA	PSRC1	-0.022	MYBPHL	23.554	-0.254088	0.470226	-0.239569	0.489052	-0.0189951	0.969616	0.0778626	0.867579	29.25	24.5	24.75	25.3333	25	26.75
1181	chr1	109426382	109426728	347	*	chr1:109426382-109426728	101	98	93	102	90	111	94	98	84	89	96	94	106	106	111	104	120	114	95	87	95	89	93	chr1:109426382-109426728	PSMA5	SORT1	-28.437	SYPL2	39.75	-0.00365854	0.990998	-0.117977	0.573955	0.00778201	0.977097	-0.242083	0.24121	98.5	98.25	90.75	107.667	108.25	91
1182	chr1	109483739	109484238	500	*	chr1:109483739-109484238	22	34	25	34	29	32	31	27	22	37	38	19	34	42	41	32	24	32	28	28	25	41	28	chr1:109483739-109484238	ATXN7L2	SYPL2	-17.261	CYB561D1	9.798	0.0490552	0.89668	0.0124052	0.976425	-0.425647	0.184567	-0.352529	0.301201	28.75	29.75	29	39	29	30.5
1183	chr1	109493990	109494309	320	*	chr1:109493990-109494309	46	32	44	34	29	26	13	22	38	19	28	28	31	28	25	18	24	20	18	20	21	24	29	chr1:109493990-109494309	CYB561D1	ATXN7L2	-10.051	AMIGO1	15.405	-0.788507	0.0114112	-0.462613	0.139843	-0.482736	0.193932	-0.250929	0.523122	39	22.5	28.25	28	20	23.5
1184	chr1	109502407	109502767	361	*	chr1:109502407-109502767	31	21	16	16	5	4	6	5	3	4	0	1	34	31	25	7	5	6	6	3	5	5	4	chr1:109502407-109502767	NA	CYB561D1	-8.371	AMIGO1	6.947	-2.03768	1.35315e-05	-3.29679	1.52781e-07	-2.29868	2.06367e-07	-2.77183	2.73127e-08	21	5	2	30	6	4.25
1185	chr1	109548474	109548685	212	*	chr1:109548474-109548685	51	59	59	58	39	29	30	34	29	34	35	46	52	64	52	29	31	28	31	36	33	36	41	chr1:109548474-109548685	GNAI3	GPR61	-8.602	MIR197	50.208	-0.779102	0.00111982	-0.654045	0.00893383	-0.909346	0.000607969	-0.614787	0.0228326	56.75	33	36	56	29.75	36.5
1186	chr1	109620911	109621125	215	*	chr1:109620911-109621125	48	72	63	67	45	48	37	44	63	59	47	48	78	69	58	41	47	36	42	44	47	39	48	chr1:109620911-109621125	NA	AMPD2	-1.098	GSTM4	34.951	-0.520907	0.0314711	-0.203514	0.440473	-0.717328	0.00392712	-0.616368	0.0143552	62.5	43.5	54.25	68.3333	41.5	44.5
1187	chr1	109643434	109643684	251	*	chr1:109643434-109643684	5	9	5	7	5	6	9	10	9	15	11	13	13	13	9	10	8	7	7	17	15	13	16	chr1:109643434-109643684	NA	AMPD2	-23.621	GSTM4	12.392	0.202421	0.765374	0.870761	0.0891007	-0.537482	0.357032	0.38141	0.459729	6.5	7.5	12	11.6667	8	15.25
1188	chr1	109667922	109668115	194	*	chr1:109667922-109668115	14	17	14	8	22	20	23	9	33	27	23	13	36	34	33	36	32	28	20	41	44	32	30	chr1:109667922-109668115	GSTM2	GSTM4	-11.846	GSTM1	19.681	0.476209	0.291309	0.848488	0.0360158	-0.242418	0.517565	0.097583	0.795177	13.25	18.5	24	34.3333	29	36.75
1189	chr1	109740243	109740438	196	*	chr1:109740243-109740438	36	23	32	18	17	14	13	13	27	17	20	19	37	26	22	22	14	15	9	28	23	14	18	chr1:109740243-109740438	NA	GSTM5	-28.001	GSTM3	0.6	-0.927355	0.00982894	-0.390257	0.290171	-0.910511	0.0256673	-0.445353	0.281862	27.25	14.25	20.75	28.3333	15	20.75
1190	chr1	109790835	109791033	199	*	chr1:109790835-109791033	4	7	7	9	22	19	23	31	43	40	38	37	10	4	6	14	13	18	24	41	47	26	29	chr1:109790835-109791033	NA	EPS8L3	-26.813	CSF1	119.578	1.79262	1.54046e-05	2.52357	2.62544e-11	1.35348	0.00992146	2.38739	2.97697e-07	6.75	23.75	39.5	6.66667	17.25	35.75
1191	chr1	109802286	109802645	360	*	chr1:109802286-109802645	20	19	25	12	27	18	20	28	27	28	18	30	13	14	14	11	5	12	15	22	17	12	14	chr1:109802286-109802645	NA	EPS8L3	-38.264	CSF1	107.966	0.288936	0.468398	0.435285	0.238347	-0.342503	0.555075	0.246745	0.63829	19	23.25	25.75	13.6667	10.75	16.25
1192	chr1	109890290	109890580	291	*	chr1:109890290-109890580	3	1	0	1	43	52	50	46	6	5	8	4	0	0	0	19	25	20	23	1	2	1	1	chr1:109890290-109890580	NA	EPS8L3	-126.268	CSF1	20.031	5.0729	2.38168e-14	2.08787	0.0184893	6.32698	1.9403e-07	2.21167	0.201446	1.25	47.75	5.75	0	21.75	1.25
1193	chr1	109906313	109906430	118	*	chr1:109906313-109906430	10	7	9	4	21	19	25	28	28	39	31	27	5	6	7	29	23	21	31	23	22	14	22	chr1:109906313-109906430	NA	EPS8L3	-142.291	CSF1	4.181	1.61326	6.85144e-05	2.03738	1.65409e-07	2.09138	8.83501e-06	1.72514	0.00066269	7.5	23.25	31.25	6	26	20.25
1194	chr1	109984571	109984813	243	*	chr1:109984571-109984813	75	87	67	90	66	75	99	75	66	75	90	78	90	88	91	78	71	69	70	73	83	72	87	chr1:109984571-109984813	AHCYL1	CSF1	-73.96	STRIP1	46.764	-0.0181489	0.950427	-0.045821	0.859246	-0.315952	0.148315	-0.186792	0.424178	79.75	78.75	77.25	89.6667	72	78.75
1195	chr1	110034414	110034653	240	*	chr1:110034414-110034653	18	43	25	39	36	31	34	34	28	36	32	29	39	41	40	36	37	35	39	31	28	34	31	chr1:110034414-110034653	NA	STRIP1	-2.837	ALX3	36.047	0.110325	0.777445	2.06048e-15	1	-0.121826	0.726136	-0.3658	0.244548	31.25	33.75	31.25	40	36.75	31
1196	chr1	110119016	110119313	298	*	chr1:110119016-110119313	1	0	1	0	3	4	2	2	0	1	0	0	0	0	0	11	16	12	7	1	1	1	1	chr1:110119016-110119313	NA	UBL4B	-6.576	SLC6A17	31.197	2.18833	0.0810353	-0.544973	0.792063	5.45204	1.25182e-05	1.90842	0.297521	0.5	2.75	0.25	0	11.5	1
1197	chr1	110197039	110197177	139	*	chr1:110197039-110197177	1	4	3	4	6	6	6	7	3	8	9	9	6	6	4	4	6	7	8	7	7	10	9	chr1:110197039-110197177	NA	SLC6A17	-46.529	KCNC4-AS1	12.81	1.02691	0.148937	1.23488	0.0790459	0.224108	0.79352	0.613613	0.380802	3	6.25	7.25	5.33333	6.25	8.25
1198	chr1	110210060	110210256	197	*	chr1:110210060-110210256	23	48	19	53	29	39	30	44	37	41	28	41	43	43	41	30	29	33	36	27	30	52	39	chr1:110210060-110210256	NA	KCNC4-AS1	-0.073	KCNC4	0.458	-0.0100398	0.98488	0.0394932	0.928453	-0.402227	0.184436	-0.193116	0.5936	35.75	35.5	36.75	42.3333	32	37
1199	chr1	110236365	110236574	210	*	chr1:110236365-110236574	0	1	1	0	18	21	18	14	22	18	8	16	0	0	0	36	36	31	23	9	11	7	7	chr1:110236365-110236574	NA	KCNC4	-25.651	LOC440600	102.597	4.7527	5.80738e-07	4.61349	2.53391e-06	6.82499	1.63952e-08	4.89162	9.17797e-05	0.5	17.75	16	0	31.5	8.5
1200	chr1	110338529	110339446	918	*	chr1:110338529-110339446	362	275	452	262	289	266	263	274	207	176	226	241	276	289	294	300	305	277	301	185	188	235	224	chr1:110338529-110339446	RBM15	KCNC4	-127.815	SLC16A4	51.636	-0.306232	0.155573	-0.666529	0.00180297	0.0466408	0.796535	-0.460376	0.00379639	337.75	273	212.5	286.333	295.75	208
1201	chr1	110370963	110371092	130	*	chr1:110370963-110371092	0	0	0	0	13	10	12	6	14	7	15	19	0	0	0	11	12	5	11	3	3	6	8	chr1:110370963-110371092	NA	RBM15	-31.64	SLC16A4	19.99	5.26988	1.08763e-06	5.68672	1.28988e-07	5.22456	3.38755e-05	4.14727	0.00183773	0	10.25	13.75	0	9.75	5
1202	chr1	110407629	110407818	190	*	chr1:110407629-110407818	19	15	16	19	29	22	30	24	20	32	24	27	19	21	16	22	27	29	21	31	28	27	28	chr1:110407629-110407818	LAMTOR5-AS1	SLC16A4	-16.547	LAMTOR5	0.106	0.601488	0.0762072	0.573849	0.10084	0.404454	0.318604	0.605745	0.099925	17.25	26.25	25.75	18.6667	24.75	28.5
1203	chr1	110619454	110620085	632	*	chr1:110619454-110620085	34	21	28	28	13	13	8	9	12	15	16	19	24	27	25	7	6	10	7	13	15	15	18	chr1:110619454-110620085	NA	KCNA10	-100.279	KCNA2	11.389	-1.35575	0.000162804	-0.833981	0.0158556	-1.73975	4.5957e-05	-0.725673	0.0626758	27.75	10.75	15.5	25.3333	7.5	15.25
1204	chr1	110630941	110631641	701	*	chr1:110630941-110631641	48	38	53	37	34	26	34	37	42	59	45	52	33	32	28	17	19	34	25	58	57	49	45	chr1:110630941-110631641	KCNA2	KCNA10	-111.766	KCNA3	43.392	-0.424026	0.132876	0.16924	0.558801	-0.382161	0.327053	0.749427	0.00778847	44	32.75	49.5	31	23.75	52.25
1205	chr1	110672111	110672398	288	*	chr1:110672111-110672398	39	37	51	40	20	21	15	13	11	22	21	29	28	26	33	11	11	8	8	15	8	19	19	chr1:110672111-110672398	NA	KCNA2	-40.637	KCNA3	2.635	-1.26726	1.8269e-05	-1.00224	0.0013775	-1.59739	4.8371e-05	-0.918355	0.0200786	41.75	17.25	20.75	29	9.5	15.25
1206	chr1	110672736	110672981	246	*	chr1:110672736-110672981	12	13	8	16	13	2	11	14	8	15	15	16	16	19	12	8	13	9	7	14	8	16	11	chr1:110672736-110672981	NA	KCNA2	-41.262	KCNA3	2.052	-0.288114	0.62478	0.138567	0.787168	-0.752018	0.137817	-0.350184	0.508138	12.25	10	13.5	15.6667	9.25	12.25
1207	chr1	110872909	110873200	292	*	chr1:110872909-110873200	20	14	13	13	8	7	6	6	4	6	6	6	21	20	18	8	6	5	6	6	7	3	6	chr1:110872909-110873200	NA	CD53	-1.71	LRIF1	90.744	-1.13588	0.0139133	-1.42512	0.00351684	-1.63523	0.000549762	-1.80707	0.000356855	15	6.75	5.5	19.6667	6.25	5.5
1208	chr1	110875438	110875625	188	*	chr1:110875438-110875625	14	11	9	12	46	32	34	38	60	57	54	58	9	7	7	26	27	35	28	47	42	39	44	chr1:110875438-110875625	NA	CD53	-4.239	LRIF1	88.319	1.69202	2.59721e-07	2.30072	4.5991e-14	1.90149	8.27471e-06	2.45989	1.42084e-09	11.5	37.5	57.25	7.66667	29	43
1209	chr1	110880059	110880241	183	*	chr1:110880059-110880241	3	10	16	11	36	34	40	37	16	34	32	40	4	2	3	47	40	45	43	36	34	38	35	chr1:110880059-110880241	NA	CD53	-8.86	LRIF1	83.703	1.86052	1.84015e-07	1.58929	0.000192478	3.80319	7.82648e-12	3.49478	7.69553e-10	10	36.75	30.5	3	43.75	35.75
1210	chr1	110881066	110881220	155	*	chr1:110881066-110881220	14	16	16	15	29	25	25	25	30	25	31	29	12	8	8	27	35	31	25	20	21	37	44	chr1:110881066-110881220	NA	CD53	-9.867	LRIF1	82.724	0.764162	0.0226492	0.908451	0.00582373	1.64633	4.92148e-05	1.68461	0.000235807	15.25	26	28.75	9.33333	29.5	30.5
1211	chr1	110963857	110964215	359	*	chr1:110963857-110964215	212	205	167	196	124	136	128	130	138	149	135	143	208	227	211	128	130	121	121	157	133	124	121	chr1:110963857-110964215	LRIF1	CD53	-92.658	CEPT1	175.412	-0.589511	0.00017242	-0.464441	0.00431961	-0.783677	5.16198e-07	-0.685758	4.46916e-05	195	129.5	141.25	215.333	125	133.75
1212	chr1	111139778	111140532	755	*	chr1:111139778-111140532	31	26	35	26	30	22	26	30	27	24	24	26	28	30	27	21	11	24	28	28	22	24	26	chr1:111139778-111140532	DRAM2	CEPT1	-0.151	DENND2D	64.006	-0.127043	0.724523	-0.223191	0.504345	-0.429361	0.294252	-0.179349	0.649435	29.5	27	25.25	28.3333	21	25
1213	chr1	111203826	111204108	283	*	chr1:111203826-111204108	37	26	53	31	21	13	20	16	18	18	9	13	21	25	23	13	14	21	18	24	30	14	16	chr1:111203826-111204108	NA	DRAM2	-63.61	DENND2D	0.43	-1.06229	0.00141966	-1.33057	0.000162993	-0.475936	0.252752	-0.130001	0.789159	36.75	17.5	14.5	23	16.5	21
1214	chr1	111204453	111204655	203	*	chr1:111204453-111204655	16	20	21	23	16	14	14	20	7	12	11	6	16	16	14	14	10	13	14	14	15	9	11	chr1:111204453-111204655	DENND2D	DRAM2	-64.237	CHI3L2	23.004	-0.319308	0.424691	-1.13946	0.00582866	-0.263838	0.617471	-0.319771	0.53849	20	16	9	15.3333	12.75	12.25
1215	chr1	111216012	111216288	277	*	chr1:111216012-111216288	46	44	52	34	52	50	48	41	23	33	37	37	38	40	35	50	44	53	48	53	48	45	34	chr1:111216012-111216288	NA	DENND2D	-11.474	CHI3L2	11.371	0.117533	0.694547	-0.434953	0.134151	0.370888	0.196092	0.255338	0.427537	44	47.75	32.5	37.6667	48.75	45
1216	chr1	111219751	111220080	330	*	chr1:111219751-111220080	3	2	1	1	48	51	40	35	2	9	4	2	1	2	1	69	68	68	57	10	16	10	8	chr1:111219751-111220080	NA	DENND2D	-15.213	CHI3L2	7.579	4.50979	3.58607e-14	1.21443	0.193888	5.44607	2.0629e-13	2.88462	0.00084299	1.75	43.5	4.25	1.33333	65.5	11
1217	chr1	111221870	111222157	288	*	chr1:111221870-111222157	7	4	5	3	29	33	18	19	32	32	18	18	5	6	3	19	21	25	15	28	34	25	26	chr1:111221870-111222157	NA	DENND2D	-17.332	CHI3L2	5.502	2.34406	4.45399e-07	2.3587	6.21986e-07	2.06898	0.000103566	2.55201	5.43259e-07	4.75	24.75	25	4.66667	20	28.25
1218	chr1	111346512	111346635	124	*	chr1:111346512-111346635	32	27	33	22	12	17	14	11	8	16	10	7	35	43	43	18	21	18	13	14	14	10	15	chr1:111346512-111346635	PIFO	CHIA	-55.66	PGCP1	43.216	-1.06949	0.00167429	-1.46147	9.56497e-05	-1.19833	0.000199159	-1.59296	4.98786e-06	28.5	13.5	10.25	40.3333	17.5	13.25
1219	chr1	111406395	111406593	199	*	chr1:111406395-111406593	12	5	8	5	6	6	10	6	9	9	10	4	12	6	10	11	10	13	6	14	13	10	6	chr1:111406395-111406593	NA	PGCP1	-16.544	OVGP1	21.184	-0.0975929	0.889499	0.0913726	0.891734	0.0981952	0.89471	0.200087	0.765588	7.5	7	8	9.33333	10	10.75
1220	chr1	111441639	111441814	176	*	chr1:111441639-111441814	5	5	3	3	4	2	3	3	5	6	6	4	7	7	6	3	4	3	2	6	4	11	3	chr1:111441639-111441814	NA	OVGP1	-13.862	ATP5F1	7.307	-0.39998	0.650633	0.381522	0.612407	-1.12228	0.151475	-0.147658	0.86422	4	3	5.25	6.66667	3	6
1221	chr1	111449228	111449492	265	*	chr1:111449228-111449492	49	38	58	45	43	47	37	39	39	26	34	43	37	39	45	44	49	41	42	35	43	47	32	chr1:111449228-111449492	WDR77	ATP5F1	-0.107	C1orf162	24.377	-0.194024	0.502542	-0.41817	0.141309	0.125108	0.711715	-0.0390768	0.916645	47.5	41.5	35.5	40.3333	44	39.25
1222	chr1	111471031	111471295	265	*	chr1:111471031-111471295	36	29	30	23	6	7	6	7	3	7	8	5	27	25	20	6	7	7	7	2	10	4	4	chr1:111471031-111471295	NA	WDR77	-21.723	C1orf162	2.574	-2.1572	5.93952e-08	-2.32985	3.55629e-08	-1.81167	4.47944e-05	-2.22176	1.98246e-05	29.5	6.5	5.75	24	6.75	5
1223	chr1	111476835	111477145	311	*	chr1:111476835-111477145	19	11	8	5	5	6	4	4	4	6	9	7	11	12	11	7	11	6	9	10	16	14	13	chr1:111476835-111477145	NA	C1orf162	-2.966	ADORA3	26.976	-1.15235	0.0514831	-0.711973	0.222786	-0.452347	0.449936	0.222267	0.697101	10.75	4.75	6.5	11.3333	8.25	13.25
1224	chr1	111517586	111517769	184	*	chr1:111517586-111517769	2	3	2	2	11	19	10	9	12	8	8	11	3	2	3	10	14	11	11	22	21	16	17	chr1:111517586-111517769	NA	ADORA3	-13.465	TMIGD3	46.234	2.3727	0.000204753	2.0527	0.00209772	2.05845	0.00278939	2.75297	1.69167e-05	2.25	12.25	9.75	2.66667	11.5	19
1225	chr1	111592838	111593190	353	*	chr1:111592838-111593190	21	27	13	20	84	73	104	102	109	124	130	133	12	9	11	67	72	73	86	87	85	114	110	chr1:111592838-111593190	NA	TMIGD3	-28.835	LINC01160	15.128	2.15291	4.34243e-16	2.60323	2.42403e-26	2.78744	1.15533e-16	3.18905	8.63338e-22	20.25	90.75	124	10.6667	74.5	99
1226	chr1	111596600	111596752	153	*	chr1:111596600-111596752	4	12	7	4	7	4	16	10	3	4	7	5	10	10	6	6	5	6	7	3	4	2	5	chr1:111596600-111596752	NA	TMIGD3	-32.597	LINC01160	11.566	0.444695	0.502191	-0.494171	0.482705	-0.521746	0.445997	-1.2679	0.0774499	6.75	9.25	4.75	8.66667	6	3.5
1227	chr1	111600886	111601120	235	*	chr1:111600886-111601120	0	0	1	0	37	31	24	19	35	34	41	43	0	0	0	23	24	15	20	16	31	38	29	chr1:111600886-111601120	NA	TMIGD3	-36.883	LINC01160	7.198	5.96513	1.03048e-08	6.4276	4.75889e-10	6.24436	3.04433e-07	6.50504	5.24288e-08	0.25	27.75	38.25	0	20.5	28.5
1228	chr1	111604074	111604279	206	*	chr1:111604074-111604279	23	22	13	15	40	49	51	35	39	69	44	49	22	22	17	23	17	23	19	39	41	36	36	chr1:111604074-111604279	NA	TMIGD3	-40.071	LINC01160	4.039	1.25345	2.58713e-05	1.45166	2.82377e-06	0.0117021	0.982666	0.896122	0.00593092	18.25	43.75	50.25	20.3333	20.5	38
1229	chr1	111619674	111619818	145	*	chr1:111619674-111619818	17	28	13	31	24	18	24	27	22	23	23	23	29	25	30	23	15	19	24	24	22	19	20	chr1:111619674-111619818	RAP1A	LINC01160	-11.356	FAM212B-AS1	120.023	0.0629095	0.890151	0.0318138	0.942018	-0.464851	0.219455	-0.395033	0.293949	22.25	23.25	22.75	28	20.25	21.25
1230	chr1	111647859	111648034	176	*	chr1:111647859-111648034	2	3	3	1	1	2	2	3	2	1	3	1	4	6	4	3	3	5	4	2	1	1	4	chr1:111647859-111648034	NA	RAP1A	-28.076	FAM212B-AS1	91.807	-	-	-	-	-	-	-	-	2.25	2	1.75	4.66667	3.75	2
1231	chr1	111739341	111739557	217	*	chr1:111739341-111739557	8	3	8	9	23	15	14	17	30	26	16	22	2	3	3	22	10	13	17	29	22	21	16	chr1:111739341-111739557	NA	RAP1A	-119.558	FAM212B-AS1	0.284	1.28327	0.00450122	1.72543	5.98674e-05	2.48051	0.000204468	2.95944	3.14495e-06	7	17.25	23.5	2.66667	15.5	22
1232	chr1	111755477	111755940	464	*	chr1:111755477-111755940	65	69	68	67	64	62	61	67	62	45	57	43	65	64	60	57	60	58	65	54	50	48	53	chr1:111755477-111755940	LOC101928718	FAM212B-AS1	-15.636	KCND3-IT1	100.965	-0.0825567	0.741995	-0.376764	0.109277	-0.0702188	0.815037	-0.296756	0.248464	67.25	63.5	51.75	63	60	51.25
1233	chr1	111904993	111905241	249	*	chr1:111904993-111905241	0	0	1	0	7	9	9	7	26	23	20	19	0	1	0	4	3	2	1	8	15	9	15	chr1:111904993-111905241	NA	KCND3-IT1	-48.088	KCND3-AS1	4.416	4.28345	9.72037e-05	5.67882	5.78171e-08	2.48573	0.107835	4.47253	0.000257135	0.25	8	22	0.333333	2.5	11.75
1234	chr1	112369795	112369916	122	*	chr1:112369795-112369916	3	7	8	5	10	11	7	9	7	14	13	10	7	9	10	11	12	15	12	10	11	11	9	chr1:112369795-112369916	NA	LOC643355	-379.227	CTTNBP2NL	26.262	0.673027	0.245282	0.919202	0.093374	0.522181	0.353976	0.237802	0.710915	5.75	9.25	11	8.66667	12.5	10.25
1235	chr1	112617993	112618327	335	*	chr1:112617993-112618327	19	15	18	19	8	11	4	7	3	2	4	6	26	27	15	5	5	7	7	4	4	8	4	chr1:112617993-112618327	NA	WNT2B	-151.452	ST7L	1.091	-1.22717	0.00460383	-2.20225	1.79177e-05	-1.895	7.92279e-05	-2.14069	4.1501e-05	17.75	7.5	3.75	22.6667	6	5
1236	chr1	112619663	112619880	218	*	chr1:112619663-112619880	30	46	38	46	32	41	36	35	30	33	34	36	37	39	42	31	31	28	31	34	39	35	39	chr1:112619663-112619880	NA	CAPZA1	-0.21	MOV10	54.432	-0.151305	0.635385	-0.26541	0.373802	-0.37735	0.229121	-0.0975239	0.780691	40	36	33.25	39.3333	30.25	36.75
1237	chr1	112674569	112674844	276	*	chr1:112674569-112674844	10	10	11	9	11	10	8	8	15	17	17	22	7	6	7	8	9	10	7	18	15	18	11	chr1:112674569-112674844	NA	MOV10	-0.257	RHOC	32.559	-0.110925	0.849173	0.819214	0.0483041	0.345006	0.624253	1.196	0.0244222	10	9.25	17.75	6.66667	8.5	15.5
1238	chr1	112705170	112705369	200	*	chr1:112705170-112705369	6	7	4	5	10	11	4	4	25	29	10	19	4	6	4	4	6	5	4	24	40	27	23	chr1:112705170-112705369	NA	MOV10	-30.858	RHOC	2.034	0.389479	0.572997	1.88531	9.74677e-05	0.02491	0.980656	2.56227	8.85101e-07	5.5	7.25	20.75	4.66667	4.75	28.5
1239	chr1	112715341	112715614	274	*	chr1:112715341-112715614	50	43	61	46	39	39	63	45	67	76	78	70	28	25	23	30	27	29	35	57	63	63	60	chr1:112715341-112715614	NA	PPM1J	-0.013	FAM19A3	4.953	-0.10424	0.745194	0.539323	0.0166654	0.254664	0.500779	1.25556	4.58938e-06	50	46.5	72.75	25.3333	30.25	60.75
1240	chr1	112735856	112736127	272	*	chr1:112735856-112736127	0	0	1	0	6	2	1	3	0	0	0	1	0	0	0	15	17	11	11	2	0	1	1	chr1:112735856-112736127	NA	FAM19A3	-15.289	LINC01356	114.516	2.91186	0.0240966	9.14332e-17	1	5.67582	4.3122e-06	1.85882	0.328443	0.25	3	0.25	0	13.5	1
1241	chr1	112904007	112904235	229	*	chr1:112904007-112904235	1	1	1	1	24	19	21	23	14	22	9	18	0	1	0	17	13	11	8	10	4	11	13	chr1:112904007-112904235	NA	LINC01356	-53.364	AKR7A2P1	19.115	4.24393	1.92461e-08	3.78995	1.99158e-06	4.66114	0.000189963	4.1808	0.0008795	1	21.75	15.75	0.333333	12.25	9.5
1242	chr1	112956190	112956403	214	*	chr1:112956190-112956403	15	25	14	26	37	38	34	41	41	37	35	35	20	20	19	27	27	30	33	29	29	31	35	chr1:112956190-112956403	SLC16A1	AKR7A2P1	-32.84	SLC16A1-AS1	0.012	0.90126	0.00299521	0.882059	0.00456084	0.569576	0.111967	0.651722	0.0644997	20	37.5	37	19.6667	29.25	31
1243	chr1	112957533	112957714	182	*	chr1:112957533-112957714	12	12	11	13	24	16	16	19	27	31	22	29	9	7	11	25	21	16	18	23	23	29	26	chr1:112957533-112957714	NA	SLC16A1-AS1	-1.118	LOC100996251	115.388	0.637728	0.111004	1.17369	0.000825438	1.14063	0.0125041	1.47021	0.000634262	12	18.75	27.25	9	20	25.25
1244	chr1	113072750	113073228	479	*	chr1:113072750-113073228	108	73	122	80	69	70	76	65	70	87	79	76	81	87	83	74	71	84	75	78	81	83	69	chr1:113072750-113073228	LRIG2	SLC16A1-AS1	-116.335	LOC643441	133.025	-0.450397	0.0540165	-0.294837	0.225115	-0.138374	0.58153	-0.105522	0.676005	95.75	70	78	83.6667	76	77.75
1245	chr1	113390074	113390522	449	*	chr1:113390074-113390522	49	50	45	46	65	78	59	45	63	55	46	48	48	43	42	67	54	62	63	61	48	55	55	chr1:113390074-113390522	NA	LOC643441	-183.821	MAGI3	0.331	0.377066	0.141111	0.157513	0.558882	0.470846	0.0653703	0.303225	0.277611	47.5	61.75	53	44.3333	61.5	54.75
1246	chr1	113783619	113783741	123	*	chr1:113783619-113783741	9	13	10	8	6	4	8	9	11	11	10	12	10	12	11	8	4	9	8	13	17	17	15	chr1:113783619-113783741	NA	PHTF1	-23.731	RSBN1	28.735	-0.557537	0.317165	0.135755	0.801396	-0.593202	0.325856	0.488289	0.332355	10	6.75	11	11	7.25	15.5
1247	chr1	113784186	113784628	443	*	chr1:113784186-113784628	14	7	5	5	28	29	27	38	22	35	64	50	3	2	1	26	28	25	24	35	22	44	36	chr1:113784186-113784628	NA	PHTF1	-24.298	RSBN1	27.848	1.95467	5.8909e-07	2.43117	2.47957e-08	3.5972	1.05045e-07	3.96567	4.17918e-09	7.75	30.5	42.75	2	25.75	34.25
1248	chr1	113812253	113812620	368	*	chr1:113812253-113812620	124	132	128	126	104	85	107	108	101	112	106	95	126	132	127	110	110	119	104	91	97	106	111	chr1:113812253-113812620	RSBN1	PHTF1	-52.365	PTPN22	59.139	-0.335475	0.0627792	-0.300304	0.0934061	-0.212271	0.285255	-0.341237	0.0770796	127.5	101	103.5	128.333	110.75	101.25
1249	chr1	113871674	113871839	166	*	chr1:113871674-113871839	39	49	30	26	35	30	31	31	36	38	46	33	48	45	37	28	34	39	39	32	28	37	38	chr1:113871674-113871839	PTPN22	AP4B1-AS1	-59.062	BCL2L15	15.708	-0.180255	0.599975	0.0870082	0.801652	-0.306953	0.338125	-0.358707	0.25313	36	31.75	38.25	43.3333	35	33.75
1250	chr1	113904869	113905348	480	*	chr1:113904869-113905348	160	122	206	144	169	153	133	137	177	166	167	141	129	118	110	156	139	124	128	193	205	183	180	chr1:113904869-113905348	AP4B1	DCLRE1B	-0.25	HIPK1	24.026	-0.0940678	0.708907	0.042623	0.863996	0.200252	0.341545	0.675696	5.15487e-05	158	148	162.75	119	136.75	190.25
1251	chr1	113929282	113929591	310	*	chr1:113929282-113929591	89	65	92	62	33	34	28	26	31	34	31	25	75	87	69	33	28	30	28	32	29	35	33	chr1:113929282-113929591	HIPK1-AS1	AP4B1	-24.158	OLFML3	49.8	-1.34205	5.28648e-08	-1.34217	7.62768e-08	-1.36762	4.52883e-08	-1.25034	5.86234e-07	77	30.25	30.25	77	29.75	32.25
1252	chr1	113930210	113930850	641	*	chr1:113930210-113930850	134	122	86	80	24	32	9	21	13	19	15	17	109	115	74	16	16	12	8	13	16	10	15	chr1:113930210-113930850	NA	HIPK1-AS1	-0.685	OLFML3	48.541	-2.27878	2.17568e-13	-2.7051	8.34308e-21	-2.91798	5.0052e-20	-2.85977	3.17528e-20	105.5	21.5	16	99.3333	13	13.5
1253	chr1	114346600	114346793	194	*	chr1:114346600-114346793	24	38	20	40	32	34	33	34	50	52	49	42	43	47	42	31	33	41	28	47	47	47	48	chr1:114346600-114346793	NA	SYT6	-192.75	TRIM33	164.367	0.123815	0.738418	0.658309	0.0230899	-0.402626	0.188323	0.102381	0.747424	30.5	33.25	48.25	44	33.25	47.25
1254	chr1	114511232	114511517	286	*	chr1:114511232-114511517	31	47	32	40	24	25	16	23	23	25	22	15	37	38	36	28	27	29	24	20	16	19	20	chr1:114511232-114511517	NA	TRIM33	-0.072	BCAS2	70.127	-0.764809	0.0112243	-0.8145	0.00839985	-0.452665	0.155971	-0.973918	0.0029572	37.5	22	21.25	37	27	18.75
1255	chr1	114581575	114581830	256	*	chr1:114581575-114581830	63	61	78	58	36	34	37	37	35	43	41	40	57	72	68	45	56	52	52	49	43	42	46	chr1:114581575-114581830	BCAS2	TRIM33	-70.415	DENND2C	88.281	-0.84932	0.000216036	-0.706974	0.00262628	-0.356647	0.164814	-0.543161	0.0306414	65	36	39.75	65.6667	51.25	45
1256	chr1	114669885	114670241	357	*	chr1:114669885-114670241	17	25	31	32	23	28	28	36	33	33	42	42	28	30	34	21	25	32	25	46	39	33	30	chr1:114669885-114670241	DENND2C	BCAS2	-88.241	AMPD1	25.377	0.130404	0.736271	0.511703	0.0978037	-0.250865	0.511693	0.269234	0.442996	26.25	28.75	37.5	30.6667	25.75	37
1257	chr1	114716444	114716674	231	*	chr1:114716444-114716674	12	9	14	8	11	6	3	4	7	2	5	3	6	10	6	4	7	5	7	4	3	4	6	chr1:114716444-114716674	NA	AMPD1	-20.826	NRAS	0.22	-0.825591	0.141975	-1.31073	0.0236514	-0.344386	0.656722	-0.763471	0.310252	10.75	6	4.25	7.33333	5.75	4.25
1258	chr1	114716740	114716915	176	*	chr1:114716740-114716915	45	35	35	39	31	33	34	31	39	35	40	36	35	37	37	36	31	38	37	35	29	44	39	chr1:114716740-114716915	NRAS	AMPD1	-21.122	CSDE1	41.135	-0.254413	0.388918	-0.0378082	0.906821	-0.0333483	0.932268	0.0163614	0.9661	38.5	32.25	37.5	36.3333	35.5	36.75
1259	chr1	114757465	114757662	198	*	chr1:114757465-114757662	31	35	42	29	35	27	26	29	15	31	22	24	28	26	31	28	30	30	31	25	40	28	26	chr1:114757465-114757662	NA	NRAS	-40.571	CSDE1	0.388	-0.226491	0.485717	-0.57091	0.0781265	0.070072	0.868271	0.0699058	0.870732	34.25	29.25	23	28.3333	29.75	29.75
1260	chr1	114757948	114758144	197	*	chr1:114757948-114758144	60	66	63	60	49	43	38	38	33	43	35	37	55	74	72	45	45	51	45	42	41	49	47	chr1:114757948-114758144	CSDE1	NRAS	-41.054	SIKE1	22.543	-0.565766	0.0131396	-0.747912	0.00132907	-0.525436	0.0361543	-0.579971	0.0228717	62.25	42	37	67	46.5	44.75
1261	chr1	114780513	114780820	308	*	chr1:114780513-114780820	81	72	63	67	42	39	38	46	36	35	40	34	84	86	71	44	43	48	34	43	46	38	46	chr1:114780513-114780820	SIKE1	CSDE1	-22.463	SYCP1	73.983	-0.775736	0.000421153	-0.961396	2.37451e-05	-0.924465	8.38554e-05	-0.890087	0.000145204	70.75	41.25	36.25	80.3333	42.25	43.25
1262	chr1	115062768	115062935	168	*	chr1:115062768-115062935	58	81	38	57	31	25	45	36	23	29	31	31	64	74	70	23	18	27	21	19	23	24	25	chr1:115062768-115062935	NA	TSHB	-32.944	TSPAN2	26.565	-0.76784	0.00992518	-1.03182	0.000332243	-1.63357	1.98964e-09	-1.59967	4.76635e-09	58.5	34.25	28.5	69.3333	22.25	22.75
1263	chr1	115063314	115063518	205	*	chr1:115063314-115063518	18	19	14	14	10	9	7	7	8	9	10	9	16	19	13	2	3	5	7	6	5	9	4	chr1:115063314-115063518	NA	TSHB	-33.49	TSPAN2	25.982	-0.966142	0.0262002	-0.842787	0.0518325	-1.88196	0.000846723	-1.38935	0.00955018	16.25	8.25	9	16	4.25	6
1264	chr1	115099182	115099685	504	*	chr1:115099182-115099685	67	54	69	33	8	11	8	10	3	7	10	7	70	64	60	6	11	10	8	15	10	10	12	chr1:115099182-115099685	NA	TSPAN2	-9.682	NGF	238.551	-2.56705	9.83211e-13	-3.01181	5.91968e-14	-2.86739	1.43594e-16	-2.44252	5.76441e-14	55.75	9.25	6.75	64.6667	8.75	11.75
1265	chr1	116138963	116139292	330	*	chr1:116138963-116139292	20	26	23	19	20	21	18	16	17	15	16	20	21	27	24	18	27	16	21	25	22	21	20	chr1:116138963-116139292	NA	MAB21L3	-27.208	ATP1A1	233.881	-0.228956	0.556981	-0.369201	0.323074	-0.226006	0.609641	-0.124552	0.776298	22	18.75	17	24	20.5	22
1266	chr1	116152111	116152273	163	*	chr1:116152111-116152273	9	20	9	21	14	17	18	14	16	9	10	9	19	23	23	19	15	16	19	15	19	16	15	chr1:116152111-116152273	NA	MAB21L3	-40.356	ATP1A1	220.9	0.0936064	0.857613	-0.417654	0.406644	-0.326725	0.451523	-0.411161	0.335332	14.75	15.75	11	21.6667	17.25	16.25
1267	chr1	116168464	116168717	254	*	chr1:116168464-116168717	7	11	11	9	11	10	9	10	13	11	4	11	13	14	16	10	6	11	14	12	11	5	8	chr1:116168464-116168717	NA	MAB21L3	-56.709	ATP1A1	204.456	0.0729863	0.902429	0.0369087	0.951935	-0.478625	0.374685	-0.660795	0.219339	9.5	10	9.75	14.3333	10.25	9
1268	chr1	116257552	116257742	191	*	chr1:116257552-116257742	0	0	0	0	6	14	6	4	10	15	17	17	0	0	0	6	4	3	4	16	15	18	18	chr1:116257552-116257742	NA	MAB21L3	-145.797	ATP1A1	115.431	4.82174	1.81444e-05	5.79183	5.40007e-08	4.07893	0.0027458	5.81161	1.37401e-06	0	7.5	14.75	0	4.25	16.75
1269	chr1	116325932	116326289	358	*	chr1:116325932-116326289	10	11	15	10	5	3	11	11	8	7	1	2	15	22	18	11	9	24	22	16	25	9	12	chr1:116325932-116326289	NA	MAB21L3	-214.177	ATP1A1	46.884	-0.606531	0.26657	-1.32481	0.0231872	-0.150568	0.796885	-0.239125	0.657651	11.5	7.5	4.5	18.3333	16.5	15.5
1270	chr1	116345904	116346213	310	*	chr1:116345904-116346213	19	24	8	9	2	2	2	0	3	1	0	1	39	36	28	2	3	3	4	1	3	1	1	chr1:116345904-116346213	NA	MAB21L3	-234.149	ATP1A1	26.96	-3.18949	1.1468e-05	-3.42842	1.00088e-05	-3.46374	1.11831e-10	-4.36774	1.24571e-10	15	1.5	1.25	34.3333	3	1.5
1271	chr1	116372968	116373273	306	*	chr1:116372968-116373273	40	43	33	53	23	24	23	25	23	28	31	34	46	43	49	22	21	26	22	36	33	31	30	chr1:116372968-116373273	ATP1A1	MAB21L3	-261.213	ATP1A1-AS1	45.349	-0.826632	0.0032042	-0.540175	0.0629171	-1.01152	0.000478441	-0.498742	0.0867838	42.25	23.75	29	46	22.75	32.5
1272	chr1	116377914	116378181	268	*	chr1:116377914-116378181	31	17	19	16	63	46	41	38	44	47	38	57	12	13	11	60	56	54	55	18	22	26	30	chr1:116377914-116378181	NA	ATP1A1	-4.741	ATP1A1-AS1	40.441	1.17181	0.000128395	1.15712	0.000117293	2.2161	3.06642e-11	0.989033	0.0189757	20.75	47	46.5	12	56.25	24
1273	chr1	116390297	116390430	134	*	chr1:116390297-116390430	6	10	8	7	15	14	13	13	13	13	16	17	1	1	2	7	8	6	5	7	11	8	15	chr1:116390297-116390430	NA	ATP1A1	-17.124	ATP1A1-AS1	28.192	0.816269	0.0789881	0.916572	0.0458653	2.18499	0.0210108	2.78429	0.00150969	7.75	13.75	14.75	1.33333	6.5	10.25
1274	chr1	116418511	116418695	185	*	chr1:116418511-116418695	13	18	13	19	14	14	18	15	13	14	12	18	20	18	18	17	10	16	19	19	21	19	22	chr1:116418511-116418695	ATP1A1-AS1	ATP1A1	-45.338	LOC101929023	60.131	-0.0461145	0.927109	-0.143016	0.757589	-0.266133	0.587228	0.11641	0.805899	15.75	15.25	14.25	18.6667	15.5	20.25
1275	chr1	116504500	116504718	219	*	chr1:116504500-116504718	56	75	49	51	35	40	54	51	53	53	57	47	25	34	23	26	32	33	40	57	68	59	61	chr1:116504500-116504718	NA	LOC101929023	-25.674	MIR548AC	55.393	-0.358355	0.192627	-0.137011	0.618469	0.259546	0.49723	1.15818	2.75773e-05	57.75	45	52.5	27.3333	32.75	61.25
1276	chr1	116506228	116506376	149	*	chr1:116506228-116506376	1	1	0	0	12	6	10	9	24	28	22	22	0	1	0	4	2	3	1	9	9	13	13	chr1:116506228-116506376	NA	LOC101929023	-27.402	MIR548AC	53.735	3.85408	0.000143909	5.18177	3.61254e-08	2.48573	0.107835	4.38951	0.000346375	0.5	9.25	24	0.333333	2.5	11
1277	chr1	116515058	116515338	281	*	chr1:116515058-116515338	19	12	15	9	22	21	23	24	27	38	22	18	1	4	2	16	14	16	12	31	37	19	19	chr1:116515058-116515338	NA	LOC101929023	-36.232	MIR548AC	44.773	0.704432	0.0582454	0.924207	0.016909	2.57069	0.000187383	3.39682	3.36589e-07	13.75	22.5	26.25	2.33333	14.5	26.5
1278	chr1	116538647	116538826	180	*	chr1:116538647-116538826	5	2	4	3	17	14	21	17	33	26	35	34	0	1	0	9	10	14	13	20	33	24	25	chr1:116538647-116538826	NA	LOC101929023	-59.821	MIR548AC	21.285	2.25625	1.37101e-05	3.14072	6.90744e-11	4.57888	0.000245447	5.51176	1.69255e-06	3.5	17.25	32	0.333333	11.5	25.5
1279	chr1	116556627	116556839	213	*	chr1:116556627-116556839	10	14	21	10	40	41	50	36	36	33	31	31	0	0	1	11	11	10	7	12	12	16	13	chr1:116556627-116556839	NA	LOC101929023	-77.801	MIR548AC	3.272	1.59064	6.06853e-07	1.24261	0.000231171	4.35465	0.000559508	4.64046	0.000116965	13.75	41.75	32.75	0.333333	9.75	13.25
1280	chr1	116570962	116571176	215	*	chr1:116570962-116571176	31	17	27	22	17	29	27	23	23	31	24	20	9	6	7	8	12	9	12	23	23	14	23	chr1:116570962-116571176	CD58	MIR548AC	-10.851	IGSF3	96.579	-0.0148448	0.973346	0.0146972	0.971423	0.476281	0.452084	1.47782	0.00224352	24.25	24	24.5	7.33333	10.25	20.75
1281	chr1	116737438	116737791	354	*	chr1:116737438-116737791	20	21	23	19	27	29	14	15	11	18	13	17	12	14	17	22	22	23	17	16	14	22	16	chr1:116737438-116737791	NA	C1orf137	-43.326	CD2	16.673	0.0340729	0.942712	-0.488353	0.203126	0.546923	0.204343	0.24333	0.63361	20.75	21.25	14.75	14.3333	21	17
1282	chr1	116738879	116739103	225	*	chr1:116738879-116739103	25	25	31	19	37	23	19	28	15	21	16	18	17	23	15	27	32	31	19	27	19	31	25	chr1:116738879-116739103	NA	C1orf137	-44.767	CD2	15.361	0.0969422	0.812323	-0.510854	0.151522	0.568089	0.15113	0.471776	0.249091	25	26.75	17.5	18.3333	27.25	25.5
1283	chr1	116754293	116754453	161	*	chr1:116754293-116754453	7	10	11	8	17	11	15	19	12	14	13	15	11	10	7	25	23	26	27	12	10	16	17	chr1:116754293-116754453	NA	C1orf137	-60.181	CD2	0.011	0.774799	0.0822605	0.577819	0.217381	1.42351	0.000581094	0.550182	0.317256	9	15.5	13.5	9.33333	25.25	13.75
1284	chr1	116763436	116763648	213	*	chr1:116763436-116763648	15	11	10	10	38	34	26	28	27	33	19	22	9	8	9	25	37	27	24	35	28	21	31	chr1:116763436-116763648	NA	CD2	-8.972	PTGFRN	146.275	1.44171	2.34731e-05	1.12435	0.0027409	1.68937	5.76641e-05	1.7088	6.89998e-05	11.5	31.5	25.25	8.66667	28.25	28.75
1285	chr1	116764219	116764521	303	*	chr1:116764219-116764521	5	3	7	5	23	13	18	12	5	7	6	6	2	3	2	22	27	19	20	7	9	11	7	chr1:116764219-116764521	NA	CD2	-9.755	PTGFRN	145.402	1.69343	0.000559144	0.25688	0.718107	3.16458	1.23481e-06	1.79227	0.0218315	5	16.5	6	2.33333	22	8.5
1286	chr1	116764680	116764879	200	*	chr1:116764680-116764879	15	21	18	14	38	39	37	36	19	19	17	22	13	12	11	40	55	42	40	18	25	25	29	chr1:116764680-116764879	NA	CD2	-10.216	PTGFRN	145.044	1.13442	0.000115945	0.177906	0.665951	1.87056	1.37064e-07	1.00401	0.0160755	17	37.5	19.25	12	44.25	24.25
1287	chr1	116769715	116769939	225	*	chr1:116769715-116769939	27	30	19	15	47	36	48	52	31	29	24	19	34	32	29	51	65	58	60	36	33	29	28	chr1:116769715-116769939	NA	CD2	-15.251	PTGFRN	139.984	1.00204	0.000558192	0.177419	0.650372	0.882455	0.000759116	-0.00756812	0.98556	22.75	45.75	25.75	31.6667	58.5	31.5
1288	chr1	116814998	116815187	190	*	chr1:116814998-116815187	0	0	0	0	4	8	6	8	7	6	6	3	0	0	0	17	20	11	13	6	5	3	6	chr1:116814998-116815187	NA	CD2	-60.534	PTGFRN	94.736	4.64186	3.42141e-05	4.4212	0.000137072	5.83997	2.13032e-06	4.15987	0.001602	0	6.5	5.5	0	15.25	5
1289	chr1	116827263	116827548	286	*	chr1:116827263-116827548	6	9	6	5	35	43	26	31	34	38	21	34	1	1	1	55	74	53	63	54	67	44	65	chr1:116827263-116827548	NA	CD2	-72.799	PTGFRN	82.375	2.34923	3.30796e-09	2.26178	3.13412e-08	5.70286	7.03398e-12	5.54614	1.02793e-11	6.5	33.75	31.75	1	61.25	57.5
1290	chr1	116848015	116848190	176	*	chr1:116848015-116848190	0	1	0	1	10	13	13	10	8	11	14	18	0	0	0	15	16	14	20	7	7	11	11	chr1:116848015-116848190	NA	CD2	-93.551	PTGFRN	61.733	4.15665	2.47951e-05	4.30442	1.56223e-05	5.93038	1.30854e-06	4.96775	6.80085e-05	0.5	11.5	12.75	0	16.25	9
1291	chr1	116878019	116878281	263	*	chr1:116878019-116878281	12	12	16	14	6	8	8	4	4	3	3	6	8	12	13	1	3	4	4	3	4	1	2	chr1:116878019-116878281	NA	CD2	-123.555	PTGFRN	31.642	-1.03882	0.0310264	-1.72157	0.00133072	-1.8332	0.00629829	-2.06592	0.00382709	13.5	6.5	4	11	3	2.5
1292	chr1	116987180	116987466	287	*	chr1:116987180-116987466	6	4	5	6	10	3	8	7	3	4	5	2	13	18	12	6	5	9	6	4	7	1	4	chr1:116987180-116987466	NA	PTGFRN	-77.257	CD101	14.284	0.405657	0.554109	-0.567657	0.452522	-1.12605	0.0347089	-1.79601	0.00354058	5.25	7	3.5	14.3333	6.5	4
1293	chr1	117001572	117001834	263	*	chr1:117001572-117001834	0	0	0	0	17	19	12	17	21	16	12	20	0	0	1	17	27	16	17	7	8	6	8	chr1:117001572-117001834	CD101	PTGFRN	-91.649	LOC101929099	57.656	5.90564	2.05283e-08	6.00541	1.39617e-08	5.27475	1.58079e-05	3.83225	0.00266221	0	16.25	17.25	0.333333	19.25	7.25
1294	chr1	117006981	117007446	466	*	chr1:117006981-117007446	4	4	1	3	1	1	0	0	0	0	0	1	11	14	11	2	3	1	1	2	1	3	2	chr1:117006981-117007446	NA	CD101	-5.231	LOC101929099	52.044	-2.30248	0.0632329	-2.93015	0.0229707	-2.69866	0.000264332	-2.49267	0.000592055	3	0.5	0.25	12	1.75	2
1295	chr1	117049118	117049630	513	*	chr1:117049118-117049630	4	4	2	3	4	5	3	4	2	1	0	0	16	26	11	10	14	8	16	4	6	2	7	chr1:117049118-117049630	NA	CD101	-47.368	LOC101929099	9.86	0.28916	0.74523	-1.93994	0.0856497	-0.552177	0.290585	-1.85306	0.00142038	3.25	4	0.75	17.6667	12	4.75
1296	chr1	117059885	117060329	445	*	chr1:117059885-117060329	172	117	195	93	147	113	110	116	103	107	110	123	138	132	132	133	144	120	134	112	110	134	122	chr1:117059885-117060329	TTF2	LOC101929099	-0.395	MIR942	34.314	-0.246561	0.391984	-0.379783	0.146059	-0.0135017	0.955571	-0.164887	0.418525	144.25	121.5	110.75	134	132.75	119.5
1297	chr1	117077350	117077553	204	*	chr1:117077350-117077553	0	0	0	0	64	73	57	58	35	50	41	40	0	1	0	66	67	70	65	17	16	20	32	chr1:117077350-117077553	NA	TTF2	-17.023	MIR942	17.09	7.73621	2.85641e-14	7.20069	2.82637e-12	6.96078	1.97541e-09	5.26178	6.81223e-06	0	63	41.5	0.333333	67	21.25
1298	chr1	117083480	117083869	390	*	chr1:117083480-117083869	0	0	0	0	22	22	18	13	1	3	1	3	0	0	0	18	23	29	24	2	1	3	0	chr1:117083480-117083869	NA	TTF2	-23.153	MIR942	10.774	6.0981	6.34e-09	2.97067	0.0348793	6.42966	1.2091e-07	2.4108	0.163097	0	18.75	2	0	23.5	1.5
1299	chr1	117094080	117094181	102	*	chr1:117094080-117094181	1	2	1	2	7	8	5	9	8	8	20	14	1	3	1	11	6	12	9	12	13	13	9	chr1:117094080-117094181	NA	TTF2	-33.753	MIR942	0.462	2.17592	0.00531167	2.94169	6.51361e-05	2.42279	0.00353905	2.69396	0.000716615	1.5	7.25	12.5	1.66667	9.5	11.75
1300	chr1	117121758	117122283	526	*	chr1:117121758-117122283	21	13	20	23	35	30	32	35	36	43	33	29	17	15	15	24	22	26	27	42	38	29	29	chr1:117121758-117122283	TRIM45	MIR942	-27.115	VTCN1	88.677	0.772784	0.0121749	0.867282	0.00585508	0.655452	0.0915257	1.12941	0.00167497	19.25	33	35.25	15.6667	24.75	34.5
1301	chr1	117358171	117358318	148	*	chr1:117358171-117358318	14	9	2	6	1	1	2	2	3	3	3	2	7	15	8	1	2	2	2	1	4	1	3	chr1:117358171-117358318	NA	LINC01525	-62.705	MAN1A2	9.145	-2.25663	0.0060456	-1.44518	0.0480526	-2.43567	0.0019348	-2.06834	0.00738974	7.75	1.5	2.75	10	1.75	2.25
1302	chr1	117605785	117606078	294	*	chr1:117605785-117606078	87	105	69	120	81	81	99	82	87	85	86	102	123	108	111	62	72	81	70	79	69	75	73	chr1:117605785-117606078	FAM46C	LOC100996263	-0.015	GDAP2	323.601	-0.151092	0.564854	-0.0815424	0.75766	-0.676738	0.000682317	-0.621891	0.0015587	95.25	85.75	90	114	71.25	74
1303	chr1	117656255	117656502	248	*	chr1:117656255-117656502	30	25	18	13	29	36	37	28	29	28	28	17	31	28	25	26	35	30	22	38	36	36	32	chr1:117656255-117656502	NA	FAM46C	-50.273	GDAP2	273.177	0.592023	0.0780373	0.244243	0.541528	0.0127599	0.978054	0.340379	0.313805	21.5	32.5	25.5	28	28.25	35.5
1304	chr1	117658794	117658985	192	*	chr1:117658794-117658985	15	20	12	7	4	4	4	7	11	11	11	11	14	15	13	2	2	5	4	19	23	17	30	chr1:117658794-117658985	NA	FAM46C	-52.812	GDAP2	270.694	-1.47778	0.00579308	-0.291838	0.561527	-2.06749	0.000673945	0.661243	0.127404	13.5	4.75	11	14	3.25	22.25
1305	chr1	117664442	117664644	203	*	chr1:117664442-117664644	35	28	31	18	35	28	32	43	43	29	32	53	24	21	21	34	35	32	35	27	26	32	35	chr1:117664442-117664644	NA	FAM46C	-58.46	GDAP2	265.035	0.299395	0.374165	0.484235	0.142135	0.625019	0.0579309	0.444239	0.224361	28	34.5	39.25	22	34	30
1306	chr1	117929580	117929893	314	*	chr1:117929580-117929893	74	88	69	67	60	61	60	53	49	56	59	57	81	82	69	51	64	60	56	55	56	62	62	chr1:117929580-117929893	WDR3	FAM46C	-323.598	SPAG17	255.332	-0.347791	0.117451	-0.429984	0.0539755	-0.420257	0.0742946	-0.395247	0.0922816	74.5	58.5	55.25	77.3333	57.75	58.75
1307	chr1	119140249	119140765	517	*	chr1:119140249-119140765	114	102	142	95	91	70	73	78	56	66	75	70	97	103	101	85	76	83	84	59	66	77	67	chr1:119140249-119140765	WARS2	WARS2-IT1	-92.844	HAO2	228.011	-0.536431	0.0102391	-0.760434	0.000317227	-0.290581	0.167054	-0.575603	0.00604397	113.25	78	66.75	100.333	82	67.25
1308	chr1	119786600	119786771	172	*	chr1:119786600-119786771	1	0	0	1	10	9	5	7	6	8	15	10	0	1	0	11	9	9	9	13	10	21	19	chr1:119786600-119786771	NA	HMGCS2	-17.668	REG4	24.809	3.61032	0.000498788	3.93287	0.000131127	4.321	0.000617211	4.86292	4.70359e-05	0.5	7.75	9.75	0.333333	9.5	15.75
1309	chr1	119968139	119968234	96	*	chr1:119968139-119968234	3	4	4	3	13	15	11	8	8	12	17	16	3	4	3	11	11	12	7	12	11	14	8	chr1:119968139-119968234	NA	ADAM30	-71.615	NOTCH2	101.469	1.70855	0.00256389	1.87953	0.00091052	1.58541	0.0190954	1.70422	0.0111554	3.5	11.75	13.25	3.33333	10.25	11.25
1310	chr1	120044945	120045217	273	*	chr1:120044945-120045217	0	0	0	0	92	101	122	88	70	83	100	80	0	1	0	143	121	111	82	42	36	64	54	chr1:120044945-120045217	NA	ADAM30	-148.421	NOTCH2	24.486	8.36247	1.46579e-16	8.13745	1.40173e-15	7.67129	1.74223e-11	6.37777	1.01955e-08	0	100.75	83.25	0.333333	114.25	49
1311	chr1	120069653	120069991	339	*	chr1:120069653-120069991	63	58	95	65	76	75	104	74	77	71	89	81	64	55	75	63	46	53	49	78	75	86	91	chr1:120069653-120069991	NOTCH2	ADAM30	-173.129	SEC22B	106.53	0.226683	0.397296	0.177875	0.487459	-0.292999	0.289226	0.350248	0.143815	70.25	82.25	79.5	64.6667	52.75	82.5
1312	chr1	120081237	120081504	268	*	chr1:120081237-120081504	2	1	3	4	23	32	16	23	11	12	9	9	2	1	1	23	30	29	19	7	22	14	9	chr1:120081237-120081504	NA	NOTCH2	-11.534	SEC22B	95.017	3.15635	2.20597e-08	1.9795	0.00212627	4.09939	2.12419e-07	3.10903	0.000345366	2.5	23.5	10.25	1.33333	25.25	13
1313	chr1	120088044	120088190	147	*	chr1:120088044-120088190	7	8	5	3	24	33	33	33	19	17	13	19	3	4	3	32	31	36	37	16	19	26	25	chr1:120088044-120088190	NA	NOTCH2	-18.341	SEC22B	88.331	2.38906	7.15289e-09	1.54104	0.00108325	3.29802	1.83296e-09	2.62472	9.36383e-06	5.75	30.75	17	3.33333	34	21.5
1314	chr1	120142916	120143097	182	*	chr1:120142916-120143097	14	15	13	12	19	28	33	28	44	47	52	40	17	16	12	22	17	22	26	49	44	39	49	chr1:120142916-120143097	NA	NOTCH2	-73.213	SEC22B	33.424	0.991925	0.00426522	1.74962	8.7404e-09	0.532143	0.214021	1.581	2.46599e-06	13.5	27	45.75	15	21.75	45.25
1315	chr1	120176393	120176617	225	*	chr1:120176393-120176617	42	50	39	42	36	46	38	30	31	43	48	42	48	51	45	41	28	34	34	52	43	62	51	chr1:120176393-120176617	SEC22B	NOTCH2	-106.69	PFN1P2	257.492	-0.204923	0.490026	-0.0767555	0.804642	-0.485189	0.0932841	0.114992	0.716055	43.25	37.5	41	48	34.25	52
1316	chr1	120232872	120233043	172	*	chr1:120232872-120233043	24	15	15	17	21	18	37	33	20	18	26	19	25	21	29	24	16	24	20	10	8	12	8	chr1:120232872-120233043	NA	SEC22B	-56.351	PFN1P2	201.066	0.613254	0.10167	0.223523	0.580496	-0.25005	0.557558	-1.37961	0.00113643	17.75	27.25	20.75	25	21	9.5
1317	chr1	120340648	120340997	350	*	chr1:120340648-120340997	180	201	227	174	81	62	91	95	39	43	56	61	216	216	223	103	99	93	102	52	48	63	53	chr1:120340648-120340997	NA	SEC22B	-164.127	PFN1P2	93.112	-1.24589	4.03893e-11	-1.96871	2.73834e-22	-1.1359	1.19876e-12	-2.01078	1.26791e-28	195.5	82.25	49.75	218.333	99.25	54
1318	chr1	120354686	120355066	381	*	chr1:120354686-120355066	59	37	55	65	88	50	51	63	62	39	25	44	49	32	42	83	63	63	66	54	39	29	38	chr1:120354686-120355066	NA	SEC22B	-178.165	PFN1P2	79.043	0.221312	0.482015	-0.343485	0.296587	0.743307	0.00421257	-0.0354092	0.929767	54	63	42.5	41	68.75	40
1319	chr1	120355073	120355514	442	*	chr1:120355073-120355514	20	10	18	18	126	95	68	78	81	57	43	73	17	10	11	161	119	85	99	59	41	54	57	chr1:120355073-120355514	NA	SEC22B	-178.552	PFN1P2	78.595	2.45892	2.70693e-16	1.93125	6.22763e-10	3.17443	7.11368e-20	2.04104	6.5639e-09	16.5	91.75	63.5	12.6667	116	52.75
1320	chr1	120388940	120389072	133	*	chr1:120388940-120389072	19	24	32	25	21	12	20	24	20	27	16	21	23	23	23	27	20	22	27	23	24	13	16	chr1:120388940-120389072	NA	SEC22B	-212.419	PFN1P2	45.037	-0.374214	0.32079	-0.249785	0.505533	0.0610595	0.898501	-0.273117	0.536108	25	19.25	21	23	24	19
1321	chr1	120414738	120415328	591	*	chr1:120414738-120415328	42	36	32	47	33	33	38	34	48	40	39	37	51	44	40	46	39	45	50	50	47	35	31	chr1:120414738-120415328	NA	SEC22B	-238.217	PFN1P2	18.781	-0.185257	0.548104	0.0626619	0.843131	2.16236e-08	1	-0.142374	0.685472	39.25	34.5	41	45	45	40.75
1322	chr1	120529582	120529766	185	*	chr1:120529582-120529766	0	1	0	0	26	45	26	24	20	21	24	20	0	0	0	19	23	12	15	11	11	6	8	chr1:120529582-120529766	NA	NBPF8	-93.231	RNVU1-19	321.219	6.07947	5.3279e-09	5.63287	7.38733e-08	6.00671	1.00841e-06	4.96667	6.90873e-05	0.25	30.25	21.25	0	17.25	9
1323	chr1	120544571	120544727	157	*	chr1:120544571-120544727	5	8	3	10	9	11	6	7	6	12	7	14	7	9	10	6	6	9	9	9	8	10	12	chr1:120544571-120544727	NA	NBPF8	-108.22	RNVU1-19	306.258	0.337234	0.602369	0.573866	0.334574	-0.205481	0.777432	0.16682	0.804934	6.5	8.25	9.75	8.66667	7.5	9.75
1324	chr1	120558352	120558994	643	*	chr1:120558352-120558994	76	61	70	54	98	81	94	86	64	85	64	51	51	59	50	62	69	79	63	78	88	54	47	chr1:120558352-120558994	NA	NBPF8	-122.001	RNVU1-19	291.991	0.458663	0.0281979	0.0164295	0.955953	0.354851	0.162998	0.32211	0.300222	65.25	89.75	66	53.3333	68.25	66.75
1325	chr1	120561830	120562076	247	*	chr1:120561830-120562076	71	60	58	31	22	13	23	19	8	11	14	12	33	27	24	39	29	33	27	28	29	32	21	chr1:120561830-120562076	NA	NBPF8	-125.479	RNVU1-19	288.909	-1.50361	2.21542e-06	-2.26987	1.21031e-10	0.191727	0.623624	-0.0258138	0.952727	55	19.25	11.25	28	32	27.5
1326	chr1	120665356	120665625	270	*	chr1:120665356-120665625	30	17	17	18	22	20	40	32	14	20	24	18	28	20	33	21	16	26	16	12	11	18	9	chr1:120665356-120665625	NA	NBPF8	-229.005	RNVU1-19	185.36	0.471482	0.214652	-0.108722	0.802892	-0.448232	0.270663	-1.09898	0.00814959	20.5	28.5	19	27	19.75	12.5
1327	chr1	120712089	120712326	238	*	chr1:120712089-120712326	1	1	0	4	19	21	19	19	8	14	8	7	1	1	1	19	23	23	15	7	16	10	8	chr1:120712089-120712326	NA	NBPF8	-275.738	RNVU1-19	138.659	3.57501	8.79714e-08	2.51647	0.00116595	4.13442	2.90077e-06	3.13881	0.00096069	1.5	19.5	9.25	1	20	10.25
1328	chr1	120723584	120723924	341	*	chr1:120723584-120723924	40	36	63	31	42	30	54	33	41	28	51	31	31	31	48	30	38	34	28	34	28	50	41	chr1:120723584-120723924	NA	NBPF8	-287.233	RNVU1-19	127.061	-0.0959097	0.804959	-0.169941	0.637488	-0.173243	0.652206	0.0605936	0.885436	42.5	39.75	37.75	36.6667	32.5	38.25
1329	chr1	120748465	120748704	240	*	chr1:120748465-120748704	0	0	2	0	108	97	117	85	64	81	94	86	0	1	0	113	113	116	84	47	40	63	61	chr1:120748465-120748704	NA	NBPF8	-312.114	RNVU1-19	102.281	7.14221	2.73648e-16	6.85229	1.39049e-14	7.58176	2.91164e-11	6.4787	4.99721e-09	0.5	101.75	81.25	0.333333	106.5	52.75
1330	chr1	120844704	120844873	170	*	chr1:120844704-120844873	37	35	44	34	35	29	43	36	22	16	30	25	40	40	68	43	40	48	39	27	20	31	19	chr1:120844704-120844873	NA	NBPF8	-408.353	RNVU1-19	6.112	-0.0686318	0.838326	-0.685766	0.0237689	-0.214241	0.53841	-1.01717	0.00248238	37.5	35.75	23.25	49.3333	42.5	24.25
1331	chr1	120850065	120850253	189	*	chr1:120850065-120850253	9	5	16	5	45	46	26	37	68	54	46	46	6	5	6	60	55	33	30	33	34	94	65	chr1:120850065-120850253	NA	NBPF8	-413.714	RNVU1-19	0.732	2.11418	5.31757e-08	2.58807	1.30897e-12	2.93759	1.09974e-09	3.25619	3.67353e-10	8.75	38.5	53.5	5.66667	44.5	56.5
1332	chr1	120850481	120850928	448	*	chr1:120850481-120850928	195	128	316	142	520	487	544	399	326	265	388	406	137	103	187	602	590	550	425	282	231	458	295	chr1:120850481-120850928	NA	NBPF8	-414.13	RNVU1-19	0.057	1.31354	5.97965e-07	0.822331	0.00338472	1.92353	1.06809e-18	1.14748	1.76388e-05	195.25	487.5	346.25	142.333	541.75	316.5
1333	chr1	120851136	120851292	157	*	chr1:120851136-120851292	75	60	123	77	94	74	98	80	51	56	73	59	64	60	92	87	76	106	71	61	40	89	64	chr1:120851136-120851292	NA	RNVU1-19	-0.151	PPIAL4A	38.454	0.0464166	0.88698	-0.484991	0.0770272	0.238745	0.412528	-0.18023	0.609667	83.75	86.5	59.75	72	85	63.5
1334	chr1	120859812	120860042	231	*	chr1:120859812-120860042	4	3	3	1	79	95	108	86	57	80	74	65	0	1	0	99	99	99	72	71	59	102	77	chr1:120859812-120860042	NA	RNVU1-19	-8.827	PPIAL4A	29.704	4.97508	2.91773e-25	4.56799	1.25762e-20	7.3882	1.15875e-10	6.98443	1.30529e-10	2.75	92	69	0.333333	92.25	77.25
1335	chr1	120891661	120891872	212	*	chr1:120891661-120891872	10	9	8	9	6	6	16	9	2	5	7	5	21	15	17	18	6	16	15	13	14	4	6	chr1:120891661-120891872	NA	PPIAL4A	-1.915	LINC00623	20.366	0.0388909	0.953742	-0.903163	0.126304	-0.358203	0.495674	-0.918405	0.0806016	9	9.25	4.75	17.6667	13.75	9.25
1336	chr1	120914101	120914618	518	*	chr1:120914101-120914618	164	187	178	162	82	58	82	94	42	39	45	48	216	204	235	91	89	101	101	45	46	68	53	chr1:120914101-120914618	NA	LINC00623	-1.863	RNVU1-4	27.982	-1.12601	1.07933e-09	-1.98463	5.01653e-26	-1.19126	9.37258e-13	-2.03688	3.36014e-25	172.75	79	43.5	218.333	95.5	53
1337	chr1	120942032	120942294	263	*	chr1:120942032-120942294	50	38	53	39	32	15	16	23	14	23	17	25	38	45	37	34	27	27	22	23	19	19	24	chr1:120942032-120942294	NA	LINC00623	-29.794	RNVU1-4	0.306	-1.05882	0.000478457	-1.18108	6.8803e-05	-0.538238	0.0894587	-0.906678	0.00441145	45	21.5	19.75	40	27.5	21.25
1338	chr1	120942373	120942844	472	*	chr1:120942373-120942844	97	104	101	96	282	239	184	210	136	139	152	211	84	77	70	307	303	217	199	129	112	166	176	chr1:120942373-120942844	RNVU1-4	LINC00623	-30.135	LOC101929798	109.323	1.19817	4.12154e-11	0.679022	0.000661312	1.7316	5.78236e-15	0.917549	3.89759e-05	99.5	228.75	159.5	77	256.5	145.75
1339	chr1	120995136	120995310	175	*	chr1:120995136-120995310	5	16	11	16	19	14	24	10	9	14	13	12	8	12	16	13	7	15	14	7	8	7	12	chr1:120995136-120995310	NA	RNVU1-4	-52.536	LOC101929798	56.857	0.474944	0.333496	-1.49017e-16	1	0.0294125	0.965821	-0.488607	0.414786	12	16.75	12	12	12.25	8.5
1340	chr1	121001160	121001529	370	*	chr1:121001160-121001529	9	10	3	5	6	10	8	6	8	5	4	5	36	34	21	15	9	10	14	7	15	16	13	chr1:121001160-121001529	NA	RNVU1-4	-58.56	LOC101929798	50.638	0.148947	0.831183	-0.288649	0.680396	-1.32762	0.000709306	-1.23701	0.0024571	6.75	7.5	5.5	30.3333	12	12.75
1341	chr1	121016550	121016898	349	*	chr1:121016550-121016898	2	4	5	3	43	30	23	33	23	35	23	30	6	5	2	34	27	17	28	30	29	18	36	chr1:121016550-121016898	NA	RNVU1-4	-73.95	LOC101929798	35.269	3.14762	1.17975e-10	2.93573	2.99936e-09	2.57356	1.61403e-06	2.6511	8.79958e-07	3.5	32.25	27.75	4.33333	26.5	28.25
1342	chr1	121076776	121076973	198	*	chr1:121076776-121076973	2	0	1	0	73	64	49	50	77	73	52	80	1	1	0	106	94	76	66	42	33	52	61	chr1:121076776-121076973	NA	LOC101929798	-24.609	FCGR1B	10.372	5.9693	4.49862e-14	6.22911	3.30027e-15	6.62369	2.75118e-12	5.7017	1.36338e-09	0.75	59	70.5	0.666667	85.5	47
1343	chr1	121097217	121097550	334	*	chr1:121097217-121097550	30	26	23	36	41	29	20	28	17	14	17	23	28	29	29	30	34	32	32	21	14	20	17	chr1:121097217-121097550	NA	FCGR1B	-9.872	HIST2H2BA	19.701	0.0369153	0.929804	-0.690878	0.042171	0.158012	0.676768	-0.666032	0.0711246	28.75	29.5	17.75	28.6667	32	18
1344	chr1	121097597	121097773	177	*	chr1:121097597-121097773	23	32	20	40	40	34	22	40	30	18	24	24	26	29	33	24	25	28	49	30	27	31	26	chr1:121097597-121097773	NA	FCGR1B	-10.252	HIST2H2BA	19.478	0.240339	0.521325	-0.258717	0.488354	0.10221	0.827957	-0.0413147	0.920143	28.75	34	24	29.3333	31.5	28.5
1345	chr1	121184390	121185002	613	*	chr1:121184390-121185002	603	495	569	477	487	541	511	581	464	433	409	483	512	480	508	527	517	480	518	469	413	386	468	chr1:121184390-121185002	NA	FAM72B	-0.072	SRGAP2C	0.06	-0.016219	0.93235	-0.260802	0.084436	0.0299615	0.857629	-0.20399	0.165772	536	530	447.25	500	510.5	434
1346	chr1	121224890	121225051	162	*	chr1:121224890-121225051	0	1	2	0	5	10	8	8	60	75	63	52	1	1	1	3	2	3	1	47	37	44	45	chr1:121224890-121225051	NA	SRGAP2C	-39.828	SRGAP2-AS1	172.854	3.14447	0.000753796	6.06356	2.05132e-14	1.08305	0.438572	5.15343	4.2314e-10	0.75	7.75	62.5	1	2.25	43.25
1347	chr1	121238449	121238675	227	*	chr1:121238449-121238675	0	0	1	0	41	33	32	45	4	4	7	4	1	0	0	32	19	23	20	2	2	1	0	chr1:121238449-121238675	NA	SRGAP2C	-53.387	SRGAP2-AS1	159.23	6.38509	5.70275e-10	3.57429	0.00259003	5.54442	5.08419e-06	1.45212	0.419352	0.25	37.75	4.75	0.333333	23.5	1.25
1348	chr1	121263868	121264137	270	*	chr1:121263868-121264137	1	0	1	1	43	47	48	37	29	27	31	19	0	0	0	26	37	26	28	25	33	39	30	chr1:121263868-121264137	NA	SRGAP2C	-78.806	SRGAP2-AS1	133.768	5.55802	3.41547e-12	4.86905	4.3217e-09	6.72615	2.6483e-08	6.65971	1.91937e-08	0.75	43.75	26.5	0	29.25	31.75
1349	chr1	121458765	121458922	158	*	chr1:121458765-121458922	4	2	3	4	21	11	10	17	15	15	13	20	3	3	2	29	28	22	27	20	14	26	26	chr1:121458765-121458922	NA	SRGAP2-AS1	-60.86	EMBP1	60.19	2.13296	0.00014469	2.23009	4.62317e-05	3.24842	1.00734e-07	2.92579	4.91046e-06	3.25	14.75	15.75	2.66667	26.5	21.5
1350	chr1	121519556	121519763	208	*	chr1:121519556-121519763	43	45	48	39	46	45	40	50	45	32	25	38	41	42	38	28	34	29	26	33	32	21	23	chr1:121519556-121519763	NA	EMBP1	-0.444	RNVU1-17	22179.9	0.0484535	0.874725	-0.320446	0.271418	-0.461697	0.134959	-0.562295	0.0819154	43.75	45.25	35	40.3333	29.25	27.25
1351	chr1	121551616	121551774	159	*	chr1:121551616-121551774	10	7	4	8	1	1	3	6	1	1	5	3	7	13	7	2	4	6	6	5	4	3	0	chr1:121551616-121551774	NA	EMBP1	-32.504	RNVU1-17	22147.8	-1.35255	0.0605346	-1.48499	0.0418334	-0.97985	0.158742	-1.52729	0.0471071	7.25	2.75	2.5	9	4.5	3
1352	chr1	143729208	143729538	331	*	chr1:143729208-143729538	142	125	179	182	460	403	383	442	241	243	192	293	127	108	146	501	466	446	468	187	159	184	206	chr1:143729208-143729538	NA	RNVU1-17	-29.589	RNVU1-18	0.032	1.42366	5.98336e-18	0.624127	0.00176133	1.88622	2.0798e-35	0.533694	0.00438984	157	422	242.25	127	470.25	184
1353	chr1	143729793	143729948	156	*	chr1:143729793-143729948	79	92	105	127	165	128	139	147	76	98	85	118	70	68	103	159	148	163	150	90	75	92	92	chr1:143729793-143729948	NA	RNVU1-18	-0.223	LOC388692	62.547	0.521396	0.00962664	-0.0959011	0.721291	0.946233	2.87364e-06	0.118754	0.672515	100.75	144.75	94.25	80.3333	155	87.25
1354	chr1	143799746	143800000	255	*	chr1:143799746-143800000	11	7	6	6	57	54	22	44	27	35	22	31	13	9	3	53	46	21	40	37	37	22	37	chr1:143799746-143800000	NA	LOC388692	-7.251	FCGR1CP	74.743	2.52956	6.47195e-10	1.91779	1.21986e-06	2.23754	1.79002e-06	1.96923	1.22647e-05	7.5	44.25	28.75	8.33333	40	33.25
1355	chr1	143864107	143864410	304	*	chr1:143864107-143864410	0	0	0	0	31	22	24	23	35	29	31	45	0	2	0	45	31	37	43	18	18	31	22	chr1:143864107-143864410	NA	LOC388692	-71.612	FCGR1CP	10.333	6.49112	4.04302e-10	6.96835	1.74467e-11	5.54146	1.42007e-08	4.67583	1.93619e-06	0	25	35	0.666667	39	22.25
1356	chr1	143884640	143885213	574	*	chr1:143884640-143885213	32	63	32	82	77	72	49	71	48	39	51	65	62	59	70	51	60	59	75	65	49	54	58	chr1:143884640-143885213	NA	FCGR1CP	-9.897	FAM72C	86.793	0.361559	0.317677	-0.0417263	0.920765	-0.0556761	0.865044	-0.17167	0.535757	52.25	67.25	50.75	63.6667	61.25	56.5
1357	chr1	143904647	143904863	217	*	chr1:143904647-143904863	66	58	73	69	56	38	30	52	40	40	43	58	64	73	70	55	64	52	43	39	33	45	45	chr1:143904647-143904863	NA	FCGR1CP	-29.904	FAM72C	67.143	-0.59339	0.0193543	-0.55349	0.0204386	-0.366058	0.155167	-0.765626	0.00210447	66.5	44	45.25	69	53.5	40.5
1358	chr1	143972034	143972652	619	*	chr1:143972034-143972652	1093	957	934	1026	951	1004	883	1204	874	790	734	1037	945	904	924	1069	1005	852	1093	873	760	745	988	chr1:143972034-143972652	SRGAP2D	FAM72C	-0.028	LOC101060524	304.11	0.0114512	0.953882	-0.222958	0.172583	0.120243	0.456616	-0.135272	0.408119	1002.5	1010.5	858.75	924.333	1004.75	841.5
1359	chr1	144012482	144012676	195	*	chr1:144012482-144012676	1	1	2	0	3	12	9	6	55	86	65	61	1	1	1	2	3	1	1	48	49	55	54	chr1:144012482-144012676	NA	SRGAP2D	-39.843	LOC101060524	264.086	2.73715	0.00212136	5.81997	5.67037e-16	0.741127	0.633939	5.39691	3.61332e-11	1	7.5	66.75	1	1.75	51.5
1360	chr1	144026082	144026308	227	*	chr1:144026082-144026308	1	2	0	0	54	67	61	55	12	5	13	6	3	2	1	47	37	37	33	4	7	2	3	chr1:144026082-144026308	NA	SRGAP2D	-53.443	LOC101060524	250.454	5.97894	2.8794e-14	3.35206	0.000368226	4.1677	2.66675e-10	0.940626	0.372415	0.75	59.25	9	2	38.5	4
1361	chr1	144371668	144371870	203	*	chr1:144371668-144371870	14	18	17	11	13	9	19	13	4	12	13	10	30	23	20	19	9	18	22	23	25	11	13	chr1:144371668-144371870	NA	LOC101060524	-94.906	PPIAL4E	1.789	-0.150399	0.763672	-0.613679	0.194599	-0.513557	0.237498	-0.430358	0.342891	15	13.5	9.75	24.3333	17	18
1362	chr1	144402839	144403098	260	*	chr1:144402839-144403098	0	2	1	2	127	159	129	144	92	99	90	99	0	1	0	147	120	121	99	73	74	117	104	chr1:144402839-144403098	NA	PPIAL4E	-29.18	RNVU1-15	9.478	6.58195	3.67791e-25	6.04918	6.90716e-21	7.76113	7.42452e-12	7.21585	2.18835e-11	1.25	139.75	95	0.333333	121.75	92
1363	chr1	144412217	144412367	151	*	chr1:144412217-144412367	84	98	107	102	127	130	123	115	88	80	103	97	83	90	107	131	114	118	113	95	75	87	93	chr1:144412217-144412367	NA	PPIAL4E	-38.558	RNVU1-15	0.209	0.339568	0.0629357	-0.087256	0.701285	0.34986	0.0894163	-0.0928501	0.718467	97.75	123.75	92	93.3333	119	87.5
1364	chr1	144412581	144413031	451	*	chr1:144412581-144413031	215	182	282	175	651	672	580	546	460	414	468	504	172	139	182	763	794	609	552	338	302	511	386	chr1:144412581-144413031	NA	RNVU1-15	-0.005	NBPF15	46.433	1.51635	2.29339e-17	1.10963	7.04598e-10	2.04406	2.46041e-28	1.22177	7.51438e-09	213.5	612.25	461.5	164.333	679.5	384.25
1365	chr1	144418735	144419436	702	*	chr1:144418735-144419436	71	68	61	86	82	80	80	77	40	45	35	37	95	64	102	108	77	103	105	61	43	27	36	chr1:144418735-144419436	NA	RNVU1-15	-6.159	NBPF15	40.028	0.157121	0.502894	-0.862172	0.000202383	0.174968	0.541966	-1.05301	0.000455697	71.5	79.75	39.25	87	98.25	41.75
1366	chr1	144461463	144461778	316	*	chr1:144461463-144461778	41	39	39	47	53	37	43	40	38	41	47	46	53	40	48	51	37	54	48	42	46	41	45	chr1:144461463-144461778	NA	NBPF15	-1.999	DRD5P2	227.836	0.0593465	0.852322	0.0510269	0.867295	0.0152153	0.967901	-0.111155	0.732478	41.5	43.25	43	47	47.5	43.5
1367	chr1	144490296	144490394	99	*	chr1:144490296-144490394	24	43	39	51	24	29	28	30	23	32	17	25	29	31	31	28	30	35	31	35	46	23	25	chr1:144490296-144490394	NA	NBPF15	-30.832	DRD5P2	199.22	-0.497282	0.113717	-0.690112	0.0365752	0.0312285	0.94074	0.0877528	0.84038	39.25	27.75	24.25	30.3333	31	32.25
1368	chr1	144521701	144521855	155	*	chr1:144521701-144521855	42	39	27	30	46	37	53	49	39	36	41	54	30	30	35	60	52	54	44	25	32	31	44	chr1:144521701-144521855	NA	NBPF15	-62.237	DRD5P2	167.759	0.420905	0.134252	0.299415	0.319969	0.726714	0.00847291	0.0591194	0.887245	34.5	46.25	42.5	31.6667	52.5	33
1369	chr1	144523803	144524362	560	*	chr1:144523803-144524362	62	36	68	83	172	119	91	115	121	85	54	98	56	27	42	201	128	119	155	80	64	69	87	chr1:144523803-144524362	NA	NBPF15	-64.339	DRD5P2	165.252	0.991788	0.000347962	0.520754	0.0998699	1.84755	7.70205e-11	0.843727	0.00266866	62.25	124.25	89.5	41.6667	150.75	75
1370	chr1	144532209	144532369	161	*	chr1:144532209-144532369	14	18	12	21	32	31	28	26	39	26	21	26	15	14	14	45	28	35	37	40	30	29	26	chr1:144532209-144532369	NA	NBPF15	-72.745	DRD5P2	157.245	0.842015	0.0102129	0.778802	0.0300372	1.33019	0.000164856	1.11437	0.00294395	16.25	29.25	28	14.3333	36.25	31.25
1371	chr1	144534370	144534618	249	*	chr1:144534370-144534618	20	17	13	12	6	4	12	14	12	12	10	14	24	24	22	12	4	17	16	8	7	4	9	chr1:144534370-144534618	NA	NBPF15	-74.906	DRD5P2	154.996	-0.773425	0.107687	-0.365409	0.415328	-0.921031	0.0417995	-1.71266	0.00019568	15.5	9	12	23.3333	12.25	7
1372	chr1	144545996	144546324	329	*	chr1:144545996-144546324	15	12	31	18	356	311	212	230	172	164	127	220	15	12	18	444	402	276	301	159	121	157	180	chr1:144545996-144546324	NA	NBPF15	-86.532	DRD5P2	143.29	3.84345	9.31118e-42	3.14949	2.39434e-28	4.54524	5.7711e-53	3.34183	1.04168e-30	19	277.25	170.75	15	355.75	154.25
1373	chr1	144546438	144546916	479	*	chr1:144546438-144546916	174	184	209	215	364	255	257	273	154	186	164	221	160	164	183	333	267	286	304	164	143	189	190	chr1:144546438-144546916	NA	NBPF15	-86.974	DRD5P2	142.698	0.553958	0.00177902	-0.108963	0.600841	0.814849	2.13721e-07	0.0211428	0.927295	195.5	287.25	181.25	169	297.5	171.5
1374	chr1	144551373	144552185	813	*	chr1:144551373-144552185	27	42	49	49	202	177	122	153	159	143	89	119	42	39	42	264	214	190	229	120	90	102	115	chr1:144551373-144552185	NA	NBPF15	-91.909	DRD5P2	137.429	1.96119	2.89372e-16	1.60344	3.40996e-10	2.44552	2.95193e-31	1.37565	2.32975e-09	41.75	163.5	127.5	41	224.25	106.75
1375	chr1	144560510	144561136	627	*	chr1:144560510-144561136	185	186	219	277	502	446	418	477	268	286	240	338	167	141	200	550	498	463	511	224	182	218	228	chr1:144560510-144561136	NA	NBPF15	-101.046	DRD5P2	128.478	1.08574	1.16389e-10	0.383849	0.0554648	1.57569	7.84885e-23	0.330278	0.0870526	216.75	460.75	283	169.333	505.5	213
1376	chr1	144567408	144568117	710	*	chr1:144567408-144568117	65	79	80	96	102	78	85	86	58	52	41	48	110	80	123	125	96	124	108	80	60	34	40	chr1:144567408-144568117	NA	NBPF15	-107.944	DRD5P2	121.497	0.133027	0.588504	-0.683011	0.00281008	0.118038	0.669593	-0.957818	0.00170073	80	87.75	49.75	104.333	113.25	53.5
1377	chr1	144594683	144594855	173	*	chr1:144594683-144594855	15	16	11	11	8	6	14	12	5	6	11	7	20	18	20	9	8	17	14	18	17	11	14	chr1:144594683-144594855	NA	NBPF15	-135.219	DRD5P2	94.759	-0.400817	0.422039	-0.857455	0.0809334	-0.682001	0.137687	-0.362308	0.432264	13.25	10	7.25	19.3333	12	15
1378	chr1	145016161	145016428	268	*	chr1:145016161-145016428	0	0	1	1	33	51	31	39	29	25	27	19	0	0	0	20	26	17	23	24	33	30	25	chr1:145016161-145016428	NA	LOC645166	-300.082	SRGAP2B	76.934	5.81046	2.11345e-10	5.23636	2.55127e-08	6.3097	2.17759e-07	6.49469	4.42715e-08	0.5	38.5	25	0	21.5	28
1379	chr1	145041621	145041866	246	*	chr1:145041621-145041866	1	1	1	0	26	27	27	24	3	3	6	2	1	1	0	18	16	17	16	1	3	1	1	chr1:145041621-145041866	NA	LOC645166	-325.542	SRGAP2B	51.496	4.83595	3.73473e-09	2.04298	0.0650713	4.37278	1.69787e-05	0.999116	0.538986	0.75	26	3.5	0.666667	16.75	1.5
1380	chr1	145095356	145095944	589	*	chr1:145095356-145095944	842	706	734	781	702	734	684	927	608	565	546	780	723	681	674	826	746	653	844	627	574	545	693	chr1:145095356-145095944	NA	SRGAP2B	-1.994	FAM72D	0.056	-0.00754451	0.970219	-0.29311	0.0806131	0.147391	0.370026	-0.183727	0.214563	765.75	761.75	624.75	692.667	767.25	609.75
1381	chr1	145176482	145176873	392	*	chr1:145176482-145176873	3	6	1	2	4	10	4	3	6	4	2	2	23	22	17	11	7	10	12	9	12	11	8	chr1:145176482-145176873	NA	FAM72D	-80.482	LOC103091866	39.198	0.777406	0.346363	0.213021	0.826382	-1.03798	0.0174434	-1.03446	0.0204352	3	5.25	3.5	20.6667	10	10
1382	chr1	145182719	145182840	122	*	chr1:145182719-145182840	9	12	9	13	13	13	11	11	6	8	6	7	6	13	10	14	15	7	14	3	7	11	6	chr1:145182719-145182840	NA	FAM72D	-86.719	LOC103091866	33.231	0.156803	0.768416	-0.660936	0.209614	0.366244	0.550396	-0.505905	0.466052	10.75	12	6.75	9.66667	12.5	6.75
1383	chr1	145189311	145189439	129	*	chr1:145189311-145189439	4	3	1	4	7	0	3	3	5	2	1	2	9	8	7	15	11	8	4	4	5	6	6	chr1:145189311-145189439	NA	FAM72D	-93.311	LOC103091866	26.632	0.110015	0.920878	-0.250515	0.807582	0.244018	0.73986	-0.592445	0.400325	3	3.25	2.5	8	9.5	5.25
1384	chr1	145214470	145215003	534	*	chr1:145214470-145215003	208	234	218	195	100	75	101	116	55	41	55	67	227	246	233	107	92	98	112	59	63	62	59	chr1:145214470-145215003	NA	FAM72D	-118.47	LOC103091866	1.068	-1.1226	1.43074e-10	-1.96665	1.93898e-25	-1.20097	1.56938e-13	-1.94965	4.83733e-30	213.75	98	54.5	235.333	102.25	60.75
1385	chr1	145240200	145240388	189	*	chr1:145240200-145240388	15	19	15	10	12	11	26	12	7	8	13	13	25	23	24	20	9	22	22	24	21	13	18	chr1:145240200-145240388	NA	LOC103091866	-24.129	PPIAL4D	1.811	0.0475406	0.932234	-0.518815	0.266876	-0.392342	0.374094	-0.33408	0.42957	14.75	15.25	10.25	24	18.25	19
1386	chr1	145271370	145271632	263	*	chr1:145271370-145271632	0	2	3	0	96	102	95	105	61	65	64	70	0	1	1	98	77	87	69	54	57	88	79	chr1:145271370-145271632	NA	PPIAL4D	-29.171	RNVU1-14	9.484	6.1061	1.75388e-21	5.51443	5.18191e-17	6.58154	3.31937e-12	6.23808	1.2124e-11	1.25	99.5	65	0.666667	82.75	69.5
1387	chr1	145280711	145280921	211	*	chr1:145280711-145280921	112	143	147	130	174	175	160	158	160	136	132	125	123	129	148	194	178	186	172	130	120	152	138	chr1:145280711-145280921	NA	PPIAL4D	-38.512	RNVU1-14	0.195	0.325666	0.0590738	0.0557376	0.799009	0.452241	0.00762348	0.0178838	0.940939	133	166.75	138.25	133.333	182.5	135
1388	chr1	145281159	145281588	430	*	chr1:145281159-145281588	184	165	276	149	579	575	559	497	394	365	391	433	138	134	174	696	751	542	545	295	285	447	348	chr1:145281159-145281588	NA	RNVU1-14	-0.043	NBPF20	124.19	1.50937	2.12183e-14	1.0294	3.16401e-07	2.0874	1.17058e-29	1.20587	4.48398e-09	193.5	552.5	395.75	148.667	633.5	343.75
1389	chr1	145287258	145287982	725	*	chr1:145287258-145287982	44	48	53	52	69	47	46	60	35	44	27	27	83	48	67	77	68	90	76	39	28	35	16	chr1:145287258-145287982	NA	RNVU1-14	-6.142	NBPF20	117.796	0.17172	0.540515	-0.564247	0.0374367	0.235677	0.41501	-1.15362	0.000424385	49.25	55.5	33.25	66	77.75	29.5
1390	chr1	145465411	145465995	585	*	chr1:145465411-145465995	208	127	206	138	436	327	278	305	225	204	213	257	118	86	116	468	449	333	337	208	167	210	204	chr1:145465411-145465995	NA	NBPF20	-59.633	NBPF25P	141.863	0.983763	8.78961e-06	0.403773	0.0633968	1.89099	1.11983e-20	0.884827	2.71678e-06	169.75	336.5	224.75	106.667	396.75	197.25
1391	chr1	145500374	145500573	200	*	chr1:145500374-145500573	2	1	0	1	58	42	45	35	28	33	13	30	0	0	0	24	34	16	19	8	16	14	11	chr1:145500374-145500573	NA	NBPF20	-94.596	NBPF25P	107.285	5.25877	5.29909e-13	4.49053	5.65383e-09	6.40735	1.61923e-07	5.38298	1.12821e-05	1	45	26	0	23.25	12.25
[truncated: 22,935 more rows]
