# Supplementary material for: RFX transcription factors control a miR-150/PDAP1 axis that restrains the proliferation of human T cells
Source: PLoS Biol. 2022 Feb 10;20(2):e3001538. doi: 10.1371/journal.pbio.3001538 (PMC8865640; doi:10.1371/journal.pbio.3001538)
Supplement: S7 Table — ATAC-seq, assay for transposase accessible chromatin and sequencing. (XLSX) [file pbio.3001538.s018.xlsx]

## Sheet: gimme.roc.report
MOTIF ANNOTATION				Cluster 1			Cluster 2			Cluster 3			Cluster 4			Cluster 5			Cluster 6			Cluster 7			Cluster 8			Cluster 9			Cluster 10
Motif iD (Gimmmotif)	TFs associated	Evidence	Curated	log10 P-value	ROC AUC	Enr. at 1% FPR	log10 P-value	ROC AUC	Enr. at 1% FPR	log10 P-value	ROC AUC	Enr. at 1% FPR	log10 P-value	ROC AUC	Enr. at 1% FPR	log10 P-value	ROC AUC	Enr. at 1% FPR	log10 P-value	ROC AUC	Enr. at 1% FPR	log10 P-value	ROC AUC	Enr. at 1% FPR	log10 P-value	ROC AUC	Enr. at 1% FPR	log10 P-value	ROC AUC	Enr. at 1% FPR	log10 P-value	ROC AUC	Enr. at 1% FPR
GM.5.0.RFX.0018	RFX2	SELEX	Y	0.294	0.494	1.02	19.963	0.533	3.73	1.386	0.511	1.4	0.968	0.497	1.39	0.018	0.471	0.57	0.081	0.513	0.77	0.017	0.49	0.62	0	0.49	0.33	0.057	0.517	0.74	0.001	0.494	0.48
GM.5.0.RFX.0006	RFX2	ChIP-seq	Y	0.856	0.5	1.36	17.321	0.527	3.49	1.224	0.511	1.36	1.375	0.503	1.55	0.008	0.481	0.49	0.047	0.506	0.7	0.004	0.5	0.51	0	0.49	0.33	0.476	0.51	1.14	0	0.486	0.44
GM.5.0.RFX.0015	ARID2	DeBoer11	N	0.135	0.5	0.85	16.807	0.53	3.44	0.93	0.51	1.28	0.377	0.506	1.08	0.036	0.469	0.65	0.193	0.501	0.93	0.03	0.502	0.68	0	0.489	0.44	0.138	0.511	0.87	0.003	0.484	0.56
GM.5.0.bZIP.0016	ATF2	TRANSFAC	Y	0.4	0.52	1.11	15.756	0.554	3.34	5.911	0.537	2.16	2.68	0.5	1.93	0	0.456	0.24	0.047	0.49	0.69	0	0.453	0.34	0	0.465	0.07	0.004	0.507	0.47	0	0.488	0.4
GM.5.0.bZIP.0056	ATF1	ChIP-seq	Y	0.323	0.461	1.05	15.129	0.509	3.2	4.393	0.481	1.93	1.609	0.457	1.61	0.002	0.462	0.38	0.145	0.512	0.88	0.01	0.448	0.59	0	0.521	0.14	0.005	0.548	0.51	0	0.537	0.34
GM.5.0.bZIP.0009	Hlf	HT-SELEX	N	0.633	0.514	1.25	14.824	0.552	3.22	5.654	0.56	2.12	0.249	0.51	0.98	0	0.466	0.16	0.004	0.484	0.45	0	0.458	0.33	0	0.476	0.29	0.003	0.483	0.46	0	0.475	0.47
GM.5.0.bZIP.0096	JUND	ChIP-seq	N	0.294	0.496	1.02	14.809	0.53	3.25	5.293	0.508	2.08	2.691	0.497	1.94	0.008	0.463	0.49	0.193	0.502	0.93	0.009	0.481	0.57	0	0.476	0.07	0.001	0.535	0.4	0	0.494	0.36
GM.5.0.bZIP.0040	ATF2	TRANSFAC	Y	1.476	0.485	1.61	14.73	0.526	3.24	3.018	0.512	1.74	0.489	0.482	1.16	0	0.475	0.24	0.046	0.504	0.69	0.048	0.462	0.73	0	0.493	0.26	0.089	0.517	0.8	0	0.508	0.36
GM.5.0.RFX.0010	RFX1	Transfac	Y	0.135	0.493	0.85	14.324	0.535	3.21	0.799	0.51	1.23	1.375	0.498	1.55	0.008	0.49	0.49	0.047	0.485	0.7	0.002	0.479	0.45	0	0.497	0.15	0.091	0.49	0.8	0	0.476	0.36
GM.5.0.Mixed.0068	MAX	ChIP-seq	N	0.801	0.498	1.33	12.054	0.519	2.95	0.728	0.501	1.21	1.296	0.513	1.52	0.015	0.495	0.56	0.041	0.515	0.68	0.014	0.493	0.61	0	0.494	0.22	0.436	0.52	1.11	0.001	0.492	0.51
GM.5.0.Mixed.0071	HEY1	ChIP-seq	N	0.199	0.487	0.93	11.88	0.521	2.95	5.227	0.497	2.07	1.581	0.5	1.62	0.001	0.468	0.32	0.078	0.506	0.77	0.016	0.491	0.62	0	0.483	0.15	0.017	0.534	0.6	0	0.497	0.32
GM.5.0.bZIP.0025	CREB5	PBM	N	1.631	0.501	1.62	11.599	0.555	2.76	1.814	0.534	1.46	0.595	0.491	1.2	0.001	0.456	0.35	0.193	0.487	0.93	0	0.455	0.39	0	0.484	0.29	0.055	0.508	0.75	0.001	0.492	0.51
GM.5.0.bZIP.0048	CREM	ChIP-seq	Y	0.684	0.499	1.28	11.534	0.52	2.92	4.683	0.501	2	0.792	0.507	1.32	0.001	0.479	0.33	0.081	0.501	0.77	0.017	0.485	0.62	0	0.476	0.37	0.033	0.533	0.67	0	0.496	0.36
GM.5.0.bZIP.0098	CREB1	JASPAR	Y	0.397	0.479	1.1	11.466	0.534	2.91	4.641	0.521	1.99	1.589	0.496	1.62	0.001	0.475	0.32	0.079	0.497	0.77	0.029	0.463	0.68	0	0.488	0.15	0.055	0.518	0.73	0	0.5	0.24
GM.5.0.bZIP.0045	E2F1	ChIP-seq	N	0.391	0.493	1.1	11.399	0.528	2.89	4.6	0.491	1.98	1.137	0.504	1.46	0.001	0.469	0.32	0.077	0.509	0.77	0.028	0.49	0.67	0	0.474	0.11	0.031	0.536	0.66	0	0.494	0.24
GM.5.0.RFX.0001	RFX7	PBM	N	0.197	0.498	0.93	11.399	0.517	2.89	1.039	0.497	1.31	1.346	0.501	1.54	0.007	0.473	0.48	0.005	0.507	0.46	0.028	0.493	0.67	0.004	0.483	0.59	0.054	0.514	0.73	0.083	0.495	0.83
GM.5.0.bZIP.0007	Atf1	ChIP-seq	Y	0.825	0.488	1.35	11.332	0.541	2.88	2.719	0.508	1.68	0.934	0.487	1.38	0.016	0.468	0.56	0.044	0.489	0.69	0.008	0.455	0.56	0	0.485	0.15	0.052	0.528	0.73	0	0.504	0.35
GM.5.0.bZIP.0029	ATF2	TRANSFAC	Y	0.684	0.492	1.28	11.091	0.532	2.87	4.683	0.499	2	1.375	0.502	1.55	0.001	0.469	0.33	0.047	0.499	0.7	0.017	0.486	0.62	0	0.488	0.15	0.033	0.53	0.67	0	0.494	0.28
GM.5.0.RFX.0004	RFX7	PBM	N	0.13	0.494	0.85	10.959	0.522	2.85	1.348	0.505	1.39	1.137	0.496	1.46	0.007	0.472	0.48	0.024	0.51	0.61	0.157	0.485	0.9	0	0.486	0.48	0.087	0.513	0.8	0.009	0.488	0.63
GM.5.0.bZIP.0024	ATF2	ChIP-seq	Y	0.081	0.492	0.76	9.323	0.521	2.67	2.547	0.496	1.65	2.375	0.496	1.85	0.017	0.474	0.57	0.046	0.509	0.69	0.002	0.486	0.45	0	0.483	0.33	0.089	0.537	0.8	0.001	0.5	0.52
GM.5.0.bZIP.0043	HLF	TRANSFAC	Y	0.192	0.507	0.92	9.175	0.556	2.64	7.119	0.552	2.31	2.613	0.51	1.91	0	0.464	0.24	0.18	0.485	0.91	0	0.473	0.34	0	0.474	0.4	0.007	0.491	0.53	0.015	0.476	0.67
GM.5.0.RFX.0003	RFX1	ChIP-seq	Y	0.205	0.503	0.94	8.57	0.51	2.58	0.68	0.488	1.19	1.852	0.503	1.7	0.018	0.494	0.57	0.005	0.508	0.46	0.004	0.502	0.51	0.013	0.495	0.67	0.057	0.527	0.74	0.003	0.489	0.56
GM.5.0.bZIP.0044	Dbp	PBM	Y	0.522	0.512	1.19	8.485	0.563	2.57	4.33	0.566	1.94	0.27	0.518	1	0.003	0.482	0.4	0.024	0.486	0.61	0	0.463	0.28	0	0.462	0.37	0.017	0.483	0.6	0.003	0.475	0.55
GM.5.0.bZIP.0059	NFE2L1	Transfac	Y	0.214	0.428	0.96	8.465	0.479	2.12	9.078	0.456	2.1	3.048	0.445	1.74	0.013	0.463	0.64	0.036	0.523	0.74	0.202	0.467	0.95	0	0.533	0.29	0	0.569	0.15	0	0.573	0.45
GM.5.0.Ets.0027	ELF5	JASPAR	Y	0.074	0.542	0.75	8.29	0.554	2.53	5.074	0.499	2.04	1.098	0.521	1.44	0.001	0.53	0.32	0.175	0.483	0.91	0.042	0.537	0.72	0	0.473	0.14	0	0.461	0.26	0.004	0.437	0.59
GM.5.0.Sox.0031	SRY	Transfac	Y	2.802	0.535	2.01	8.29	0.539	2.53	2.894	0.532	1.71	0.743	0.509	1.29	0.015	0.5	0.56	0.116	0.472	0.83	0.273	0.476	1	0	0.485	0.29	0	0.471	0.33	0	0.473	0.43
GM.5.0.bZIP.0081	TEF	ChIP-seq	Y	0.856	0.52	1.36	7.786	0.555	2.49	1.386	0.531	1.4	0.377	0.523	1.08	0.018	0.469	0.57	0.962	0.505	1.39	0.017	0.471	0.62	0	0.469	0.41	0.008	0.498	0.54	0	0.462	0.44
GM.5.0.C2H2_ZF.0300	E4F1	TRANSFAC	Y	0.403	0.488	1.11	7.786	0.519	2.49	1.386	0.504	1.4	0.195	0.478	0.93	0.008	0.474	0.49	0.025	0.487	0.62	0.009	0.449	0.57	0	0.504	0.41	0.057	0.514	0.74	0.062	0.513	0.8
GM.5.0.Forkhead.0054	FOXI1	JASPAR	Y	0.533	0.519	1.19	7.405	0.554	2.44	6.606	0.551	2.25	0.968	0.523	1.39	0.008	0.48	0.49	0.374	0.485	1.08	0.301	0.496	1.02	0	0.469	0.33	0	0.479	0.27	0	0.46	0.36
GM.5.0.bZIP.0064	ATF3	TRANSFAC	Y	0.533	0.5	1.19	7.031	0.515	2.39	5.61	0.491	2.13	2.116	0.496	1.78	0.036	0.49	0.65	0.129	0.501	0.85	0.049	0.49	0.74	0	0.497	0.48	0.057	0.516	0.74	0.017	0.493	0.68
GM.5.0.bZIP.0067	ATF1	TRANSFAC	Y	0.397	0.514	1.1	6.981	0.529	2.38	1.913	0.51	1.52	1.15	0.494	1.47	0.063	0.491	0.73	0.025	0.493	0.62	0.029	0.49	0.68	0.001	0.492	0.52	0.017	0.508	0.6	0.005	0.478	0.6
GM.5.0.bHLH.0039	Usf2	ChIP-seq	Y	0.815	0.5	1.33	6.685	0.502	2.28	4.962	0.493	1.99	0.594	0.487	1.21	0	0.481	0.22	0	0.499	0.21	0.041	0.466	0.73	0.001	0.529	0.54	0.008	0.511	0.55	0	0.514	0.29
GM.5.0.bZIP.0089	ATF3	ChIP-seq	N	1.259	0.498	1.54	6.666	0.563	2.34	3.56	0.563	1.83	1.852	0.518	1.7	0	0.457	0.24	0.002	0.472	0.39	0.017	0.47	0.62	0	0.473	0.3	0.001	0.477	0.4	0	0.481	0.4
GM.5.0.Rel.0020	NFATC1	SELEX	Y	0.024	0.501	0.6	6.666	0.527	2.34	0.799	0.514	1.23	0.377	0.507	1.08	0.166	0.509	0.9	0.129	0.487	0.85	0.116	0.493	0.85	0.168	0.506	0.92	0.033	0.468	0.67	0.003	0.469	0.56
GM.5.0.Sox.0034	SOX10	TRANSFAC	Y	0.06	0.514	0.73	6.601	0.517	2.22	6.375	0.52	2.12	1.688	0.508	1.6	0.002	0.488	0.42	0.088	0.498	0.8	0.241	0.495	0.98	0	0.495	0.48	0.001	0.503	0.4	0	0.492	0.27
GM.5.0.Sox.0008	Sox6	ChIP-seq	Y	0.178	0.514	0.92	6.312	0.54	2.03	8.25	0.532	2.15	0.791	0.512	1.25	0.022	0.478	0.66	0.098	0.477	0.83	0.334	0.486	1.03	0	0.485	0.32	0	0.497	0.27	0	0.485	0.32
GM.5.0.Unknown.0025	BPTF	Unknown	N	0.135	0.519	0.85	6.308	0.529	2.3	1.743	0.514	1.49	0.131	0.499	0.85	0.065	0.476	0.73	0.492	0.48	1.16	0.009	0.497	0.57	0.007	0.496	0.63	0.004	0.492	0.47	0.006	0.481	0.6
GM.5.0.bHLH.0080	Arnt2	PBM	Y	0.57	0.496	1.2	6.189	0.513	2.19	8.377	0.505	2.36	0.792	0.474	1.29	0	0.481	0.21	0.002	0.5	0.41	0.048	0.468	0.75	0	0.52	0.33	0.001	0.505	0.41	0	0.51	0.25
GM.5.0.bHLH.0009	ATF3	ChIP-seq	N	3	0.49	2.04	6.17	0.502	2.25	3.459	0.484	1.79	1.031	0.482	1.41	0.001	0.48	0.31	0	0.496	0.15	0.006	0.471	0.54	0.001	0.527	0.5	0.002	0.517	0.45	0	0.519	0.23
GM.5.0.bHLH.0057	Arnt	PBM	Y	0.712	0.507	1.26	6.042	0.502	2.13	5.802	0.503	2.03	0.627	0.481	1.21	0	0.487	0.27	0.005	0.49	0.51	0.016	0.477	0.65	0.002	0.52	0.58	0.013	0.503	0.61	0	0.509	0.36
GM.5.0.bZIP.0039	CEBPB	ChIP-seq	N	0.205	0.499	0.94	5.958	0.55	2.25	6.606	0.55	2.25	0.635	0.511	1.24	0.018	0.479	0.57	0.193	0.486	0.93	0.009	0.474	0.57	0	0.472	0.37	0.057	0.49	0.74	0.062	0.481	0.8
GM.5.0.GATA.0004	GATA3	HT-SELEX	N	1.244	0.514	1.33	5.838	0.525	1.75	11.158	0.537	2.05	1.356	0.508	1.34	0.032	0.473	0.75	0.109	0.486	0.88	0.075	0.483	0.86	0	0.49	0.36	0	0.488	0.42	0	0.489	0.49
GM.5.0.Forkhead.0021	FOXO1	TRANSFAC	Y	0.382	0.534	1.09	5.8	0.546	2.22	8.961	0.513	2.51	1.791	0.506	1.68	0.016	0.504	0.56	0.043	0.481	0.69	0.001	0.497	0.45	0	0.478	0.18	0	0.486	0.33	0	0.48	0.08
GM.5.0.bZIP.0012	ATF3	ChIP-seq	Y	1.802	0.495	1.71	5.763	0.536	2.19	4.781	0.504	1.98	0.837	0.479	1.33	0	0.457	0.23	0	0.498	0.22	0.002	0.452	0.49	0.001	0.506	0.49	0.005	0.526	0.51	0	0.51	0.15
GM.5.0.RFX.0005	RFX2	SELEX	Y	0.403	0.501	1.11	5.616	0.508	2.2	0.93	0.48	1.28	0.377	0.489	1.08	0.036	0.495	0.65	0	0.498	0.23	0.116	0.507	0.85	0.02	0.489	0.7	0.476	0.524	1.14	0.003	0.501	0.56
GM.5.0.bZIP.0066	Atf3	PBM	Y	1.214	0.438	1.51	5.464	0.509	2.17	1.488	0.484	1.43	2.613	0.446	1.91	0.002	0.449	0.4	0.18	0.506	0.91	0.015	0.438	0.61	0	0.526	0.25	0.016	0.546	0.59	0.002	0.564	0.55
GM.5.0.Unknown.0088	USF	TRANSFAC	Y	2.661	0.477	1.84	5.3	0.493	2	3.501	0.472	1.71	0.492	0.482	1.14	0.01	0.476	0.57	0.001	0.509	0.42	0.002	0.485	0.53	0.002	0.528	0.6	0.024	0.523	0.67	0	0.527	0.25
GM.5.0.Ets.0021	ELF1	HT-SELEX	N	1.74	0.531	1.71	5.283	0.533	2.15	1.559	0.513	1.45	2.116	0.499	1.78	0.339	0.536	1.06	0.025	0.487	0.62	0.078	0.508	0.79	0.004	0.466	0.59	0.001	0.479	0.4	0	0.477	0.36
GM.5.0.RFX.0008	RFX5	JASPAR	Y	0.533	0.47	1.19	5.283	0.491	2.15	0.386	0.463	1.06	0.082	0.504	0.77	0.003	0.482	0.41	0.002	0.505	0.39	0.301	0.522	1.02	0	0.505	0.44	0.138	0.535	0.87	0.122	0.513	0.88
GM.5.0.bZIP.0063	Jun	PBM	Y	1.492	0.412	1.58	5.239	0.462	2.07	1.772	0.45	1.46	0.02	0.411	0.61	0.029	0.469	0.65	0.002	0.53	0.41	0.002	0.421	0.5	0	0.563	0.42	0.003	0.562	0.47	0.029	0.609	0.74
GM.5.0.Forkhead.0020	FOXK2	PBM	N	0.508	0.536	1.18	5.136	0.541	2.12	8.961	0.517	2.51	0.357	0.511	1.07	0.059	0.506	0.72	0.043	0.472	0.69	0.044	0.495	0.73	0	0.484	0.33	0	0.489	0.07	0	0.476	0.24
GM.5.0.RFX.0016	RFX1	TRANSFAC	Y	0.118	0.493	0.83	5.013	0.502	2.1	1.112	0.491	1.33	0.895	0.492	1.36	0.03	0.506	0.63	1.274	0.527	1.51	0.041	0.492	0.72	0.015	0.487	0.68	1.174	0.515	1.43	0.1	0.509	0.85
GM.5.0.E2F.0021	E2F1	ChIP-seq	N	1.707	0.528	1.69	4.877	0.514	2.09	7.92	0.539	2.4	0.012	0.5	0.54	0.328	0.497	1.05	0	0.478	0.31	0.015	0.487	0.62	0	0.485	0.48	0	0.476	0.33	0	0.493	0.24
GM.5.0.Homeodomain.0004	IRX4	JASPAR	N	0.007	0.513	0.49	4.795	0.534	2.05	9.996	0.504	2.59	2.722	0.501	1.92	0.002	0.504	0.39	0.307	0.481	1.03	0.005	0.502	0.54	0	0.489	0.46	0.005	0.486	0.51	0	0.478	0.27
GM.5.0.Grainyhead.0005	UBP1	ChIP-seq	Y	0.037	0.507	0.74	4.746	0.475	1.73	5.486	0.479	1.75	3.043	0.493	1.7	0.516	0.515	1.12	0.253	0.518	0.98	0.094	0.534	0.87	0	0.496	0.41	0	0.523	0.31	0.004	0.5	0.69
GM.5.0.AT_hook.0003	HMGA1	TRANSFAC	Y	0.577	0.519	1.2	4.648	0.513	1.99	6.059	0.534	2.1	0.968	0.48	1.37	0.015	0.511	0.58	0.002	0.459	0.41	0	0.474	0.4	0.013	0.511	0.69	0.278	0.458	1	0.001	0.478	0.49
GM.5.0.C2H2_ZF_Homeodomain.0003	ZEB1	Transfac	Y	0.238	0.503	0.97	4.43	0.545	1.79	9.144	0.539	2.18	3.2	0.521	1.82	0.039	0.523	0.72	0.247	0.488	0.98	0.436	0.504	1.08	0	0.479	0.4	0.001	0.477	0.47	0	0.467	0.53
GM.5.0.Forkhead.0003	FOXF1	TRANSFAC	Y	0.796	0.53	1.33	4.412	0.562	2.01	6.644	0.545	2.24	0.584	0.532	1.21	0.094	0.488	0.79	0.172	0.498	0.91	0.099	0.505	0.83	0	0.454	0.29	0	0.483	0.13	0	0.454	0.27
GM.5.0.Forkhead.0018	FOXA1	TRANSFAC	Y	0.266	0.532	1	4.412	0.547	2.01	6.306	0.548	2.2	0.342	0.536	1.06	0	0.477	0.08	0.172	0.483	0.91	0.553	0.496	1.16	0	0.47	0.47	0.003	0.474	0.46	0.004	0.467	0.58
GM.5.0.Homeodomain_Paired_box.0004	Pax2	JASPAR	Y	0.022	0.456	0.64	4.351	0.5	1.86	7.598	0.488	2.16	3.55	0.458	1.97	0.001	0.466	0.43	0.001	0.513	0.4	0.006	0.453	0.59	0	0.516	0.19	0.005	0.54	0.55	0	0.551	0.48
GM.5.0.Ets.0007	ELK1	JASPAR	Y	0.539	0.545	1.15	4.338	0.559	1.79	3.974	0.5	1.7	5.861	0.527	2.24	0.044	0.536	0.73	0.029	0.483	0.7	0.017	0.53	0.69	0	0.463	0.26	0.001	0.467	0.47	0	0.443	0.41
GM.5.0.Nuclear_receptor.0067	Hsf2	PBM	N	0.374	0.532	1.09	4.15	0.489	1.97	6.355	0.496	2.21	2.292	0.499	1.82	0.151	0.508	0.88	0.001	0.499	0.38	0.068	0.516	0.78	0	0.499	0.33	0	0.479	0.26	0.001	0.474	0.51
GM.5.0.Forkhead.0017	Foxc1	HT-SELEX	N	0.801	0.523	1.33	4.132	0.557	1.96	5.361	0.547	2.08	0.588	0.517	1.21	0.15	0.483	0.88	0.01	0.493	0.53	0.025	0.497	0.67	0	0.465	0.36	0.003	0.476	0.46	0	0.468	0.39
GM.5.0.Forkhead.0043	FOXC1	JASPAR	Y	0	0.53	0.37	4.07	0.57	1.64	15.167	0.571	2.38	3.85	0.557	1.8	0	0.503	0.28	0.179	0.485	0.93	0.005	0.525	0.66	0	0.444	0.27	0.18	0.441	0.94	0	0.421	0.42
GM.5.0.Sox.0001	SRY	JASPAR	Y	0.017	0.523	0.6	4.023	0.545	1.83	5.773	0.543	2	0.234	0.512	0.97	0.041	0.479	0.7	0.514	0.468	1.15	0.308	0.486	1.02	0.007	0.472	0.66	0.004	0.486	0.52	0	0.482	0.34
GM.5.0.Homeodomain.0115	Tgif2	ChIP-seq	Y	0.284	0.496	1.01	3.965	0.521	1.86	6.811	0.493	2.16	2.629	0.498	1.84	0.022	0.488	0.62	0.08	0.495	0.79	0.165	0.507	0.91	0	0.491	0.38	0	0.501	0.34	0.001	0.504	0.51
GM.5.0.Homeodomain.0071	MEIS1	SELEX	Y	0.284	0.503	1.01	3.965	0.532	1.86	6.811	0.496	2.16	2.629	0.49	1.84	0.022	0.482	0.62	0.08	0.49	0.79	0.165	0.49	0.91	0	0.496	0.38	0	0.498	0.34	0.001	0.506	0.51
GM.5.0.Homeodomain.0035	SNAI3	PBM	N	0.284	0.506	1.01	3.965	0.535	1.86	6.811	0.5	2.16	2.629	0.495	1.84	0.022	0.482	0.62	0.08	0.489	0.79	0.165	0.492	0.91	0	0.492	0.38	0	0.493	0.34	0.001	0.501	0.51
GM.5.0.C2H2_ZF.0015	YY1	JASPAR	Y	0.403	0.493	1.11	3.747	0.501	1.91	5.935	0.518	2.17	0.635	0.512	1.24	0.166	0.506	0.9	0.005	0.508	0.46	0.002	0.507	0.45	0.004	0.474	0.59	0	0.498	0.07	0	0.485	0.32
GM.5.0.Homeodomain_POU.0016	POU3F2	ChIP-seq	Y	0.403	0.491	1.11	3.747	0.52	1.91	5.61	0.536	2.13	1.852	0.513	1.7	0.065	0.477	0.73	0.047	0.491	0.7	0.017	0.468	0.62	0	0.492	0.3	0.004	0.484	0.47	0	0.503	0.4
GM.5.0.Forkhead.0009	FOXJ3	HT-SELEX	N	2.498	0.537	1.89	3.653	0.556	1.86	5.993	0.55	2.12	0.37	0.522	1.08	0	0.481	0.3	0.003	0.484	0.43	0.027	0.492	0.68	0	0.471	0.48	0.009	0.458	0.56	0.007	0.459	0.63
GM.5.0.Homeodomain.0154	Prrxl1	JASPAR	N	0.255	0.483	0.99	3.484	0.52	1.78	7.466	0.552	2.21	1.31	0.514	1.47	0.034	0.471	0.67	0.012	0.483	0.58	0.069	0.472	0.8	0	0.485	0.43	0.003	0.501	0.5	0	0.485	0.49
GM.5.0.Forkhead.0049	FOXD3	TRANSFAC	Y	0.684	0.527	1.28	3.467	0.573	1.87	10.376	0.588	2.68	1.375	0.54	1.55	0.018	0.47	0.57	0.012	0.463	0.54	0.004	0.489	0.51	0	0.466	0.44	0	0.448	0.27	0	0.457	0.24
GM.5.0.Homeodomain.0184	HOXA7	TRANSFAC	Y	0.083	0.524	0.77	3.467	0.53	1.87	6.953	0.562	2.3	1.605	0.526	1.63	0.107	0.499	0.81	0.025	0.49	0.62	0.493	0.493	1.13	0	0.468	0.33	0.004	0.483	0.47	0	0.461	0.28
GM.5.0.C2H2_ZF.0014	ZNF35	PBM	N	0.403	0.538	1.11	3.467	0.564	1.87	5.61	0.567	2.13	2.116	0.53	1.78	0.003	0.475	0.41	0.025	0.47	0.62	0.301	0.483	1.02	0	0.47	0.44	0	0.452	0.13	0	0.462	0.4
GM.5.0.Homeodomain.0119	Hoxd13	PBM	Y	0.156	0.52	0.89	3.374	0.545	1.78	7.809	0.557	2.29	1.092	0.521	1.41	0.026	0.481	0.64	0.057	0.479	0.74	0.026	0.48	0.69	0.025	0.474	0.74	0	0.471	0.23	0.001	0.468	0.52
GM.5.0.Unknown.0031	NRF1	ChIP-seq	Y	3.273	0.544	2.1	3.323	0.534	1.82	9.154	0.562	2.5	0.034	0.519	0.66	0.374	0.493	1.08	0.017	0.467	0.59	0.001	0.483	0.43	0.007	0.477	0.63	0	0.462	0.13	0	0.472	0.3
GM.5.0.bZIP.0100	ATF3	ChIP-seq	N	3.299	0.534	2.15	3.26	0.529	1.83	7.415	0.558	2.36	0.051	0.52	0.7	0.173	0.497	0.9	0.013	0.464	0.55	0.002	0.488	0.46	0.002	0.473	0.56	0	0.466	0.27	0	0.473	0.28
GM.5.0.Mixed.0080	PAX2	Transfac	Y	0.004	0.529	0.53	3.225	0.56	1.63	14.026	0.566	2.53	4.151	0.537	1.97	0.005	0.524	0.55	0.115	0.477	0.86	0.011	0.51	0.67	0	0.456	0.16	0.611	0.448	1.16	0.001	0.438	0.59
GM.5.0.Forkhead.0014	FOXC1	Unknown	N	0.047	0.541	0.68	3.197	0.567	1.82	6.606	0.564	2.25	0.968	0.532	1.39	0	0.481	0.16	0.081	0.492	0.77	0.165	0.487	0.91	0.013	0.462	0.67	0.033	0.465	0.67	0	0.456	0.32
GM.5.0.bHLH.0131	MYC	ChIP-seq	N	0.203	0.504	0.94	3.182	0.49	1.81	10.754	0.509	2.72	0.493	0.511	1.16	0.106	0.506	0.81	0.047	0.52	0.69	0.008	0.519	0.57	0.004	0.474	0.59	0	0.495	0.13	0	0.487	0.44
GM.5.0.Homeodomain.0202	HOXA6	PBM	N	0.078	0.493	0.77	3.174	0.518	1.77	7.313	0.563	2.26	0.331	0.512	1.05	0.008	0.48	0.51	0.023	0.489	0.63	0.234	0.48	0.97	0	0.48	0.33	0.075	0.497	0.78	0.009	0.476	0.65
GM.5.0.C2H2_ZF.0259	GFI1	TRANSFAC	Y	0.56	0.504	1.15	3.137	0.509	1.57	8.3	0.541	2.01	1.322	0.513	1.38	0.169	0.487	0.92	0.161	0.493	0.91	0.355	0.466	1.04	0	0.493	0.42	0	0.487	0.36	0	0.492	0.43
GM.5.0.Unknown.0030	NRF1	JASPAR	Y	1.972	0.546	1.78	3.136	0.539	1.8	8.669	0.573	2.49	0.046	0.513	0.69	0.235	0.496	0.97	0.024	0.457	0.61	0.004	0.473	0.51	0.001	0.475	0.51	0	0.459	0.2	0	0.471	0.44
GM.5.0.Homeodomain.0101	DLX3	ChIP-seq	Y	0.167	0.471	0.9	3.123	0.498	1.78	6.066	0.541	2.16	1.435	0.496	1.56	0.027	0.479	0.62	0.063	0.498	0.74	0.127	0.462	0.87	0	0.504	0.28	0.024	0.514	0.64	0.006	0.503	0.61
GM.5.0.C2H2_ZF.0116	YY1	TRANSFAC	Y	0.033	0.5	0.64	3.034	0.497	1.76	11.077	0.51	2.69	0.66	0.513	1.24	0.189	0.503	0.92	0.001	0.516	0.37	0.005	0.522	0.54	0	0.484	0.42	0	0.491	0.06	0	0.475	0.3
GM.5.0.Homeodomain.0157	Prrxl1	B1H	N	0.057	0.489	0.72	2.962	0.517	1.75	7.137	0.55	2.27	2.07	0.515	1.74	0.023	0.49	0.61	0.055	0.49	0.72	0.017	0.485	0.64	0.002	0.478	0.55	0.036	0.504	0.69	0.002	0.49	0.56
GM.5.0.Forkhead.0005	FOXB1	HT-SELEX	N	0.856	0.525	1.36	2.937	0.541	1.77	5.61	0.534	2.13	0.496	0.535	1.16	0.003	0.479	0.41	0.012	0.491	0.54	0.165	0.497	0.91	0	0.47	0.41	0	0.487	0.33	0	0.471	0.44
GM.5.0.ARID_BRIGHT.0001	ARID3A	JASPAR	Y	0.16	0.532	0.89	2.8	0.529	1.72	5.949	0.56	2.13	2.126	0.536	1.76	0.191	0.486	0.93	0.097	0.484	0.81	0.01	0.474	0.59	0	0.493	0.31	0.001	0.454	0.38	0	0.459	0.26
GM.5.0.Homeodomain.0007	PBX3	ChIP-seq	Y	0.509	0.479	1.17	2.794	0.486	1.71	7.174	0.493	2.26	0.462	0.477	1.13	0.323	0.494	1.04	0.047	0.514	0.71	0.254	0.472	0.99	0	0.51	0.37	0.001	0.527	0.43	0	0.527	0.44
GM.5.0.Mixed.0005	ARID3B	Transfac	N	0.205	0.493	0.94	2.687	0.516	1.72	6.267	0.566	2.21	1.852	0.54	1.7	0.107	0.492	0.81	0.081	0.479	0.77	0.03	0.475	0.68	0	0.476	0.37	0.275	0.487	1	0.001	0.481	0.48
GM.5.0.Homeodomain.0081	CDX1	Unknown	N	0.476	0.52	1.15	2.66	0.537	1.67	5.946	0.531	2.1	0.69	0.512	1.25	0.096	0.491	0.8	0.237	0.482	0.97	0.122	0.49	0.87	0	0.495	0.5	0.001	0.489	0.42	0.005	0.469	0.61
GM.5.0.Homeodomain.0090	Hoxd9	HT-SELEX	N	0.515	0.52	1.18	2.618	0.531	1.7	5.496	0.542	2.1	0.186	0.532	0.92	0.003	0.487	0.4	0.184	0.483	0.92	0.472	0.475	1.12	0.011	0.48	0.66	0	0.475	0.26	0.001	0.47	0.47
GM.5.0.TBP.0006	TBP	ChIP-seq	N	1.66	0.526	1.67	2.551	0.523	1.69	5.7	0.526	2.12	0.592	0.511	1.21	0.551	0.501	1.2	0.004	0.499	0.45	0.273	0.5	1	0.01	0.488	0.65	0.05	0.476	0.72	0.075	0.468	0.82
GM.5.0.THAP_finger.0003	THAP1	ChIP-seq	N	0.718	0.505	1.29	2.534	0.509	1.67	7.241	0.516	2.29	0.298	0.511	1.02	0.618	0.473	1.23	0.017	0.499	0.58	0	0.495	0.37	0.006	0.49	0.63	0	0.492	0.13	0.003	0.484	0.56
GM.5.0.Homeodomain.0204	HOXB9	B1H	N	0.041	0.513	0.67	2.524	0.54	1.68	5.977	0.557	2.16	1.086	0.509	1.44	0.002	0.467	0.4	0.247	0.488	0.98	0.676	0.486	1.22	0.055	0.475	0.79	0	0.462	0.33	0.034	0.468	0.74
GM.5.0.Sox.0010	HMG20B	PBM	N	0.487	0.496	1.16	2.511	0.535	1.68	5.631	0.567	2.11	1.282	0.515	1.51	0.093	0.464	0.79	0.07	0.494	0.75	0.013	0.496	0.61	0.002	0.47	0.54	0.001	0.48	0.39	0.004	0.477	0.58
GM.5.0.Unknown.0099	SMAD	TRANSFAC	Y	0.022	0.496	0.68	2.46	0.495	1.49	7.202	0.478	1.96	4.873	0.473	2.02	0.008	0.515	0.6	0.226	0.501	0.97	0.671	0.485	1.16	0	0.517	0.29	0.016	0.511	0.68	0	0.512	0.45
GM.5.0.Mixed.0038	EGR1	ChIP-seq	N	1.74	0.538	1.71	2.448	0.53	1.67	10.376	0.556	2.68	0.082	0.523	0.77	0.339	0.5	1.06	0.081	0.475	0.77	0.004	0.488	0.51	0.001	0.474	0.52	0	0.463	0.33	0	0.472	0.28
GM.5.0.Forkhead.0052	FOXA2	TRANSFAC	Y	0.135	0.528	0.85	2.448	0.558	1.67	6.267	0.555	2.21	0.496	0.526	1.16	0.036	0.473	0.65	0.005	0.473	0.46	0.74	0.495	1.25	0.001	0.468	0.52	0	0.456	0.33	0	0.463	0.36
GM.5.0.Homeodomain.0192	HOXA5	Unknown	N	0.082	0.494	0.77	2.434	0.509	1.67	6.926	0.51	2.29	2.989	0.512	2.01	0.008	0.475	0.49	0.047	0.492	0.69	0.008	0.488	0.57	0	0.486	0.37	0	0.515	0.33	0	0.504	0.44
GM.5.0.C2H2_ZF.0149	YY1	JASPAR	Y	0.044	0.477	0.78	2.337	0.486	1.39	20.306	0.5	2.47	3.483	0.505	1.67	0	0.487	0.45	0.159	0.513	0.92	0.041	0.503	0.81	0	0.499	0.28	0	0.527	0.53	0	0.511	0.46
GM.5.0.TBP.0001	TBP	Transfac	Y	0.374	0.518	1.09	2.319	0.549	1.64	6.694	0.572	2.25	1.765	0.538	1.67	0.031	0.477	0.64	0.042	0.477	0.68	0.007	0.499	0.56	0.016	0.482	0.69	0	0.463	0.26	0.002	0.46	0.55
GM.5.0.Homeodomain.0040	HOXA6	PBM	N	0.072	0.498	0.75	2.281	0.539	1.63	6.282	0.567	2.19	1.739	0.526	1.66	0.055	0.471	0.71	0.336	0.485	1.05	0.098	0.494	0.83	0.003	0.475	0.58	0.001	0.48	0.39	0	0.474	0.43
GM.5.0.Homeodomain.0149	PBX3	ChIP-seq	N	1.286	0.504	1.55	2.268	0.5	1.64	10.102	0.537	2.66	0.136	0.515	0.86	1.592	0.515	1.64	0.005	0.482	0.47	0.122	0.492	0.86	0	0.483	0.41	0.001	0.497	0.4	0	0.484	0.32
GM.5.0.ARID_BRIGHT.0007	ARID3B	PBM	N	0.135	0.505	0.85	2.218	0.546	1.63	8.789	0.585	2.51	3.002	0.536	2.01	0.036	0.474	0.65	0.081	0.471	0.77	0.049	0.476	0.74	0	0.476	0.48	0.004	0.458	0.47	0.001	0.466	0.48
GM.5.0.bHLH.0016	ATF3	ChIP-seq	N	0.205	0.486	0.94	2.218	0.503	1.63	6.606	0.488	2.25	0.195	0.486	0.93	0.001	0.479	0.33	0.005	0.495	0.46	0.049	0.47	0.74	0.002	0.52	0.55	0.008	0.511	0.54	0.003	0.512	0.56
GM.5.0.C2H2_ZF.0184	Yy1	B1H	N	0.083	0.502	0.77	2.218	0.517	1.63	6.267	0.549	2.21	0.792	0.524	1.32	0.018	0.484	0.57	0.001	0.495	0.31	0.002	0.506	0.45	0	0.464	0.44	0	0.485	0.07	0	0.474	0.24
GM.5.0.ARID_BRIGHT.0005	ARID3B	B1H	N	0.515	0.538	1.18	2.157	0.537	1.61	5.183	0.559	2.06	1.339	0.523	1.53	0.102	0.47	0.81	0.474	0.476	1.15	0.027	0.476	0.67	0	0.485	0.37	0	0.464	0.26	0	0.474	0.36
GM.5.0.Homeodomain.0013	Alx1	HT-SELEX	N	0.163	0.473	0.89	2.136	0.506	1.59	5.058	0.552	2.02	1.413	0.511	1.55	0.048	0.475	0.7	0.305	0.491	1.03	0.123	0.467	0.86	0	0.494	0.28	0.005	0.506	0.51	0.006	0.494	0.61
GM.5.0.Unknown.0167	ZBTB14	ChIP-seq	Y	3.509	0.545	2.19	2.133	0.535	1.6	7.836	0.57	2.39	0.928	0.521	1.37	1.28	0.519	1.53	0.18	0.473	0.91	0.015	0.493	0.61	0.002	0.477	0.55	0	0.439	0.2	0.024	0.454	0.71
GM.5.0.Unknown.0024	CPEB1	Unknown	N	0.328	0.531	1.05	2.113	0.544	1.59	8.745	0.56	2.46	0.996	0.524	1.39	0.005	0.49	0.46	0.059	0.479	0.73	0.12	0.496	0.86	0.002	0.481	0.56	0	0.458	0.25	0.003	0.452	0.57
GM.5.0.GATA.0029	GATA1	TRANSFAC	Y	0.005	0.541	0.62	2.009	0.582	1.35	17.041	0.604	2.33	5.478	0.58	1.91	0	0.496	0.3	1.139	0.481	1.28	0.026	0.54	0.78	0	0.42	0.15	0.338	0.428	1.03	0	0.421	0.61
GM.5.0.GATA.0013	GATA2	Unknown	N	0.005	0.541	0.62	2.009	0.581	1.35	17.041	0.603	2.33	5.478	0.58	1.91	0	0.495	0.3	1.139	0.482	1.28	0.026	0.54	0.78	0	0.419	0.15	0.338	0.426	1.03	0	0.422	0.61
GM.5.0.Unknown.0007	NRF1	TRANSFAC	Y	1.259	0.543	1.54	2	0.528	1.58	9.57	0.561	2.59	0.048	0.518	0.7	0.243	0.484	0.98	0.081	0.473	0.77	0.049	0.478	0.74	0.013	0.477	0.67	0	0.471	0.33	0.001	0.468	0.48
GM.5.0.Homeodomain.0156	Lbx1	JASPAR	N	0.047	0.498	0.68	2	0.508	1.58	7.667	0.523	2.38	1.605	0.498	1.63	0.036	0.488	0.65	0.374	0.494	1.08	0.001	0.482	0.4	0	0.493	0.18	0.033	0.508	0.67	0.001	0.496	0.52
GM.5.0.TBP.0004	TBPL2	JASPAR	N	0.083	0.52	0.77	2	0.566	1.58	5.61	0.591	2.13	1.163	0.549	1.47	0.036	0.465	0.65	0.047	0.469	0.7	0.116	0.486	0.85	0.004	0.463	0.59	0	0.449	0.33	0.028	0.448	0.72
GM.5.0.GATA.0011	GATA3	Unknown	N	1.451	0.507	1.58	1.987	0.513	1.55	7.01	0.533	2.25	0.767	0.51	1.29	0.114	0.484	0.83	0.015	0.498	0.57	0.149	0.502	0.89	0	0.485	0.27	0.002	0.488	0.43	0.02	0.488	0.7
GM.5.0.TEA.0010	TEAD1	TRANSFAC	Y	0.326	0.469	1.03	1.881	0.498	1.41	7.171	0.511	1.96	1.301	0.503	1.38	0.07	0.489	0.8	0.247	0.503	0.98	0.371	0.477	1.05	0	0.49	0.26	0.172	0.513	0.93	0.004	0.515	0.67
GM.5.0.Forkhead.0032	FOXP4	B1H	N	0.684	0.545	1.28	1.792	0.553	1.53	9.97	0.584	2.64	0.377	0.522	1.08	0.018	0.487	0.57	0.025	0.469	0.62	0.116	0.478	0.85	0	0.481	0.37	0	0.427	0.33	0.006	0.447	0.6
GM.5.0.Forkhead.0061	FOXP1	TRANSFAC	Y	1.048	0.533	1.45	1.792	0.554	1.53	5.61	0.547	2.13	1.605	0.528	1.63	0.001	0.476	0.33	0.274	0.467	1	0.009	0.469	0.57	0.02	0.48	0.7	0.001	0.459	0.4	0.01	0.467	0.64
GM.5.0.Ets.0006	ETS1	ChIP-seq	Y	1.49	0.504	1.62	1.792	0.496	1.53	5.61	0.495	2.13	0.277	0.496	1.01	0.59	0.497	1.22	0	0.504	0.15	0.165	0.506	0.91	0.002	0.506	0.55	0	0.503	0.07	0	0.5	0.44
GM.5.0.Sox.0022	Sox14	PBM	N	0.004	0.492	0.43	1.792	0.548	1.53	5.61	0.572	2.13	0.131	0.515	0.85	0.008	0.448	0.49	0.129	0.493	0.85	0.017	0.49	0.62	0.094	0.471	0.85	0.004	0.471	0.47	0.042	0.478	0.76
GM.5.0.C2H2_ZF.0026	ATF3	ChIP-seq	N	1.259	0.498	1.54	1.792	0.492	1.53	5.293	0.496	2.08	0.377	0.496	1.08	0.339	0.501	1.06	0	0.506	0.23	0.078	0.507	0.79	0.002	0.508	0.55	0	0.502	0.07	0.001	0.499	0.48
GM.5.0.bZIP.0011	CEBPE	ChIP-seq	Y	0.201	0.49	0.93	1.771	0.537	1.52	7.252	0.547	2.33	0.626	0.513	1.23	0.163	0.471	0.89	0.012	0.493	0.54	0.296	0.486	1.02	0	0.474	0.37	0.089	0.488	0.8	0.01	0.489	0.64
GM.5.0.Homeodomain.0134	TLX3	JASPAR	N	0.388	0.496	1.1	1.739	0.524	1.52	7.172	0.552	2.31	1.808	0.518	1.69	0.438	0.496	1.13	0.077	0.487	0.77	0.215	0.483	0.95	0	0.486	0.33	0.003	0.488	0.46	0	0.475	0.32
GM.5.0.AT_hook.0001	Ahctf1	PBM	Y	0.996	0.533	1.42	1.697	0.551	1.5	6.38	0.582	2.21	0.917	0.532	1.37	0.032	0.484	0.64	0.01	0.474	0.53	0.149	0.475	0.89	0.003	0.47	0.58	0.007	0.436	0.53	0	0.457	0.35
GM.5.0.Homeodomain.0055	Gsx2	PBM	Y	0.473	0.475	1.15	1.608	0.504	1.46	5.308	0.543	2.02	1.013	0.507	1.39	0.033	0.481	0.66	0.041	0.493	0.69	0.227	0.472	0.97	0	0.497	0.36	0.001	0.508	0.42	0.009	0.499	0.64
GM.5.0.bZIP.0061	CEBPD	TRANSFAC	Y	1.048	0.515	1.45	1.596	0.513	1.48	8.034	0.518	2.42	0.377	0.503	1.08	0.243	0.485	0.98	0.047	0.5	0.7	0.609	0.488	1.19	0.002	0.489	0.55	0.138	0.501	0.87	0	0.492	0.4
GM.5.0.Ets.0004	ELF1	ChIP-seq	N	1.259	0.493	1.54	1.596	0.485	1.48	5.935	0.498	2.17	0.496	0.493	1.16	0.59	0.512	1.22	0	0.495	0.15	0.017	0.506	0.62	0.001	0.506	0.52	0	0.506	0.13	0.001	0.497	0.52
GM.5.0.Paired_box.0008	Pax9	B1H	N	0.003	0.471	0.44	1.591	0.519	1.44	8.08	0.524	2.31	1.473	0.512	1.54	0.005	0.485	0.49	0.089	0.491	0.8	0.041	0.47	0.73	0	0.5	0.25	0.087	0.497	0.81	0.009	0.499	0.65
GM.5.0.C2H2_ZF.0272	Gfi1b	ChIP-seq	Y	0.291	0.501	1.02	1.586	0.491	1.48	6.926	0.487	2.29	0.63	0.48	1.24	0.586	0.508	1.22	0.012	0.5	0.54	0.114	0.486	0.85	0.02	0.5	0.7	0.032	0.52	0.67	0.161	0.504	0.92
GM.5.0.Homeodomain.0014	HOXD8	HT-SELEX	N	0.082	0.471	0.77	1.586	0.521	1.48	5.587	0.569	2.12	0.787	0.505	1.31	0.106	0.466	0.81	0.025	0.49	0.62	0.029	0.461	0.68	0.012	0.482	0.66	0.001	0.494	0.4	0.017	0.491	0.68
GM.5.0.C2H2_ZF.0068	GFI1B	TRANSFAC	Y	0.081	0.494	0.76	1.576	0.504	1.48	5.249	0.531	2.08	0.957	0.502	1.39	0.736	0.484	1.3	0.025	0.491	0.62	0.016	0.468	0.62	0.004	0.494	0.59	0.089	0.501	0.8	0.041	0.492	0.75
GM.5.0.Myb_SANT.0008	MYB	Transfac	Y	0.432	0.502	1.09	1.49	0.5	1.32	9.915	0.513	2.12	2.649	0.491	1.65	0.426	0.517	1.08	0.701	0.508	1.19	0.077	0.508	0.84	0	0.475	0.35	0.001	0.492	0.5	0	0.481	0.32
GM.5.0.Homeodomain.0137	Dlx6	JASPAR	N	0.294	0.473	1.02	1.411	0.494	1.44	6.267	0.525	2.21	1.375	0.489	1.55	0.008	0.467	0.49	0.025	0.5	0.62	0.049	0.479	0.74	0	0.498	0.3	0.001	0.52	0.4	0	0.516	0.4
GM.5.0.Homeodomain.0143	HOXD3	B1H	N	0.294	0.502	1.02	1.411	0.526	1.44	5.61	0.566	2.13	0.277	0.528	1.01	0.065	0.478	0.73	0.129	0.481	0.85	0.39	0.485	1.08	0.068	0.478	0.81	0	0.471	0.33	0.001	0.474	0.52
GM.5.0.Forkhead.0010	FOXQ1	Unknown	N	0.047	0.52	0.68	1.402	0.545	1.43	5.587	0.555	2.12	0.962	0.512	1.39	0.106	0.493	0.81	0.08	0.491	0.77	0.114	0.485	0.85	0.093	0.464	0.85	0.001	0.476	0.4	0.003	0.477	0.56
GM.5.0.Homeodomain.0102	NKX6-2	TRANSFAC	Y	0.382	0.51	1.09	1.347	0.537	1.41	5.139	0.56	2.05	2.323	0.519	1.83	0.229	0.475	0.96	0.075	0.476	0.76	0.015	0.493	0.61	0.002	0.481	0.55	0	0.474	0.26	0	0.473	0.31
GM.5.0.Unknown.0124	Hltf	JASPAR	Y	0.002	0.507	0.41	1.276	0.525	1.35	7.151	0.527	2.17	3.839	0.533	2.07	0.029	0.5	0.66	0.72	0.491	1.25	0.059	0.495	0.78	0	0.495	0.21	0.056	0.469	0.76	0.011	0.467	0.68
GM.5.0.Forkhead.0039	FOXK2	Transfac	N	3.599	0.527	2.22	1.238	0.544	1.39	6.267	0.547	2.21	0.496	0.524	1.16	0.018	0.475	0.57	0.005	0.482	0.46	0.049	0.491	0.74	0.002	0.47	0.55	0.001	0.465	0.4	0.006	0.471	0.6
GM.5.0.Homeodomain.0094	EVX1	HT-SELEX	N	0.081	0.477	0.76	1.221	0.502	1.38	5.249	0.547	2.08	0.626	0.499	1.23	0.105	0.475	0.81	0.269	0.496	1	0.161	0.465	0.9	0	0.499	0.29	0.055	0.509	0.73	0.016	0.502	0.68
GM.5.0.C2H2_ZF.0031	SP1	ChIP-seq	N	1.49	0.506	1.62	1.076	0.504	1.34	9.57	0.521	2.59	0.968	0.494	1.39	0.746	0.505	1.3	0.492	0.495	1.16	0.116	0.488	0.85	0	0.485	0.41	0.017	0.496	0.6	0	0.505	0.4
GM.5.0.DM.0002	DMRT2	PBM	Y	0.011	0.51	0.51	1.076	0.553	1.34	7.306	0.573	2.34	1.375	0.528	1.55	0.036	0.471	0.65	0.047	0.468	0.7	0.049	0.477	0.74	0.013	0.467	0.67	0.001	0.457	0.4	0.01	0.468	0.64
GM.5.0.Homeodomain.0116	DBX2	PBM	N	0.082	0.517	0.77	1.068	0.553	1.34	5.587	0.59	2.12	1.368	0.545	1.55	0.106	0.481	0.81	0.002	0.477	0.39	0.114	0.474	0.85	0.007	0.471	0.63	0.032	0.454	0.67	0	0.458	0.28
GM.5.0.Homeodomain.0142	NKX2-1	TRANSFAC	Y	0.006	0.49	0.58	1.033	0.515	1.24	9.786	0.517	2.15	4.173	0.532	1.92	0.001	0.494	0.46	0.35	0.51	1.04	0.034	0.518	0.77	0	0.48	0.21	0.655	0.498	1.17	0	0.48	0.56
GM.5.0.Homeodomain.0048	HLX	JASPAR	N	0.125	0.476	0.84	1.015	0.517	1.32	6.072	0.55	2.18	1.111	0.5	1.45	0.032	0.475	0.64	0.256	0.492	0.99	0.026	0.474	0.67	0	0.485	0.25	0.029	0.503	0.66	0.014	0.502	0.67
GM.5.0.Homeodomain.0111	BARHL1	PBM	N	0.059	0.501	0.72	1.002	0.529	1.31	6.203	0.57	2.16	1.601	0.527	1.6	0.186	0.485	0.92	0.016	0.48	0.58	0.476	0.479	1.12	0.026	0.482	0.73	0.063	0.48	0.76	0	0.466	0.45
GM.5.0.Homeodomain.0032	Lhx3	ChIP-seq	Y	0.03	0.485	0.66	0.963	0.502	1.26	5.692	0.543	1.98	0.767	0.503	1.27	0.011	0.48	0.57	0.394	0.491	1.08	0.176	0.465	0.93	0	0.499	0.26	0.098	0.514	0.83	0.001	0.497	0.53
GM.5.0.C2H2_ZF.0308	YY1	ChIP-seq	N	1.49	0.508	1.62	0.926	0.508	1.29	6.267	0.497	2.21	0.082	0.501	0.77	0.339	0.502	1.06	0.012	0.499	0.54	0.165	0.496	0.91	0	0.502	0.41	0	0.5	0.07	0	0.495	0.4
GM.5.0.Mixed.0014	TAF1	ChIP-seq	N	0.047	0.473	0.68	0.926	0.481	1.29	6.267	0.49	2.21	0.635	0.498	1.24	0.008	0.499	0.49	0.005	0.521	0.46	0.001	0.499	0.4	0.02	0.499	0.7	0	0.52	0.13	0.001	0.507	0.48
GM.5.0.Pipsqueak.0001	LCOR	PBM	N	0.139	0.497	0.86	0.919	0.537	1.28	6.909	0.564	2.23	1.988	0.523	1.71	0.004	0.482	0.45	0.082	0.483	0.78	0.261	0.491	0.99	0	0.473	0.48	0.004	0.471	0.49	0	0.475	0.37
GM.5.0.C2H2_ZF.0248	ZNF384	ChIP-seq	Y	0.463	0.528	1.14	0.81	0.535	1.24	5.245	0.578	2.01	0.04	0.519	0.69	0.031	0.493	0.65	0.011	0.474	0.55	0.163	0.485	0.91	0.005	0.489	0.63	0	0.429	0.24	0.005	0.453	0.6
GM.5.0.C2H2_ZF.0018	ZNF76	Transfac	N	2.008	0.486	1.79	0.663	0.475	1.2	5.61	0.483	2.13	0.195	0.489	0.93	0.036	0.488	0.65	0.025	0.499	0.62	0.009	0.491	0.57	0.068	0.527	0.81	0.001	0.5	0.4	0.017	0.515	0.68
GM.5.0.C2H2_ZF.0263	ZNF143	ChIP-seq	N	0.856	0.502	1.36	0.663	0.499	1.2	5.61	0.505	2.13	0.377	0.507	1.08	0.339	0.501	1.06	0.002	0.505	0.39	0.301	0.506	1.02	0.002	0.498	0.55	0	0.488	0.13	0.001	0.496	0.48
GM.5.0.Homeodomain.0113	PBX3	ChIP-seq	N	1.048	0.507	1.45	0.549	0.498	1.15	5.935	0.51	2.17	0.082	0.486	0.77	0.166	0.502	0.9	0.63	0.504	1.24	0.39	0.492	1.08	0.002	0.488	0.55	0.033	0.504	0.67	0.001	0.504	0.48
GM.5.0.Unknown.0166	MYEF2	TRANSFAC	Y	0.199	0.525	0.93	0.535	0.538	1.14	10.276	0.561	2.66	1.143	0.531	1.46	0.237	0.482	0.97	0.125	0.475	0.85	0.293	0.495	1.01	0.03	0.467	0.73	0.193	0.461	0.93	0.003	0.467	0.55
GM.5.0.C2H2_ZF.0231	Maz	ChIP-seq	Y	1.021	0.535	1.39	0.456	0.551	1.09	0	0.561	0.49	0	0.52	0.13	0.192	0.467	0.93	0.48	0.45	1.13	0.004	0.474	0.55	7.064	0.506	2.08	0.006	0.434	0.55	0.238	0.461	0.98
GM.5.0.MADS_box.0020	AC002126.6	ChIP-seq	N	0.284	0.533	1.02	0.431	0.538	1.09	5.518	0.579	2.11	0.012	0.516	0.54	0.899	0.499	1.37	0.024	0.462	0.61	0.376	0.484	1.07	0.044	0.474	0.77	0.191	0.442	0.93	0.009	0.461	0.63
GM.5.0.Sox.0013	Tcf4	ChIP-seq	Y	5.03	0.562	2.52	0.419	0.492	1.08	0.043	0.482	0.75	0.011	0.498	0.53	0.32	0.54	1.04	0.011	0.487	0.53	0.007	0.474	0.56	0.875	0.527	1.24	0.052	0.459	0.73	0.001	0.478	0.51
GM.5.0.Rel.0010	Nfat5	PBM	N	0.035	0.52	0.66	0.266	0.507	0.99	0.918	0.53	1.25	0.008	0.48	0.54	0.254	0.522	0.99	0.017	0.469	0.6	0.001	0.474	0.44	8.635	0.534	2.27	0	0.435	0.35	0.344	0.462	1.04
GM.5.0.C2H2_ZF.0006	KLF5	ChIP-seq	Y	1.133	0.526	1.46	0.26	0.557	0.99	0.21	0.57	0.96	0.002	0.52	0.42	0.149	0.463	0.88	0.023	0.454	0.63	0	0.459	0.36	5.13	0.512	1.93	0.003	0.441	0.48	0.352	0.462	1.04
GM.5.0.C2H2_ZF.0311	CTCF	ChIP-seq	N	0	0.5	0.3	0.233	0.477	0.97	0	0.455	0.45	3.177	0.547	1.98	1.782	0.52	1.65	0.3	0.536	1.02	7.669	0.588	2.5	0	0.48	0.49	0.365	0.504	1.06	0.03	0.489	0.74
GM.5.0.C2H2_ZF.0298	ZNF143	ChIP-seq	N	0.135	0.506	0.85	0.216	0.505	0.96	0.243	0.498	0.98	0.131	0.493	0.85	0.008	0.497	0.49	0.047	0.491	0.7	0.116	0.484	0.85	5.808	0.512	2.07	0.017	0.49	0.6	0.062	0.504	0.8
GM.5.0.T-box.0005	Tbx5	ChIP-seq	Y	0.001	0.48	0.34	0.208	0.485	0.95	0.018	0.465	0.68	0.005	0.474	0.46	1.097	0.485	1.46	0.011	0.484	0.54	0.028	0.471	0.68	6.355	0.564	2.13	0.884	0.513	1.33	0.939	0.53	1.27
GM.5.0.T-box.0001	Tbet	ChIP-seq	Y	0.082	0.479	0.77	0.115	0.485	0.86	0.07	0.472	0.81	0.001	0.48	0.31	0.741	0.485	1.3	0.002	0.487	0.39	0.029	0.469	0.68	8.079	0.555	2.32	0.197	0.501	0.94	0.708	0.527	1.19
GM.5.0.C2H2_ZF.0019	SP7	PBM	N	0.33	0.519	1.05	0.093	0.542	0.84	0.002	0.553	0.56	0	0.514	0.2	0.051	0.47	0.72	0.293	0.449	1.02	0	0.451	0.3	5.982	0.531	2.01	0.097	0.44	0.82	2.085	0.48	1.51
GM.5.0.C2H2_ZF.0102	ZNF219	ChIP-seq	Y	0.134	0.512	0.85	0.08	0.529	0.81	1.063	0.536	1.32	0.025	0.486	0.62	0.336	0.461	1.06	0.025	0.468	0.62	0.001	0.454	0.4	5.482	0.541	2.03	0.017	0.455	0.6	0.6	0.493	1.15
GM.5.0.C2H2_ZF.0292	Egr4	B1H	N	0.024	0.51	0.6	0.08	0.526	0.81	0.048	0.526	0.76	0.081	0.503	0.77	0	0.455	0.24	0	0.463	0.23	0	0.437	0.23	9.155	0.558	2.43	0.056	0.457	0.73	2.132	0.495	1.55
GM.5.0.Nuclear_receptor.0104	RXRA	ChIP-seq	N	0.871	0.499	1.32	0.069	0.513	0.82	0.093	0.531	0.86	2.386	0.532	1.74	0.745	0.515	1.26	0.615	0.499	1.2	8.656	0.542	2.5	0	0.467	0.23	0.014	0.447	0.62	0	0.461	0.4
GM.5.0.Unknown.0135	CACD	TRANSFAC	Y	0.089	0.503	0.79	0.065	0.534	0.79	0.005	0.516	0.59	0	0.525	0.21	0.001	0.467	0.38	0.19	0.481	0.93	0.002	0.486	0.47	5.713	0.504	2.01	1.168	0.487	1.42	4.335	0.481	1.87
GM.5.0.T-box.0002	Eomes	ChIP-seq	Y	0.011	0.498	0.51	0.054	0.468	0.77	0.102	0.468	0.85	0.002	0.489	0.39	0.746	0.501	1.3	0.081	0.488	0.77	0.39	0.49	1.08	6.434	0.553	2.14	0.017	0.502	0.6	0.163	0.518	0.92
GM.5.0.C2H2_ZF.0203	KLF4	ChIP-seq	Y	0.044	0.493	0.7	0.054	0.493	0.79	0.04	0.47	0.77	0.001	0.5	0.38	0	0.481	0.33	0.759	0.487	1.27	0.005	0.485	0.56	6.858	0.534	2.06	0.259	0.515	0.99	3.943	0.519	1.77
GM.5.0.C2H2_ZF.0313	MAZ	TRANSFAC	Y	2.325	0.516	1.78	0.045	0.526	0.77	0.001	0.545	0.55	0	0.512	0.19	1.609	0.477	1.57	0.703	0.466	1.24	0.007	0.477	0.59	6.542	0.507	2.02	0.082	0.446	0.81	0.861	0.476	1.22
GM.5.0.bZIP.0026	MafF	ChIP-seq	Y	0.083	0.482	0.77	0.035	0.481	0.72	0.02	0.462	0.68	0.496	0.497	1.16	0.166	0.497	0.9	0.012	0.521	0.54	0.165	0.485	0.91	0.047	0.494	0.78	0.902	0.545	1.34	5.5	0.535	2.07
GM.5.0.C2H2_ZF.0037	ESRRA	ChIP-seq	N	0.134	0.497	0.85	0.034	0.477	0.72	0	0.451	0.21	4.37	0.576	2.32	1.322	0.541	1.54	1.149	0.553	1.47	6.012	0.629	2.38	0	0.458	0.37	0.032	0.475	0.67	0.042	0.468	0.76
GM.5.0.Nuclear_receptor.0148	NR1H4	ChIP-seq	Y	0.023	0.452	0.59	0.033	0.468	0.71	0.011	0.488	0.63	0.486	0.481	1.16	0.007	0.484	0.49	1.345	0.543	1.54	1.195	0.522	1.41	0.007	0.478	0.62	5.363	0.556	2.39	0.695	0.525	1.19
GM.5.0.T-box.0026	TBX5	TRANSFAC	Y	0.015	0.499	0.56	0.032	0.497	0.72	0	0.462	0.44	0.007	0.496	0.51	0.076	0.487	0.76	0.031	0.489	0.65	0.002	0.492	0.48	3.984	0.525	1.8	1.64	0.523	1.57	5.679	0.52	2.06
GM.5.0.bHLH.0110	TFAP4	Transfac	Y	0.036	0.495	0.67	0.025	0.479	0.71	0	0.464	0.26	0	0.48	0.13	0.583	0.513	1.2	1.709	0.517	1.61	0	0.505	0.25	2.808	0.498	1.6	5.574	0.532	2.32	6.872	0.525	2.14
GM.5.0.C2H2_ZF.0001	EGR1	ChIP-seq	N	0.08	0.496	0.76	0.019	0.52	0.66	0.177	0.53	0.93	0.024	0.49	0.61	0.007	0.466	0.48	0.002	0.453	0.38	0	0.446	0.22	5.41	0.579	2.02	0.003	0.428	0.46	1.537	0.499	1.42
GM.5.0.C2H2_ZF.0284	CTCF	ChIP-seq	N	0.022	0.515	0.59	0.018	0.499	0.66	0	0.489	0.42	5.039	0.557	2.44	0.32	0.522	1.04	0.353	0.528	1.07	11.855	0.584	3.13	0	0.462	0.29	0.084	0.463	0.79	0.001	0.467	0.47
GM.5.0.C2H2_ZF.0013	KLF1	ChIP-seq	Y	0.021	0.512	0.58	0.017	0.549	0.65	0.001	0.542	0.5	0	0.526	0.23	0.006	0.461	0.48	0.115	0.463	0.83	0.001	0.464	0.44	5.245	0.508	1.99	0.007	0.478	0.52	1.303	0.476	1.36
GM.5.0.C2H2_ZF.0268	KLF1	Unknown	N	0.019	0.514	0.57	0.015	0.497	0.64	0.008	0.477	0.61	0	0.486	0.22	0.002	0.483	0.39	0.105	0.482	0.82	0	0.479	0.38	8.583	0.539	2.35	0.072	0.505	0.77	2.301	0.508	1.57
GM.5.0.bHLH.0018	Scl	ChIP-seq	Y	0.187	0.497	0.93	0.014	0.462	0.72	0	0.426	0.29	0	0.495	0.22	0.872	0.515	1.27	2.266	0.525	1.6	0	0.52	0.42	3.071	0.503	1.51	5.275	0.535	2	4.854	0.521	1.72
GM.5.0.C2H2_ZF.0190	EGR1	ChIP-seq	Y	0.024	0.495	0.6	0.012	0.511	0.62	0.006	0.519	0.6	0.005	0.485	0.46	0.018	0.479	0.57	0.047	0.455	0.7	0	0.45	0.28	10.706	0.565	2.59	0.017	0.444	0.6	0.606	0.494	1.16
GM.5.0.C2H2_ZF.0023	CTCFL	ChIP-seq	Y	0.291	0.508	1.02	0.012	0.492	0.62	0	0.477	0.25	5.14	0.589	2.47	0.241	0.547	0.98	0.371	0.542	1.08	21.212	0.626	4.13	0	0.451	0.26	0.09	0.451	0.8	0.001	0.448	0.48
GM.5.0.C2H2_ZF.0024	CTCF	ChIP-seq	Y	0.134	0.497	0.85	0.012	0.482	0.62	0	0.461	0.3	4.749	0.583	2.4	0.915	0.545	1.38	0.272	0.55	1	11.568	0.632	3.11	0	0.456	0.33	0.032	0.467	0.67	0.006	0.457	0.6
GM.5.0.Homeodomain.0088	SIX4	JASPAR	N	0.009	0.461	0.5	0.009	0.485	0.61	0.002	0.469	0.54	0.001	0.478	0.38	0.148	0.491	0.87	0.247	0.513	0.98	0.013	0.499	0.61	1.545	0.532	1.41	0.432	0.52	1.11	5.529	0.528	2.06
GM.5.0.Unknown.0003	EP300	Unknown	N	0	0.485	0.22	0.009	0.502	0.62	0	0.486	0.44	0.001	0.496	0.4	0.888	0.506	1.34	0.139	0.497	0.87	0.015	0.496	0.64	7.664	0.523	2.18	1.131	0.49	1.39	1.487	0.496	1.38
GM.5.0.THAP_finger.0005	THAP1	ChIP-seq	N	0.011	0.492	0.51	0.006	0.511	0.57	0.386	0.523	1.06	2.691	0.527	1.94	0.243	0.502	0.98	0.962	0.506	1.39	11.6	0.531	3.12	0.001	0.467	0.52	0.033	0.478	0.67	0.001	0.469	0.52
GM.5.0.C2H2_ZF.0064	CTCFL	ChIP-seq	N	0.047	0.5	0.68	0.006	0.482	0.57	0	0.471	0.3	3.652	0.571	2.17	0.586	0.522	1.22	0.781	0.549	1.31	13.535	0.621	3.34	0	0.457	0.26	0.017	0.465	0.6	0	0.456	0.44
GM.5.0.C2H2_ZF.0243	ZBTB7A	ChIP-seq	N	0.349	0.516	1.07	0.004	0.504	0.55	0.002	0.498	0.53	6.468	0.545	2.68	1.653	0.518	1.65	1.448	0.52	1.56	18.145	0.575	3.76	0	0.462	0.18	0.001	0.476	0.39	0	0.463	0.42
GM.5.0.Unknown.0001	RAD21	ChIP-seq	N	0.037	0.496	0.66	0.004	0.48	0.55	0.002	0.457	0.53	0.696	0.544	1.26	1.411	0.512	1.56	1.03	0.542	1.41	7.922	0.575	2.61	0.001	0.466	0.5	1.317	0.517	1.48	0.006	0.485	0.61
GM.5.0.C2H2_ZF.0055	PRDM1	ChIP-seq	Y	1.246	0.497	1.53	0.003	0.473	0.52	0.099	0.488	0.85	0.005	0.448	0.46	4.358	0.533	2.35	0.012	0.49	0.54	0.016	0.478	0.62	6.066	0.564	2.1	0.003	0.453	0.47	0.159	0.499	0.91
GM.5.0.Mixed.0006	RXRA	ChIP-seq	N	0.047	0.494	0.68	0.003	0.495	0.53	0.002	0.488	0.51	0.005	0.491	0.46	0.003	0.465	0.41	0.047	0.489	0.69	0.001	0.473	0.4	6.407	0.545	2.14	0.197	0.499	0.94	3.503	0.506	1.79
GM.5.0.bZIP.0035	BACH2	TRANSFAC	Y	0.001	0.389	0.31	0.002	0.403	0.52	0.032	0.425	0.74	0	0.392	0.14	0.064	0.483	0.74	0.88	0.532	1.34	0	0.418	0.31	2.792	0.593	1.62	0.418	0.58	1.1	5.051	0.637	1.96
GM.5.0.Homeodomain.0178	NKX2-5	ChIP-seq	Y	0.018	0.513	0.57	0.002	0.486	0.51	0.007	0.5	0.61	0.427	0.482	1.12	0.001	0.508	0.31	0.23	0.502	0.96	0.003	0.501	0.49	2.999	0.51	1.67	1.524	0.483	1.54	7.276	0.502	2.26
GM.5.0.bHLH.0022	Tcf12	ChIP-seq	Y	0.299	0.505	1.02	0.002	0.464	0.53	0	0.435	0.33	0	0.492	0.2	0.561	0.518	1.19	0.722	0.513	1.26	0	0.511	0.34	5.969	0.514	2	2.9	0.532	1.84	2.935	0.519	1.64
GM.5.0.bZIP.0074	MAFB	ChIP-seq	Y	0.332	0.472	1.04	0.002	0.457	0.55	0	0.429	0.49	0.149	0.471	0.89	0.197	0.497	0.94	0.834	0.528	1.28	0.471	0.488	1.1	0.164	0.523	0.93	2.525	0.564	1.69	5.542	0.551	1.89
GM.5.0.C2H2_ZF.0180	OVOL2	TRANSFAC	Y	0.02	0.499	0.58	0.001	0.492	0.47	0.002	0.503	0.54	0	0.47	0.23	0.015	0.464	0.56	0.01	0.466	0.53	0.003	0.451	0.5	11.811	0.587	2.66	0.078	0.461	0.78	1.444	0.517	1.4
GM.5.0.T-box.0017	TBX21	ChIP-seq	Y	0.002	0.476	0.4	0.001	0.474	0.45	0.001	0.457	0.52	0.007	0.476	0.51	0.594	0.484	1.22	0.625	0.477	1.23	0.009	0.483	0.58	9.151	0.556	2.38	1.615	0.522	1.56	3.412	0.531	1.75
GM.5.0.TEA.0005	TEAD2	TRANSFAC	Y	0.107	0.526	0.81	0.001	0.558	0.46	0	0.577	0.32	0	0.503	0.15	0.026	0.488	0.62	0.035	0.456	0.66	0	0.472	0.27	7.77	0.496	2.26	0.932	0.437	1.34	1.346	0.46	1.37
GM.5.0.bZIP.0008	Bach1	ChIP-seq	Y	0	0.43	0.17	0.001	0.426	0.48	0	0.424	0.3	0	0.429	0.23	0.107	0.506	0.81	1.367	0.533	1.55	0.227	0.469	0.96	0.695	0.556	1.18	5.419	0.561	2.41	3.269	0.592	1.76
GM.5.0.Mixed.0099	TCF7L2	ChIP-seq	N	0.19	0.514	0.92	0.001	0.47	0.47	0	0.458	0.25	0	0.495	0.15	0.428	0.509	1.12	0.35	0.505	1.06	0.003	0.518	0.5	1.589	0.51	1.42	0.184	0.532	0.92	6.257	0.514	2.16
GM.5.0.Unknown.0107	SIN3A	ChIP-seq	N	0.294	0.525	1.02	0.001	0.522	0.48	0	0.518	0.26	0.002	0.529	0.39	0.065	0.496	0.73	0.047	0.488	0.7	0.002	0.52	0.45	5.21	0.478	2	1.932	0.469	1.67	2.568	0.484	1.64
GM.5.0.Mixed.0088	CTCF	ChIP-seq	N	0.081	0.51	0.76	0.001	0.463	0.48	0	0.457	0.34	2.097	0.542	1.77	0.91	0.527	1.38	2.363	0.538	1.85	9.687	0.579	2.88	0	0.467	0.37	0.27	0.496	1	0.003	0.489	0.56
GM.5.0.C2H2_ZF.0182	EGR3	ChIP-seq	Y	0.023	0.497	0.59	0	0.505	0.38	0.097	0.502	0.85	0.025	0.491	0.62	0.062	0.47	0.73	0.187	0.48	0.92	0.047	0.464	0.73	8.37	0.545	2.35	0.031	0.473	0.67	0.939	0.509	1.27
GM.5.0.bZIP.0058	NFE2L2	TRANSFAC	Y	0	0.416	0.08	0	0.407	0.18	0.004	0.426	0.57	0	0.421	0.22	0.014	0.489	0.55	1.24	0.531	1.49	0.006	0.463	0.55	0.493	0.568	1.1	4.377	0.582	2.19	5.391	0.605	2.04
GM.5.0.MADS_box.0011	AP1	TRANSFAC	Y	0	0.411	0.16	0	0.428	0.22	0.004	0.423	0.59	0	0.412	0.21	0.067	0.474	0.75	3.1	0.543	1.99	0.025	0.446	0.68	2.437	0.569	1.56	1.549	0.586	1.54	5.136	0.613	1.98
GM.5.0.bZIP.0014	MAFF	ChIP-seq	Y	0	0.482	0.09	0	0.473	0.38	0.003	0.468	0.55	0.012	0.484	0.54	0.243	0.499	0.98	0.374	0.509	1.08	0.227	0.477	0.96	0.339	0.501	1.03	1.696	0.54	1.61	6.794	0.552	2.23
GM.5.0.bZIP.0013	FOS	ChIP-seq	N	0	0.371	0.19	0	0.386	0.25	0.003	0.413	0.6	0	0.386	0.11	0.763	0.479	1.26	5.09	0.543	2.23	0.001	0.416	0.5	1.343	0.6	1.31	1.99	0.6	1.58	7.064	0.653	2.06
GM.5.0.C2H2_ZF.0075	ZNF354C	JASPAR	Y	0	0.497	0.36	0	0.467	0.29	0.002	0.457	0.62	0	0.492	0.42	0.045	0.493	0.74	0.029	0.505	0.71	0	0.506	0.31	1.909	0.522	1.37	5.593	0.524	2.08	4.637	0.518	1.72
GM.5.0.bZIP.0010	IRF4	ChIP-seq	N	0	0.369	0.26	0	0.376	0.05	0.002	0.409	0.51	0	0.383	0.15	0.166	0.483	0.9	4.002	0.559	2.24	0.078	0.428	0.79	0.168	0.582	0.92	7.034	0.62	2.68	2.352	0.652	1.6
GM.5.0.Rel.0007	NFATC1	ChIP-seq	Y	0	0.489	0.09	0	0.456	0.19	0.001	0.473	0.47	0	0.461	0.15	0.008	0.52	0.49	0.129	0.484	0.85	0	0.476	0.28	11.901	0.577	2.7	0.138	0.466	0.87	0.419	0.508	1.08
GM.5.0.bZIP.0021	JUND	ChIP-seq	N	0.001	0.468	0.34	0	0.452	0.1	0.001	0.462	0.47	0	0.435	0.23	0.008	0.514	0.49	4.002	0.52	2.24	0.017	0.447	0.62	0.094	0.538	0.85	5.041	0.547	2.34	4.322	0.553	1.91
GM.5.0.C2H2_ZF.0027	Zscan10	PBM	Y	0.003	0.515	0.58	0	0.504	0.24	0	0.505	0.33	0	0.492	0.1	0.102	0.511	0.87	0.021	0.483	0.72	0	0.499	0.27	14.387	0.531	2.15	3.339	0.459	1.62	7.664	0.481	1.81
GM.5.0.C2H2_ZF.0287	ZIC2	ChIP-seq	Y	0.139	0.506	0.87	0	0.487	0.36	0	0.484	0.25	0.015	0.477	0.59	0.04	0.482	0.69	0.556	0.482	1.18	0.001	0.467	0.48	5.523	0.555	1.94	0.889	0.498	1.3	2.834	0.512	1.62
GM.5.0.C2H2_ZF_Homeodomain.0002	ZEB1	Transfac	Y	0.001	0.493	0.63	0	0.479	0.32	0	0.468	0.39	0	0.484	0.24	0.254	0.503	0.99	0.036	0.49	0.81	0	0.482	0.42	16.834	0.539	1.96	7.19	0.518	1.78	9.632	0.518	1.71
GM.5.0.THAP_finger.0002	THAP1	JASPAR	Y	0	0.494	0.24	0	0.482	0.27	0	0.487	0.31	0	0.513	0.26	0.008	0.497	0.6	0.059	0.503	0.79	0	0.522	0.45	11.279	0.511	2.17	3.924	0.492	1.82	5.309	0.499	1.76
GM.5.0.SAND.0004	Sp110	PBM	Y	0	0.505	0.31	0	0.444	0.24	0	0.431	0.3	0	0.452	0.11	0.001	0.506	0.41	0.007	0.507	0.55	0	0.505	0.37	7.468	0.559	2.04	2.742	0.534	1.73	9.478	0.541	2.26
GM.5.0.SMAD.0016	Smad2	ChIP-seq	Y	0.036	0.516	0.73	0	0.478	0.44	0	0.454	0.57	0.038	0.491	0.75	0.12	0.516	0.87	0.056	0.508	0.79	0.002	0.5	0.58	5.481	0.521	1.72	2.296	0.521	1.54	4.788	0.526	1.69
GM.5.0.Nuclear_receptor.0026	Rarg	PBM	Y	0	0.461	0.16	0	0.464	0.23	0	0.469	0.29	0	0.494	0	0.027	0.48	0.62	0.42	0.538	1.11	0.129	0.523	0.87	3.941	0.507	1.81	5.038	0.542	2.31	4.455	0.528	1.91
GM.5.0.Nuclear_receptor.0062	NR2F6	PBM	Y	0	0.456	0.22	0	0.452	0.17	0	0.453	0.4	0.004	0.471	0.47	0.046	0.473	0.7	0.739	0.529	1.27	0.008	0.5	0.59	1.667	0.52	1.4	3.232	0.557	1.91	9.209	0.552	2.38
GM.5.0.SMAD.0003	NFIC	JASPAR	Y	0.01	0.498	0.66	0	0.508	0.16	0	0.517	0.23	0	0.53	0.35	0.023	0.506	0.73	0.93	0.523	1.23	0	0.517	0.44	6.929	0.467	1.72	5.056	0.511	1.8	5.91	0.487	1.68
GM.5.0.C2H2_ZF.0120	Mzf1	PBM	Y	0.003	0.504	0.58	0	0.492	0.24	0	0.494	0.33	0	0.476	0.1	0.102	0.505	0.87	0.021	0.477	0.72	0	0.487	0.27	14.387	0.546	2.15	3.339	0.48	1.62	7.664	0.506	1.81
GM.5.0.Mixed.0058	MZF1	JASPAR	Y	0.003	0.504	0.58	0	0.499	0.24	0	0.499	0.33	0	0.482	0.1	0.102	0.5	0.87	0.021	0.477	0.72	0	0.49	0.27	14.387	0.543	2.15	3.339	0.47	1.62	7.664	0.496	1.81
GM.5.0.Unknown.0208	MafK	ChIP-seq	Y	0	0.41	0.08	0	0.401	0.05	0	0.41	0.34	0	0.429	0.31	0.237	0.485	0.97	1.136	0.543	1.46	0.001	0.461	0.39	1.322	0.566	1.36	3.286	0.58	2	12.875	0.625	2.85
GM.5.0.bZIP.0037	MAFF	ChIP-seq	Y	0	0.447	0.09	0	0.434	0.24	0	0.433	0.38	0.005	0.452	0.46	0.107	0.496	0.81	1.155	0.525	1.47	0.227	0.473	0.96	0.414	0.534	1.07	3.328	0.571	2.01	5.813	0.592	2.11
GM.5.0.bZIP.0057	MAF	TRANSFAC	Y	0	0.404	0.07	0	0.4	0.08	0	0.419	0.37	0	0.421	0.13	0.046	0.496	0.71	0.744	0.529	1.27	0	0.462	0.29	0.211	0.575	0.96	9.231	0.581	2.84	5.323	0.62	1.97
GM.5.0.bZIP.0085	FOSL1	ChIP-seq	Y	0	0.387	0.16	0	0.388	0.15	0	0.412	0.34	0	0.384	0.1	0.078	0.487	0.86	2.006	0.54	1.39	0	0.425	0.33	10.863	0.598	1.81	6.493	0.595	1.8	16.982	0.644	2.1
GM.5.0.Ets.0048	FLI1	ChIP-seq	Y	0.011	0.533	0.7	0	0.539	0.6	0	0.502	0.42	0.003	0.523	0.63	0.046	0.524	0.81	0.342	0.485	1.03	0.058	0.54	0.85	3.256	0.469	1.4	6.206	0.475	1.83	1.651	0.447	1.25
GM.5.0.Nuclear_receptor.0010	CACBP	TRANSFAC	Y	0.045	0.505	0.68	0	0.515	0.38	0	0.513	0.25	0	0.485	0.23	0.103	0.486	0.81	0.766	0.471	1.3	0.001	0.477	0.39	5.117	0.527	1.98	0.723	0.482	1.26	0.931	0.49	1.27
GM.5.0.bZIP.0097	BATF	ChIP-seq	Y	0.001	0.376	0.34	0	0.384	0.05	0	0.407	0.38	0.001	0.388	0.31	0.455	0.479	1.14	2.988	0.56	2.01	0.227	0.425	0.96	0.168	0.57	0.92	5.419	0.636	2.41	3.269	0.652	1.76
GM.5.0.bZIP.0005	Bach1	ChIP-seq	Y	0	0.417	0	0	0.406	0.19	0	0.419	0.34	0	0.407	0.15	0.007	0.484	0.48	1.798	0.539	1.68	0.015	0.453	0.62	0.563	0.564	1.13	6.51	0.591	2.58	2.717	0.629	1.66
GM.5.0.bZIP.0103	BACH1	ChIP-seq	Y	0	0.427	0	0	0.429	0.18	0	0.433	0.44	0	0.443	0.14	0.004	0.488	0.46	2.04	0.537	1.73	0	0.471	0.37	0.682	0.544	1.17	7.535	0.581	2.68	5.918	0.601	2.08
GM.5.0.bZIP.0003	BACH1	ChIP-seq	Y	0	0.396	0.09	0	0.392	0.1	0	0.417	0.3	0	0.392	0.15	0.035	0.483	0.65	2.095	0.546	1.77	0.016	0.439	0.62	0.8	0.582	1.22	5.4	0.597	2.4	3.252	0.642	1.75
GM.5.0.bZIP.0019	Atf3	ChIP-seq	Y	0	0.374	0.16	0	0.384	0.15	0	0.416	0.33	0	0.388	0.1	0.083	0.482	0.86	2.062	0.546	1.4	0	0.423	0.34	11.075	0.597	1.82	6.615	0.598	1.82	17.248	0.649	2.12
GM.5.0.MADS_box.0010	AP1	TRANSFAC	Y	0	0.375	0.16	0	0.401	0.15	0	0.415	0.33	0	0.383	0.1	0.084	0.476	0.86	2.068	0.546	1.4	0	0.43	0.34	11.095	0.593	1.82	6.36	0.6	1.8	17.272	0.643	2.12
GM.5.0.Nuclear_receptor.0105	Rorc	PBM	N	0	0.431	0.16	0	0.449	0.23	0	0.446	0.29	0	0.465	0	0.027	0.473	0.62	0.42	0.538	1.11	0.129	0.499	0.87	3.941	0.528	1.81	5.038	0.565	2.31	4.455	0.56	1.91
GM.5.0.Unknown.0049	POLR3A	ChIP-seq	N	0.403	0.486	1.11	0	0.483	0.29	0	0.48	0.26	0	0.498	0.23	0.243	0.483	0.98	0.012	0.488	0.54	0	0.491	0.17	8.463	0.526	2.36	2.184	0.518	1.74	2.568	0.506	1.64
GM.5.0.MADS_box.0006	MEF2C	ChIP-seq	N	0	0.405	0.13	0	0.409	0.11	0	0.419	0.42	0	0.408	0.06	0.27	0.493	1	0.59	0.546	1.18	0	0.445	0.43	0.452	0.582	1.08	5.765	0.58	2.26	8.961	0.622	2.26
GM.5.0.bZIP.0072	MAFF	ChIP-seq	N	0	0.425	0	0	0.408	0.1	0	0.404	0.21	0	0.426	0.08	0.017	0.49	0.57	2.095	0.543	1.77	0.016	0.472	0.62	1.052	0.551	1.29	5.788	0.593	2.47	5.476	0.618	2.07
GM.5.0.bZIP.0023	MAFB	Unknown	N	0.323	0.493	1.02	0	0.483	0.42	0	0.472	0.42	0	0.497	0.39	0.301	0.502	1.01	0.761	0.519	1.18	0.025	0.5	0.77	0.716	0.5	1.12	6.387	0.532	1.94	6.655	0.526	1.73
GM.5.0.C2H2_ZF.0081	KLF12	Unknown	N	0.15	0.482	0.88	0	0.467	0.33	0	0.464	0.22	0.003	0.477	0.47	0.175	0.482	0.91	0.359	0.511	1.06	0.025	0.502	0.68	8.889	0.531	2.29	0.65	0.516	1.21	2.141	0.527	1.51
GM.5.0.bZIP.0102	FOSL1	ChIP-seq	N	0	0.447	0.24	0	0.46	0.32	0	0.475	0.28	0.001	0.458	0.37	0.047	0.469	0.69	0.521	0.502	1.17	0.033	0.465	0.7	5.751	0.545	2.03	4.934	0.51	2.28	3.804	0.56	1.81
GM.5.0.bZIP.0030	FOSB	Unknown	N	0	0.389	0.13	0	0.389	0.18	0	0.407	0.32	0	0.393	0.18	0.017	0.487	0.62	1.989	0.543	1.64	0	0.444	0.3	1.779	0.593	1.4	3.12	0.589	1.82	10.831	0.644	2.41
GM.5.0.bZIP.0075	FOS	ChIP-seq	N	0.083	0.479	0.77	0	0.473	0.29	0	0.471	0.09	0	0.495	0.08	0.008	0.487	0.49	0.374	0.503	1.08	0.001	0.486	0.4	5.506	0.536	2.03	1.932	0.511	1.67	1.947	0.538	1.52
GM.5.0.C2H2_ZF.0221	CTCF	ChIP-seq	N	0.135	0.493	0.85	0	0.468	0.24	0	0.449	0.34	4.386	0.52	2.32	0.746	0.516	1.3	5.541	0.53	2.55	7.194	0.57	2.55	0	0.48	0.44	0.091	0.517	0.8	0.001	0.5	0.48
GM.5.0.Mixed.0079	CTCF	ChIP-seq	N	0	0.514	0.26	0	0.501	0.38	0	0.5	0.21	3.327	0.542	2.09	1.56	0.501	1.63	5.957	0.506	2.63	5.664	0.57	2.32	0	0.469	0.37	0.057	0.477	0.74	0	0.466	0.36
GM.5.0.bHLH.0021	Ascl2	PBM	N	0.233	0.493	0.97	0	0.464	0.42	0	0.446	0.3	0	0.487	0.24	0.621	0.507	1.18	0.863	0.511	1.27	0	0.493	0.36	6.579	0.52	1.89	4.151	0.531	1.9	3.72	0.524	1.64
