# Supplementary material for: RFX transcription factors control a miR-150/PDAP1 axis that restrains the proliferation of human T cells
Source: PLoS Biol. 2022 Feb 10;20(2):e3001538. doi: 10.1371/journal.pbio.3001538 (PMC8865640; doi:10.1371/journal.pbio.3001538)
Supplement: S8 Table — (XLSX) [file pbio.3001538.s019.xlsx]

## Sheet: Sheet1
Materials, reagents, special equipment
Name	Company	Catalogue No.
Alt-R CRISPR-Cas9 tracrRNA, ATTO 550	Integrated DNA Technologies	1075927
APC BrdU Flow Kit	BD Pharmingen	552598
CellTrace™ CFSE Cell Proliferation Kit - for flow cytometry	Thermo Fisher Scientific	C34554
Direct-Zol RNA mini Prep	Zymo Research	R2050
DNeasy Blood & Tissue Kit	Qiagen	69504
Dual-Luciferase® Reporter Assay System	Promega	E1910
Dynabeads® Protein G for Immunoprecipitation	Thermo Fisher Scientific	10003D
E.Z.N.A. gel extraction kit	Omega	D2500-01
Ficoll Paque Plus	Sigma Aldrich	GE17-1440-02
KOD Hot Start DNA Polymerase	Merck	71086-3
NEON Nucleofector	Thermo Fisher Scientific	MPK10025
PerfeCTa SYBR Green FastMix, ROX	Quanta bio	733-1385
Pierce™ BCA Protein Assay Kit	Thermo Fisher Scientific	23225
Poly(ethyleneimine)	Sigma Aldrich	408700
Polyethylene glycol 8000	Sigma Aldrich	1546605
Protease Ihibitor Cocktail	Sigma Aldrich	S8820
QIAamp DNA Micro Kit	Qiagen	56304
qScript™ cDNA SuperMix	Quanta bio	733-1177
Quick Change II XL site-directed mutagenesis kit	Agilent	200522
RNAsin inhibitor	Promega	N2111
ssDNA Salmon Testis	Sigma Aldrich	D7656
Streptavidin-agarose	Sigma Aldrich	S1638
T7 endonuclease I	New England Biolabs	M0302S
TaqMan® Universal PCR Master Mix, No AmpErase® UNG	Life Technologies	4324018
TRI Reagent® RT	MRC	RT111
True Cut Cas9 Protein v2	Thermo Fisher Scientific	A36499
Yeast tRNA	Thermo Fisher Scientific	AM7119
Zymo-Spin™ IC columns	Zymo Research	C1004-50
Taqman probes
Name	Company	Catalogue No.
hsa-miR-146a human TaqMan™ MicroRNA Assays	Thermo Fisher Scientific	4427975-000468
hsa-miR-150 human TaqMan™ MicroRNA Assays	Thermo Fisher Scientific	4427975-000473
hsa-miR-155 human TaqMan™ MicroRNA Assays	Thermo Fisher Scientific	4427975-002623
hsa-miR-181a human TaqMan™ MicroRNA Assays	Thermo Fisher Scientific	4427975-000480
hsa-miR-222-3p human TaqMan™ MicroRNA Assays	Thermo Fisher Scientific	4427975-002276
hsa-miR-342-3p human TaqMan™ MicroRNA Assays	Thermo Fisher Scientific	4427975-002260
TaqMan MicroRNA assay RNU48	Thermo Fisher Scientific	4427975-001006
MiRNA mimics and controls (LNAs)
Name	Company	Catalogue No.
hsa-miR-146a-5p miRCURY LNA miRNA Mimic, biotinylated	Qiagen	YM00472124-BDI
hsa-miR-146a-5p miRCURY LNA™ microRNA Mimic	Qiagen	YM00472124-ADA
hsa-miR-150-5p miRCURY LNA™ microRNA Mimic	Qiagen	YM00470312-ADA
hsa-miR-150-5p miRCURY LNA miRNA Mimic, biotinylated	Qiagen	YM00470312-BDI
Negative Control 4 miRCURY LNA miRNA Mimic	Qiagen	YM00479903-ADA
Negative Control miRCURY LNA miRNA Mimic, biotinylated	Qiagen	YM00479902-BDI
siRNAs and custom siRNAs
Name	Company	Catalogue No.	Sequence if custom
siGENOME Human ERN1 (2081) siRNA #1	Dharmacon	D-004951-02-0002
siGENOME Human ERN1 (2081) siRNA #2	Dharmacon	D-004951-18-0002
siGENOME Human PDAP1 (11333) siRNA #1	Dharmacon	D-017675-21-0002
siGENOME Human PDAP1 (11333) siRNA #2	Dharmacon	D-017675-22-0002
siGENOME Human RFX3 siRNA#1	Dharmacon	D-011764-01-0002
siGENOME Human RFX3 siRNA#2	Dharmacon	D-011764-02-0002
siGENOME Human RFX5 siRNA#1	Dharmacon	D-011103-01-0002	sense 5'- uguuauugccaagcacuuaaa -3' antisense 5'- uaagugcuuggcaauaacaaa -3'
siGENOME Human RFX5 siRNA#2	Dharmacon	D-011103-17-0002	sense 5'- cugugguugauagccagucuu -3' antisense 5'- gacuggcuaucaaccacaguu -3'
siGLO Green Transfection Indicator	Thermo Fisher Scientific	11537220	sense 5'- ggaagccauuaaugaacuauu -3' antisense 5'- uaguucauuaauggcuuccuu -3'
siGLO Red Transfection Indicator	Thermo Fisher Scientific	11557220	sense 5'- agcuaaugugguagugaaauuuu -3' antisense 5'- aauuucacuaccacauuagcuuu -3'
si-Myb-1: Custom siRNA, Standard 0.015 µmol Regular	Dharmacon	Custom
si-Myb-2: Custom siRNA, Standard 0.015 µmol Regular	Dharmacon	Custom
SMARTpool: siGENOME PDAP1 siRNA	Dharmacon	M-017675-02-0005
Western Blot, IP and Immunofluorescence antibodies
Name	Company	Catalogue No.
Goat α-mouse-HRP	Southern Biotech	1031-05
Goat α-rabbit-HRP	Sigma Aldrich	A0545
α-PDAP1 Antibody, Rabbit, Affinity Purified 10uL	Bethyl laboratories	A304-651A-T
α-RFX5 Antibody (C-3)	SCBT	sc-271756
α-Tubulin beta, Mouse mAb	Proteintech	66240-1-IG
α-rabbit, Goat mAb (AF488)	Invitrogen	A32723
Antibodies used for ChIP
Name	Company	Catalogue No.
α-RFX5 Antibody (C-3) X	SCBT	sc-271756 X
α-Tubulin beta, Mouse mAb	Proteintech	66240-1-IG
Normal mouse IgG	Sigma Aldrich	12-371
Flow cytometry antibodies
Name	Company	Catalogue No.
α-CCR4 PE-Cy7	BD Pharmingen	557864
α-CCR6 BV605	Biolegend	353420
α-CCR6 QD605	Biolegend	353420
α-CCR7 BV421	Biolegend	353208
α-CD25 PC5	Beckman Coulter	IM2646
α-CD25 PE	Biolegend	356103
α-CD4 FITC	Beckman Coulter	A07750
α-CD4 PE-TR	Invitrogen	MHCD0417
α-CD45RA QD655	Invitrogen	Q10069
α-CXCR3 AlexaFluor647	Biolegend	353712
α-CXCR3 APC	BD Pharmingen	550967
T cell activation antibodies
Name	Company	Catalogue No.
α-CD28	BD Pharmingen	555725
α-CD3 TR66	In house, recombinant	-
Plasmids
Name	Comment
pLL 3.7 Empty	Addgene 11795
pLL3.7_hsa-miR-150	Addgene 25792
pLVX-Empty	pLVX-EF1α-IRES-ZsGreen1 (Clontech 631982)
pmiRGLO Dual-Luciferase	MCS generated in house starting from Addgene 78131 plasmid
pmiRGLO Dual-Luciferase-HNRNPAB-3'UTR	Containing 2x binding sites for miR-150, in house, cloned NheI-XbaI
pmiRGLO Dual-Luciferase-MYB-3'UTR	Containing 3x binding sites for miR-150, in house, cloned NheI-XbaI
pmiRGLO Dual-Luciferase-PDAP1-3'UTR	Containing 4x binding sites for miR-150, in house, cloned NheI-XbaI
pmiRGLO Dual-Luciferase-PDAP1-3'UTR-Mut-1x	Mutagenized in house, EcoRI in place of first binding site (53…58)
pmiRGLO Dual-Luciferase-PDAP1-3'UTR-Mut-2x	Mutagenized in house, EcoRI+EcoRV in place of first two binding sites (53…58) and (186…191)
pmiRGLO Dual-Luciferase-PDAP1-3'UTR-Mut-3x	Mutagenized in house, EcoRI+EcoRV+EcoRV replace three binding sites (53…58) (186…191) and (385…390)
pmiRGLO Dual-Luciferase-PDAP1-3'UTR-Mut-4x	Mutagenized in house, EcoRI+EcoRV+EcoRV+EcoRI replace all binding sites in the cloned 3'UTR segment (53…58) (186…191) (385…390) and (540…545)
pmiRGLO Dual-Luciferase-PIK3R1-3'UTR	Containing 1x binding sites for miR-150, in house, cloned NheI-XbaI
pEZ-Lv165 RFX5	Genecopoeia (Catalog no.: EX-M0171-Lv165; accession no.: NM_000449)
pEZ-Lv165 RFX3	Genecopoeia (Catalog no.: EX-Z3375-Lv165; accession no.: NM_001282116)
Cloning primers
Name	Sequence
Forw-NheI-MYB-luc	5’- aaagctagctgtaaatgccaaatgaaaaacg -3’
Rev-XbaI-MYB-luc	5’- aaatctagacaaggcagtaagtacaccgtca -3’
Forw-NheI-PDAP1-luc	5’- aaagctagcagcactttgggaggtgaggt -3’
Rev-XbaI-PDAP1-luc	5’- aaatctagaatgcttgcctatgtggaagg -3’
Forw-NheI-PIK3R1-luc	5’- aaagctagcgcctttaaccatggtgcttg -3’
Rev-XbaI-PIK3R1-luc	5’- aaatctagaaacaaaaatccgggacaaca -3’
Forw-NheI-HNRNPAB-luc	5’- aaagctagcggcggcagcaggagcgacca -3’
Rev-XbaI-HNRNPAB-luc	5’- aaatctagatatcccacactcacccaggc -3’
Mutagenesis primers (Luciferase assay)
Name	Sequence Fw	Sequence Rv
PDAP1_MUT1X	5'-cagatgatccacccacctcaccgaattcagtgctgctagcgagctcgtttaaacaac-3'	5'-gttgtttaaacgagctcgctagcagcactgaattcggtgaggtgggtggatcatctg-3'
PDAP1_MUT2X	5'-atcaagcgattctcctgcctcagccgatatcgtagctgggattacaggcatacacc-3'	5'-ggtgtatgcctgtaatcccagctacgatatcggctgaggcaggagaatcgcttgat-3'
PDAP1_MUT3X	5'-ccatcctgggctgccacgatatcaactgccagtaccaggtgtcactgattgacta-3'	5'-tagtcaatcagtgacacctggtactggcagttgatatcgtggcagcccaggatgg-3'
PDAP1_MUT4X	5'-gagcaatccttctgcctcagccgaattcgtagctgggactccagggagag-3'	5'-ctctccctggagtcccagctacgaattcggctgaggcagaaggattgctc-3'
qPCR SYBR primers
Target Name	Sequence Fw	Sequence Rv
BCL9L	5'- tccctggattcagaggccaaag -3'	5'- ccatggctgggtctgctacatt -3'
CBL	5'- caaaccataagcctcttcaagg -3'	5'- tgagggacagtttggttaggtt -3'
CBX6	5'- agagggagcgtgagctgtatgg -3'	5'- gctcggcttgacagagaaatgc -3'
CHD2	5'- caggacttcaaagcaaacacag -3'	5'- atgtccacttcctggatcactt -3'
ERN1 (IRE1α)	5'- atcaccatgtacgacaccaaaa -3'	5'- attcactgtccacagtcaccac -3'
FAM168A	5'- cctcagtcttccacaatgaacc -3'	5'- ggagcataactgggactattgg -3'
FOXN3	5'- cctgccagtgaaggatatctac -3'	5'- accacaacgaccctttcccaat -3'
HCFC1	5'- gtgtttggtgggatggtggagt -3'	5'- gctttgagtctcttccactccc -3'
HIPK1	5'- ctccacctacttgcagtccaga -3'	5'- ggccaacccaggaacaattctg -3'
HLA-DRA locus	5'- gtcaccataggggatttttctg -3'	5'- attgtgaggacctcgagacaag -3'
HNRNPAB	5'- tggatccaaagttgaacaaaag -3'	5'- ccatactgctgctgctgataga -3'
IRAK1	5'- agtggactgcagtgaagcagag -3'	5'- cgtacaccaggcagtagaagc -3'
LIMD1	5'- gctcacccgaaggctgattact -3'	5'- gtcatggtagaggttccccatg -3'
MIR150 locus	5'- gtttcctccctgattgttgg -3'	5'- acacactctgacctcagcacac -3'
MPZL3	5'- gttaccgggagctgtaaacaag -3'	5'- gagggcgatatgtccagtctat -3'
MYB (3'UTR)	5'- gtagagcttggacagaaagaaaaga -3'	5'- tagaacatcaacaacacacatctcc -3'
NOTCH1	5'- gacgattgtccaggaaacaact -3'	5'- cgtccacatcctcggtacagt -3'
PDAP1_pair1	5'- gagaacgagaagagattgagaagc -3'	5'- tttcctttcctcttccttcttcc -3'
PDAP1_pair2	5'-ggtcacacaactggatctggac -3'	5'- agccttggcttgctctgtcttc -3'
PDK1	5'- tggtgttatgttcctgcccatc -3'	5'- tcccaaacttgaagtcctcagg -3'
PIK3R1	5'- ctttccgggaacttacgtagaata -3'	5'- cttccacgagcttgataagaagag -3'
Pri-miR-150	5'- aggcagcagcggcagcggcgg -3'	5'- ccaatgcccgctcacctcacc -3'
PRKCA	5'- gggacgaggaaggaaacatgga -'3	5'- cgtgagtttcactcggtcaagg -3'
RAD51AP1	5'- gaagtgaaggtaaaatccccagta -3'	5'- gaaggactgcgtatttctaatggt -3'
RFX1	5'- tactccagccaggtgcagtat -3'	5'- gataggagtaggtgctggaacg -3'
RFX2	5'- gatctccctccccagagttcag -3'	5'- atggctccattggtgtagacg -3'
RFX3	5'- tcatgcagacatcagagactgg -5'	5'- cttccttccacatactgcacct -3'
RFX5	5'- ttctgagagtccagaaatgggc -3'	5'- cctcaacgatggaactgaagga -3'
RFX7	5'- caaatgcatgccttttcctgga -3'	5'- tcagcagcacttaatggatggt -3'
RMND1	5'- gacttcccacaggtgaagagac -3'	5'- gaggccagatcttgagacagat -3'
RPS11	5'- ctattgagggcacctacattgac -3'	5'- tacttgcggatgtagtgcagata -3'
SDCBP	5'- ccatctctcgaagacttgaagg -3'	5'- gtgagggataggagcagaagc -3'
SMAD7	5'- aaacagggggaacgaattatct -3'	5'- ctgactcttgttgtccgaattg -3'
TGIF1	5'- gcctatccttcagagcaagaaa -3'	5'- actgatttggatctttgccatc -3'
TRAF6	5'- gaaagtccagactcaagagtactaaacttt -3'	5'- ggggtgaatgagaacttaagttttcc -3'
UBE2D2	5'- gatcacagtggtctccagca -3'	5'- cgagcaatctcaggcactaa -3'
VPS36	5'- taatgtcactcacggaggtgtact -3'	5'- ccttgtgagactgaagctcaatta -3'
ZNF143	5'- agtttgcgtctagaggatggtc -3'	5'- ctgcatggtggatataagctgt -3'
crRNAs for CRISPR-Cas9 KO
Name	Sequence
Hs.Cas9.MYB.1.AB ("MYB guide 1")	/AltR1/rCrArArGrUrCrUrGrGrArArArGrCrGrUrCrArCrUrGrU rUrUrUrArGrArGrCrUrArUrGrCrU/AltR2/
Hs.Cas9.MYB.1.AF ("MYB guide 2")	/AltR1/rCrArArGrGrArCrCrCrUrUrGrArUrGrArGrCrUrCrGrU rUrUrUrArGrArGrCrUrArUrGrCrU/AltR2/
Hs.Cas9.PDAP1.1.AB ("PDAP1 guide 1")	/AltR1/rArCrGrGrGrCrCrArArArGrGrArGrCrUrUrUrCrGrGrU rUrUrUrArGrArGrCrUrArUrGrCrU/AltR2/
Hs.Cas9.PDAP1.1.AC ("PDAP1 guide 1")	/AltR1/rGrArGrGrCrArGrUrArUrArCrArArGrCrCrCrUrGrGrU rUrUrUrArGrArGrCrUrArUrGrCrU/AltR2/
MIR150 custom crRNA 1	/AltR1/rCrCrCrArArCrCrCrUrUrGrUrArCrCrArGrUrGrCrGrUrU rUrUrArGrArGrCrUrArUrGrCrU/AltR2/
MIR150 custom crRNA 2	/AltR1/rGrArGrCrGrCrArCrCrArGrArGrGrArUrArUrGrUrGrUrU rUrUrArGrArGrCrUrArUrGrCrU/AltR2/
Mm.Cas9.KIT.1.AA	/AlTR1/rArGrUrCrGrGrGrArUrCrArArUrGrCrArCrGrUrCrG rUrUrUrUrArGrArGrCrUrArUrGrCrU/AlTR2/
Mm.Cas9.KIT.1.AK	/AlTR1/rArArArGrCrCrGrArGrGrCrCrArCrUrCrGrCrArC rGrUrUrUrUrArGrArGrCrUrArUrGrCrU/AlTR2/
PDAP1_3'UTR_crRNA1	/AlTR1/rUrCrCrCrGrUrGrArArGrUrUrCrCrArCrArArCrCrGrUrUrUrUrArGrArGrCrUrArUrGrCrU/AlTR2/
PDAP1_3'UTR_crRNA2	/AlTR1/rCrArArUrCrArGrUrGrArCrArCrCrUrGrGrUrArCrGrUrUrUrUrArGrArGrCrUrArUrGrCrU/AlTR2/
PDAP1_3'UTR_crRNA3	/AlTR1/rCrCrCrArArCrGrGrCrCrUrUrArUrGrCrCrArArArGrUrUrUrUrArGrArGrCrUrArUrGrCrU/AlTR2/
Primers for CRISPR-Cas9 KO screening
Name	Sequence	Comment
mir150KO_fw	5'- ctccctggacctgggtataag -3'	MIR150 deletion mutants, Fw
mir150KO_rv	5'- gtactttgcgcatcacacagag -3'	MIR150 deletion mutants, Rv
MYB_p1.a_fw	5'- gggcacaagttggatcaaccagg -3'	MYB deletion mutants, Fw
MYB_p3_fw	5'- gggtggtttccatgaaagcctgac -3'	MYB T7 assay on guide AF, Rv
MYB_p4_rv	5'- caatacccactccctcattcttcccg -3'	MYB deletion mutants and T7 assay on guide AF, Rv
myb_t7_fw	5'- aaggacatgggttcttgttcc -3'	MYB T7 assay on guide AB, Fw
myb_t7_rv	5'- ggcaaaaggaaacacagatga -3'	MYB T7 assay on guide AB, Rv
PDAP1_ del screening_FW	5'- agtgacggcagggatgtaagtg -3'	PDAP1 deletion screening, 780bp NHEJ, 5369bp full-length
PDAP1_del screening_RV	5'- gccacgacattacagatggatg -3'	PDAP1 deletion screening, 780bp NHEJ, 5369bp full-length
p6bigfw_PDAP1_del screening	5'- ggtgtcggtttgggtggtgctg -3'	PDAP1 deletion mutants and PDAP1 T7 on guide AC Fw
p7bigrev_PDAP1_del screening	5'- ggccaactgctggcctgtattcc -3'	PDAP1 deletion mutants and T7 assay on AB, Rv
PDAP1_p1.a_fw	5'- agtcccagctactcgggaggctg -3'	PDAP1 T7 assay on guide AC, Fw
PDAP1_p2.b_rv	5'- aaggcagggcatatgtcatgtgc -3'	PDAP1 T7 assay on guide AC, Rv
PDAP1_p3.b_fw	5'- cacacacttggcccaccctgc -3'	PDAP1 T7 assay on guide AB, Fw
PDAP1_p4.b_rv	5'- gacttgcagaggcctgggacagc -3'	PDAP1 T7 assay on guide AB, Rv
PDAP1_3'UTR_screening1_fw	5'- gcaaggttcagggcacatacct -3'	Screening for deletion of BS2/BS3/BS4
PDAP1_3'UTR_screening2_fw	5'- ggcttggtggtgtatgcctgta -3'	Screening for deletion of BS4
PDAP1_3'UTR_screening3_rv	5'- gcttgcctatgtggaaggagag -3'	Screening for deletion in PDAP1 3'UTR
